# Supplementary material for: Comprehensive Analysis Reveals the Difference in Volatile Oil between Bupleurum marginatum var. stenophyllum (Wolff) Shan et Y. Li and the Other Four Medicinal Bupleurum Species
Source: Molecules. 2024 May 29;29(11):2561. doi: 10.3390/molecules29112561 (PMC11173446; doi:10.3390/molecules29112561)
Supplement: Supplementary file 1 [file molecules-29-02561-s001.zip]

Archive with 12 entries (12 files):
- Figure S1-S5.pdf
- Tables S1.pdf
- Tables S10.xlsx
- Tables S11.xlsx
- Tables S2.xls
- Tables S3.xlsx
- Tables S4.xlsx
- Tables S5.xlsx
- Tables S6.xlsx
- Tables S7.pdf
- Tables S8.pdf
- Tables S9.pdf
