# Supplementary material for: Comprehensive Analysis Reveals the Difference in Volatile Oil between Bupleurum marginatum var. stenophyllum (Wolff) Shan et Y. Li and the Other Four Medicinal Bupleurum Species
Source: Molecules. 2024 May 29;29(11):2561. doi: 10.3390/molecules29112561 (PMC11173446; doi:10.3390/molecules29112561)
Supplement: Supplementary file 1 [file molecules-29-02561-s001.zip › Tables S10.xlsx]

## Sheet: Sheet1
Table S10 List of the annotations of the DEGs
#ID	R-1-1_Count	R-1-2_Count	R-7-1_Count	R-7-3_Count	R-1-1_FPKM	R-1-2_FPKM	R-7-1_FPKM	R-7-3_FPKM	FDR	log2FC	regulated	COG_class	COG_class_annotation	GO_annotation	KEGG_annotation	KOG_class	KOG_class_annotation	Pfam_annotation	Swissprot_annotation	TrEMBL_annotation	eggNOG_class	eggNOG_class_annotation	nr_annotation
BMK_Unigene_030581	579	857	76	110	52.17	77.31	7.74	11.3	0.00057992	-2.62013	down	--	--	Biological Process: lipid metabolic process (GO:0006629);;	K12382|3.8e-109|dcr:108214701|K12382 saposin | (RefSeq) prosaposin-like	[IG]	--	Saposin-like type B, region 1;; Saposin-like type B, region 2	--	Uncharacterized protein OS=Daucus carota subsp. sativus OX=79200 GN=DCAR_010960 PE=4 SV=1	--	--	PREDICTED: prosaposin-like [Daucus carota subsp. sativus]
BMK_Unigene_175649	2	2	164	197	0.1	0.1	8.42	10.09	1.8e-09	6.84364	up	[H]	Coenzyme transport and metabolism	Cellular Component: cytoplasm (GO:0005737);; Cellular Component: cytosol (GO:0005829);; Biological Process: protein modification by small protein conjugation (GO:0032446);; Molecular Function: UFM1 activating enzyme activity (GO:0071566);; Biological Process: protein ufmylation (GO:0071569);;	K12164|4.1e-201|dcr:108224668|K12164 ubiquitin-like modifier-activating enzyme 5 | (RefSeq) ubiquitin-like modifier-activating enzyme 5	[H]	Coenzyme transport and metabolism	ThiF family	Ubiquitin-like modifier-activating enzyme 5 OS=Arabidopsis thaliana OX=3702 GN=At1g05350 PE=3 SV=2	Ubiquitin-like modifier-activating enzyme 5 OS=Vitis vinifera OX=29760 GN=VIT_17s0000g01380 PE=4 SV=1	H	Coenzyme transport and metabolism	PREDICTED: ubiquitin-like modifier-activating enzyme 5 [Daucus carota subsp. sativus]
BMK_Unigene_024344	0	0	39	16	0	0	86.9	35.31	0.0057051	7.56576	up	--	--	--	--	--	--	Dormancy/auxin associated protein	--	Uncharacterized protein OS=Daucus carota subsp. sativus OX=79200 GN=DCAR_003387 PE=3 SV=1	--	--	PREDICTED: dormancy-associated protein 1 [Daucus carota subsp. sativus]
BMK_Unigene_069750	123	177	709	448	8.73	12.55	56.27	35.62	0.00323549	2.27335	up	--	--	Cellular Component: cellular_component (GO:0005575);; Cellular Component: intracellular (GO:0005622);; Cellular Component: obsolete cell (GO:0005623);; Cellular Component: nucleus (GO:0005634);; Cellular Component: cytoplasm (GO:0005737);; Cellular Component: cytosol (GO:0005829);; Cellular Component: plasma membrane (GO:0005886);; Cellular Component: cell-cell junction (GO:0005911);; Biological …	K15730|1.9e-46|hbr:110660945|K15730 cytosolic prostaglandin-E synthase [EC:5.3.99.3] | (RefSeq) uncharacterized protein OsI_027940-like	[O]	Posttranslational modification, protein turnover, chaperones	CS domain	Uncharacterized protein OsI_027940 OS=Oryza sativa subsp. indica OX=39946 GN=OsI_027940 PE=1 SV=2	CS domain-containing protein OS=Daucus carota subsp. sativus OX=79200 GN=DCAR_018334 PE=4 SV=1	O	Posttranslational modification, protein turnover, chaperones	PREDICTED: uncharacterized protein Os08g0359500-like [Daucus carota subsp. sativus]
BMK_Unigene_359561	1	5	70	485	0.08	0.44	6.71	46.49	1.25e-05	6.84289	up	--	--	Molecular Function: DNA binding (GO:0003677);; Cellular Component: nucleus (GO:0005634);; Biological Process: regulation of transcription, DNA-templated (GO:0006355);; Molecular Function: acylglycerol lipase activity (GO:0047372);;	K00521|1.0e-40|cmos:111447866|K00521 ferric-chelate reductase [EC:1.16.1.7] | (RefSeq) ferric reduction oxidase 7, chloroplastic-like	--	--	No apical meristem (NAM) protein	NAC domain-containing protein 1 OS=Solanum lycopersicum OX=4081 GN=NAP1 PE=2 SV=1	Putative NAC transcription factor 29 OS=Davidia involucrata OX=16924 GN=Din_023138 PE=4 SV=1	K	Transcription	PREDICTED: NAC transcription factor 29-like [Daucus carota subsp. sativus]
BMK_Unigene_393173	469	476	38	10	19.06	19.36	1.75	0.49	9.65e-05	-3.96196	down	--	--	--	K15193|7.1e-122|dcr:108196660|K15193 protein SPT2 | (RefSeq) protein SPT2 homolog isoform X1	--	--	SPT2 chromatin protein	--	Uncharacterized protein OS=Daucus carota subsp. sativus OX=79200 GN=DCAR_025843 PE=3 SV=1	S	Function unknown	hypothetical protein DCAR_025843 [Daucus carota subsp. sativus]
BMK_Unigene_159346	30	25	377	811	0.81	0.7	11.33	24.31	5.94e-09	4.78789	up	[U]	Intracellular trafficking, secretion, and vesicular transport	Molecular Function: protein kinase activity (GO:0004672);; Molecular Function: ATP binding (GO:0005524);;	K08286|5.8e-279|dcr:108218877|K08286 protein-serine/threonine kinase [EC:2.7.11.-] | (RefSeq) serine/threonine-protein kinase D6PK	[R]	General function prediction only	Protein kinase domain;; Protein tyrosine and serine/threonine kinase	Serine/threonine-protein kinase D6PKL2 OS=Arabidopsis thaliana OX=3702 GN=D6PKL2 PE=1 SV=1	Protein kinase domain-containing protein OS=Daucus carota subsp. sativus OX=79200 GN=DCAR_013246 PE=4 SV=1	T	Signal transduction mechanisms	PREDICTED: serine/threonine-protein kinase D6PK [Daucus carota subsp. sativus]
BMK_Unigene_433940	562	353	52	55	29.61	18.63	3.07	3.29	9.29e-05	-2.73248	down	--	--	--	--	--	--	--	--	Uncharacterized protein OS=Daucus carota subsp. sativus OX=79200 GN=DCAR_020268 PE=4 SV=1	--	--	PREDICTED: uncharacterized protein LOC108192858 [Daucus carota subsp. sativus]
BMK_Unigene_358117	122	77	4	0	2.95	1.87	0.11	0	0.0020308	-5.28009	down	[M]	Cell wall/membrane/envelope biogenesis	Cellular Component: integral component of membrane (GO:0016021);;	K13412|4.6e-43|dcr:108196476|K13412 calcium-dependent protein kinase [EC:2.7.11.1] | (RefSeq) calcium-dependent protein kinase 7-like	[M]	Cell wall/membrane/envelope biogenesis	Glycosyl-transferase family 4;; Glycosyl transferases group 1;; Glycosyl transferases group 1;; Glycosyl transferases group 1;; Protein kinase domain	Calcium-dependent protein kinase 7 OS=Arabidopsis thaliana OX=3702 GN=CPK7 PE=2 SV=1	Glycos_transf_1 domain-containing protein OS=Daucus carota subsp. sativus OX=79200 GN=DCAR_021317 PE=4 SV=1	M	Cell wall/membrane/envelope biogenesis	PREDICTED: uncharacterized protein LOC108228146 [Daucus carota subsp. sativus]
BMK_Unigene_319840	210	282	1	6	7.78	10.48	0.05	0.25	1.77e-06	-5.79972	down	--	--	Molecular Function: transferase activity, transferring acyl groups other than amino-acyl groups (GO:0016747);;	K21383|6.8e-70|sind:105162663|K21383 anthocyanidin 3-O-glucoside 6''-O-acyltransferase [EC:2.3.1.215] | (RefSeq) anthocyanidin 3-O-glucoside 6''-O-acyltransferase-like	--	--	Transferase family	Malonyl-coenzyme A:anthocyanin 3-O-glucoside-6''-O-malonyltransferase OS=Dahlia pinnata OX=101596 GN=3MAT PE=1 SV=1	Uncharacterized protein OS=Daucus carota subsp. sativus OX=79200 GN=DCAR_021222 PE=3 SV=1	S	Function unknown	PREDICTED: malonyl-coenzyme A:anthocyanin 3-O-glucoside-6''-O-malonyltransferase-like [Daucus carota subsp. sativus]
BMK_Unigene_317906	424	184	10	11	12.38	5.4	0.35	0.37	1.35e-06	-4.47713	down	--	--	Cellular Component: chloroplast (GO:0009507);; Molecular Function: protein kinase regulator activity (GO:0019887);; Cellular Component: nucleotide-activated protein kinase complex (GO:0031588);; Biological Process: cellular response to nitrogen levels (GO:0043562);; Molecular Function: maltose binding (GO:1901982);;	K19720|8.1e-49|mng:MNEG_1488|K19720 collagen type III alpha | (RefSeq) SNF1-related protein kinase regulatory subunit beta-2	[G]	Carbohydrate transport and metabolism	Glycogen recognition site of AMP-activated protein kinase;; 5'-AMP-activated protein kinase beta subunit, interaction domain	SNF1-related protein kinase regulatory subunit beta-1 OS=Arabidopsis thaliana OX=3702 GN=KINB1 PE=1 SV=1	AMPKBI domain-containing protein OS=Daucus carota subsp. sativus OX=79200 GN=DCAR_018972 PE=3 SV=1	G	Carbohydrate transport and metabolism	PREDICTED: SNF1-related protein kinase regulatory subunit beta-1 [Daucus carota subsp. sativus]
BMK_Unigene_346618	1342	169	29	2	74.99	9.46	1.86	0.13	0.0018238	-5.20274	down	--	--	Cellular Component: cellular_component (GO:0005575);; Cellular Component: intracellular (GO:0005622);; Cellular Component: obsolete cell (GO:0005623);; Cellular Component: cytoplasm (GO:0005737);; Cellular Component: endosome (GO:0005768);; Cellular Component: Golgi apparatus (GO:0005794);; Cellular Component: trans-Golgi network (GO:0005802);; Biological Process: response to stress (GO:0006950);…	K12472|1.8e-40|cqi:110701739|K12472 epidermal growth factor receptor substrate 15 | (RefSeq) GATA zinc finger domain-containing protein 14-like	--	--	BURP domain	BURP domain protein RD22 OS=Arabidopsis thaliana OX=3702 GN=RD22 PE=2 SV=1	BURP domain-containing protein OS=Daucus carota subsp. sativus OX=79200 GN=DCAR_000738 PE=4 SV=1	S	Function unknown	PREDICTED: BURP domain protein RD22 [Daucus carota subsp. sativus]
BMK_Unigene_434195	601	674	102	79	23.9	26.89	4.53	3.53	0.000175089	-2.47917	down	--	--	Molecular Function: ubiquitin protein ligase activity (GO:0061630);;	K11982|2.0e-127|dcr:108202830|K11982 E3 ubiquitin-protein ligase RNF115/126 [EC:2.3.2.27] | (RefSeq) probable E3 ubiquitin-protein ligase RHC1A	[O]	Posttranslational modification, protein turnover, chaperones	zinc-ribbon;; Ring finger domain;; Zinc finger, C3HC4 type (RING finger);; RING-like zinc finger;; Zinc finger, C3HC4 type (RING finger);; RING-type zinc-finger	E3 ubiquitin-protein ligase RING1-like OS=Arabidopsis thaliana OX=3702 GN=At3g19950 PE=1 SV=1	RING-type E3 ubiquitin transferase OS=Daucus carota subsp. sativus OX=79200 GN=DCAR_029590 PE=4 SV=1	O	Posttranslational modification, protein turnover, chaperones	PREDICTED: probable E3 ubiquitin-protein ligase RHC1A [Daucus carota subsp. sativus]
BMK_Unigene_398673	118	185	496	458	2.39	3.75	11.12	10.26	0.00871785	1.9792	up	--	--	--	K14494|4.7e-47|lang:109359068|K14494 DELLA protein | (RefSeq) DELLA protein GAI-like	--	--	GRAS domain family	Scarecrow-like protein 14 OS=Arabidopsis thaliana OX=3702 GN=SCL14 PE=1 SV=2	Putative scarecrow transcription factor family protein OS=Davidia involucrata OX=16924 GN=Din_027564 PE=3 SV=1	K	Transcription	PREDICTED: scarecrow-like protein 33 [Daucus carota subsp. sativus]
BMK_Unigene_299024	234	197	2	1	16.74	14.11	0.18	0.08	4.39e-08	-6.81677	down	--	--	Biological Process: metal ion transport (GO:0030001);; Molecular Function: metal ion binding (GO:0046872);;	--	[P]	Inorganic ion transport and metabolism	--	Heavy metal-associated isoprenylated plant protein 33 OS=Arabidopsis thaliana OX=3702 GN=HIPP33 PE=2 SV=1	HMA domain-containing protein OS=Daucus carota subsp. sativus OX=79200 GN=DCAR_027154 PE=4 SV=1	P	Inorganic ion transport and metabolism	PREDICTED: glycine-rich protein 1 [Daucus carota subsp. sativus]
BMK_Unigene_038323	2484	2954	458	613	116.51	138.91	24	32.13	0.00182989	-2.00669	down	[J]	Translation, ribosomal structure and biogenesis	Molecular Function: RNA binding (GO:0003723);;	K11294|1.3e-79|dcr:108204521|K11294 nucleolin | (RefSeq) nucleolin 2	[K]	Transcription	RNA recognition motif. (a.k.a. RRM, RBD, or RNP domain);; Occluded RNA-recognition motif;; Nup53/35/40-type RNA recognition motif	Nucleolin 2 OS=Oryza sativa subsp. japonica OX=39947 GN=Os04g0620700 PE=2 SV=2	Uncharacterized protein OS=Daucus carota subsp. sativus OX=79200 GN=DCAR_002573 PE=4 SV=1	A	RNA processing and modification	hypothetical protein DCAR_002573 [Daucus carota subsp. sativus]
BMK_Unigene_414883	358	787	16	62	20.88	45.99	1.06	4.1	0.00214751	-3.5587	down	--	--	Molecular Function: ATP binding (GO:0005524);; Molecular Function: transferase activity (GO:0016740);;	K10583|9.1e-130|dcr:108219302|K10583 ubiquitin-conjugating enzyme E2 S [EC:2.3.2.23] | (RefSeq) ubiquitin-conjugating enzyme E2 22-like	[O]	Posttranslational modification, protein turnover, chaperones	Ubiquitin-conjugating enzyme	Ubiquitin-conjugating enzyme E2 22 OS=Arabidopsis thaliana OX=3702 GN=UBC22 PE=1 SV=1	UBC core domain-containing protein OS=Daucus carota subsp. sativus OX=79200 GN=DCAR_013516 PE=3 SV=1	O	Posttranslational modification, protein turnover, chaperones	PREDICTED: ubiquitin-conjugating enzyme E2 22-like [Daucus carota subsp. sativus]
BMK_Unigene_366210	106	127	307	438	3.04	3.68	9.78	13.98	0.00623908	2.01486	up	--	--	Molecular Function: zinc ion binding (GO:0008270);;	K19041|3.4e-111|aip:107622572|K19041 E3 ubiquitin-protein ligase RNF38/44 [EC:2.3.2.27] | (RefSeq) E3 ubiquitin-protein ligase MBR2 isoform X1	[O]	Posttranslational modification, protein turnover, chaperones	Ring finger domain;; RING-H2 zinc finger domain;; Zinc finger, C3HC4 type (RING finger);; Zinc finger, C3HC4 type (RING finger)	E3 ubiquitin-protein ligase MBR2 OS=Arabidopsis thaliana OX=3702 GN=MBR2 PE=1 SV=1	RING-type domain-containing protein OS=Daucus carota subsp. sativus OX=79200 GN=DCAR_029072 PE=4 SV=1	O	Posttranslational modification, protein turnover, chaperones	PREDICTED: E3 ubiquitin-protein ligase MBR2-like isoform X2 [Daucus carota subsp. sativus]
BMK_Unigene_068460	6693	5660	1203	1267	220.27	186.86	44.1	46.45	0.000250238	-1.97122	down	[Q]	Secondary metabolites biosynthesis, transport and catabolism	Molecular Function: cellulase activity (GO:0008810);; Cellular Component: integral component of membrane (GO:0016021);; Biological Process: cellulose catabolic process (GO:0030245);;	K01179|0.0e+00|dcr:108227452|K01179 endoglucanase [EC:3.2.1.4] | (RefSeq) endoglucanase 25-like	--	--	Glycosyl hydrolase family 9	Endoglucanase 25 OS=Arabidopsis thaliana OX=3702 GN=KOR PE=1 SV=1	Endoglucanase OS=Daucus carota subsp. sativus OX=79200 GN=DCAR_022313 PE=3 SV=1	G	Carbohydrate transport and metabolism	PREDICTED: endoglucanase 25-like [Daucus carota subsp. sativus]
BMK_Unigene_392428	685	700	46	16	43.62	44.66	3.31	1.16	3.31e-06	-4.14359	down	--	--	Molecular Function: oxidoreductase activity, acting on single donors with incorporation of molecular oxygen, incorporation of two atoms of oxygen (GO:0016702);;	K23953|2.1e-120|dcr:108210926|K23953 plant cysteine oxidase [EC:1.13.11.-] | (RefSeq) plant cysteine oxidase 4-like	[S]	Function unknown	PCO_ADO	Plant cysteine oxidase 4 OS=Arabidopsis thaliana OX=3702 GN=PCO4 PE=1 SV=2	Cysteine dioxygenase OS=Daucus carota subsp. sativus OX=79200 GN=DCAR_009774 PE=3 SV=1	S	Function unknown	PREDICTED: plant cysteine oxidase 4-like isoform X2 [Daucus carota subsp. sativus]
BMK_Unigene_266525	122	86	280	331	10.83	7.64	27.85	32.99	0.00592092	1.91361	up	--	--	--	--	--	--	--	Glycine-rich protein A3 OS=Daucus carota OX=4039 PE=2 SV=1	Uncharacterized protein OS=Daucus carota subsp. sativus OX=79200 GN=DCAR_002192 PE=4 SV=1	--	--	PREDICTED: glycine-rich protein A3-like [Daucus carota subsp. sativus]
BMK_Unigene_025637	2	12	52	280	0.11	0.63	3.07	16.53	0.00206304	4.86597	up	[I]	Lipid transport and metabolism	Biological Process: lipid metabolic process (GO:0006629);; Cellular Component: integral component of membrane (GO:0016021);; Molecular Function: oxidoreductase activity, acting on paired donors, with oxidation of a pair of donors resulting in the reduction of molecular oxygen to two molecules of water (GO:0016717);;	K10256|2.2e-222|dcr:108204656|K10256 omega-6 fatty acid desaturase / acyl-lipid omega-6 desaturase (Delta-12 desaturase) [EC:1.14.19.6 1.14.19.22] | (RefSeq) delta(12) fatty acid desaturase FAD2-like	--	--	Fatty acid desaturase;; Domain of unknown function (DUF3474)	Delta(12) fatty acid desaturase FAD2 OS=Calendula officinalis OX=41496 GN=FAD2 PE=2 SV=1	Uncharacterized protein OS=Daucus carota subsp. sativus OX=79200 GN=DCAR_003420 PE=3 SV=1	I	Lipid transport and metabolism	PREDICTED: delta(12) fatty acid desaturase FAD2-like [Daucus carota subsp. sativus]
BMK_Unigene_334176	14	9	327	389	4.08	2.75	110.56	132.15	3.74e-12	5.31951	up	--	--	--	--	--	--	--	--	Uncharacterized protein OS=Daucus carota subsp. sativus OX=79200 GN=DCAR_002251 PE=4 SV=1	--	--	hypothetical protein DCAR_002251 [Daucus carota subsp. sativus]
BMK_Unigene_220669	3	0	427	237	0.74	0	91.93	51.12	2.19e-09	8.16791	up	--	--	Cellular Component: integral component of membrane (GO:0016021);; Biological Process: regulation of amino acid export (GO:0080143);;	--	--	--	--	Protein GLUTAMINE DUMPER 2 OS=Arabidopsis thaliana OX=3702 GN=GDU2 PE=2 SV=1	Uncharacterized protein OS=Daucus carota subsp. sativus OX=79200 GN=DCAR_002020 PE=3 SV=1	S	Function unknown	PREDICTED: protein GLUTAMINE DUMPER 2-like [Daucus carota subsp. sativus]
BMK_Unigene_024503	261	185	662	1544	4.98	3.53	13.96	32.53	0.00140413	2.66881	up	--	--	Molecular Function: protein binding (GO:0005515);; Biological Process: biological_process (GO:0008150);; Biological Process: genetic transfer (GO:0009292);; Biological Process: DNA mediated transformation (GO:0009294);; Biological Process: cellular process (GO:0009987);; Biological Process: multi-organism cellular process (GO:0044764);; Biological Process: multi-organism process (GO:0051704);;	K11684|3.5e-40|gmx:100780669|K11684 bromodomain-containing factor 1 | (RefSeq) transcription factor GTE4	[K]	Transcription	Bromodomain;; Bromodomain extra-terminal - transcription regulation	Transcription factor GTE7 OS=Arabidopsis thaliana OX=3702 GN=GTE7 PE=2 SV=1	Uncharacterized protein OS=Daucus carota subsp. sativus OX=79200 GN=DCAR_025858 PE=4 SV=1	K	Transcription	PREDICTED: transcription factor GTE7-like isoform X2 [Daucus carota subsp. sativus]
BMK_Unigene_112458	1	1	59	24	0.05	0.05	3.49	1.45	0.00169922	5.71718	up	[G]	Carbohydrate transport and metabolism	Biological Process: glucose metabolic process (GO:0006006);; Molecular Function: oxidoreductase activity, acting on the aldehyde or oxo group of donors, NAD or NADP as acceptor (GO:0016620);; Molecular Function: NADP binding (GO:0050661);; Molecular Function: NAD binding (GO:0051287);;	K00134|3.4e-186|dcr:108203001|K00134 glyceraldehyde 3-phosphate dehydrogenase [EC:1.2.1.12] | (RefSeq) glyceraldehyde-3-phosphate dehydrogenase GAPC1, cytosolic	[G]	Carbohydrate transport and metabolism	Glyceraldehyde 3-phosphate dehydrogenase, C-terminal domain;; Glyceraldehyde 3-phosphate dehydrogenase, NAD binding domain	Glyceraldehyde-3-phosphate dehydrogenase, cytosolic OS=Sinapis alba OX=3728 GN=GAPC PE=2 SV=2	Glyceraldehyde-3-phosphate dehydrogenase OS=Lactuca sativa OX=4236 GN=LSAT_8X151760 PE=3 SV=1	G	Carbohydrate transport and metabolism	PREDICTED: glyceraldehyde-3-phosphate dehydrogenase GAPC1, cytosolic [Daucus carota subsp. sativus]
BMK_Unigene_015524	1398	1794	274	166	25.09	32.31	5.46	3.32	0.000417494	-2.52877	down	--	--	Biological Process: nuclear-transcribed mRNA catabolic process, deadenylation-dependent decay (GO:0000288);; Biological Process: nuclear-transcribed mRNA catabolic process, exonucleolytic (GO:0000291);; Cellular Component: chromatin (GO:0000785);; Biological Process: nuclear-transcribed mRNA catabolic process (GO:0000956);; Cellular Component: cellular_component (GO:0005575);; Cellular Component:…	K18801|4.6e-59|mus:103997485|K18801 glucuronoxylan 4-O-methyltransferase [EC:2.1.1.112] | (RefSeq) glucuronoxylan 4-O-methyltransferase 3-like	--	--	Tetratricopeptide repeat;; Tetratricopeptide repeat;; Tetratricopeptide repeat;; Tetratricopeptide repeat;; Tetratricopeptide repeat;; Tetratricopeptide repeat;; Tetratricopeptide repeat;; Tetratricopeptide repeat;; TPR repeat;; Tetratricopeptide repeat;; Tetratricopeptide repeat;; Tetratricopeptide repeat;; Tetratricopeptide repeat;; PPR repeat;; Polysaccharide biosynthesis	Probable methyltransferase At1g27930 OS=Arabidopsis thaliana OX=3702 GN=At1g27930 PE=1 SV=1	Uncharacterized protein OS=Daucus carota subsp. sativus OX=79200 GN=DCAR_016426 PE=4 SV=1	E	Amino acid transport and metabolism	PREDICTED: probable UDP-N-acetylglucosamine--peptide N-acetylglucosaminyltransferase SPINDLY [Daucus carota subsp. sativus]
BMK_Unigene_291730	31	64	1352	975	1	2.07	48.33	34.86	1.03e-09	4.9286	up	--	--	Molecular Function: metal ion binding (GO:0046872);;	--	--	--	Ankyrin repeats (many copies);; Ankyrin repeats (many copies);; Ankyrin repeats (3 copies);; Ankyrin repeat;; FYVE zinc finger	--	Uncharacterized protein OS=Davidia involucrata OX=16924 GN=Din_047793 PE=4 SV=1	--	--	PREDICTED: vacuolar protein sorting-associated protein 27-like isoform X1 [Daucus carota subsp. sativus]
BMK_Unigene_267890	0	0	503	218	0	0	22.45	9.72	2.34e-09	11.2784	up	--	--	Cellular Component: integral component of membrane (GO:0016021);;	--	--	--	--	--	Uncharacterized protein OS=Daucus carota subsp. sativus OX=79200 GN=DCAR_022881 PE=4 SV=1	--	--	PREDICTED: uncharacterized protein LOC108227836 [Daucus carota subsp. sativus]
BMK_Unigene_333142	34	63	225	231	1.26	2.34	9.32	9.57	0.00329629	2.55275	up	--	--	Molecular Function: DNA binding (GO:0003677);; Molecular Function: zinc ion binding (GO:0008270);;	--	[R]	General function prediction only	A20-like zinc finger;; AN1-like Zinc finger	Zinc finger A20 and AN1 domain-containing stress-associated protein 8 OS=Oryza sativa subsp. indica OX=39946 GN=SAP8 PE=2 SV=2	Zinc finger A20 and AN1 domain-containing stress-associated protein OS=Actinidia chinensis var. chinensis OX=1590841 GN=CEY00_Acc15102 PE=4 SV=1	S	Function unknown	PREDICTED: zinc finger A20 and AN1 domain-containing stress-associated protein 8-like [Daucus carota subsp. sativus]
BMK_Unigene_015739	304	176	11	2	8.67	5.04	0.38	0.06	5.79e-05	-4.84521	down	--	--	--	K15193|3.6e-100|dcr:108196660|K15193 protein SPT2 | (RefSeq) protein SPT2 homolog isoform X1	--	--	SPT2 chromatin protein	--	Uncharacterized protein OS=Daucus carota subsp. sativus OX=79200 GN=DCAR_025843 PE=3 SV=1	S	Function unknown	hypothetical protein DCAR_025843 [Daucus carota subsp. sativus]
BMK_Unigene_280682	3	0	523	528	0.08	0	13.65	13.79	1.17e-12	8.82699	up	--	--	Biological Process: regulation of transcription by RNA polymerase II (GO:0006357);; Cellular Component: Piccolo NuA4 histone acetyltransferase complex (GO:0032777);;	--	[K]	Transcription	Enhancer of polycomb-like	--	Enhancer of polycomb-like protein OS=Davidia involucrata OX=16924 GN=Din_035359 PE=3 SV=1	K	Transcription	PREDICTED: uncharacterized protein LOC108209569 [Daucus carota subsp. sativus]
BMK_Unigene_387360	51	171	0	0	51.7	164.29	0	0	7.26e-05	-8.93983	down	--	--	--	K11855|1.6e-12|bvg:104906049|K11855 ubiquitin carboxyl-terminal hydrolase 36/42 [EC:3.4.19.12] | (RefSeq) ubiquitin carboxyl-terminal hydrolase 36	--	--	Hydrophobic seed protein;; Probable lipid transfer;; Protease inhibitor/seed storage/LTP family	pEARLI1-like lipid transfer protein 3 OS=Arabidopsis thaliana OX=3702 GN=At4g12500 PE=2 SV=1	AAI domain-containing protein OS=Daucus carota subsp. sativus OX=79200 GN=DCAR_004942 PE=4 SV=1	S	Function unknown	PREDICTED: lipid transfer protein EARLI 1-like [Daucus carota subsp. sativus]
BMK_Unigene_023784	243	317	21	7	4.13	5.4	0.41	0.15	7.99e-05	-3.9943	down	--	--	Molecular Function: molecular_function (GO:0003674);; Molecular Function: catalytic activity (GO:0003824);; Molecular Function: ubiquitin-protein transferase activity (GO:0004842);; Biological Process: cellular protein modification process (GO:0006464);; Biological Process: nitrogen compound metabolic process (GO:0006807);; Biological Process: biological_process (GO:0008150);; Biological Process:…	--	[O]	Posttranslational modification, protein turnover, chaperones	--	E3 ubiquitin-protein ligase AIRP2 OS=Arabidopsis thaliana OX=3702 GN=AIRP2 PE=1 SV=1	RING-type domain-containing protein OS=Daucus carota subsp. sativus OX=79200 GN=DCAR_008043 PE=4 SV=1	O	Posttranslational modification, protein turnover, chaperones	PREDICTED: uncharacterized protein LOC108204747 [Daucus carota subsp. sativus]
BMK_Unigene_223991	124	98	1514	1903	1.27	1.01	17.15	21.53	2.17e-13	4.29873	up	--	--	Molecular Function: zinc ion binding (GO:0008270);; Biological Process: response to abscisic acid (GO:0009737);; Biological Process: regulation of seed germination (GO:0010029);; Biological Process: defense response to fungus (GO:0050832);; Biological Process: regulation of lipid catabolic process (GO:0050994);; Molecular Function: ubiquitin protein ligase activity (GO:0061630);; Biological Proce…	K11978|1.7e-26|ppp:112284714|K11978 E3 ubiquitin-protein ligase UBR3 [EC:2.3.2.27] | (RefSeq) E3 ubiquitin-protein ligase PRT6-like isoform X1	[O]	Posttranslational modification, protein turnover, chaperones	Proteolysis_6 C-terminal;; Putative zinc finger in N-recognin (UBR box)	E3 ubiquitin-protein ligase PRT6 OS=Arabidopsis thaliana OX=3702 GN=PRT6 PE=1 SV=1	E3 ubiquitin-protein ligase OS=Daucus carota subsp. sativus OX=79200 GN=DCAR_009228 PE=3 SV=1	O	Posttranslational modification, protein turnover, chaperones	PREDICTED: E3 ubiquitin-protein ligase PRT6 isoform X1 [Daucus carota subsp. sativus]
BMK_Unigene_312820	28	46	146	154	1.56	2.58	9.08	9.54	0.00851341	2.34425	up	--	--	Molecular Function: metal ion binding (GO:0046872);;	K13127|7.0e-157|dcr:108228156|K13127 RING finger protein 113A | (RefSeq) zinc finger CCCH domain-containing protein 1-like	[O]	Posttranslational modification, protein turnover, chaperones	Zinc finger C-x8-C-x5-C-x3-H type (and similar);; Zinc finger, C3HC4 type (RING finger);; Zinc finger, C3HC4 type (RING finger)	Zinc finger CCCH domain-containing protein 1 OS=Arabidopsis thaliana OX=3702 GN=At1g01350 PE=2 SV=2	Putative Zinc finger CCCH domain-containing protein 1 OS=Davidia involucrata OX=16924 GN=Din_024579 PE=4 SV=1	O	Posttranslational modification, protein turnover, chaperones	PREDICTED: zinc finger CCCH domain-containing protein 1-like [Daucus carota subsp. sativus]
BMK_Unigene_040952	122	19	405	670	6.63	1.06	24.65	40.73	0.00568494	3.34041	up	--	--	Molecular Function: RNA binding (GO:0003723);;	K13199|1.1e-144|dcr:108204895|K13199 plasminogen activator inhibitor 1 RNA-binding protein | (RefSeq) translation initiation factor IF-2 isoform X1	[R]	General function prediction only	Hyaluronan / mRNA binding family;; Stm1	RGG repeats nuclear RNA binding protein A (Fragment) OS=Nicotiana tabacum OX=4097 GN=RggA PE=2 SV=1	HABP4_PAI-RBP1 domain-containing protein OS=Daucus carota subsp. sativus OX=79200 GN=DCAR_000646 PE=4 SV=1	S	Function unknown	PREDICTED: translation initiation factor IF-2 isoform X1 [Daucus carota subsp. sativus]
BMK_Unigene_303140	495	530	43	109	33.05	35.41	3.22	8.21	0.0083948	-2.40858	down	--	--	Molecular Function: regulatory region nucleic acid binding (GO:0001067);; Molecular Function: molecular_function (GO:0003674);; Molecular Function: nucleic acid binding (GO:0003676);; Molecular Function: DNA binding (GO:0003677);; Molecular Function: DNA-binding transcription factor activity (GO:0003700);; Molecular Function: binding (GO:0005488);; Cellular Component: nucleus (GO:0005634);; Biolo…	K20043|2.7e-24|aip:107640400|K20043 clathrin coat assembly protein AP180 | (RefSeq) putative clathrin assembly protein At5g35200	--	--	Dof domain, zinc finger	Dof zinc finger protein DOF5.4 OS=Arabidopsis thaliana OX=3702 GN=DOF5.4 PE=2 SV=2	Dof-type domain-containing protein OS=Daucus carota subsp. sativus OX=79200 GN=DCAR_023154 PE=4 SV=1	K	Transcription	PREDICTED: dof zinc finger protein DOF5.4 [Daucus carota subsp. sativus]
BMK_Unigene_274283	0	1	647	4786	0	0.06	41.44	306.52	3.03e-10	12.7487	up	[H]	Coenzyme transport and metabolism	Molecular Function: O-methyltransferase activity (GO:0008171);; Biological Process: methylation (GO:0032259);; Molecular Function: protein dimerization activity (GO:0046983);;	K13066|5.2e-149|dcr:108214345|K13066 caffeic acid 3-O-methyltransferase [EC:2.1.1.68] | (RefSeq) caffeic acid 3-O-methyltransferase-like	[R]	General function prediction only	O-methyltransferase domain;; Dimerisation domain	Caffeic acid 3-O-methyltransferase OS=Eucalyptus gunnii OX=3933 GN=OMT PE=2 SV=1	Thujaplicatin O-methyltransferase OS=Anthriscus sylvestris OX=48027 GN=TJOMT PE=3 SV=1	S	Function unknown	thujaplicatin O-methyltransferase [Anthriscus sylvestris]
BMK_Unigene_000710	81	102	8	4	4.03	5.06	0.47	0.23	0.00197292	-3.59948	down	--	--	Molecular Function: protein dimerization activity (GO:0046983);;	K13422|7.8e-61|dzi:111313354|K13422 transcription factor MYC2 | (RefSeq) transcription factor MYC2-like	--	--	bHLH-MYC and R2R3-MYB transcription factors N-terminal;; Helix-loop-helix DNA-binding domain	Transcription factor bHLH14 OS=Arabidopsis thaliana OX=3702 GN=BHLH14 PE=1 SV=1	MYC4 OS=Betula platyphylla OX=78630 PE=2 SV=1	K	Transcription	MYC4 [Betula platyphylla]
BMK_Unigene_197788	44	80	1274	1116	1.92	3.46	61.15	53.6	5.98e-10	4.58817	up	--	--	Molecular Function: protein binding (GO:0005515);; Cellular Component: cellular_component (GO:0005575);; Cellular Component: intracellular (GO:0005622);; Cellular Component: obsolete cell (GO:0005623);; Cellular Component: cytoplasm (GO:0005737);; Cellular Component: plasma membrane (GO:0005886);; Cellular Component: adherens junction (GO:0005912);; Biological Process: transport (GO:0006810);; Bi…	K05309|1.2e-14|dcr:108201791|K05309 microsomal prostaglandin-E synthase 2 [EC:5.3.99.3] | (RefSeq) prostaglandin E synthase 2	[R]	General function prediction only	Leucine rich repeat;; Leucine Rich repeats (2 copies);; Leucine Rich Repeat	Plant intracellular Ras-group-related LRR protein 9 OS=Arabidopsis thaliana OX=3702 GN=PIRL9 PE=2 SV=1	Uncharacterized protein OS=Daucus carota subsp. sativus OX=79200 GN=DCAR_021585 PE=4 SV=1	S	Function unknown	hypothetical protein DCAR_021585 [Daucus carota subsp. sativus]
BMK_Unigene_198036	47	58	589	375	1.36	1.68	18.58	11.84	1.38e-06	3.53181	up	[K]	Transcription	Molecular Function: RNA binding (GO:0003723);; Cellular Component: nucleolus (GO:0005730);; Biological Process: response to sucrose (GO:0009744);; Biological Process: response to glucose (GO:0009749);; Biological Process: auxin homeostasis (GO:0010252);;	K14790|1.5e-308|dcr:108209836|K14790 nucleolar protein 9 | (RefSeq) pumilio homolog 23	[J]	Translation, ribosomal structure and biogenesis	'Cold-shock' DNA-binding domain;; Pumilio-family RNA binding repeat	Pumilio homolog 23 OS=Arabidopsis thaliana OX=3702 GN=APUM23 PE=1 SV=1	Uncharacterized protein OS=Daucus carota subsp. sativus OX=79200 GN=DCAR_007660 PE=4 SV=1	J	Translation, ribosomal structure and biogenesis	PREDICTED: pumilio homolog 23 [Daucus carota subsp. sativus]
BMK_Unigene_312616	1768	2492	196	415	95.51	134.86	11.88	25.14	0.00304499	-2.46921	down	--	--	--	K01191|5.4e-80|pxb:103958275|K01191 alpha-mannosidase [EC:3.2.1.24] | (RefSeq) alpha-mannosidase At3g26720-like	--	--	Protein of unknown function (DUF1644)	--	Uncharacterized protein OS=Daucus carota subsp. sativus OX=79200 GN=DCAR_017840 PE=4 SV=1	S	Function unknown	PREDICTED: uncharacterized protein LOC108219772 [Daucus carota subsp. sativus]
BMK_Unigene_434325	147	65	6	2	3.23	1.44	0.15	0.07	0.000929993	-4.35432	down	[G]	Carbohydrate transport and metabolism	Molecular Function: catalytic activity (GO:0003824);;	K06617|5.4e-255|dcr:108227400|K06617 raffinose synthase [EC:2.4.1.82] | (RefSeq) probable galactinol--sucrose galactosyltransferase 2	--	--	Raffinose synthase or seed imbibition protein Sip1;; Raffinose synthase or seed imbibition protein Sip1;; Raffinose synthase or seed imbibition protein Sip1	Probable galactinol--sucrose galactosyltransferase 2 OS=Arabidopsis thaliana OX=3702 GN=RFS2 PE=2 SV=2	Uncharacterized protein OS=Daucus carota subsp. sativus OX=79200 GN=DCAR_020480 PE=3 SV=1	S	Function unknown	PREDICTED: probable galactinol--sucrose galactosyltransferase 2 [Daucus carota subsp. sativus]
BMK_Unigene_407368	1113	821	240	235	29.69	21.97	7.13	6.99	0.00610909	-1.66903	down	--	--	Biological Process: mRNA splicing, via spliceosome (GO:0000398);; Cellular Component: U4/U6 x U5 tri-snRNP complex (GO:0046540);;	K12843|1.3e-286|dcr:108199323|K12843 U4/U6 small nuclear ribonucleoprotein PRP3 | (RefSeq) U4/U6 small nuclear ribonucleoprotein Prp3 isoform X1	[A]	RNA processing and modification	pre-mRNA processing factor 3 (PRP3);; Protein of unknown function (DUF1115)	Protein RDM16 OS=Arabidopsis thaliana OX=3702 GN=RDM16 PE=2 SV=1	Uncharacterized protein OS=Nyssa sinensis OX=561372 GN=F0562_026086 PE=4 SV=1	A	RNA processing and modification	PREDICTED: U4/U6 small nuclear ribonucleoprotein Prp3 isoform X1 [Daucus carota subsp. sativus]
BMK_Unigene_284214	47	31	252	605	2.14	1.45	12.84	30.73	1.85e-05	3.82258	up	--	--	--	--	[S]	Function unknown	Guanylylate cyclase	Guanylyl cyclase 1 OS=Arabidopsis thaliana OX=3702 GN=GC1 PE=1 SV=1	Uncharacterized protein OS=Daucus carota subsp. sativus OX=79200 GN=DCAR_011758 PE=4 SV=1	S	Function unknown	PREDICTED: protein GUCD1-like isoform X3 [Daucus carota subsp. sativus]
BMK_Unigene_287956	5	0	104	64	0.27	0	5.31	3.26	0.00138767	5.47423	up	--	--	--	--	--	--	--	--	Uncharacterized protein OS=Vitis vinifera OX=29760 GN=VITISV_033019 PE=4 SV=1	S	Function unknown	PREDICTED: uncharacterized protein LOC100251191 [Vitis vinifera]
BMK_Unigene_270519	50	27	316	394	3.54	1.91	25.08	31.35	1.98e-06	3.57355	up	--	--	--	--	--	--	--	--	Uncharacterized protein OS=Daucus carota subsp. sativus OX=79200 GN=DCAR_005425 PE=4 SV=1	--	--	PREDICTED: uncharacterized protein LOC108209603 isoform X2 [Daucus carota subsp. sativus]
BMK_Unigene_293225	593	478	3	0	62.12	49.99	0.36	0	1.71e-10	-8.13051	down	--	--	Biological Process: regulation of transcription, DNA-templated (GO:0006355);; Molecular Function: zinc ion binding (GO:0008270);; Molecular Function: sequence-specific DNA binding (GO:0043565);;	K21630|6.2e-26|cmax:111478040|K21630 GATA-type zinc finger protein 1 | (RefSeq) GATA transcription factor 6-like	[K]	Transcription	GATA zinc finger	GATA transcription factor 9 OS=Arabidopsis thaliana OX=3702 GN=GATA9 PE=2 SV=1	Uncharacterized protein OS=Daucus carota subsp. sativus OX=79200 GN=DCAR_016866 PE=4 SV=1	K	Transcription	hypothetical protein DCAR_016866 [Daucus carota subsp. sativus]
BMK_Unigene_050040	2	0	216	410	0.11	0	9.45	17.9	5.7e-09	8.66555	up	--	--	Biological Process: protein polyubiquitination (GO:0000209);; Molecular Function: molecular_function (GO:0003674);; Molecular Function: catalytic activity (GO:0003824);; Molecular Function: ubiquitin-protein transferase activity (GO:0004842);; Cellular Component: cellular_component (GO:0005575);; Cellular Component: intracellular (GO:0005622);; Cellular Component: obsolete cell (GO:0005623);; Cel…	K16280|1.5e-223|dcr:108227936|K16280 E3 ubiquitin-protein ligase RGLG [EC:2.3.2.27] | (RefSeq) E3 ubiquitin-protein ligase RGLG2-like	[T]	Signal transduction mechanisms	Copine;; Zinc finger, C3HC4 type (RING finger)	E3 ubiquitin-protein ligase RGLG2 OS=Arabidopsis thaliana OX=3702 GN=RGLG2 PE=1 SV=1	VWFA domain-containing protein OS=Daucus carota subsp. sativus OX=79200 GN=DCAR_021738 PE=4 SV=1	O	Posttranslational modification, protein turnover, chaperones	PREDICTED: E3 ubiquitin-protein ligase RGLG2-like [Daucus carota subsp. sativus]
BMK_Unigene_278722	64	48	287	277	3.04	2.3	15.18	14.63	7e-05	2.68732	up	[M]	Cell wall/membrane/envelope biogenesis	Molecular Function: UDP-glucose 6-dehydrogenase activity (GO:0003979);; Molecular Function: NAD binding (GO:0051287);;	K00012|2.2e-135|dcr:108199999|K00012 UDPglucose 6-dehydrogenase [EC:1.1.1.22] | (RefSeq) UDP-glucose 6-dehydrogenase 1	[GT]	--	UDP-glucose/GDP-mannose dehydrogenase family, UDP binding domain;; UDP-glucose/GDP-mannose dehydrogenase family, central domain;; UDP-glucose/GDP-mannose dehydrogenase family, NAD binding domain;; UDP-glucose/GDP-mannose dehydrogenase family, central domain	UDP-glucose 6-dehydrogenase 1 OS=Glycine max OX=3847 GN=UGD1 PE=2 SV=1	UDP-glucose 6-dehydrogenase OS=Daucus carota subsp. sativus OX=79200 GN=DCAR_027460 PE=3 SV=1	--	--	PREDICTED: UDP-glucose 6-dehydrogenase 1 [Daucus carota subsp. sativus]
BMK_Unigene_013492	180	29	976	4675	2.74	0.45	16.43	78.64	9.6e-05	5.17114	up	[G]	Carbohydrate transport and metabolism	Molecular Function: hydrolase activity, hydrolyzing O-glycosyl compounds (GO:0004553);; Biological Process: carbohydrate metabolic process (GO:0005975);;	K05349|4.5e-311|dcr:108227773|K05349 beta-glucosidase [EC:3.2.1.21] | (RefSeq) beta-glucosidase BoGH3B-like isoform X1	--	--	Glycosyl hydrolase family 3 N terminal domain;; Glycosyl hydrolase family 3 C-terminal domain;; Glycosyl hydrolase family 3 N terminal domain;; Glycosyl hydrolase family 3 C-terminal domain	Beta-xylosidase/alpha-L-arabinofuranosidase 2 OS=Medicago sativa subsp. varia OX=36902 GN=Xyl2 PE=2 SV=1	Uncharacterized protein OS=Daucus carota subsp. sativus OX=79200 GN=DCAR_020666 PE=3 SV=1	G	Carbohydrate transport and metabolism	PREDICTED: beta-glucosidase BoGH3B-like isoform X1 [Daucus carota subsp. sativus]
BMK_Unigene_301924	1007	900	139	224	23.43	21.01	3.59	5.8	0.00335212	-2.0425	down	--	--	Molecular Function: protein binding (GO:0005515);; Biological Process: metal ion transport (GO:0030001);; Molecular Function: metal ion binding (GO:0046872);;	K13466|6.7e-29|vvi:100246778|K13466 EIX receptor 1/2 | (RefSeq) receptor-like protein 12	--	--	Leucine rich repeat;; Leucine Rich Repeat;; Leucine rich repeat;; Leucine Rich repeats (2 copies);; Heavy-metal-associated domain	Protein EARLY RESPONSIVE TO DEHYDRATION 15 OS=Glycine max OX=3847 GN=ERD15 PE=2 SV=1	PAM2 domain-containing protein OS=Daucus carota subsp. sativus OX=79200 GN=DCAR_024798 PE=4 SV=1	S	Function unknown	PREDICTED: LRR receptor-like serine/threonine-protein kinase FLS2 [Daucus carota subsp. sativus]
BMK_Unigene_062490	434	659	59	113	24.21	36.85	3.7	7.08	0.00736212	-2.33897	down	--	--	Molecular Function: DNA-binding transcription factor activity (GO:0003700);;	--	--	--	Basic region leucine zipper;; bZIP transcription factor	Basic leucine zipper 19 OS=Arabidopsis thaliana OX=3702 GN=BZIP19 PE=2 SV=1	BZIP domain-containing protein OS=Daucus carota subsp. sativus OX=79200 GN=DCAR_003169 PE=4 SV=1	K	Transcription	PREDICTED: basic leucine zipper 23-like [Daucus carota subsp. sativus]
BMK_Unigene_016908	0	0	22	50	0	0	1.34	3.05	0.00163616	7.9627	up	--	--	Molecular Function: GTPase activator activity (GO:0005096);;	K12492|3.1e-27|ccav:112520397|K12492 ADP-ribosylation factor GTPase-activating protein 1 | (RefSeq) probable ADP-ribosylation factor GTPase-activating protein AGD6	[TUZ]	--	Putative GTPase activating protein for Arf	ADP-ribosylation factor GTPase-activating protein AGD7 OS=Arabidopsis thaliana OX=3702 GN=AGD7 PE=1 SV=1	Putative ADP-ribosylation factor GTPase-activating protein AGD6 OS=Hibiscus syriacus OX=106335 GN=F3Y22_tig00110482pilonHSYRG00160 PE=4 SV=1	--	--	probable ADP-ribosylation factor GTPase-activating protein AGD6 [Cynara cardunculus var. scolymus]
BMK_Unigene_132563	5	76	713	891	0.2	2.84	29.32	36.64	0.00183288	4.57959	up	--	--	Biological Process: autophagosome assembly (GO:0000045);; Cellular Component: phagophore assembly site (GO:0000407);; Biological Process: protein targeting to vacuole (GO:0006623);; Biological Process: pollen germination (GO:0009846);; Biological Process: defense response to fungus (GO:0050832);;	K08334|8.9e-203|dcr:108209263|K08334 beclin | (RefSeq) beclin-1-like protein	[T]	Signal transduction mechanisms	Apg6 BARA domain;; Apg6 coiled-coil region;; Apg6 BARA domain	Beclin-1-like protein OS=Arabidopsis thaliana OX=3702 GN=ATG6 PE=1 SV=2	Uncharacterized protein OS=Daucus carota subsp. sativus OX=79200 GN=DCAR_005384 PE=3 SV=1	T	Signal transduction mechanisms	PREDICTED: beclin-1-like protein [Daucus carota subsp. sativus]
BMK_Unigene_043759	5495	420	125	62	267.46	20.49	6.8	3.37	0.00105461	-4.56616	down	--	--	Cellular Component: cellular_component (GO:0005575);; Cellular Component: intracellular (GO:0005622);; Cellular Component: obsolete cell (GO:0005623);; Cellular Component: cytoplasm (GO:0005737);; Cellular Component: vacuole (GO:0005773);; Cellular Component: vacuolar membrane (GO:0005774);; Cellular Component: plasma membrane (GO:0005886);; Cellular Component: membrane (GO:0016020);; Cellular Co…	--	--	--	Fasciclin domain	Fasciclin-like arabinogalactan protein 2 OS=Arabidopsis thaliana OX=3702 GN=FLA2 PE=2 SV=1	Uncharacterized protein OS=Daucus carota subsp. sativus OX=79200 GN=DCAR_019677 PE=3 SV=1	S	Function unknown	PREDICTED: fasciclin-like arabinogalactan protein 2 [Daucus carota subsp. sativus]
BMK_Unigene_134597	384	665	0	1	23.99	41.66	0	0.07	9.08e-08	-9.71365	down	[I]	Lipid transport and metabolism	Biological Process: lipid metabolic process (GO:0006629);; Cellular Component: integral component of membrane (GO:0016021);; Molecular Function: oxidoreductase activity, acting on paired donors, with oxidation of a pair of donors resulting in the reduction of molecular oxygen to two molecules of water (GO:0016717);;	K10257|7.4e-182|dcr:108209044|K10257 acyl-lipid omega-3 desaturase [EC:1.14.19.25 1.14.19.35 1.14.19.36] | (RefSeq) omega-3 fatty acid desaturase, endoplasmic reticulum-like	--	--	Fatty acid desaturase;; Domain of unknown function (DUF3474)	Omega-3 fatty acid desaturase, endoplasmic reticulum OS=Glycine max OX=3847 GN=FAD3 PE=2 SV=1	Putative omega-3 fatty acid desaturase OS=Davidia involucrata OX=16924 GN=Din_006953 PE=3 SV=1	I	Lipid transport and metabolism	PREDICTED: omega-3 fatty acid desaturase, endoplasmic reticulum-like [Daucus carota subsp. sativus]
BMK_Unigene_434688	640	404	14	66	35.92	22.72	0.89	4.19	0.00333309	-3.33614	down	[O]	Posttranslational modification, protein turnover, chaperones	Molecular Function: protein disulfide isomerase activity (GO:0003756);; Cellular Component: endoplasmic reticulum (GO:0005783);; Biological Process: cell redox homeostasis (GO:0045454);;	K09584|9.5e-183|dcr:108210093|K09584 protein disulfide-isomerase A6 [EC:5.3.4.1] | (RefSeq) probable protein disulfide-isomerase A6	[O]	Posttranslational modification, protein turnover, chaperones	Thioredoxin;; Endoplasmic reticulum protein ERp29, C-terminal domain;; OST3 / OST6 family, transporter family;; Thioredoxin-like domain;; AhpC/TSA family;; Thioredoxin-like;; Thioredoxin-like domain;; Thioredoxin-like	Probable protein disulfide-isomerase A6 OS=Medicago sativa OX=3879 PE=2 SV=1	Protein disulfide-isomerase OS=Nyssa sinensis OX=561372 GN=F0562_029246 PE=3 SV=1	O	Posttranslational modification, protein turnover, chaperones	PREDICTED: probable protein disulfide-isomerase A6 [Daucus carota subsp. sativus]
BMK_Unigene_020084	532	866	140	82	9.03	14.77	2.64	1.55	0.00521968	-2.33461	down	[K]	Transcription	Biological Process: reproduction (GO:0000003);; Cellular Component: ubiquitin ligase complex (GO:0000151);; Molecular Function: inositol hexakisphosphate binding (GO:0000822);; Biological Process: developmental process involved in reproduction (GO:0003006);; Molecular Function: molecular_function (GO:0003674);; Molecular Function: catalytic activity (GO:0003824);; Molecular Function: ubiquitin-pr…	K14485|0.0e+00|dcr:108223183|K14485 transport inhibitor response 1 | (RefSeq) protein TRANSPORT INHIBITOR RESPONSE 1	[R]	General function prediction only	Transport inhibitor response 1 protein domain;; F-box;; F-box-like;; Protein CHAPERONE-LIKE PROTEIN OF POR1-like;; Protein CHAPERONE-LIKE PROTEIN OF POR1-like	Protein TRANSPORT INHIBITOR RESPONSE 1 OS=Arabidopsis thaliana OX=3702 GN=TIR1 PE=1 SV=2	F-box domain-containing protein OS=Daucus carota subsp. sativus OX=79200 GN=DCAR_018358 PE=4 SV=1	S	Function unknown	PREDICTED: protein TRANSPORT INHIBITOR RESPONSE 1 [Daucus carota subsp. sativus]
BMK_Unigene_305550	718	467	82	73	83.44	54.3	10.94	9.72	0.000112009	-2.57314	down	[T]	Signal transduction mechanisms	Molecular Function: nucleotide binding (GO:0000166);; Molecular Function: molecular_function (GO:0003674);; Molecular Function: binding (GO:0005488);; Cellular Component: cellular_component (GO:0005575);; Cellular Component: obsolete cell (GO:0005623);; Cellular Component: plasma membrane (GO:0005886);; Molecular Function: drug binding (GO:0008144);; Cellular Component: membrane (GO:0016020);; Mo…	--	--	--	Universal stress protein family	Universal stress protein A-like protein OS=Arabidopsis thaliana OX=3702 GN=At3g01520 PE=1 SV=2	Universal stress protein OS=Trema orientale OX=63057 GN=TorRG33x02_355490 PE=4 SV=1	S	Function unknown	universal stress protein [Coriandrum sativum]
BMK_Unigene_413427	134	59	0	0	41.75	18.06	0	0	5.75e-05	-8.65763	down	--	--	Cellular Component: nucleosome (GO:0000786);; Molecular Function: DNA binding (GO:0003677);; Cellular Component: nucleus (GO:0005634);; Molecular Function: protein heterodimerization activity (GO:0046982);;	K11253|2.2e-68|mesc:110629262|K11253 histone H3 | (RefSeq) uncharacterized protein LOC110629262	[B]	Chromatin structure and dynamics	Core histone H2A/H2B/H3/H4	Histone H3.2 OS=Arabidopsis thaliana OX=3702 GN=HTR2 PE=1 SV=2	Histone H3.2 OS=Vigna radiata var. radiata OX=3916 GN=LOC106758624 PE=3 SV=1	B	Chromatin structure and dynamics	PREDICTED: histone H3-like centromeric protein CSE4 [Raphanus sativus]
BMK_Unigene_175090	0	4	170	72	0	0.42	17.34	7.38	0.00022557	6.20477	up	--	--	Biological Process: defense response (GO:0006952);; Biological Process: metabolic process (GO:0008152);; Biological Process: negative regulation of translation (GO:0017148);; Molecular Function: rRNA N-glycosylase activity (GO:0030598);; Molecular Function: toxin activity (GO:0090729);;	--	--	--	Ribosome inactivating protein	Abrin-a OS=Abrus precatorius OX=3816 PE=1 SV=2	rRNA N-glycosidase OS=Euphorbia serrata OX=196589 GN=Eus2 PE=2 SV=1	G	Carbohydrate transport and metabolism	ribosome inactivating protein Euserratin 2 precursor [Euphorbia serrata]
BMK_Unigene_429164	798	405	17	30	31.08	15.83	0.75	1.33	2.65e-07	-4.30312	down	[G]	Carbohydrate transport and metabolism	Molecular Function: 6-phosphofructokinase activity (GO:0003872);; Molecular Function: ATP binding (GO:0005524);; Cellular Component: cytoplasm (GO:0005737);; Biological Process: fructose 6-phosphate metabolic process (GO:0006002);; Molecular Function: metal ion binding (GO:0046872);;	K00850|1.2e-233|dcr:108203397|K00850 6-phosphofructokinase 1 [EC:2.7.1.11] | (RefSeq) ATP-dependent 6-phosphofructokinase 3-like	[G]	Carbohydrate transport and metabolism	Phosphofructokinase	ATP-dependent 6-phosphofructokinase 3 OS=Arabidopsis thaliana OX=3702 GN=PFK3 PE=1 SV=1	ATP-dependent 6-phosphofructokinase OS=Daucus carota subsp. sativus OX=79200 GN=PFK PE=3 SV=1	G	Carbohydrate transport and metabolism	PREDICTED: ATP-dependent 6-phosphofructokinase 3-like [Daucus carota subsp. sativus]
BMK_Unigene_062898	528	992	21	3	44.24	83.14	2.03	0.37	3.26e-06	-5.6748	down	--	--	Molecular Function: DNA binding (GO:0003677);;	--	--	--	SAND domain	Protein ULTRAPETALA 1 OS=Arabidopsis thaliana OX=3702 GN=ULT1 PE=1 SV=1	SAND domain-containing protein OS=Daucus carota subsp. sativus OX=79200 GN=DCAR_021229 PE=4 SV=1	S	Function unknown	PREDICTED: protein ULTRAPETALA 1-like [Daucus carota subsp. sativus]
BMK_Unigene_382520	138	49	355	459	7.97	2.87	22.87	29.6	0.00568296	2.50775	up	--	--	Molecular Function: aspartic-type endopeptidase activity (GO:0004190);;	K22683|7.0e-13|pop:7488337|K22683 aspartyl protease family protein [EC:3.4.23.-] | (RefSeq) aspartyl protease family protein 2	[O]	Posttranslational modification, protein turnover, chaperones	Xylanase inhibitor C-terminal;; Xylanase inhibitor N-terminal;; Eukaryotic aspartyl protease	Probable aspartic proteinase GIP2 OS=Nicotiana benthamiana OX=4100 GN=GIP2 PE=1 SV=1	Peptidase A1 domain-containing protein OS=Daucus carota subsp. sativus OX=79200 GN=DCAR_002411 PE=3 SV=1	O	Posttranslational modification, protein turnover, chaperones	PREDICTED: basic 7S globulin-like [Daucus carota subsp. sativus]
BMK_Unigene_147148	19	39	228	176	0.82	1.67	10.78	8.32	0.000793771	3.11583	up	[C]	Energy production and conversion	Molecular Function: hydrolase activity, acting on carbon-nitrogen (but not peptide) bonds, in linear amides (GO:0016811);;	K01455|9.6e-241|dcr:108196116|K01455 formamidase [EC:3.5.1.49] | (RefSeq) formamidase-like isoform X1	--	--	Acetamidase/Formamidase family;; Acetamidase/Formamidase family	--	Uncharacterized protein OS=Gossypium tomentosum OX=34277 GN=ES332_D11G230500v1 PE=4 SV=1	C	Energy production and conversion	PREDICTED: formamidase-like isoform X2 [Daucus carota subsp. sativus]
BMK_Unigene_044175	36	75	492	801	1.22	2.5	18.21	29.65	9.97e-06	3.85957	up	[J]	Translation, ribosomal structure and biogenesis	Molecular Function: hydrolase activity (GO:0016787);;	K02433|1.2e-38|mesc:110600616|K02433 aspartyl-tRNA(Asn)/glutamyl-tRNA(Gln) amidotransferase subunit A [EC:6.3.5.6 6.3.5.7] | (RefSeq) glutamyl-tRNA(Gln) amidotransferase subunit A, chloroplastic/mitochondrial	[J]	Translation, ribosomal structure and biogenesis	Amidase	Fatty acid amide hydrolase OS=Medicago truncatula OX=3880 GN=FAAH PE=1 SV=1	Amidase domain-containing protein OS=Daucus carota subsp. sativus OX=79200 GN=DCAR_005658 PE=3 SV=1	J	Translation, ribosomal structure and biogenesis	PREDICTED: fatty acid amide hydrolase-like [Daucus carota subsp. sativus]
BMK_Unigene_206564	11	39	237	207	0.42	1.42	9.52	8.34	0.00173558	3.44932	up	--	--	Molecular Function: DNA binding (GO:0003677);; Cellular Component: nucleus (GO:0005634);; Biological Process: regulation of transcription, DNA-templated (GO:0006355);;	K00521|5.8e-32|cmos:111447866|K00521 ferric-chelate reductase [EC:1.16.1.7] | (RefSeq) ferric reduction oxidase 7, chloroplastic-like	--	--	No apical meristem (NAM) protein	NAC domain-containing protein 21/22 OS=Arabidopsis thaliana OX=3702 GN=NAC021 PE=1 SV=2	NAC domain-containing protein OS=Daucus carota subsp. sativus OX=79200 GN=DCAR_009635 PE=4 SV=1	K	Transcription	PREDICTED: NAC domain-containing protein 21/22 [Daucus carota subsp. sativus]
BMK_Unigene_305523	2431	517	63	19	80.75	17.24	2.34	0.71	5.75e-05	-4.77199	down	--	--	Molecular Function: molecular_function (GO:0003674);; Molecular Function: catalytic activity (GO:0003824);; Cellular Component: cellular_component (GO:0005575);; Cellular Component: intracellular (GO:0005622);; Cellular Component: obsolete cell (GO:0005623);; Cellular Component: cytoplasm (GO:0005737);; Cellular Component: Golgi apparatus (GO:0005794);; Biological Process: biological_process (GO:…	K09872|1.8e-39|dcr:108209932|K09872 aquaporin PIP | (RefSeq) aquaporin PIP2-2-like	--	--	GDSL/SGNH-like Acyl-Esterase family found in Pmr5 and Cas1p;; PMR5 N terminal Domain;; Conserved hypothetical protein (Lin0512_fam);; Major intrinsic protein	Protein trichome birefringence-like 38 OS=Arabidopsis thaliana OX=3702 GN=TBL38 PE=2 SV=1	PMR5N domain-containing protein OS=Daucus carota subsp. sativus OX=79200 GN=DCAR_005236 PE=3 SV=1	S	Function unknown	PREDICTED: protein trichome birefringence-like 38 [Daucus carota subsp. sativus]
BMK_Unigene_190993	31	35	1257	1356	1.27	1.42	56.29	60.72	3.68e-20	5.64747	up	--	--	Molecular Function: DNA binding (GO:0003677);; Molecular Function: translation initiation factor activity (GO:0003743);; Cellular Component: nucleus (GO:0005634);; Biological Process: transcription initiation from RNA polymerase II promoter (GO:0006367);; Biological Process: positive regulation of transcription elongation from RNA polymerase II promoter (GO:0032968);;	K03138|7.0e-202|dcr:108196537|K03138 transcription initiation factor TFIIF subunit alpha | (RefSeq) transcription initiation factor IIF subunit alpha	[K]	Transcription	Transcription initiation factor IIF, alpha subunit (TFIIF-alpha)	Transcription initiation factor IIF subunit alpha OS=Arabidopsis thaliana OX=3702 GN=RAP74 PE=1 SV=1	Transcription initiation factor IIF subunit alpha OS=Actinidia chinensis var. chinensis OX=1590841 GN=CEY00_Acc20531 PE=3 SV=1	K	Transcription	PREDICTED: transcription initiation factor IIF subunit alpha [Daucus carota subsp. sativus]
BMK_Unigene_028008	662	564	6	0	60.71	51.73	0.72	0	3.84e-08	-7.33099	down	--	--	Cellular Component: integral component of membrane (GO:0016021);;	--	--	--	--	--	TPR_REGION domain-containing protein OS=Daucus carota subsp. sativus OX=79200 GN=DCAR_009556 PE=4 SV=1	S	Function unknown	PREDICTED: uncharacterized protein LOC108212184 [Daucus carota subsp. sativus]
BMK_Unigene_425540	196	760	6	6	5.92	22.96	0.23	0.23	3.44e-07	-6.02304	down	[E]	Amino acid transport and metabolism	Molecular Function: aspartate kinase activity (GO:0004072);; Biological Process: threonine biosynthetic process (GO:0009088);; Biological Process: lysine biosynthetic process via diaminopimelate (GO:0009089);;	K00928|1.2e-275|dcr:108219146|K00928 aspartate kinase [EC:2.7.2.4] | (RefSeq) aspartokinase 2, chloroplastic-like isoform X1	[E]	Amino acid transport and metabolism	Amino acid kinase family	Aspartokinase 3, chloroplastic OS=Arabidopsis thaliana OX=3702 GN=AK3 PE=1 SV=1	Aspartate kinase OS=Daucus carota subsp. sativus OX=79200 GN=DCAR_014474 PE=4 SV=1	E	Amino acid transport and metabolism	PREDICTED: aspartokinase 2, chloroplastic-like isoform X1 [Daucus carota subsp. sativus]
BMK_Unigene_011799	86	726	11	0	9.25	78.07	1.34	0	0.0037234	-5.93923	down	--	--	Cellular Component: nucleus (GO:0005634);; Molecular Function: zinc ion binding (GO:0008270);; Molecular Function: SUMO transferase activity (GO:0019789);;	K22403|4.8e-15|var:108333867|K22403 zinc finger MIZ domain-containing protein | (RefSeq) E3 SUMO-protein ligase SIZ1-like	[K]	Transcription	SAP domain	E3 SUMO-protein ligase SIZ1 OS=Arabidopsis thaliana OX=3702 GN=SIZ1 PE=1 SV=2	Putative chromatin regulator PHD family OS=Rosa chinensis OX=74649 GN=RchiOBHm_Chr5g0060321 PE=3 SV=1	K	Transcription	PREDICTED: E3 SUMO-protein ligase SIZ1-like isoform X3 [Ipomoea nil]
BMK_Unigene_344543	0	0	89	153	0	0	8.06	13.94	9.42e-07	9.71038	up	--	--	Biological Process: vacuolar transport (GO:0007034);;	K12198|2.7e-116|dcr:108213038|K12198 charged multivesicular body protein 5 | (RefSeq) charged multivesicular body protein 5-like	[U]	Intracellular trafficking, secretion, and vesicular transport	Snf7	Vacuolar protein sorting-associated protein 60.2 OS=Arabidopsis thaliana OX=3702 GN=VPS60-2 PE=2 SV=1	Uncharacterized protein OS=Daucus carota subsp. sativus OX=79200 GN=DCAR_011995 PE=4 SV=1	U	Intracellular trafficking, secretion, and vesicular transport	PREDICTED: charged multivesicular body protein 5-like [Daucus carota subsp. sativus]
BMK_Unigene_127782	3	5	128	48	0.12	0.24	5.96	2.25	0.000226829	4.78499	up	--	--	Molecular Function: UDP-glycosyltransferase activity (GO:0008194);;	K13495|1.2e-206|dcr:108208195|K13495 cis-zeatin O-glucosyltransferase [EC:2.4.1.215] | (RefSeq) zeatin O-glucosyltransferase-like	[GC]	--	UDP-glucoronosyl and UDP-glucosyl transferase	Zeatin O-glucosyltransferase OS=Phaseolus lunatus OX=3884 GN=ZOG1 PE=2 SV=1	Glycosyltransferase OS=Daucus carota subsp. sativus OX=79200 GN=DCAR_006222 PE=3 SV=1	--	--	PREDICTED: zeatin O-glucosyltransferase-like [Daucus carota subsp. sativus]
BMK_Unigene_401001	1122	920	7	15	39.33	32.35	0.27	0.62	6.8e-15	-6.18152	down	--	--	Biological Process: reproduction (GO:0000003);; Biological Process: cell morphogenesis (GO:0000902);; Biological Process: cell morphogenesis involved in differentiation (GO:0000904);; Biological Process: regulation of cell growth (GO:0001558);; Biological Process: developmental process involved in reproduction (GO:0003006);; Molecular Function: molecular_function (GO:0003674);; Molecular Function…	K17609|1.6e-109|dcr:108196712|K17609 nucleoredoxin [EC:1.8.1.8] | (RefSeq) probable nucleoredoxin 1	[R]	General function prediction only	Thioredoxin-like;; AhpC/TSA family	Probable nucleoredoxin 1 OS=Arabidopsis thaliana OX=3702 GN=At1g60420 PE=1 SV=1	Thioredoxin-like_fold domain-containing protein OS=Daucus carota subsp. sativus OX=79200 GN=DCAR_016040 PE=4 SV=1	O	Posttranslational modification, protein turnover, chaperones	PREDICTED: probable nucleoredoxin 1 [Daucus carota subsp. sativus]
BMK_Unigene_043583	652	616	32	24	33.98	32.18	1.88	1.43	4.51e-10	-4.15628	down	--	--	--	--	[C]	Energy production and conversion	--	--	Uncharacterized protein OS=Daucus carota subsp. sativus OX=79200 GN=DCAR_023980 PE=4 SV=1	--	--	PREDICTED: FK506-binding protein 5 [Daucus carota subsp. sativus]
BMK_Unigene_390431	263	244	22	41	8.74	8.13	0.84	1.54	0.00177554	-2.65897	down	--	--	--	--	--	--	Protein of unknown function (DUF1336)	--	DUF1336 domain-containing protein OS=Daucus carota subsp. sativus OX=79200 GN=DCAR_006719 PE=4 SV=1	S	Function unknown	PREDICTED: uncharacterized protein LOC108215461 [Daucus carota subsp. sativus]
BMK_Unigene_386931	144	91	3	13	4.12	2.61	0.13	0.42	0.00675801	-3.50803	down	--	--	Molecular Function: molecular_function (GO:0003674);; Molecular Function: catalytic activity (GO:0003824);; Molecular Function: ubiquitin-protein transferase activity (GO:0004842);; Biological Process: cellular protein modification process (GO:0006464);; Biological Process: proteolysis (GO:0006508);; Biological Process: ubiquitin-dependent protein catabolic process (GO:0006511);; Biological Proce…	K19041|5.6e-13|cmax:111491128|K19041 E3 ubiquitin-protein ligase RNF38/44 [EC:2.3.2.27] | (RefSeq) RING-H2 finger protein ATL16-like	[O]	Posttranslational modification, protein turnover, chaperones	Ring finger domain;; RING-H2 zinc finger domain;; RING-like zinc finger;; Zinc finger, C3HC4 type (RING finger);; RING-type zinc-finger;; Zinc finger, C3HC4 type (RING finger);; zinc-RING finger domain;; Anaphase-promoting complex subunit 11 RING-H2 finger	RING-H2 finger protein ATL64 OS=Arabidopsis thaliana OX=3702 GN=ATL64 PE=2 SV=1	RING-type domain-containing protein OS=Daucus carota subsp. sativus OX=79200 GN=DCAR_006907 PE=4 SV=1	O	Posttranslational modification, protein turnover, chaperones	PREDICTED: RING-H2 finger protein ATL7-like isoform X1 [Daucus carota subsp. sativus]
BMK_Unigene_191871	65	29	533	364	3.95	1.79	36.2	24.76	8.19e-06	3.62751	up	--	--	Cellular Component: nucleolus (GO:0005730);; Biological Process: translation (GO:0006412);;	K14859|2.4e-159|dcr:108210787|K14859 ribosome biogenesis protein SSF1/2 | (RefSeq) peter Pan-like protein	[J]	Translation, ribosomal structure and biogenesis	Brix domain	Peter Pan-like protein OS=Arabidopsis thaliana OX=3702 GN=PPAN PE=1 SV=1	Brix domain-containing protein OS=Daucus carota subsp. sativus OX=79200 GN=DCAR_012396 PE=4 SV=1	J	Translation, ribosomal structure and biogenesis	PREDICTED: peter Pan-like protein [Daucus carota subsp. sativus]
BMK_Unigene_407652	1020	941	223	116	49.19	45.5	12.03	6.26	0.00355068	-2.1885	down	--	--	Molecular Function: protein binding (GO:0005515);;	--	--	--	WD domain, G-beta repeat;; Anaphase-promoting complex subunit 4 WD40 domain	--	WD_REPEATS_REGION domain-containing protein OS=Daucus carota subsp. sativus OX=79200 GN=DCAR_005498 PE=4 SV=1	S	Function unknown	PREDICTED: uncharacterized WD repeat-containing protein C2A9.03-like isoform X1 [Daucus carota subsp. sativus]
BMK_Unigene_166423	0	0	157	139	0	0	7.09	6.28	1.15e-07	9.99758	up	[M]	Cell wall/membrane/envelope biogenesis	Molecular Function: protein serine/threonine kinase activity (GO:0004674);; Molecular Function: ATP binding (GO:0005524);;	K07198|3.1e-274|dcr:108196720|K07198 5'-AMP-activated protein kinase, catalytic alpha subunit [EC:2.7.11.11] | (RefSeq) SNF1-related protein kinase catalytic subunit alpha KIN10-like	[T]	Signal transduction mechanisms	Protein kinase domain;; Protein tyrosine and serine/threonine kinase;; Kinase associated domain 1;; Kinase-like;; Adenylate sensor of SNF1-like protein kinase;; UBA/TS-N domain;; RIO1 family	SNF1-related protein kinase catalytic subunit alpha KIN10 OS=Arabidopsis thaliana OX=3702 GN=KIN10 PE=1 SV=3	Non-specific serine/threonine protein kinase OS=Daucus carota subsp. sativus OX=79200 GN=DCAR_025388 PE=4 SV=1	T	Signal transduction mechanisms	PREDICTED: SNF1-related protein kinase catalytic subunit alpha KIN10-like [Daucus carota subsp. sativus]
BMK_Unigene_397110	117	126	0	1	2.91	3.13	0	0.04	8.64e-05	-7.58338	down	--	--	Biological Process: intracellular protein transport (GO:0006886);;	K12182|8.9e-15|nsy:104243502|K12182 hepatocyte growth factor-regulated tyrosine kinase substrate | (RefSeq) TOM1-like protein 2	[U]	Intracellular trafficking, secretion, and vesicular transport	VHS domain	TOM1-like protein 1 OS=Arabidopsis thaliana OX=3702 GN=TOL1 PE=1 SV=1	Uncharacterized protein OS=Daucus carota subsp. sativus OX=79200 GN=DCAR_009019 PE=3 SV=1	U	Intracellular trafficking, secretion, and vesicular transport	PREDICTED: TOM1-like protein 2 [Daucus carota subsp. sativus]
BMK_Unigene_386030	1870	1116	6	37	52.87	31.67	0.21	1.17	3.58e-07	-5.74506	down	--	--	Molecular Function: DNA-binding transcription factor activity (GO:0003700);; Cellular Component: nucleus (GO:0005634);;	K14494|2.2e-57|lang:109359068|K14494 DELLA protein | (RefSeq) DELLA protein GAI-like	--	--	GRAS domain family	Scarecrow-like protein 1 OS=Arabidopsis thaliana OX=3702 GN=SCL1 PE=2 SV=1	GRAS domain-containing protein OS=Daucus carota subsp. sativus OX=79200 GN=DCAR_001121 PE=3 SV=1	K	Transcription	PREDICTED: scarecrow-like protein 1 [Daucus carota subsp. sativus]
BMK_Unigene_061767	67	89	1	0	11.86	15.73	0.23	0	0.000748967	-6.95508	down	--	--	--	--	--	--	Hydrophobic seed protein	Putative lipid-binding protein AIR1 OS=Arabidopsis thaliana OX=3702 GN=AIR1 PE=2 SV=1	Hydrophob_seed domain-containing protein OS=Daucus carota subsp. sativus OX=79200 GN=DCAR_005167 PE=4 SV=1	S	Function unknown	PREDICTED: splicing factor 3A subunit 2-like [Daucus carota subsp. sativus]
BMK_Unigene_154332	82	101	348	457	2.58	3.2	12.14	15.97	0.000463426	2.47372	up	--	--	--	--	--	--	--	--	Uncharacterized protein OS=Daucus carota subsp. sativus OX=79200 GN=DCAR_013003 PE=4 SV=1	--	--	PREDICTED: uncharacterized protein LOC108215532 [Daucus carota subsp. sativus]
BMK_Unigene_395729	211	160	6	16	45.7	34.46	1.54	4.1	0.000286679	-3.71658	down	--	--	Cellular Component: mitochondrial outer membrane translocase complex (GO:0005742);; Cellular Component: integral component of membrane (GO:0016021);;	--	--	--	--	Mitochondrial import receptor subunit TOM6 homolog OS=Arabidopsis thaliana OX=3702 GN=TOM6 PE=1 SV=1	Mitochondrial import receptor subunit like OS=Actinidia chinensis var. chinensis OX=1590841 GN=CEY00_Acc07005 PE=4 SV=1	S	Function unknown	Mitochondrial import receptor subunit like [Actinidia chinensis var. chinensis]
BMK_Unigene_262382	30	26	138	240	0.99	0.85	4.95	8.59	0.000256335	3.10728	up	[T]	Signal transduction mechanisms	Molecular Function: protein serine/threonine kinase activity (GO:0004674);; Molecular Function: ATP binding (GO:0005524);;	K08960|2.3e-122|dcr:108199095|K08960 casein kinase 1, epsilon [EC:2.7.11.1] | (RefSeq) casein kinase 1-like protein 6 isoform X1	[T]	Signal transduction mechanisms	Protein kinase domain;; Protein tyrosine and serine/threonine kinase;; Fungal protein kinase	Casein kinase 1-like protein 9 OS=Arabidopsis thaliana OX=3702 GN=CKL9 PE=1 SV=1	Protein kinase domain-containing protein OS=Daucus carota subsp. sativus OX=79200 GN=DCAR_027323 PE=3 SV=1	T	Signal transduction mechanisms	hypothetical protein DCAR_027323 [Daucus carota subsp. sativus]
BMK_Unigene_314049	367	491	70	57	15.63	20.95	3.35	2.72	0.000968399	-2.42612	down	[H]	Coenzyme transport and metabolism	Molecular Function: thiamine-phosphate diphosphorylase activity (GO:0004789);; Molecular Function: phosphomethylpyrimidine kinase activity (GO:0008972);; Biological Process: thiamine biosynthetic process (GO:0009228);;	K14153|3.2e-196|dcr:108193421|K14153 hydroxymethylpyrimidine kinase / phosphomethylpyrimidine kinase / thiamine-phosphate diphosphorylase [EC:2.7.1.49 2.7.4.7 2.5.1.3] | (RefSeq) thiamine biosynthetic bifunctional enzyme TH1, chloroplastic-like isoform X1	[HK]	--	Thiamine monophosphate synthase;; Phosphomethylpyrimidine kinase;; Phosphomethylpyrimidine kinase	Thiamine biosynthetic bifunctional enzyme TH1, chloroplastic OS=Arabidopsis thaliana OX=3702 GN=TH1 PE=1 SV=1	Thiamine-phosphate pyrophosphorylase OS=Daucus carota subsp. sativus OX=79200 GN=DCAR_025347 PE=3 SV=1	--	--	PREDICTED: thiamine biosynthetic bifunctional enzyme TH1, chloroplastic-like isoform X2 [Daucus carota subsp. sativus]
BMK_Unigene_136879	316	499	14	26	19.32	30.51	1	1.8	5.63e-06	-4.02193	down	--	--	Biological Process: regulation of alternative mRNA splicing, via spliceosome (GO:0000381);; Cellular Component: nucleus (GO:0005634);; Cellular Component: plasmodesma (GO:0009506);; Biological Process: meristem maintenance (GO:0010073);; Molecular Function: protein self-association (GO:0043621);; Biological Process: mRNA methylation (GO:0080009);;	K22824|2.5e-140|dcr:108193410|K22824 pre-mRNA-splicing regulator WTAP | (RefSeq) FKBP12-interacting protein of 37 kDa isoform X1	[A]	RNA processing and modification	WTAP/Mum2p family	FKBP12-interacting protein of 37 kDa OS=Arabidopsis thaliana OX=3702 GN=FIP37 PE=1 SV=1	Uncharacterized protein OS=Daucus carota subsp. sativus OX=79200 GN=DCAR_026161 PE=3 SV=1	A	RNA processing and modification	PREDICTED: FKBP12-interacting protein of 37 kDa isoform X2 [Daucus carota subsp. sativus]
BMK_Unigene_150245	10	18	97	74	0.36	0.66	3.84	2.94	0.00581994	2.93244	up	--	--	Molecular Function: DNA binding (GO:0003677);; Cellular Component: nucleus (GO:0005634);; Biological Process: regulation of transcription, DNA-templated (GO:0006355);;	K09286|1.3e-23|ppp:112279394|K09286 EREBP-like factor | (RefSeq) ethylene-responsive transcription factor ERF022-like	[K]	Transcription	KNOX2 domain;; KNOX1 domain;; AP2 domain	Homeobox protein knotted-1-like 7 OS=Arabidopsis thaliana OX=3702 GN=KNAT7 PE=1 SV=1	Uncharacterized protein OS=Daucus carota subsp. sativus OX=79200 GN=DCAR_008430 PE=3 SV=1	K	Transcription	PREDICTED: homeobox protein HD1-like [Daucus carota subsp. sativus]
BMK_Unigene_029812	128	68	271	783	5.01	2.67	11.83	34.08	0.00478209	2.80195	up	[C]	Energy production and conversion	Molecular Function: fumarate hydratase activity (GO:0004333);; Biological Process: tricarboxylic acid cycle (GO:0006099);; Biological Process: fumarate metabolic process (GO:0006106);; Cellular Component: integral component of membrane (GO:0016021);; Cellular Component: tricarboxylic acid cycle enzyme complex (GO:0045239);;	K01679|4.9e-267|dcr:108204633|K01679 fumarate hydratase, class II [EC:4.2.1.2] | (RefSeq) fumarate hydratase 1, mitochondrial	[C]	Energy production and conversion	Lyase;; Fumarase C C-terminus	Fumarate hydratase 1, mitochondrial OS=Arabidopsis thaliana OX=3702 GN=FUM1 PE=1 SV=2	Fumarate hydratase OS=Trema orientale OX=63057 GN=TorRG33x02_319020 PE=3 SV=1	C	Energy production and conversion	PREDICTED: fumarate hydratase 1, mitochondrial [Daucus carota subsp. sativus]
BMK_Unigene_305639	155	314	0	3	15.26	30.77	0	0.36	5.32e-06	-6.96918	down	--	--	Cellular Component: integral component of membrane (GO:0016021);; Molecular Function: oxidoreductase activity (GO:0016491);;	K14157|4.5e-19|zju:107423840|K14157 alpha-aminoadipic semialdehyde synthase [EC:1.5.1.8 1.5.1.9] | (RefSeq) alpha-aminoadipic semialdehyde synthase isoform X1	[E]	Amino acid transport and metabolism	Saccharopine dehydrogenase C-terminal domain	Alpha-aminoadipic semialdehyde synthase OS=Arabidopsis thaliana OX=3702 GN=LKR/SDH PE=1 SV=1	Uncharacterized protein OS=Daucus carota subsp. sativus OX=79200 GN=DCAR_011904 PE=4 SV=1	E	Amino acid transport and metabolism	hypothetical protein DCAR_011904 [Daucus carota subsp. sativus]
BMK_Unigene_415012	1262	177	27	43	27.54	3.88	0.65	1.04	0.00152952	-3.94835	down	[C]	Energy production and conversion	Cellular Component: mitochondrion (GO:0005739);; Molecular Function: oxidoreductase activity, acting on NAD(P)H (GO:0016651);; Molecular Function: quinone binding (GO:0048038);; Molecular Function: NAD binding (GO:0051287);;	K03935|2.8e-187|bna:4237893|K03935 NADH dehydrogenase (ubiquinone) Fe-S protein 2 [EC:7.1.1.2] | (RefSeq) nad7, BrnapMp001; NADH dehydrogenase subunit 7	[C]	Energy production and conversion	Respiratory-chain NADH dehydrogenase, 49 Kd subunit	NADH dehydrogenase [ubiquinone] iron-sulfur protein 2 OS=Arabidopsis thaliana OX=3702 GN=NAD7 PE=1 SV=2	NADH dehydrogenase subunit 7 OS=Boehmeria nivea OX=83906 GN=Nad7 PE=2 SV=1	C	Energy production and conversion	NADH dehydrogenase subunit 7 [Boehmeria nivea]
BMK_Unigene_336884	0	0	30	58	0	0	8.3	15.74	0.000503807	8.25148	up	--	--	--	--	--	--	Protein of unknown function, DUF538	--	Uncharacterized protein OS=Daucus carota subsp. sativus OX=79200 GN=DCAR_024335 PE=4 SV=1	S	Function unknown	hypothetical protein DCAR_024335 [Daucus carota subsp. sativus]
BMK_Unigene_279341	76	70	2183	2858	1.24	1.14	39.42	51.59	2.09e-20	5.45828	up	--	--	Biological Process: intracellular protein transport (GO:0006886);; Biological Process: endoplasmic reticulum to Golgi vesicle-mediated transport (GO:0006888);; Molecular Function: zinc ion binding (GO:0008270);; Cellular Component: COPII vesicle coat (GO:0030127);;	K14007|0.0e+00|dcr:108223301|K14007 protein transport protein SEC24 | (RefSeq) protein transport protein Sec24-like At3g07100	[U]	Intracellular trafficking, secretion, and vesicular transport	Sec23/Sec24 trunk domain;; Sec23/Sec24 zinc finger;; Sec23/Sec24 beta-sandwich domain;; Sec23/Sec24 helical domain;; Gelsolin repeat	Protein transport protein Sec24-like At3g07100 OS=Arabidopsis thaliana OX=3702 GN=At3g07100 PE=2 SV=2	Uncharacterized protein OS=Daucus carota subsp. sativus OX=79200 GN=DCAR_019429 PE=4 SV=1	U	Intracellular trafficking, secretion, and vesicular transport	PREDICTED: protein transport protein Sec24-like At3g07100 [Daucus carota subsp. sativus]
BMK_Unigene_391428	404	151	20	7	15.21	5.71	0.87	0.3	0.000363529	-3.98218	down	[R]	General function prediction only	Molecular Function: protein binding (GO:0005515);;	K03549|1.7e-44|csat:104769726|K03549 KUP system potassium uptake protein | (RefSeq) potassium transporter 8-like isoform X1	--	--	NHL repeat	--	Uncharacterized protein OS=Davidia involucrata OX=16924 GN=Din_042820 PE=4 SV=1	S	Function unknown	PREDICTED: uncharacterized protein LOC108219565 [Daucus carota subsp. sativus]
BMK_Unigene_272929	17	1	795	691	0.77	0.05	38.93	33.83	1.38e-07	6.77795	up	[T]	Signal transduction mechanisms	Cellular Component: vacuole (GO:0005773);; Cellular Component: cytosol (GO:0005829);; Molecular Function: peptidase activity (GO:0008233);;	--	--	--	--	--	AB hydrolase-1 domain-containing protein OS=Daucus carota subsp. sativus OX=79200 GN=DCAR_005361 PE=3 SV=1	S	Function unknown	PREDICTED: proline iminopeptidase [Daucus carota subsp. sativus]
BMK_Unigene_192925	354	124	2264	1007	14.2	5.01	101.06	44.96	0.000960993	3.15635	up	[L]	Replication, recombination and repair	Molecular Function: nucleic acid binding (GO:0003676);; Molecular Function: helicase activity (GO:0004386);; Molecular Function: ATP binding (GO:0005524);; Cellular Component: cytosol (GO:0005829);;	K14811|1.7e-243|dcr:108209521|K14811 ATP-dependent RNA helicase DBP3 [EC:3.6.4.13] | (RefSeq) DEAD-box ATP-dependent RNA helicase 5	[A]	RNA processing and modification	DEAD/DEAH box helicase;; Helicase conserved C-terminal domain	DEAD-box ATP-dependent RNA helicase 5 OS=Oryza sativa subsp. japonica OX=39947 GN=Os07g0301200 PE=2 SV=1	Uncharacterized protein OS=Daucus carota subsp. sativus OX=79200 GN=DCAR_008202 PE=3 SV=1	A	RNA processing and modification	PREDICTED: DEAD-box ATP-dependent RNA helicase 5 [Daucus carota subsp. sativus]
BMK_Unigene_060805	154	881	23	27	6.07	34.72	1.04	1.21	0.00107244	-4.08739	down	--	--	--	--	--	--	VQ motif	VQ motif-containing protein 22 OS=Arabidopsis thaliana OX=3702 GN=VQ22 PE=2 SV=1	Uncharacterized protein OS=Daucus carota subsp. sativus OX=79200 GN=DCAR_014231 PE=4 SV=1	S	Function unknown	hypothetical protein DCAR_014231 [Daucus carota subsp. sativus]
BMK_Unigene_284023	9	5	234	298	0.4	0.22	11.56	14.75	1.07e-10	5.61033	up	--	--	--	--	[TO]	--	--	OVARIAN TUMOR DOMAIN-containing deubiquitinating enzyme 11 OS=Arabidopsis thaliana OX=3702 GN=OTU11 PE=2 SV=1	OTU domain-containing protein OS=Prunus persica OX=3760 GN=PRUPE_3G187500 PE=4 SV=1	--	--	PREDICTED: OTU domain-containing protein DDB_G0284757 [Daucus carota subsp. sativus]
BMK_Unigene_084362	0	0	38	20	0	0	1.94	1.03	0.00382462	7.64351	up	[T]	Signal transduction mechanisms	Molecular Function: phosphoprotein phosphatase activity (GO:0004721);;	K04460|5.9e-216|dcr:108219574|K04460 serine/threonine-protein phosphatase 5 [EC:3.1.3.16] | (RefSeq) serine/threonine-protein phosphatase 7	[R]	General function prediction only	Calcineurin-like phosphoesterase	Serine/threonine-protein phosphatase 7 OS=Arabidopsis thaliana OX=3702 GN=PP7 PE=1 SV=1	Serine/threonine-protein phosphatase OS=Daucus carota subsp. sativus OX=79200 GN=DCAR_014123 PE=3 SV=1	L	Replication, recombination and repair	PREDICTED: serine/threonine-protein phosphatase 7 [Daucus carota subsp. sativus]
BMK_Unigene_410851	2966	3236	742	633	118.17	129.28	33	28.12	0.00177793	-1.83448	down	--	--	Molecular Function: calcium ion binding (GO:0005509);; Cellular Component: endoplasmic reticulum (GO:0005783);; Biological Process: protein folding (GO:0006457);; Cellular Component: integral component of membrane (GO:0016021);; Molecular Function: unfolded protein binding (GO:0051082);;	K08054|5.1e-200|dcr:108223090|K08054 calnexin | (RefSeq) calnexin homolog 1 isoform X1	[O]	Posttranslational modification, protein turnover, chaperones	Calreticulin family	Calnexin homolog OS=Glycine max OX=3847 PE=2 SV=1	Calnexin like OS=Actinidia chinensis var. chinensis OX=1590841 GN=CEY00_Acc17949 PE=3 SV=1	O	Posttranslational modification, protein turnover, chaperones	PREDICTED: calnexin homolog 1 isoform X2 [Daucus carota subsp. sativus]
BMK_Unigene_216347	18	39	1199	1156	0.47	1	33.89	32.68	1.07e-12	5.68443	up	--	--	Biological Process: reproduction (GO:0000003);; Biological Process: response to hypoxia (GO:0001666);; Biological Process: developmental process involved in reproduction (GO:0003006);; Molecular Function: molecular_function (GO:0003674);; Molecular Function: nucleic acid binding (GO:0003676);; Molecular Function: DNA binding (GO:0003677);; Molecular Function: binding (GO:0005488);; Molecular Func…	--	--	--	LIM-domain binding protein	Probable transcriptional regulator SLK2 OS=Arabidopsis thaliana OX=3702 GN=SLK2 PE=1 SV=1	Uncharacterized protein OS=Daucus carota subsp. sativus OX=79200 GN=DCAR_018172 PE=4 SV=1	K	Transcription	PREDICTED: probable transcriptional regulator SLK3 [Daucus carota subsp. sativus]
BMK_Unigene_419202	552	475	2	27	31.01	26.77	0.14	1.73	0.000555746	-4.78792	down	--	--	Molecular Function: endoribonuclease activity (GO:0004521);;	K14648|8.0e-190|dcr:108209752|K14648 poly(U)-specific endoribonuclease [EC:3.1.-.-] | (RefSeq) poly(U)-specific endoribonuclease-B isoform X1	[R]	General function prediction only	Endoribonuclease XendoU	--	XendoU domain-containing protein OS=Daucus carota subsp. sativus OX=79200 GN=DCAR_008310 PE=3 SV=1	S	Function unknown	PREDICTED: poly(U)-specific endoribonuclease-B isoform X2 [Daucus carota subsp. sativus]
BMK_Unigene_299893	421	126	28	19	22.24	6.7	1.66	1.16	0.00301321	-3.15156	down	--	--	Molecular Function: protein binding (GO:0005515);;	--	--	--	Protein of unknown function (DUF4005);; IQ calmodulin-binding motif	Protein IQ-DOMAIN 20 OS=Arabidopsis thaliana OX=3702 GN=IQD20 PE=1 SV=1	DUF4005 domain-containing protein OS=Daucus carota subsp. sativus OX=79200 GN=DCAR_018181 PE=4 SV=1	S	Function unknown	PREDICTED: protein IQ-DOMAIN 14-like [Daucus carota subsp. sativus]
BMK_Unigene_055729	17	10	829	1182	0.42	0.24	21.68	30.89	8.97e-19	6.5821	up	[S]	Function unknown	Molecular Function: metal ion binding (GO:0046872);;	K11793|2.1e-240|dcr:108204828|K11793 cereblon | (RefSeq) uncharacterized protein LOC108204828	[R]	General function prediction only	ATP-dependent protease La (LON) substrate-binding domain;; Yippee zinc-binding/DNA-binding /Mis18, centromere assembly;; AUX/IAA family;; AUX/IAA family	Auxin-responsive protein IAA26 OS=Arabidopsis thaliana OX=3702 GN=IAA26 PE=1 SV=2	Protein cereblon OS=Daucus carota subsp. sativus OX=79200 GN=DCAR_004462 PE=3 SV=1	S	Function unknown	PREDICTED: uncharacterized protein LOC108204828 [Daucus carota subsp. sativus]
BMK_Unigene_287834	0	1	41	70	0	0.06	2.43	4.08	0.00067565	7.13049	up	[QV]	--	Molecular Function: monooxygenase activity (GO:0004497);; Molecular Function: iron ion binding (GO:0005506);; Cellular Component: integral component of membrane (GO:0016021);; Molecular Function: oxidoreductase activity, acting on paired donors, with incorporation or reduction of molecular oxygen (GO:0016705);; Molecular Function: heme binding (GO:0020037);;	K15472|3.1e-147|nau:109237629|K15472 premnaspirodiene oxygenase [EC:1.14.14.151] | (RefSeq) premnaspirodiene oxygenase	[Q]	Secondary metabolites biosynthesis, transport and catabolism	Cytochrome P450	Cytochrome P450 CYP71D313 OS=Panax ginseng OX=4054 PE=2 SV=1	Cytochrome p450 OS=Trachyspermum ammi OX=52570 GN=cyp71d500 PE=2 SV=1	Q	Secondary metabolites biosynthesis, transport and catabolism	PREDICTED: cytochrome P450 CYP71D313-like [Daucus carota subsp. sativus]
BMK_Unigene_390421	380	464	47	78	9.95	12.18	1.39	2.29	0.00218515	-2.41798	down	[O]	Posttranslational modification, protein turnover, chaperones	Molecular Function: threonine-type endopeptidase activity (GO:0004298);; Cellular Component: nucleus (GO:0005634);; Cellular Component: cytoplasm (GO:0005737);; Biological Process: ubiquitin-dependent protein catabolic process (GO:0006511);; Cellular Component: proteasome core complex, alpha-subunit complex (GO:0019773);;	K02725|5.6e-75|dcr:108215091|K02725 20S proteasome subunit alpha 6 [EC:3.4.25.1] | (RefSeq) proteasome subunit alpha type-1-B-like	[O]	Posttranslational modification, protein turnover, chaperones	--	Proteasome subunit alpha type-1-B OS=Arabidopsis thaliana OX=3702 GN=PAF2 PE=1 SV=2	Proteasome subunit alpha type OS=Daucus carota subsp. sativus OX=79200 GN=DCAR_009970 PE=3 SV=1	O	Posttranslational modification, protein turnover, chaperones	PREDICTED: proteasome subunit alpha type-1-B-like [Daucus carota subsp. sativus]
BMK_Unigene_175064	0	0	57	18	0	0.01	1.02	0.33	0.00192947	8.01215	up	--	--	Cellular Component: cytosol (GO:0005829);; Biological Process: protein import into nucleus (GO:0006606);; Molecular Function: Ran GTPase binding (GO:0008536);;	K20221|0.0e+00|dcr:108204446|K20221 importin-4 | (RefSeq) importin-4	[YU]	--	HEAT repeat;; HEAT repeats;; HEAT-like repeat;; Importin-beta N-terminal domain;; Interferon-related developmental regulator (IFRD);; non-SMC mitotic condensation complex subunit 1;; Vacuolar 14 Fab1-binding region;; RNAPII transcription regulator C-terminal;; Domain of unknown function (DUF3385);; Nuclear condensing complex subunits, C-term domain;; Importin repeat 6;; Parkin co-regulated protein	--	Importin N-terminal domain-containing protein OS=Daucus carota subsp. sativus OX=79200 GN=DCAR_001823 PE=4 SV=1	--	--	PREDICTED: importin-4 [Daucus carota subsp. sativus]
BMK_Unigene_065646	502	513	19	7	27.84	28.5	1.21	0.46	2.59e-08	-4.94815	down	--	--	Molecular Function: protein binding (GO:0005515);;	K14818|4.6e-108|dcr:108205508|K14818 ribosome assembly protein SQT1 | (RefSeq) angio-associated migratory cell protein-like	[S]	Function unknown	WD domain, G-beta repeat;; Anaphase-promoting complex subunit 4 WD40 domain;; Nucleoporin Nup120/160	--	WD_REPEATS_REGION domain-containing protein OS=Daucus carota subsp. sativus OX=79200 GN=DCAR_000644 PE=4 SV=1	H	Coenzyme transport and metabolism	PREDICTED: angio-associated migratory cell protein-like [Daucus carota subsp. sativus]
BMK_Unigene_204222	35	11	1178	899	1.17	0.36	43.08	32.89	9.63e-12	5.87958	up	--	--	Molecular Function: DNA binding (GO:0003677);; Molecular Function: metal ion binding (GO:0046872);;	--	--	--	--	--	Plus3 domain-containing protein OS=Davidia involucrata OX=16924 GN=Din_047328 PE=4 SV=1	K	Transcription	PREDICTED: uncharacterized protein At5g08430-like isoform X3 [Nelumbo nucifera]
BMK_Unigene_053413	1075	883	9	5	50.04	41.22	0.47	0.26	1.01e-17	-6.77753	down	[I]	Lipid transport and metabolism	Molecular Function: GTPase activity (GO:0003924);; Molecular Function: GTP binding (GO:0005525);;	K01528|1.8e-44|dcr:108203700|K01528 dynamin 1/3 [EC:3.6.5.5] | (RefSeq) dynamin-2A-like	[UR]	--	RNA recognition motif. (a.k.a. RRM, RBD, or RNP domain);; Carbamoyl-phosphate synthase L chain, ATP binding domain	Dynamin-2A OS=Arabidopsis thaliana OX=3702 GN=DRP2A PE=1 SV=2	Uncharacterized protein OS=Daucus carota subsp. sativus OX=79200 GN=DCAR_003284 PE=4 SV=1	U	Intracellular trafficking, secretion, and vesicular transport	hypothetical protein DCAR_003284 [Daucus carota subsp. sativus]
BMK_Unigene_130204	1	1	15	103	0.24	0.23	4.13	28.68	0.00163863	6.23649	up	--	--	Molecular Function: ATP binding (GO:0005524);; Cellular Component: integral component of membrane (GO:0016021);; Molecular Function: ATPase activity (GO:0016887);;	--	[Q]	Secondary metabolites biosynthesis, transport and catabolism	--	Pleiotropic drug resistance protein 1 OS=Nicotiana tabacum OX=4097 GN=PDR1 PE=2 SV=1	Pleiotropic drug resistance transporter 1 OS=Panax ginseng OX=4054 GN=PDR1 PE=2 SV=1	Q	Secondary metabolites biosynthesis, transport and catabolism	PREDICTED: pleiotropic drug resistance protein 1-like [Daucus carota subsp. sativus]
BMK_Unigene_276960	0	0	285	111	0	0	24.98	9.74	1.36e-07	10.4135	up	[R]	General function prediction only	Biological Process: lipid metabolic process (GO:0006629);; Molecular Function: oxidoreductase activity, acting on the CH-CH group of donors (GO:0016627);;	--	--	--	Protein of unknown function (DUF1295)	--	S5A_REDUCTASE domain-containing protein OS=Araucaria cunninghamii OX=56994 PE=4 SV=1	O	Posttranslational modification, protein turnover, chaperones	hypothetical protein K491DRAFT_687865 [Lophiostoma macrostomum CBS 122681]
BMK_Unigene_201009	311	145	813	1014	13.8	6.46	40.2	50.14	0.00169867	2.37867	up	[I]	Lipid transport and metabolism	Biological Process: fatty acid biosynthetic process (GO:0006633);; Cellular Component: chloroplast (GO:0009507);; Molecular Function: thiolester hydrolase activity (GO:0016790);;	K10781|8.7e-215|dcr:108215198|K10781 fatty acyl-ACP thioesterase B [EC:3.1.2.14 3.1.2.21] | (RefSeq) palmitoyl-acyl carrier protein thioesterase, chloroplastic-like	--	--	Acyl-ACP thioesterase;; Acyl-ATP thioesterase	Palmitoyl-acyl carrier protein thioesterase, chloroplastic OS=Arabidopsis thaliana OX=3702 GN=FATB PE=1 SV=1	Acyl-[acyl-carrier-protein] hydrolase OS=Daucus carota subsp. sativus OX=79200 GN=DCAR_012090 PE=3 SV=1	I	Lipid transport and metabolism	PREDICTED: palmitoyl-acyl carrier protein thioesterase, chloroplastic-like [Daucus carota subsp. sativus]
BMK_Unigene_247475	0	0	226	15	0	0	17.31	1.15	0.000146915	9.69238	up	[I]	Lipid transport and metabolism	Biological Process: lipid metabolic process (GO:0006629);; Cellular Component: integral component of membrane (GO:0016021);; Molecular Function: oxidoreductase activity, acting on paired donors, with oxidation of a pair of donors resulting in the reduction of molecular oxygen to two molecules of water (GO:0016717);;	K10256|5.2e-145|dcr:108220600|K10256 omega-6 fatty acid desaturase / acyl-lipid omega-6 desaturase (Delta-12 desaturase) [EC:1.14.19.6 1.14.19.22] | (RefSeq) delta(12)-fatty-acid desaturase FAD2-like	--	--	Fatty acid desaturase;; Domain of unknown function (DUF3474)	Delta(12)-fatty-acid desaturase FAD2 OS=Vernicia fordii OX=73154 GN=FAD2 PE=1 SV=1	Uncharacterized protein OS=Daucus carota subsp. sativus OX=79200 GN=DCAR_019787 PE=3 SV=1	I	Lipid transport and metabolism	PREDICTED: delta(12)-fatty-acid desaturase FAD2-like [Daucus carota subsp. sativus]
BMK_Unigene_254373	0	0	84	89	0	0	9.43	9.98	4.6e-06	9.22369	up	--	--	--	--	--	--	Protein of unknown function, DUF538	--	Uncharacterized protein OS=Daucus carota subsp. sativus OX=79200 GN=DCAR_024340 PE=4 SV=1	S	Function unknown	PREDICTED: uncharacterized protein LOC108193413 [Daucus carota subsp. sativus]
BMK_Unigene_020534	642	1561	2	2	23.18	56.46	0.08	0.08	3.15e-13	-8.79784	down	--	--	Biological Process: cell killing (GO:0001906);; Cellular Component: cellular_component (GO:0005575);; Cellular Component: intracellular (GO:0005622);; Cellular Component: obsolete cell (GO:0005623);; Cellular Component: cytoplasm (GO:0005737);; Cellular Component: endoplasmic reticulum (GO:0005783);; Biological Process: defense response (GO:0006952);; Biological Process: biological_process (GO:00…	K03236|3.9e-20|dcr:108210195|K03236 translation initiation factor 1A | (RefSeq) eukaryotic translation initiation factor 1A-like	[J]	Translation, ribosomal structure and biogenesis	Ricin-type beta-trefoil lectin domain;; Ribosome inactivating protein;; Ricin-type beta-trefoil lectin domain-like	Ricin OS=Ricinus communis OX=3988 PE=1 SV=1	rRNA N-glycosidase OS=Ricinus communis OX=3988 GN=RCOM_2160640 PE=3 SV=1	G	Carbohydrate transport and metabolism	PREDICTED: abrin-b-like [Daucus carota subsp. sativus]
BMK_Unigene_238996	134	15	491	655	10.61	1.23	43.48	58.03	0.009694	3.35836	up	[O]	Posttranslational modification, protein turnover, chaperones	Molecular Function: iron ion binding (GO:0005506);; Cellular Component: mitochondrial matrix (GO:0005759);; Biological Process: iron-sulfur cluster assembly (GO:0016226);; Molecular Function: 2 iron, 2 sulfur cluster binding (GO:0051537);;	K22068|1.5e-79|dcr:108195872|K22068 iron-sulfur cluster assembly enzyme ISCU, mitochondrial | (RefSeq) iron-sulfur cluster assembly protein 1-like	[C]	Energy production and conversion	NifU-like N terminal domain	Iron-sulfur cluster assembly protein 1 OS=Oryza sativa subsp. japonica OX=39947 GN=ISU1 PE=2 SV=1	Iron-sulfur cluster assembly protein OS=Daucus carota subsp. sativus OX=79200 GN=DCAR_026140 PE=3 SV=1	C	Energy production and conversion	PREDICTED: iron-sulfur cluster assembly protein 1-like [Daucus carota subsp. sativus]
BMK_Unigene_269094	2	0	690	626	0.14	0	53.88	48.94	5.64e-13	9.72671	up	--	--	Biological Process: response to acid chemical (GO:0001101);; Molecular Function: molecular_function (GO:0003674);; Molecular Function: DNA binding (GO:0003677);; Molecular Function: DNA-binding transcription factor activity (GO:0003700);; Cellular Component: nucleus (GO:0005634);; Biological Process: regulation of transcription, DNA-templated (GO:0006355);; Biological Process: response to stress …	K09338|2.7e-85|dcr:108210975|K09338 homeobox-leucine zipper protein | (RefSeq) homeobox-leucine zipper protein HAT22-like isoform X1	[K]	Transcription	--	Homeobox-leucine zipper protein HAT22 OS=Arabidopsis thaliana OX=3702 GN=HAT22 PE=1 SV=1	Homeobox domain-containing protein OS=Daucus carota subsp. sativus OX=79200 GN=DCAR_010783 PE=4 SV=1	K	Transcription	PREDICTED: homeobox-leucine zipper protein HAT22-like isoform X1 [Daucus carota subsp. sativus]
BMK_Unigene_011272	402	462	81	34	22.89	26.31	5.19	2.19	0.00387213	-2.57602	down	--	--	Molecular Function: protein binding (GO:0005515);;	K03188|4.1e-45|dcr:108224146|K03188 urease accessory protein | (RefSeq) uncharacterized protein LOC108224146 isoform X1	--	--	Phloem protein 2;; F-box domain	F-box protein PP2-B1 OS=Arabidopsis thaliana OX=3702 GN=PP2B1 PE=1 SV=1	F-box domain-containing protein OS=Daucus carota subsp. sativus OX=79200 GN=DCAR_003792 PE=4 SV=1	S	Function unknown	PREDICTED: putative F-box protein PP2-B12 [Daucus carota subsp. sativus]
BMK_Unigene_396551	9	36	140	259	0.26	0.99	4.19	7.74	0.00468494	3.44752	up	--	--	Biological Process: ubiquitin-dependent protein catabolic process (GO:0006511);; Cellular Component: cullin-RING ubiquitin ligase complex (GO:0031461);; Molecular Function: ubiquitin protein ligase binding (GO:0031625);;	K10609|0.0e+00|dcr:108208987|K10609 cullin 4 | (RefSeq) cullin-4	[D]	Cell cycle control, cell division, chromosome partitioning	Cullin family;; Cullin protein neddylation domain;; Cullin family	Cullin-4 OS=Arabidopsis thaliana OX=3702 GN=CUL4 PE=1 SV=1	CULLIN_2 domain-containing protein OS=Daucus carota subsp. sativus OX=79200 GN=DCAR_007888 PE=3 SV=1	D	Cell cycle control, cell division, chromosome partitioning	PREDICTED: cullin-4 [Daucus carota subsp. sativus]
BMK_Unigene_043248	314	258	46	32	38.97	32.05	6.59	4.6	0.000762054	-2.52417	down	--	--	Molecular Function: structural constituent of ribosome (GO:0003735);; Cellular Component: ribosome (GO:0005840);; Biological Process: translation (GO:0006412);;	K02883|2.5e-98|dcr:108205517|K02883 large subunit ribosomal protein L18e | (RefSeq) 60S ribosomal protein L18-2	[J]	Translation, ribosomal structure and biogenesis	Ribosomal protein 60S L18 and 50S L18e;; Ribosomal proteins 50S-L15, 50S-L18e, 60S-L27A	60S ribosomal protein L18-2 OS=Arabidopsis thaliana OX=3702 GN=RPL18B PE=1 SV=2	Ribosomal_L18e/L15P domain-containing protein OS=Daucus carota subsp. sativus OX=79200 GN=DCAR_002849 PE=3 SV=1	J	Translation, ribosomal structure and biogenesis	PREDICTED: 60S ribosomal protein L18-2 [Daucus carota subsp. sativus]
BMK_Unigene_212706	0	9	1471	794	0	0.33	55.02	29.73	4.55e-08	8.24855	up	[M]	Cell wall/membrane/envelope biogenesis	Cellular Component: integral component of membrane (GO:0016021);;	K10406|5.2e-07|nnu:104589468|K10406 kinesin family member C2/C3 | (RefSeq) uncharacterized LOC104589468	--	--	Malectin domain;; Leucine rich repeat	Probable LRR receptor-like serine/threonine-protein kinase At1g56130 OS=Arabidopsis thaliana OX=3702 GN=At1g56130 PE=2 SV=2	Non-specific serine/threonine protein kinase OS=Daucus carota subsp. sativus OX=79200 GN=DCAR_001528 PE=4 SV=1	S	Function unknown	PREDICTED: probable LRR receptor-like serine/threonine-protein kinase At1g56130 [Daucus carota subsp. sativus]
BMK_Unigene_299987	614	604	0	1	27.98	27.57	0	0.07	1.28e-08	-9.90551	down	--	--	Molecular Function: protein binding (GO:0005515);;	K11801|5.5e-230|dcr:108200102|K11801 DDB1- and CUL4-associated factor 11 | (RefSeq) LEC14B homolog isoform X1	[R]	General function prediction only	WD domain, G-beta repeat;; Anaphase-promoting complex subunit 4 WD40 domain	LEC14B homolog OS=Prunus armeniaca OX=36596 PE=2 SV=1	WD_REPEATS_REGION domain-containing protein OS=Daucus carota subsp. sativus OX=79200 GN=DCAR_027121 PE=4 SV=1	S	Function unknown	PREDICTED: LEC14B homolog isoform X2 [Daucus carota subsp. sativus]
BMK_Unigene_128859	21	15	199	121	0.66	0.47	6.84	4.17	6.33e-05	3.50599	up	--	--	Cellular Component: integral component of membrane (GO:0016021);;	K13946|2.5e-164|dcr:108199701|K13946 auxin influx carrier (AUX1 LAX family) | (RefSeq) auxin transporter-like protein 2	[E]	Amino acid transport and metabolism	Transmembrane amino acid transporter protein;; Transmembrane amino acid transporter protein;; Glycosyl hydrolases family 35	Auxin transporter protein 1 OS=Arabidopsis thaliana OX=3702 GN=AUX1 PE=1 SV=1	Aa_trans domain-containing protein OS=Daucus carota subsp. sativus OX=79200 GN=DCAR_028818 PE=4 SV=1	E	Amino acid transport and metabolism	PREDICTED: auxin transporter-like protein 2 [Daucus carota subsp. sativus]
BMK_Unigene_019364	43	138	0	0	0.9	2.87	0	0	0.000178817	-8.64388	down	--	--	Molecular Function: protein kinase activity (GO:0004672);; Molecular Function: ATP binding (GO:0005524);; Cellular Component: integral component of membrane (GO:0016021);;	K13863|9.6e-85|osa:4333602|K13863 solute carrier family 7 (cationic amino acid transporter), member 1 | (RefSeq) uncharacterized protein LOC4333602	--	--	NEMP family	--	Protein kinase domain-containing protein OS=Daucus carota subsp. sativus OX=79200 GN=DCAR_020655 PE=3 SV=1	S	Function unknown	PREDICTED: uncharacterized protein LOC108224545 [Daucus carota subsp. sativus]
BMK_Unigene_399967	277	373	4	0	5.6	7.55	0.1	0.01	3.44e-07	-7.01906	down	[M]	Cell wall/membrane/envelope biogenesis	Molecular Function: protein kinase activity (GO:0004672);; Molecular Function: ATP binding (GO:0005524);;	K04411|1.3e-81|vcn:VOLCADRAFT_64563|K04411 serine/threonine kinase 4 | (RefSeq) mapkkkk1; MAP kinase	[T]	Signal transduction mechanisms	Protein kinase domain;; Protein tyrosine and serine/threonine kinase	MAP3K epsilon protein kinase 1 OS=Arabidopsis thaliana OX=3702 GN=M3KE1 PE=1 SV=1	Protein kinase domain-containing protein OS=Daucus carota subsp. sativus OX=79200 GN=DCAR_007200 PE=4 SV=1	T	Signal transduction mechanisms	PREDICTED: serine/threonine-protein kinase svkA isoform X1 [Daucus carota subsp. sativus]
BMK_Unigene_053402	108	132	0	0	17.63	21.47	0	0	7.14e-06	-9.0147	down	[J]	Translation, ribosomal structure and biogenesis	Molecular Function: structural constituent of ribosome (GO:0003735);; Biological Process: translation (GO:0006412);; Cellular Component: cytosolic small ribosomal subunit (GO:0022627);;	K02957|3.0e-68|dcr:108216421|K02957 small subunit ribosomal protein S15Ae | (RefSeq) 40S ribosomal protein S15a	[J]	Translation, ribosomal structure and biogenesis	Ribosomal protein S8	40S ribosomal protein S15a OS=Daucus carota OX=4039 GN=RPS15A PE=2 SV=3	Putative ribosomal protein S8 OS=Helianthus annuus OX=4232 GN=HannXRQ_Chr06g0175811 PE=3 SV=1	J	Translation, ribosomal structure and biogenesis	putative ribosomal protein S8 [Helianthus annuus]
BMK_Unigene_218131	0	0	208	111	0	0	33.6	17.97	1.88e-07	10.103	up	--	--	Cellular Component: cytoplasm (GO:0005737);; Biological Process: autophagy (GO:0006914);;	K08341|4.3e-57|qsu:112010294|K08341 GABA(A) receptor-associated protein | (RefSeq) autophagy-related protein 8	[Z]	Cytoskeleton	Autophagy protein Atg8 ubiquitin like;; Ubiquitin-like autophagy protein Apg12	Autophagy-related protein 8 OS=Phytophthora infestans OX=4787 GN=ATG8 PE=3 SV=1	Autophagy-related protein (Fragment) OS=Anthurium amnicola OX=1678845 GN=atg8_1 PE=3 SV=1	Z	Cytoskeleton	uncharacterized protein M409DRAFT_65614 [Zasmidium cellare ATCC 36951]
BMK_Unigene_359302	1	0	91	94	0.05	0	3.21	3.31	3.69e-05	7.886	up	--	--	Biological Process: vesicle docking involved in exocytosis (GO:0006904);;	K15292|0.0e+00|dcr:108209133|K15292 syntaxin-binding protein 1 | (RefSeq) SNARE-interacting protein KEULE isoform X1	[U]	Intracellular trafficking, secretion, and vesicular transport	Sec1 family	SNARE-interacting protein KEULE OS=Arabidopsis thaliana OX=3702 GN=KEU PE=1 SV=2	Uncharacterized protein OS=Nyssa sinensis OX=561372 GN=F0562_012962 PE=3 SV=1	U	Intracellular trafficking, secretion, and vesicular transport	PREDICTED: SNARE-interacting protein KEULE isoform X1 [Daucus carota subsp. sativus]
BMK_Unigene_316435	0	0	187	103	0	0	26.34	14.62	3.18e-07	9.96564	up	--	--	Cellular Component: endoplasmic reticulum (GO:0005783);; Cellular Component: Golgi apparatus (GO:0005794);; Cellular Component: TRAPP complex (GO:0030008);; Biological Process: Golgi vesicle transport (GO:0048193);;	K20302|7.9e-97|dcr:108224945|K20302 trafficking protein particle complex subunit 3 | (RefSeq) trafficking protein particle complex subunit 3	[U]	Intracellular trafficking, secretion, and vesicular transport	Transport protein particle (TRAPP) component	--	Trafficking protein particle complex subunit OS=Solanum tuberosum OX=4113 GN=102586597 PE=3 SV=1	U	Intracellular trafficking, secretion, and vesicular transport	PREDICTED: trafficking protein particle complex subunit 3 [Daucus carota subsp. sativus]
BMK_Unigene_407700	317	237	5	0	27.87	20.92	0.5	0	5.75e-06	-6.44211	down	[J]	Translation, ribosomal structure and biogenesis	Molecular Function: RNA binding (GO:0003723);;	K14396|1.9e-103|dcr:108216100|K14396 polyadenylate-binding protein 2 | (RefSeq) polyadenylate-binding protein 2-like	[A]	RNA processing and modification	RNA recognition motif. (a.k.a. RRM, RBD, or RNP domain)	Polyadenylate-binding protein 1 OS=Arabidopsis thaliana OX=3702 GN=PABN1 PE=1 SV=1	RRM domain-containing protein OS=Daucus carota subsp. sativus OX=79200 GN=DCAR_014648 PE=4 SV=1	A	RNA processing and modification	PREDICTED: polyadenylate-binding protein 2-like [Daucus carota subsp. sativus]
BMK_Unigene_334490	0	0	68	34	0	0	3.07	1.56	0.00023363	8.45771	up	--	--	Biological Process: ubiquitin-dependent protein catabolic process (GO:0006511);; Biological Process: protein deubiquitination (GO:0016579);; Molecular Function: thiol-dependent ubiquitinyl hydrolase activity (GO:0036459);;	K11841|1.3e-219|dcr:108204693|K11841 ubiquitin carboxyl-terminal hydrolase 10 [EC:3.4.19.12] | (RefSeq) ubiquitin carboxyl-terminal hydrolase 24-like	[O]	Posttranslational modification, protein turnover, chaperones	Ubiquitin carboxyl-terminal hydrolase;; Ubiquitin carboxyl-terminal hydrolase	Ubiquitin carboxyl-terminal hydrolase 24 OS=Arabidopsis thaliana OX=3702 GN=UBP24 PE=1 SV=1	Ubiquitin carboxyl-terminal hydrolase OS=Daucus carota subsp. sativus OX=79200 GN=DCAR_002120 PE=3 SV=1	O	Posttranslational modification, protein turnover, chaperones	PREDICTED: ubiquitin carboxyl-terminal hydrolase 24-like [Daucus carota subsp. sativus]
BMK_Unigene_224523	15	21	754	966	0.46	0.65	24.85	31.83	1.7e-16	5.91295	up	--	--	Molecular Function: molecular_function (GO:0003674);; Molecular Function: DNA-binding transcription factor activity (GO:0003700);; Molecular Function: binding (GO:0005488);; Molecular Function: protein binding (GO:0005515);; Molecular Function: phospholipid binding (GO:0005543);; Biological Process: regulation of transcription, DNA-templated (GO:0006355);; Biological Process: biological_process (…	K19600|2.2e-30|mis:MICPUN_63330|K19600 tubby-related protein 1 | (RefSeq) tubby-like protein	[R]	General function prediction only	Domain of unknown function (DUF4228);; Tub family;; F-box domain;; Tub family	Tubby-like F-box protein 3 OS=Arabidopsis thaliana OX=3702 GN=TULP3 PE=1 SV=1	Uncharacterized protein OS=Daucus carota subsp. sativus OX=79200 GN=DCAR_024614 PE=3 SV=1	S	Function unknown	PREDICTED: LOW QUALITY PROTEIN: tubby-like F-box protein 3 [Daucus carota subsp. sativus]
BMK_Unigene_396791	0	0	16	69	0	0	1	4.28	0.00160917	8.20462	up	[IQ]	--	Cellular Component: integral component of membrane (GO:0016021);;	--	--	--	Tetraspanin family	Tetraspanin-6 OS=Arabidopsis thaliana OX=3702 GN=TET6 PE=2 SV=1	Uncharacterized protein OS=Daucus carota subsp. sativus OX=79200 GN=DCAR_006454 PE=4 SV=1	S	Function unknown	hypothetical protein DCAR_006454 [Daucus carota subsp. sativus]
BMK_Unigene_400410	690	656	10	13	13.61	12.99	0.23	0.29	2.09e-14	-5.52432	down	--	--	Molecular Function: DNA-binding transcription factor activity (GO:0003700);; Cellular Component: nucleus (GO:0005634);; Molecular Function: protein dimerization activity (GO:0046983);; Biological Process: root development (GO:0048364);;	--	--	--	bHLH-MYC and R2R3-MYB transcription factors N-terminal;; bHLH-MYC and R2R3-MYB transcription factors N-terminal	Transcription factor LHW OS=Arabidopsis thaliana OX=3702 GN=LHW PE=1 SV=1	BHLH domain-containing protein OS=Daucus carota subsp. sativus OX=79200 GN=DCAR_012241 PE=4 SV=1	S	Function unknown	PREDICTED: transcription factor LHW-like [Daucus carota subsp. sativus]
BMK_Unigene_260250	0	0	263	320	0	0	23.06	28.04	1.17e-09	10.9771	up	--	--	Biological Process: cytidine to uridine editing (GO:0016554);;	K00655|7.3e-37|sind:105166581|K00655 1-acyl-sn-glycerol-3-phosphate acyltransferase [EC:2.3.1.51] | (RefSeq) uncharacterized protein LOC105166581	--	--	--	Multiple organellar RNA editing factor 6, mitochondrial OS=Arabidopsis thaliana OX=3702 GN=MORF6 PE=1 SV=1	Uncharacterized protein OS=Nyssa sinensis OX=561372 GN=F0562_002407 PE=4 SV=1	S	Function unknown	hypothetical protein F0562_002407 [Nyssa sinensis]
BMK_Unigene_279784	110	76	21521	57238	10.31	7.15	2259.75	6016.85	2.19e-28	9.08993	up	--	--	Molecular Function: protein phosphatase inhibitor activity (GO:0004864);; Biological Process: defense response (GO:0006952);; Biological Process: response to biotic stimulus (GO:0009607);; Biological Process: abscisic acid-activated signaling pathway (GO:0009738);; Molecular Function: abscisic acid binding (GO:0010427);; Molecular Function: signaling receptor activity (GO:0038023);;	--	--	--	Pathogenesis-related protein Bet v 1 family	Major allergen Api g 1, isoallergen 1 OS=Apium graveolens OX=4045 PE=1 SV=1	Pathogenesis-related protein-like protein 1 OS=Daucus carota OX=4039 GN=DcPRPlike1 PE=2 SV=1	S	Function unknown	pathogenesis-related protein-like protein 1 [Daucus carota]
BMK_Unigene_321016	17	24	165	308	0.9	1.27	9.55	17.87	1.72e-05	3.86267	up	--	--	Biological Process: embryonic epithelial tube formation (GO:0001838);; Biological Process: neural tube formation (GO:0001841);; Biological Process: morphogenesis of an epithelium (GO:0002009);; Molecular Function: molecular_function (GO:0003674);; Molecular Function: binding (GO:0005488);; Molecular Function: protein binding (GO:0005515);; Cellular Component: cellular_component (GO:0005575);; Cel…	K14295|2.9e-89|ccav:112521948|K14295 nuclear pore complex protein Nup50 | (RefSeq) uncharacterized protein LOC112521948 isoform X1	[U]	Intracellular trafficking, secretion, and vesicular transport	RanBP1 domain	--	Nuclear pore complex protein like OS=Actinidia chinensis var. chinensis OX=1590841 GN=CEY00_Acc15725 PE=4 SV=1	U	Intracellular trafficking, secretion, and vesicular transport	Nuclear pore complex protein like [Actinidia chinensis var. chinensis]
BMK_Unigene_236864	0	5	1625	1754	0	0.1	33.25	35.87	4.73e-15	9.70047	up	--	--	Biological Process: immune system process (GO:0002376);; Molecular Function: molecular_function (GO:0003674);; Molecular Function: structural molecule activity (GO:0005198);; Molecular Function: binding (GO:0005488);; Molecular Function: protein binding (GO:0005515);; Cellular Component: cellular_component (GO:0005575);; Cellular Component: intracellular (GO:0005622);; Cellular Component: obsolet…	--	[R]	General function prediction only	Tetratricopeptide repeat;; Tetratricopeptide repeat;; Tetratricopeptide repeat;; Tetratricopeptide repeat;; TPR repeat;; Tetratricopeptide repeat;; Tetratricopeptide repeat;; Tetratricopeptide repeat;; Tetratricopeptide repeat;; Tetratricopeptide repeat;; Tetratricopeptide repeat;; Tetratricopeptide repeat	Suppressor of RPS4-RLD 1 OS=Arabidopsis thaliana OX=3702 GN=SRFR1 PE=1 SV=1	Uncharacterized protein OS=Daucus carota subsp. sativus OX=79200 GN=DCAR_010836 PE=4 SV=1	S	Function unknown	PREDICTED: suppressor of RPS4-RLD 1 [Daucus carota subsp. sativus]
BMK_Unigene_028875	713	546	131	87	18.69	14.35	3.81	2.53	0.00161899	-2.17686	down	--	--	Molecular Function: molecular_function (GO:0003674);; Molecular Function: DNA binding (GO:0003677);; Molecular Function: DNA-binding transcription factor activity (GO:0003700);; Cellular Component: cellular_component (GO:0005575);; Cellular Component: intracellular (GO:0005622);; Cellular Component: obsolete cell (GO:0005623);; Cellular Component: nucleus (GO:0005634);; Cellular Component: cytopl…	--	[K]	Transcription	Associated with HOX;; Homeobox KN domain;; Homeodomain	Homeobox protein BEL1 homolog OS=Arabidopsis thaliana OX=3702 GN=BEL1 PE=1 SV=2	POX domain-containing protein OS=Daucus carota subsp. sativus OX=79200 GN=DCAR_008361 PE=4 SV=1	K	Transcription	PREDICTED: homeobox protein BEL1 homolog [Daucus carota subsp. sativus]
BMK_Unigene_287735	0	0	1008	1329	0	0	24.73	32.59	9.22e-14	12.9806	up	[P]	Inorganic ion transport and metabolism	Molecular Function: copper ion binding (GO:0005507);; Molecular Function: ATP binding (GO:0005524);; Cellular Component: integral component of membrane (GO:0016021);; Molecular Function: ATPase-coupled cation transmembrane transporter activity (GO:0019829);; Biological Process: metal ion transport (GO:0030001);;	K17686|0.0e+00|dcr:108205478|K17686 P-type Cu+ transporter [EC:7.2.2.8] | (RefSeq) copper-transporting ATPase RAN1-like	[P]	Inorganic ion transport and metabolism	E1-E2 ATPase;; haloacid dehalogenase-like hydrolase;; Heavy-metal-associated domain;; haloacid dehalogenase-like hydrolase;; PASTA domain	Copper-transporting ATPase RAN1 OS=Arabidopsis thaliana OX=3702 GN=RAN1 PE=1 SV=1	Uncharacterized protein OS=Daucus carota subsp. sativus OX=79200 GN=DCAR_001287 PE=3 SV=1	P	Inorganic ion transport and metabolism	PREDICTED: copper-transporting ATPase RAN1-like [Daucus carota subsp. sativus]
BMK_Unigene_045828	45	58	245	189	3.13	4.03	19.01	14.71	0.00197276	2.40746	up	--	--	Cellular Component: cellular_component (GO:0005575);; Cellular Component: intracellular (GO:0005622);; Cellular Component: obsolete cell (GO:0005623);; Cellular Component: cytoplasm (GO:0005737);; Biological Process: alcohol metabolic process (GO:0006066);; Biological Process: organic acid metabolic process (GO:0006082);; Biological Process: lipid metabolic process (GO:0006629);; Biological Proce…	--	--	--	Domain of unknown function (DUF4281);; Domain of unknown function (DUF4281)	Protein MAO HUZI 4, chloroplastic OS=Oryza sativa subsp. japonica OX=39947 GN=MHZ4 PE=2 SV=1	Neoxanthin synthase OS=Daucus carota subsp. sativus OX=79200 GN=NSY-1 PE=4 SV=1	S	Function unknown	PREDICTED: protein ABA DEFICIENT 4, chloroplastic-like [Daucus carota subsp. sativus]
BMK_Unigene_287192	1	0	125	286	0.08	0	10.55	24.19	1.69e-06	9.04152	up	--	--	--	--	--	--	--	Transcription factor TRY OS=Arabidopsis thaliana OX=3702 GN=TRY PE=1 SV=1	--	--	--	--
BMK_Unigene_288906	48	8	140	366	3.93	0.65	12.79	33.29	0.00632936	3.58433	up	--	--	--	--	--	--	--	--	Uncharacterized protein OS=Daucus carota subsp. sativus OX=79200 GN=DCAR_020744 PE=4 SV=1	--	--	PREDICTED: uncharacterized protein LOC108225471 [Daucus carota subsp. sativus]
BMK_Unigene_057778	0	0	86	64	0	0	5.85	4.38	1.38e-05	9.01605	up	--	--	Cellular Component: nucleus (GO:0005634);; Biological Process: regulation of transcription, DNA-templated (GO:0006355);; Molecular Function: sequence-specific DNA binding (GO:0043565);;	K09338|1.6e-102|dcr:108199614|K09338 homeobox-leucine zipper protein | (RefSeq) homeobox-leucine zipper protein HAT4-like	[K]	Transcription	HD-ZIP protein N terminus;; Homeodomain;; Homeobox associated leucine zipper	Homeobox-leucine zipper protein HAT4 OS=Arabidopsis thaliana OX=3702 GN=HAT4 PE=1 SV=1	Homeobox-leucine zipper protein OS=Pimpinella brachycarpa OX=45043 PE=2 SV=1	K	Transcription	homeobox-leucine zipper protein [Spuriopimpinella brachycarpa]
BMK_Unigene_277210	125	61	390	543	5.41	2.64	18.79	26.14	0.000587689	2.70105	up	[C]	Energy production and conversion	Biological Process: cytokinin metabolic process (GO:0009690);; Molecular Function: cytokinin dehydrogenase activity (GO:0019139);; Molecular Function: FAD binding (GO:0071949);;	K00279|6.1e-256|dcr:108205173|K00279 cytokinin dehydrogenase [EC:1.5.99.12] | (RefSeq) cytokinin dehydrogenase 7-like	[C]	Energy production and conversion	Cytokinin dehydrogenase 1, FAD and cytokinin binding;; FAD binding domain	Cytokinin dehydrogenase 7 OS=Arabidopsis thaliana OX=3702 GN=CKX7 PE=1 SV=1	Cytokinin dehydrogenase OS=Daucus carota subsp. sativus OX=79200 GN=DCAR_001220 PE=3 SV=1	C	Energy production and conversion	PREDICTED: cytokinin dehydrogenase 7-like [Daucus carota subsp. sativus]
BMK_Unigene_015854	183	116	5	0	4.07	2.58	0.14	0	0.000574171	-5.54605	down	[L]	Replication, recombination and repair	Molecular Function: blue light photoreceptor activity (GO:0009882);;	K12119|8.0e-259|dcr:108199533|K12119 cryptochrome 2 | (RefSeq) cryptochrome-1-like	[LT]	--	FAD binding domain of DNA photolyase;; DNA photolyase	Cryptochrome-2 OS=Arabidopsis thaliana OX=3702 GN=CRY2 PE=1 SV=2	Photolyase/cryptochrome alpha/beta domain-containing protein OS=Daucus carota subsp. sativus OX=79200 GN=DCAR_027315 PE=3 SV=1	--	--	PREDICTED: cryptochrome-1-like [Daucus carota subsp. sativus]
BMK_Unigene_225505	79	24	780	1248	4.35	1.32	47.79	76.52	3e-07	4.69033	up	--	--	Molecular Function: molecular_function (GO:0003674);; Molecular Function: signal sequence binding (GO:0005048);; Molecular Function: transporter activity (GO:0005215);; Molecular Function: binding (GO:0005488);; Cellular Component: cellular_component (GO:0005575);; Cellular Component: intracellular (GO:0005622);; Cellular Component: obsolete cell (GO:0005623);; Cellular Component: nucleus (GO:000…	--	--	--	Armadillo/beta-catenin-like repeat;; HEAT repeats;; HEAT-like repeat	--	--	U	Intracellular trafficking, secretion, and vesicular transport	PREDICTED: importin subunit alpha-2-like isoform X1 [Daucus carota subsp. sativus]
BMK_Unigene_044876	243	238	21	18	6.88	6.75	0.67	0.57	1.86e-05	-3.28072	down	[P]	Inorganic ion transport and metabolism	Biological Process: regulation of pH (GO:0006885);; Molecular Function: sodium:proton antiporter activity (GO:0015385);; Cellular Component: integral component of membrane (GO:0016021);;	K14724|1.5e-191|gra:105800692|K14724 solute carrier family 9 (sodium/hydrogen exchanger), member 8 | (RefSeq) sodium/hydrogen exchanger 2-like	[P]	Inorganic ion transport and metabolism	Sodium/hydrogen exchanger family	Sodium/hydrogen exchanger 2 OS=Arabidopsis thaliana OX=3702 GN=NHX2 PE=2 SV=2	Na_H_Exchanger domain-containing protein OS=Daucus carota subsp. sativus OX=79200 GN=DCAR_027111 PE=3 SV=1	P	Inorganic ion transport and metabolism	PREDICTED: sodium/hydrogen exchanger 2-like [Daucus carota subsp. sativus]
BMK_Unigene_046134	0	1	340	1009	0	0.06	22.87	67.81	7.94e-09	10.7408	up	--	--	Molecular Function: peroxidase activity (GO:0004601);; Cellular Component: extracellular region (GO:0005576);; Biological Process: response to oxidative stress (GO:0006979);; Molecular Function: heme binding (GO:0020037);; Biological Process: hydrogen peroxide catabolic process (GO:0042744);; Molecular Function: metal ion binding (GO:0046872);;	K00430|1.3e-96|dcr:108193863|K00430 peroxidase [EC:1.11.1.7] | (RefSeq) peroxidase 10-like	--	--	Peroxidase	Peroxidase 10 OS=Arabidopsis thaliana OX=3702 GN=PER10 PE=1 SV=1	Peroxidase OS=Daucus carota subsp. sativus OX=79200 GN=DCAR_025709 PE=3 SV=1	Q	Secondary metabolites biosynthesis, transport and catabolism	PREDICTED: peroxidase 10-like [Daucus carota subsp. sativus]
BMK_Unigene_028879	1586	3187	0	9	342.61	684.24	0	2.49	4.94e-09	-8.7281	down	--	--	Biological Process: defense response (GO:0006952);;	--	--	--	Gamma-thionin family	Defensin-like protein 1 OS=Clitoria ternatea OX=43366 PE=1 SV=1	Plant defensin OS=Bupleurum kaoi OX=270183 GN=pdf PE=2 SV=1	S	Function unknown	plant defensin [Bupleurum kaoi]
BMK_Unigene_416013	1033	1347	183	131	17.23	22.56	3.39	2.42	0.000146222	-2.59182	down	[C]	Energy production and conversion	Cellular Component: nucleus (GO:0005634);; Biological Process: protein import into nucleus (GO:0006606);; Molecular Function: Ran GTPase binding (GO:0008536);;	K14293|0.0e+00|dcr:108196500|K14293 importin subunit beta-1 | (RefSeq) importin subunit beta-1-like	[YU]	--	HEAT-like repeat;; HEAT repeat;; Importin-beta N-terminal domain;; Aconitase family (aconitate hydratase)	Importin subunit beta-1 OS=Arabidopsis thaliana OX=3702 GN=KPNB1 PE=1 SV=1	Importin N-terminal domain-containing protein OS=Daucus carota subsp. sativus OX=79200 GN=DCAR_024006 PE=4 SV=1	U	Intracellular trafficking, secretion, and vesicular transport	PREDICTED: importin subunit beta-1-like [Daucus carota subsp. sativus]
BMK_Unigene_181534	0	0	149	146	0	0	4.96	4.86	1.13e-07	9.99323	up	[I]	Lipid transport and metabolism	Molecular Function: catalytic activity (GO:0003824);; Cellular Component: integral component of membrane (GO:0016021);;	K01897|0.0e+00|dcr:108211861|K01897 long-chain acyl-CoA synthetase [EC:6.2.1.3] | (RefSeq) long chain acyl-CoA synthetase 8-like	[I]	Lipid transport and metabolism	AMP-binding enzyme	Long chain acyl-CoA synthetase 8 OS=Arabidopsis thaliana OX=3702 GN=LACS8 PE=1 SV=1	4-coumarate--CoA ligase OS=Daucus carota subsp. sativus OX=79200 GN=DCAR_008744 PE=4 SV=1	I	Lipid transport and metabolism	PREDICTED: long chain acyl-CoA synthetase 8-like [Daucus carota subsp. sativus]
BMK_Unigene_265862	0	2	257	559	0	0.1	13.81	30.07	2.09e-09	8.99654	up	--	--	Molecular Function: DNA binding (GO:0003677);; Cellular Component: nucleus (GO:0005634);; Biological Process: regulation of transcription, DNA-templated (GO:0006355);;	K00521|4.0e-44|cmos:111447866|K00521 ferric-chelate reductase [EC:1.16.1.7] | (RefSeq) ferric reduction oxidase 7, chloroplastic-like	--	--	No apical meristem (NAM) protein	Transcription factor JUNGBRUNNEN 1 OS=Arabidopsis thaliana OX=3702 GN=JUB1 PE=1 SV=1	NAC domain-containing protein OS=Daucus carota subsp. sativus OX=79200 GN=DCAR_013734 PE=4 SV=1	K	Transcription	PREDICTED: transcription factor JUNGBRUNNEN 1-like [Daucus carota subsp. sativus]
BMK_Unigene_057170	82	61	509	343	2.48	1.84	17.02	11.47	2.67e-05	2.92862	up	[O]	Posttranslational modification, protein turnover, chaperones	Molecular Function: MAP kinase activity (GO:0004707);; Molecular Function: ATP binding (GO:0005524);;	K20535|4.2e-199|dcr:108219677|K20535 mitogen-activated protein kinase 1/2 [EC:2.7.11.24] | (RefSeq) mitogen-activated protein kinase homolog NTF3-like	[T]	Signal transduction mechanisms	Protein kinase domain;; Protein tyrosine and serine/threonine kinase;; Lipopolysaccharide kinase (Kdo/WaaP) family	Mitogen-activated protein kinase homolog NTF3 OS=Nicotiana tabacum OX=4097 GN=NTF3 PE=1 SV=1	Mitogen-activated protein kinase OS=Daucus carota subsp. sativus OX=79200 GN=DCAR_017519 PE=3 SV=1	T	Signal transduction mechanisms	PREDICTED: mitogen-activated protein kinase homolog NTF3-like [Daucus carota subsp. sativus]
BMK_Unigene_331046	1658	2729	12	0	18.32	30.27	0.16	0	1.06e-07	-8.20076	down	[EH]	--	Cellular Component: integral component of membrane (GO:0016021);;	K21989|1.6e-268|dcr:108227811|K21989 calcium permeable stress-gated cation channel | (RefSeq) CSC1-like protein RXW8	[E]	Amino acid transport and metabolism	Calcium-dependent channel, 7TM region, putative phosphate;; Late exocytosis, associated with Golgi transport;; Cytosolic domain of 10TM putative phosphate transporter;; Amino-transferase class IV	CSC1-like protein At1g10090 OS=Arabidopsis thaliana OX=3702 GN=At1g10090 PE=1 SV=1	Uncharacterized protein OS=Daucus carota subsp. sativus OX=79200 GN=DCAR_009537 PE=3 SV=1	S	Function unknown	PREDICTED: CSC1-like protein RXW8 [Daucus carota subsp. sativus]
BMK_Unigene_191803	0	0	141	129	0	0	63.9	58.94	2.14e-07	9.86511	up	--	--	Molecular Function: structural constituent of ribosome (GO:0003735);; Cellular Component: ribosome (GO:0005840);; Biological Process: translation (GO:0006412);;	--	--	--	--	--	--	--	--	hypothetical protein K491DRAFT_226915 [Lophiostoma macrostomum CBS 122681]
BMK_Unigene_262284	2	0	46	171	0.29	0	6.95	25.81	9.57e-05	7.15304	up	--	--	--	--	--	--	--	--	Uncharacterized protein OS=Daucus carota subsp. sativus OX=79200 GN=DCAR_014203 PE=4 SV=1	--	--	hypothetical protein DCAR_014203 [Daucus carota subsp. sativus]
BMK_Unigene_026292	42	249	1503	1292	1.09	6.44	42.96	36.93	0.00310685	3.54617	up	--	--	Molecular Function: lipid binding (GO:0008289);; Cellular Component: integral component of membrane (GO:0016021);;	--	[I]	Lipid transport and metabolism	START domain	--	START domain-containing protein OS=Daucus carota subsp. sativus OX=79200 GN=DCAR_027278 PE=4 SV=1	I	Lipid transport and metabolism	PREDICTED: uncharacterized protein LOC108199719 [Daucus carota subsp. sativus]
BMK_Unigene_024239	6	0	134	92	0.11	0	2.81	1.94	0.000570325	5.64196	up	[F]	Nucleotide transport and metabolism	Molecular Function: DNA binding (GO:0003677);; Molecular Function: protein dimerization activity (GO:0046983);;	K00759|1.4e-41|dcr:108193360|K00759 adenine phosphoribosyltransferase [EC:2.4.2.7] | (RefSeq) adenine phosphoribosyltransferase 5-like isoform X1	[L]	Replication, recombination and repair	Domain of unknown function (DUF4413);; Phosphoribosyl transferase domain	Zinc finger BED domain-containing protein DAYSLEEPER OS=Arabidopsis thaliana OX=3702 GN=HAT PE=1 SV=1	BED-type domain-containing protein OS=Nyssa sinensis OX=561372 GN=F0562_024575 PE=4 SV=1	L	Replication, recombination and repair	hypothetical protein F0562_024575 [Nyssa sinensis]
BMK_Unigene_188034	117	247	2	18	6.3	13.26	0.12	1.1	0.00984741	-3.86566	down	--	--	Molecular Function: ATP binding (GO:0005524);; Molecular Function: transferase activity (GO:0016740);;	K10583|2.6e-130|dcr:108219302|K10583 ubiquitin-conjugating enzyme E2 S [EC:2.3.2.23] | (RefSeq) ubiquitin-conjugating enzyme E2 22-like	[O]	Posttranslational modification, protein turnover, chaperones	Ubiquitin-conjugating enzyme	Ubiquitin-conjugating enzyme E2 22 OS=Arabidopsis thaliana OX=3702 GN=UBC22 PE=1 SV=1	UBC core domain-containing protein OS=Daucus carota subsp. sativus OX=79200 GN=DCAR_013516 PE=3 SV=1	O	Posttranslational modification, protein turnover, chaperones	PREDICTED: ubiquitin-conjugating enzyme E2 22-like [Daucus carota subsp. sativus]
BMK_Unigene_318982	466	292	36	42	10.38	6.53	0.9	1.06	6.71e-05	-2.91645	down	--	--	Biological Process: mitotic sister chromatid cohesion (GO:0007064);;	K11266|2.0e-209|dcr:108214606|K11266 MAternally affected uncoordination | (RefSeq) uncharacterized protein LOC108214606	[S]	Function unknown	Cohesin loading factor	Sister chromatid cohesion protein SCC4 OS=Arabidopsis thaliana OX=3702 GN=SCC4 PE=1 SV=1	Uncharacterized protein OS=Nyssa sinensis OX=561372 GN=F0562_021634 PE=3 SV=1	S	Function unknown	PREDICTED: uncharacterized protein LOC108214606 [Daucus carota subsp. sativus]
BMK_Unigene_396609	15240	28257	860	187	830.8	1543.6	52.53	11.45	2.64e-06	-5.06591	down	--	--	Biological Process: response to water (GO:0009415);;	--	--	--	Dehydrin	Dehydrin DHN1 OS=Oryza sativa subsp. japonica OX=39947 GN=DHN1 PE=2 SV=1	Dehydrin 4 OS=Panax ginseng OX=4054 GN=Dhn4 PE=2 SV=1	S	Function unknown	dehydrin 4 [Panax ginseng]
BMK_Unigene_277816	26	11	368	720	1.18	0.51	18.23	35.65	5.52e-09	5.25609	up	--	--	Molecular Function: molecular_function (GO:0003674);; Molecular Function: catalytic activity (GO:0003824);; Cellular Component: cellular_component (GO:0005575);; Cellular Component: intracellular (GO:0005622);; Cellular Component: obsolete cell (GO:0005623);; Cellular Component: cytoplasm (GO:0005737);; Cellular Component: Golgi apparatus (GO:0005794);; Cellular Component: cytosol (GO:0005829);; …	K13379|5.9e-179|dcr:108202660|K13379 reversibly glycosylated polypeptide / UDP-arabinopyranose mutase [EC:2.4.1.- 5.4.99.30] | (RefSeq) probable UDP-arabinopyranose mutase 5 isoform X1	--	--	Reversibly glycosylated polypeptide	Probable UDP-arabinopyranose mutase 5 OS=Arabidopsis thaliana OX=3702 GN=RGP5 PE=1 SV=1	Uncharacterized protein OS=Daucus carota subsp. sativus OX=79200 GN=DCAR_029905 PE=4 SV=1	S	Function unknown	PREDICTED: probable UDP-arabinopyranose mutase 5 isoform X1 [Daucus carota subsp. sativus]
BMK_Unigene_208929	26	15	1781	2115	0.36	0.21	26.96	31.98	4.27e-25	6.93404	up	--	--	Molecular Function: DNA binding (GO:0003677);;	K03255|5.5e-49|smo:SELMODRAFT_442478|K03255 protein TIF31 | (RefSeq) hypothetical protein	--	--	--	Telomere repeat-binding protein 5 OS=Arabidopsis thaliana OX=3702 GN=TRP5 PE=1 SV=2	Uncharacterized protein OS=Daucus carota subsp. sativus OX=79200 GN=DCAR_005963 PE=4 SV=1	K	Transcription	PREDICTED: telomere repeat-binding protein 5 [Daucus carota subsp. sativus]
BMK_Unigene_273232	0	0	589	339	0	0	17.82	10.25	1.39e-10	11.6439	up	--	--	Molecular Function: nucleic acid binding (GO:0003676);;	K21545|2.0e-77|qsu:112002683|K21545 C2H2 transcription facotor | (RefSeq) C2H2 finger domain transcription factor sebA-like	[R]	General function prediction only	Zinc finger, C2H2 type;; C2H2-type zinc finger;; Zinc-finger double-stranded RNA-binding;; Zinc-finger of C2H2 type	--	Predicted protein OS=Hordeum vulgare subsp. vulgare OX=112509 PE=2 SV=1	--	--	hypothetical protein K491DRAFT_605237 [Lophiostoma macrostomum CBS 122681]
BMK_Unigene_327595	561	550	1321	1305	60.96	59.79	162.87	161.03	0.00572512	1.58532	up	--	--	Cellular Component: cytoplasm (GO:0005737);; Biological Process: autophagy (GO:0006914);;	K08341|7.1e-59|dcr:108224802|K08341 GABA(A) receptor-associated protein | (RefSeq) autophagy-related protein 8C	[Z]	Cytoskeleton	Autophagy protein Atg8 ubiquitin like;; Ubiquitin-like autophagy protein Apg12	Autophagy-related protein 8C-like OS=Solanum tuberosum OX=4113 GN=ATG8CL PE=1 SV=1	Autophagy-related protein OS=Daucus carota subsp. sativus OX=79200 GN=DCAR_022570 PE=3 SV=1	Z	Cytoskeleton	PREDICTED: autophagy-related protein 8C [Daucus carota subsp. sativus]
BMK_Unigene_189961	21	31	154	1105	0.49	0.71	3.86	27.57	0.000103753	4.93353	up	[T]	Signal transduction mechanisms	Molecular Function: phosphorelay sensor kinase activity (GO:0000155);; Cellular Component: integral component of membrane (GO:0016021);;	K14509|2.1e-283|dcr:108204341|K14509 ethylene receptor [EC:2.7.13.-] | (RefSeq) ethylene response sensor 1 isoform X1	[T]	Signal transduction mechanisms	GAF domain;; His Kinase A (phospho-acceptor) domain;; Histidine kinase-, DNA gyrase B-, and HSP90-like ATPase	Ethylene response sensor 1 OS=Arabidopsis thaliana OX=3702 GN=ERS1 PE=1 SV=1	Histidine kinase domain-containing protein OS=Daucus carota subsp. sativus OX=79200 GN=DCAR_002862 PE=4 SV=1	T	Signal transduction mechanisms	PREDICTED: ethylene response sensor 1 isoform X1 [Daucus carota subsp. sativus]
BMK_Unigene_326110	7	129	3309	2064	0.24	4.05	114.71	71.54	0.000181688	5.56977	up	--	--	Biological Process: reproduction (GO:0000003);; Cellular Component: ubiquitin ligase complex (GO:0000151);; Molecular Function: inositol hexakisphosphate binding (GO:0000822);; Biological Process: developmental process involved in reproduction (GO:0003006);; Molecular Function: molecular_function (GO:0003674);; Molecular Function: catalytic activity (GO:0003824);; Molecular Function: ubiquitin-pr…	K14485|0.0e+00|dcr:108223183|K14485 transport inhibitor response 1 | (RefSeq) protein TRANSPORT INHIBITOR RESPONSE 1	[R]	General function prediction only	Transport inhibitor response 1 protein domain;; F-box;; F-box-like	Protein TRANSPORT INHIBITOR RESPONSE 1 OS=Arabidopsis thaliana OX=3702 GN=TIR1 PE=1 SV=2	F-box domain-containing protein OS=Daucus carota subsp. sativus OX=79200 GN=DCAR_018358 PE=4 SV=1	S	Function unknown	PREDICTED: protein TRANSPORT INHIBITOR RESPONSE 1 [Daucus carota subsp. sativus]
BMK_Unigene_394720	130	614	3	2	5.03	23.84	0.16	0.09	7.09e-07	-6.93072	down	[I]	Lipid transport and metabolism	--	K07393|7.3e-37|zma:103649984|K07393 glutathionyl-hydroquinone reductase [EC:1.8.5.7] | (RefSeq) uncharacterized protein LOC103649984	--	--	--	--	Uncharacterized protein OS=Daucus carota subsp. sativus OX=79200 GN=DCAR_007063 PE=4 SV=1	S	Function unknown	PREDICTED: lipase-like [Daucus carota subsp. sativus]
BMK_Unigene_422191	102	80	0	0	12.47	9.77	0	0	3.74e-05	-8.5965	down	[IQR]	--	--	K00059|1.0e-27|aof:109831668|K00059 3-oxoacyl-[acyl-carrier protein] reductase [EC:1.1.1.100] | (RefSeq) 3-oxoacyl-[acyl-carrier-protein] reductase 4-like	[R]	General function prediction only	Enoyl-(Acyl carrier protein) reductase;; short chain dehydrogenase;; KR domain	Tropinone reductase homolog At5g06060 OS=Arabidopsis thaliana OX=3702 GN=At5g06060 PE=2 SV=1	Uncharacterized protein OS=Lupinus albus OX=3870 GN=Lal_00013174 PE=4 SV=1	--	--	hypothetical protein PV05_07407 [Exophiala xenobiotica]
BMK_Unigene_261246	0	0	604	150	0	0	25.87	6.42	1.96e-08	11.3408	up	--	--	Cellular Component: integral component of membrane (GO:0016021);;	K22832|2.1e-164|qsu:112013648|K22832 1,3-beta-glucanosyltransferase GAS1 [EC:2.4.1.-] | (RefSeq) 1,3-beta-glucanosyltransferase gel4-like	--	--	Glucanosyltransferase;; X8 domain	--	Glucan endo-1,3-beta-D-glucosidase OS=Zea mays OX=4577 PE=2 SV=1	--	--	carbohydrate-binding module family 43 protein [Lophiostoma macrostomum CBS 122681]
BMK_Unigene_158830	199	74	1	0	6.85	2.56	0.07	0	0.000132417	-7.71019	down	[E]	Amino acid transport and metabolism	Molecular Function: oxidoreductase activity (GO:0016491);;	K12259|4.9e-268|dcr:108214742|K12259 spermine oxidase [EC:1.5.3.16 1.5.3.-] | (RefSeq) probable polyamine oxidase 5	[H]	Coenzyme transport and metabolism	Flavin containing amine oxidoreductase;; NAD(P)-binding Rossmann-like domain	Probable polyamine oxidase 5 OS=Arabidopsis thaliana OX=3702 GN=PAO5 PE=1 SV=1	Amino_oxidase domain-containing protein OS=Daucus carota subsp. sativus OX=79200 GN=DCAR_011972 PE=4 SV=1	H	Coenzyme transport and metabolism	PREDICTED: probable polyamine oxidase 5 [Daucus carota subsp. sativus]
BMK_Unigene_234575	0	0	270	232	0	0	24.11	20.74	2.98e-09	10.7595	up	[G]	Carbohydrate transport and metabolism	Molecular Function: hydrolase activity, hydrolyzing O-glycosyl compounds (GO:0004553);; Biological Process: carbohydrate metabolic process (GO:0005975);;	--	--	--	Cellulase (glycosyl hydrolase family 5)	--	Mannan endo-1,4-beta-mannosidase OS=Hordeum vulgare subsp. vulgare OX=112509 PE=2 SV=1	--	--	Endoglucanase gh5-1 [Coniochaeta pulveracea]
BMK_Unigene_347913	39	6	508	375	2.54	0.41	36.71	27.15	4.25e-05	4.69675	up	--	--	Cellular Component: nucleosome (GO:0000786);; Molecular Function: DNA binding (GO:0003677);; Biological Process: nucleosome assembly (GO:0006334);; Cellular Component: host cell nucleus (GO:0042025);;	K09422|5.5e-113|dcr:108210878|K09422 transcription factor MYB, plant | (RefSeq) single myb histone 4-like	--	--	Myb-like DNA-binding domain;; linker histone H1 and H5 family;; Myb-like DNA-binding domain	Telomere repeat-binding factor 4 OS=Arabidopsis thaliana OX=3702 GN=At1g17520 PE=2 SV=2	MYB transcription factor OS=Daucus carota subsp. sativus OX=79200 GN=DCAR_010506 PE=4 SV=1	B	Chromatin structure and dynamics	PREDICTED: single myb histone 4-like [Daucus carota subsp. sativus]
BMK_Unigene_152658	0	8	454	568	0	1.51	91.28	114.51	1.01e-06	7.27744	up	--	--	Molecular Function: structural constituent of ribosome (GO:0003735);; Cellular Component: ribosome (GO:0005840);; Biological Process: translational elongation (GO:0006414);;	K02943|1.2e-26|dcr:108210460|K02943 large subunit ribosomal protein LP2 | (RefSeq) 60S acidic ribosomal protein P2-2-like	[J]	Translation, ribosomal structure and biogenesis	60s Acidic ribosomal protein	60S acidic ribosomal protein P2 OS=Parthenium argentatum OX=35935 PE=3 SV=1	Uncharacterized protein OS=Daucus carota subsp. sativus OX=79200 GN=DCAR_012180 PE=3 SV=1	J	Translation, ribosomal structure and biogenesis	hypothetical protein DCAR_012180 [Daucus carota subsp. sativus]
BMK_Unigene_285032	0	3	303	19	0	0.15	16.45	1.03	0.00101618	7.02241	up	--	--	Biological Process: reproduction (GO:0000003);; Biological Process: cell morphogenesis (GO:0000902);; Biological Process: cell morphogenesis involved in differentiation (GO:0000904);; Biological Process: regulation of cell growth (GO:0001558);; Biological Process: developmental process involved in reproduction (GO:0003006);; Molecular Function: molecular_function (GO:0003674);; Molecular Function…	K17609|8.7e-92|dcr:108192551|K17609 nucleoredoxin [EC:1.8.1.8] | (RefSeq) probable nucleoredoxin 1-2	--	--	Thioredoxin-like	Probable nucleoredoxin 1-1 OS=Oryza sativa subsp. japonica OX=39947 GN=Os03g0405500 PE=2 SV=1	Thioredoxin-like_fold domain-containing protein OS=Daucus carota subsp. sativus OX=79200 GN=DCAR_022112 PE=4 SV=1	O	Posttranslational modification, protein turnover, chaperones	PREDICTED: probable nucleoredoxin 1-2 [Daucus carota subsp. sativus]
BMK_Unigene_246239	0	0	456	67	0	0	79.6	11.86	8.47e-07	10.8116	up	--	--	--	--	--	--	HTH domain found in ParB protein	--	--	--	--	hypothetical protein K491DRAFT_694667 [Lophiostoma macrostomum CBS 122681]
BMK_Unigene_295116	1312	1251	144	216	30.95	29.62	3.79	5.68	0.000135181	-2.48418	down	--	--	Cellular Component: cytosol (GO:0005829);; Cellular Component: plasmodesma (GO:0009506);; Molecular Function: ubiquitin binding (GO:0043130);; Biological Process: proteasome-mediated ubiquitin-dependent protein catabolic process (GO:0043161);;	K14018|2.7e-208|dcr:108227669|K14018 phospholipase A-2-activating protein | (RefSeq) phospholipase A-2-activating protein	[I]	Lipid transport and metabolism	PUL domain;; PFU (PLAA family ubiquitin binding);; WD domain, G-beta repeat	--	Uncharacterized protein OS=Daucus carota subsp. sativus OX=79200 GN=DCAR_022097 PE=4 SV=1	I	Lipid transport and metabolism	PREDICTED: phospholipase A-2-activating protein [Daucus carota subsp. sativus]
BMK_Unigene_018085	0	1	178	66	0	0.46	101.91	38.17	3.39e-05	8.26123	up	--	--	Cellular Component: extracellular region (GO:0005576);; Cellular Component: cell wall (GO:0005618);; Molecular Function: hydrolase activity (GO:0016787);; Biological Process: cell wall organization (GO:0071555);;	K01280|3.1e-34|spen:107013676|K01280 tripeptidyl-peptidase II [EC:3.4.14.10] | (RefSeq) tripeptidyl-peptidase 2-like isoform X1	[M]	Cell wall/membrane/envelope biogenesis	Pectinacetylesterase	Pectin acetylesterase 6 OS=Arabidopsis thaliana OX=3702 GN=PAE6 PE=2 SV=1	Pectin acetylesterase OS=Trema orientale OX=63057 GN=TorRG33x02_244400 PE=3 SV=1	M	Cell wall/membrane/envelope biogenesis	PREDICTED: pectin acetylesterase 6-like [Daucus carota subsp. sativus]
BMK_Unigene_242836	125	174	852	640	2.16	3.02	16.32	12.25	0.00014895	2.64735	up	--	--	Biological Process: negative regulation of transcription by RNA polymerase II (GO:0000122);; Molecular Function: RNA polymerase II transcription factor binding (GO:0001085);; Molecular Function: RNA polymerase II repressing transcription factor binding (GO:0001103);; Molecular Function: molecular_function (GO:0003674);; Molecular Function: transcription coregulator activity (GO:0003712);; Molecul…	K12824|1.8e-191|dcr:108209515|K12824 transcription elongation regulator 1 | (RefSeq) pre-mRNA-processing protein 40C	[K]	Transcription	WW domain;; FF domain;; FF domain	Pre-mRNA-processing protein 40C OS=Arabidopsis thaliana OX=3702 GN=PRP40C PE=1 SV=1	Uncharacterized protein OS=Daucus carota subsp. sativus OX=79200 GN=DCAR_006599 PE=4 SV=1	K	Transcription	PREDICTED: pre-mRNA-processing protein 40C [Daucus carota subsp. sativus]
BMK_Unigene_212502	5	6	1194	1253	0.11	0.13	27.29	28.61	1.39e-25	8.13999	up	--	--	Molecular Function: single-stranded DNA binding (GO:0003697);; Cellular Component: nucleus (GO:0005634);; Biological Process: flower development (GO:0009908);;	--	--	--	--	Nodulin homeobox OS=Arabidopsis thaliana OX=3702 GN=NDX PE=2 SV=1	Homeobox domain-containing protein OS=Daucus carota subsp. sativus OX=79200 GN=DCAR_002782 PE=4 SV=1	K	Transcription	PREDICTED: nodulin homeobox isoform X1 [Daucus carota subsp. sativus]
BMK_Unigene_185810	536	534	4	0	30.43	30.37	0.26	0	1.06e-09	-7.72457	down	--	--	Cellular Component: vacuolar membrane (GO:0005774);; Cellular Component: integral component of membrane (GO:0016021);;	K13148|2.9e-91|mesc:110605667|K13148 integrator complex subunit 11 [EC:3.1.27.-] | (RefSeq) cleavage and polyadenylation specificity factor subunit 3-II	[O]	Posttranslational modification, protein turnover, chaperones	Ring finger domain;; RING-like zinc finger;; Zinc finger, C3HC4 type (RING finger);; Zinc finger, C3HC4 type (RING finger)	E3 ubiquitin-protein ligase At1g63170 OS=Arabidopsis thaliana OX=3702 GN=At1g63170 PE=2 SV=2	RING-type domain-containing protein OS=Daucus carota subsp. sativus OX=79200 GN=DCAR_006912 PE=4 SV=1	O	Posttranslational modification, protein turnover, chaperones	PREDICTED: E3 ubiquitin-protein ligase At4g11680-like isoform X2 [Daucus carota subsp. sativus]
BMK_Unigene_024847	11	20	243	345	0.4	0.75	9.89	14.03	1.41e-07	4.5712	up	--	--	Molecular Function: DNA-binding transcription factor activity (GO:0003700);; Cellular Component: nucleus (GO:0005634);; Molecular Function: sequence-specific DNA binding (GO:0043565);;	K13425|2.4e-14|han:110922953|K13425 WRKY transcription factor 22 | (RefSeq) WRKY transcription factor 22-like	--	--	WRKY DNA -binding domain	Probable WRKY transcription factor 69 OS=Arabidopsis thaliana OX=3702 GN=WRKY69 PE=2 SV=1	WRKY domain-containing protein OS=Daucus carota subsp. sativus OX=79200 GN=DCAR_005753 PE=4 SV=1	K	Transcription	PREDICTED: probable WRKY transcription factor 35 [Daucus carota subsp. sativus]
BMK_Unigene_229715	21	1	197	257	1.53	0.11	15.8	20.61	0.00142403	4.78556	up	--	--	Biological Process: metal ion transport (GO:0030001);; Molecular Function: metal ion binding (GO:0046872);;	--	[P]	Inorganic ion transport and metabolism	--	Protein SODIUM POTASSIUM ROOT DEFECTIVE 1 OS=Arabidopsis thaliana OX=3702 GN=NAKR1 PE=1 SV=1	HMA domain-containing protein OS=Daucus carota subsp. sativus OX=79200 GN=DCAR_018872 PE=4 SV=1	P	Inorganic ion transport and metabolism	PREDICTED: uncharacterized protein LOC108220908 [Daucus carota subsp. sativus]
BMK_Unigene_287480	0	0	226	351	0	0	8.36	13	2.32e-09	10.9635	up	[V]	Defense mechanisms	Molecular Function: ATP binding (GO:0005524);; Cellular Component: integral component of membrane (GO:0016021);; Molecular Function: ATPase activity (GO:0016887);; Molecular Function: ATPase-coupled transmembrane transporter activity (GO:0042626);;	K05658|2.0e-304|dcr:108204568|K05658 ATP-binding cassette, subfamily B (MDR/TAP), member 1 [EC:7.6.2.2] | (RefSeq) ABC transporter B family member 21-like	[Q]	Secondary metabolites biosynthesis, transport and catabolism	ABC transporter transmembrane region;; ABC transporter;; ABC transporter transmembrane region	ABC transporter B family member 11 OS=Arabidopsis thaliana OX=3702 GN=ABCB11 PE=2 SV=1	Uncharacterized protein OS=Daucus carota subsp. sativus OX=79200 GN=DCAR_002935 PE=4 SV=1	Q	Secondary metabolites biosynthesis, transport and catabolism	PREDICTED: ABC transporter B family member 21-like [Daucus carota subsp. sativus]
BMK_Unigene_384671	2	0	50	31	0.11	0	2.76	1.72	0.00374791	5.72589	up	--	--	Molecular Function: DNA-binding transcription factor activity (GO:0003700);; Biological Process: transcription, DNA-templated (GO:0006351);; Molecular Function: sequence-specific DNA binding (GO:0043565);;	K14431|3.1e-150|dcr:108218891|K14431 transcription factor TGA | (RefSeq) TGACG-sequence-specific DNA-binding protein TGA-2.1-like	--	--	Seed dormancy control;; bZIP transcription factor;; Basic region leucine zipper	TGACG-sequence-specific DNA-binding protein TGA-2.1 OS=Nicotiana tabacum OX=4097 GN=TGA21 PE=1 SV=1	Putative transcription factor HBP-1b(C38)-like isoform X3 OS=Davidia involucrata OX=16924 GN=Din_048007 PE=3 SV=1	K	Transcription	PREDICTED: TGACG-sequence-specific DNA-binding protein TGA-2.1-like [Daucus carota subsp. sativus]
BMK_Unigene_339137	0	2	205	164	0.01	0.03	3.46	2.77	1.18e-07	7.84817	up	--	--	Molecular Function: nucleic acid binding (GO:0003676);; Biological Process: regulation of transcription by RNA polymerase II (GO:0006357);; Molecular Function: zinc ion binding (GO:0008270);; Biological Process: regulation of DNA-templated transcription, elongation (GO:0032784);;	K15172|1.1e-80|atr:18429357|K15172 transcription elongation factor SPT5 | (RefSeq) putative transcription elongation factor SPT5 homolog 1	[K]	Transcription	Zinc knuckle;; Zinc knuckle;; Early transcription elongation factor of RNA pol II, NGN section;; GAG-polyprotein viral zinc-finger;; KOW motif	Protein RNA-directed DNA methylation 3 OS=Arabidopsis thaliana OX=3702 GN=RDM3 PE=1 SV=1	Uncharacterized protein OS=Daucus carota subsp. sativus OX=79200 GN=DCAR_024079 PE=4 SV=1	K	Transcription	PREDICTED: protein RNA-directed DNA methylation 3-like isoform X2 [Daucus carota subsp. sativus]
BMK_Unigene_429317	1020	870	143	71	18	15.42	2.8	1.41	0.000216666	-2.79572	down	--	--	Biological Process: polysaccharide biosynthetic process (GO:0000271);; Cellular Component: P-body (GO:0000932);; Cellular Component: cellular_component (GO:0005575);; Cellular Component: intracellular (GO:0005622);; Cellular Component: obsolete cell (GO:0005623);; Cellular Component: cytoplasm (GO:0005737);; Cellular Component: cytosol (GO:0005829);; Biological Process: carbohydrate metabolic pro…	K12603|0.0e+00|dcr:108218555|K12603 CCR4-NOT transcription complex subunit 6 [EC:3.1.13.4] | (RefSeq) carbon catabolite repressor protein 4 homolog 1-like	[K]	Transcription	Endonuclease/Exonuclease/phosphatase family;; Acyltransferase;; Acyltransferase C-terminus	Carbon catabolite repressor protein 4 homolog 1 OS=Arabidopsis thaliana OX=3702 GN=CCR4-1 PE=2 SV=1	Uncharacterized protein OS=Daucus carota subsp. sativus OX=79200 GN=DCAR_013662 PE=4 SV=1	K	Transcription	PREDICTED: carbon catabolite repressor protein 4 homolog 1-like [Daucus carota subsp. sativus]
BMK_Unigene_254762	7	15	251	184	0.31	0.65	11.83	8.65	9.45e-07	4.62384	up	--	--	Cellular Component: integral component of membrane (GO:0016021);;	--	--	--	Domain of unknown function (DUF4281)	Protein ABA DEFICIENT 4, chloroplastic OS=Arabidopsis thaliana OX=3702 GN=ABA4 PE=2 SV=1	Neoxanthin synthase OS=Daucus carota subsp. sativus OX=79200 GN=NSY-1 PE=4 SV=1	S	Function unknown	PREDICTED: protein ABA DEFICIENT 4, chloroplastic-like [Daucus carota subsp. sativus]
BMK_Unigene_387493	13960	6768	2030	1872	362.2	176.23	58.55	53.98	0.00394429	-2.03557	down	[O]	Posttranslational modification, protein turnover, chaperones	Molecular Function: ATP binding (GO:0005524);; Biological Process: protein folding (GO:0006457);; Molecular Function: unfolded protein binding (GO:0051082);;	K04079|0.0e+00|dcr:108222698|K04079 molecular chaperone HtpG | (RefSeq) heat shock protein 90-3 isoform X1	[O]	Posttranslational modification, protein turnover, chaperones	Hsp90 protein;; Histidine kinase-, DNA gyrase B-, and HSP90-like ATPase;; Histidine kinase-, DNA gyrase B-, and HSP90-like ATPase	Heat shock protein 90-2 OS=Arabidopsis thaliana OX=3702 GN=HSP90-2 PE=1 SV=1	Heat shock protein 90 OS=Striga asiatica OX=4170 GN=STAS_26600 PE=3 SV=1	O	Posttranslational modification, protein turnover, chaperones	PREDICTED: heat shock protein 90-3 isoform X1 [Daucus carota subsp. sativus]
BMK_Unigene_333972	4	1	56	38	0.18	0.06	2.49	1.69	0.00227951	4.60876	up	[F]	Nucleotide transport and metabolism	Cellular Component: cytoplasm (GO:0005737);; Molecular Function: hydrolase activity, acting on carbon-nitrogen (but not peptide) bonds (GO:0016810);;	K01464|2.7e-140|dcr:108196693|K01464 dihydropyrimidinase [EC:3.5.2.2] | (RefSeq) dihydropyrimidinase isoform X1	[F]	Nucleotide transport and metabolism	Amidohydrolase family;; Amidohydrolase family	Dihydropyrimidinase OS=Arabidopsis thaliana OX=3702 GN=PYD2 PE=1 SV=1	Amidohydro-rel domain-containing protein OS=Daucus carota subsp. sativus OX=79200 GN=DCAR_023830 PE=3 SV=1	F	Nucleotide transport and metabolism	PREDICTED: dihydropyrimidinase isoform X2 [Daucus carota subsp. sativus]
BMK_Unigene_158420	0	0	109	164	0	0	11.36	17.18	3.16e-07	9.88362	up	--	--	Cellular Component: cytosol (GO:0005829);; Cellular Component: integral component of membrane (GO:0016021);; Molecular Function: oxidoreductase activity (GO:0016491);; Molecular Function: heme binding (GO:0020037);; Molecular Function: metal ion binding (GO:0046872);;	K23490|1.0e-45|dcr:108227615|K23490 cytochrome b5 | (RefSeq) cytochrome b5-like	[C]	Energy production and conversion	Cytochrome b5-like Heme/Steroid binding domain	Cytochrome b5 OS=Brassica oleracea var. botrytis OX=3715 GN=CYB5 PE=1 SV=1	Cytochrome b5 heme-binding domain-containing protein OS=Daucus carota subsp. sativus OX=79200 GN=DCAR_022120 PE=3 SV=1	C	Energy production and conversion	hypothetical protein DCAR_022120 [Daucus carota subsp. sativus]
BMK_Unigene_060763	44	47	464	180	0.81	0.88	9.39	3.66	0.000633613	3.15958	up	--	--	Biological Process: polysaccharide biosynthetic process (GO:0000271);; Cellular Component: P-body (GO:0000932);; Cellular Component: cellular_component (GO:0005575);; Cellular Component: intracellular (GO:0005622);; Cellular Component: obsolete cell (GO:0005623);; Cellular Component: cytoplasm (GO:0005737);; Cellular Component: cytosol (GO:0005829);; Biological Process: carbohydrate metabolic pro…	K12603|0.0e+00|dcr:108227916|K12603 CCR4-NOT transcription complex subunit 6 [EC:3.1.13.4] | (RefSeq) carbon catabolite repressor protein 4 homolog 1-like isoform X1	[K]	Transcription	Endonuclease/Exonuclease/phosphatase family;; Endonuclease/Exonuclease/phosphatase family	Carbon catabolite repressor protein 4 homolog 1 OS=Arabidopsis thaliana OX=3702 GN=CCR4-1 PE=2 SV=1	Uncharacterized protein OS=Daucus carota subsp. sativus OX=79200 GN=DCAR_013662 PE=4 SV=1	K	Transcription	PREDICTED: carbon catabolite repressor protein 4 homolog 1-like isoform X1 [Daucus carota subsp. sativus]
BMK_Unigene_325092	734	649	5	0	31.97	28.36	0.25	0	9.47e-10	-7.76853	down	[G]	Carbohydrate transport and metabolism	Molecular Function: UDP-glycosyltransferase activity (GO:0008194);;	K13691|1.8e-106|dcr:108193170|K13691 pathogen-inducible salicylic acid glucosyltransferase [EC:2.4.1.-] | (RefSeq) UDP-glycosyltransferase 74G1-like	[GC]	--	UDP-glucoronosyl and UDP-glucosyl transferase;; Glycosyltransferase family 28 C-terminal domain	UDP-glycosyltransferase 74D1 OS=Arabidopsis thaliana OX=3702 GN=UGT74D1 PE=1 SV=1	Glycosyltransferase OS=Nyssa sinensis OX=561372 GN=F0562_002196 PE=3 SV=1	--	--	PREDICTED: UDP-glycosyltransferase 74G1-like [Daucus carota subsp. sativus]
BMK_Unigene_016484	746	424	13	2	24.71	14.09	0.5	0.1	2.38e-07	-5.92377	down	[QV]	--	Molecular Function: monooxygenase activity (GO:0004497);; Molecular Function: iron ion binding (GO:0005506);; Cellular Component: integral component of membrane (GO:0016021);; Molecular Function: oxidoreductase activity, acting on paired donors, with incorporation or reduction of molecular oxygen (GO:0016705);; Molecular Function: heme binding (GO:0020037);;	K22983|4.3e-174|nau:109210460|K22983 cytochrome P450 family 76 subfamily A | (RefSeq) cytochrome P450 76A1-like	[Q]	Secondary metabolites biosynthesis, transport and catabolism	Cytochrome P450	Cytochrome P450 76A2 OS=Solanum melongena OX=4111 GN=CYP76A2 PE=2 SV=1	Uncharacterized protein OS=Daucus carota subsp. sativus OX=79200 GN=DCAR_026855 PE=3 SV=1	Q	Secondary metabolites biosynthesis, transport and catabolism	PREDICTED: cytochrome P450 76A1-like [Daucus carota subsp. sativus]
BMK_Unigene_071837	2645	2201	175	336	310.58	258.25	23.44	44.98	6.27e-05	-2.89065	down	[J]	Translation, ribosomal structure and biogenesis	Molecular Function: structural constituent of ribosome (GO:0003735);; Cellular Component: ribosome (GO:0005840);; Biological Process: translation (GO:0006412);;	K02912|3.6e-68|dcr:108192452|K02912 large subunit ribosomal protein L32e | (RefSeq) 60S ribosomal protein L32-1	[J]	Translation, ribosomal structure and biogenesis	Ribosomal protein L32	60S ribosomal protein L32-1 OS=Arabidopsis thaliana OX=3702 GN=RPL32A PE=2 SV=2	Uncharacterized protein OS=Daucus carota subsp. sativus OX=79200 GN=DCAR_031452 PE=3 SV=1	J	Translation, ribosomal structure and biogenesis	PREDICTED: 60S ribosomal protein L32-1 [Daucus carota subsp. sativus]
BMK_Unigene_060804	0	0	30	33	0	0	1.4	1.53	0.00205047	7.76652	up	--	--	--	--	--	--	VQ motif	VQ motif-containing protein 22 OS=Arabidopsis thaliana OX=3702 GN=VQ22 PE=2 SV=1	Uncharacterized protein OS=Daucus carota subsp. sativus OX=79200 GN=DCAR_014231 PE=4 SV=1	S	Function unknown	hypothetical protein DCAR_014231 [Daucus carota subsp. sativus]
BMK_Unigene_067667	6970	4159	21	0	453.15	270.84	1.58	0	2.09e-07	-8.69372	down	--	--	Molecular Function: molecular_function (GO:0003674);; Molecular Function: enzyme inhibitor activity (GO:0004857);; Cellular Component: cellular_component (GO:0005575);; Cellular Component: cell wall (GO:0005618);; Cellular Component: intracellular (GO:0005622);; Cellular Component: obsolete cell (GO:0005623);; Cellular Component: cytoplasm (GO:0005737);; Cellular Component: Golgi apparatus (GO:00…	K01188|4.3e-25|sita:101778196|K01188 beta-glucosidase [EC:3.2.1.21] | (RefSeq) beta-glucosidase 12	--	--	Leucine rich repeat;; Leucine Rich repeats (2 copies);; Leucine rich repeat N-terminal domain;; Leucine Rich Repeat;; Leucine Rich repeat	Polygalacturonase inhibitor OS=Vitis vinifera OX=29760 GN=pgip PE=1 SV=1	Antifreeze polypeptide OS=Daucus carota OX=4039 GN=AFP PE=2 SV=1	S	Function unknown	PREDICTED: polygalacturonase inhibitor-like [Daucus carota subsp. sativus]
BMK_Unigene_160281	0	0	647	121	0	0	25.36	4.76	5.49e-08	11.3665	up	[T]	Signal transduction mechanisms	Molecular Function: protein kinase activity (GO:0004672);; Molecular Function: ATP binding (GO:0005524);;	K08857|1.4e-288|dcr:108215057|K08857 NIMA (never in mitosis gene a)-related kinase 1/4/5 [EC:2.7.11.1] | (RefSeq) serine/threonine-protein kinase Nek2-like	[R]	General function prediction only	Protein kinase domain;; Protein tyrosine and serine/threonine kinase;; Fungal protein kinase	Serine/threonine-protein kinase Nek2 OS=Arabidopsis thaliana OX=3702 GN=NEK2 PE=2 SV=1	Protein kinase domain-containing protein OS=Daucus carota subsp. sativus OX=79200 GN=DCAR_012501 PE=4 SV=1	T	Signal transduction mechanisms	PREDICTED: serine/threonine-protein kinase Nek2-like [Daucus carota subsp. sativus]
BMK_Unigene_260671	0	0	101	42	0	0	26.19	10.93	4.78e-05	8.94432	up	--	--	--	--	--	--	--	--	--	--	--	F-box/kelch-repeat protein [Tripterygium wilfordii]
BMK_Unigene_004298	115	103	1	3	11.3	10.13	0.14	0.39	3.86e-05	-5.41748	down	--	--	--	K10704|6.4e-74|dcr:108202977|K10704 ubiquitin-conjugating enzyme E2 variant | (RefSeq) ubiquitin-conjugating enzyme E2 variant 1A-like	[O]	Posttranslational modification, protein turnover, chaperones	Ubiquitin-conjugating enzyme	Ubiquitin-conjugating enzyme E2 variant 1A OS=Arabidopsis thaliana OX=3702 GN=UEV1A PE=1 SV=1	UBC core domain-containing protein OS=Gossypium mustelinum OX=34275 GN=E1A91_A03G135000v1 PE=4 SV=1	O	Posttranslational modification, protein turnover, chaperones	PREDICTED: ubiquitin-conjugating enzyme E2 variant 1A-like [Daucus carota subsp. sativus]
BMK_Unigene_213801	0	0	60	282	0	0	4.9	22.88	2.37e-06	10.2134	up	--	--	Cellular Component: chloroplast thylakoid membrane (GO:0009535);; Cellular Component: photosystem I reaction center (GO:0009538);; Biological Process: photosynthesis (GO:0015979);;	K02695|6.5e-52|nau:109227361|K02695 photosystem I subunit VI | (RefSeq) photosystem I reaction center subunit VI-1, chloroplastic-like	--	--	Photosystem I reaction centre subunit VI	Photosystem I reaction center subunit VI-2, chloroplastic OS=Arabidopsis thaliana OX=3702 GN=PSAH2 PE=2 SV=1	photosystem I reaction center subunit VI-1, chloroplastic-like OS=Nicotiana tabacum OX=4097 GN=LOC107800495 PE=3 SV=1	S	Function unknown	PREDICTED: photosystem I reaction center subunit VI-1, chloroplastic-like [Nicotiana attenuata]
BMK_Unigene_199394	43	31	868	1111	1.89	1.38	42.01	53.77	1.89e-15	5.09879	up	[T]	Signal transduction mechanisms	Molecular Function: protein kinase activity (GO:0004672);; Molecular Function: ATP binding (GO:0005524);;	K06272|5.0e-40|vvi:100852545|K06272 integrin-linked kinase [EC:2.7.11.1] | (RefSeq) serine/threonine-protein kinase TNNI3K	[T]	Signal transduction mechanisms	Protein tyrosine and serine/threonine kinase;; Protein kinase domain;; Ankyrin repeats (3 copies);; Ankyrin repeat;; Ankyrin repeats (many copies);; Ankyrin repeat;; Ankyrin repeats (many copies)	Integrin-linked protein kinase 1 OS=Arabidopsis thaliana OX=3702 GN=ILK1 PE=1 SV=1	Uncharacterized protein OS=Daucus carota subsp. sativus OX=79200 GN=DCAR_027963 PE=4 SV=1	T	Signal transduction mechanisms	PREDICTED: serine/threonine-protein kinase STY17-like [Daucus carota subsp. sativus]
BMK_Unigene_103487	1	1	104	73	0.18	0.18	22.17	15.61	7.97e-06	6.81296	up	[J]	Translation, ribosomal structure and biogenesis	Molecular Function: structural constituent of ribosome (GO:0003735);; Biological Process: translation (GO:0006412);; Cellular Component: cytosolic small ribosomal subunit (GO:0022627);;	K02957|4.6e-71|han:110936430|K02957 small subunit ribosomal protein S15Ae | (RefSeq) 40S ribosomal protein S15a-like	[J]	Translation, ribosomal structure and biogenesis	Ribosomal protein S8	40S ribosomal protein S15a OS=Daucus carota OX=4039 GN=RPS15A PE=2 SV=3	Putative ribosomal protein S8 OS=Helianthus annuus OX=4232 GN=HannXRQ_Chr06g0175811 PE=3 SV=1	J	Translation, ribosomal structure and biogenesis	40S ribosomal protein S15a [Helianthus annuus]
BMK_Unigene_001620	474	631	39	57	9.32	12.44	0.86	1.25	1.96e-05	-3.19188	down	--	--	--	--	--	--	--	--	Uncharacterized protein OS=Daucus carota subsp. sativus OX=79200 GN=DCAR_008990 PE=4 SV=1	--	--	PREDICTED: uncharacterized protein LOC108214101 [Daucus carota subsp. sativus]
BMK_Unigene_201177	7	0	596	474	0.25	0	22.68	18.03	1.16e-08	7.65962	up	--	--	Molecular Function: DNA binding (GO:0003677);; Cellular Component: nucleus (GO:0005634);; Biological Process: regulation of transcription, DNA-templated (GO:0006355);;	K00521|1.6e-32|cmos:111447866|K00521 ferric-chelate reductase [EC:1.16.1.7] | (RefSeq) ferric reduction oxidase 7, chloroplastic-like	--	--	No apical meristem (NAM) protein	NAC domain-containing protein 14 OS=Arabidopsis thaliana OX=3702 GN=NAC014 PE=2 SV=1	NAC domain-containing protein OS=Daucus carota subsp. sativus OX=79200 GN=DCAR_020385 PE=4 SV=1	P	Inorganic ion transport and metabolism	PREDICTED: NAC domain-containing protein 91 [Daucus carota subsp. sativus]
BMK_Unigene_029443	532	731	56	32	17.09	23.54	2.02	1.16	7.23e-06	-3.51602	down	[F]	Nucleotide transport and metabolism	Molecular Function: ATP binding (GO:0005524);; Cellular Component: integral component of membrane (GO:0016021);; Molecular Function: hydrolase activity (GO:0016787);;	K01510|4.7e-245|dcr:108209727|K01510 apyrase [EC:3.6.1.5] | (RefSeq) probable apyrase 6 isoform X1	[F]	Nucleotide transport and metabolism	GDA1/CD39 (nucleoside phosphatase) family	Probable apyrase 6 OS=Arabidopsis thaliana OX=3702 GN=APY6 PE=2 SV=2	Uncharacterized protein OS=Daucus carota subsp. sativus OX=79200 GN=DCAR_007153 PE=3 SV=1	F	Nucleotide transport and metabolism	PREDICTED: probable apyrase 6 isoform X1 [Daucus carota subsp. sativus]
BMK_Unigene_366826	2018	3764	157	111	60.5	113.2	5.26	3.71	9.27e-08	-4.11576	down	--	--	--	--	[Z]	Cytoskeleton	Interferon-related developmental regulator (IFRD);; Interferon-related protein conserved region	--	Uncharacterized protein OS=Daucus carota subsp. sativus OX=79200 GN=DCAR_020073 PE=3 SV=1	Z	Cytoskeleton	PREDICTED: interferon-related developmental regulator 1 [Daucus carota subsp. sativus]
BMK_Unigene_427718	254	245	11	10	10.8	10.45	0.55	0.48	1.59e-07	-4.22586	down	[R]	General function prediction only	Molecular Function: GTPase activity (GO:0003924);; Molecular Function: GTP binding (GO:0005525);;	K07874|3.1e-106|dcr:108196853|K07874 Ras-related protein Rab-1A | (RefSeq) ras-related protein RABD2a	[TU]	--	Ras family;; Ras of Complex, Roc, domain of DAPkinase;; ADP-ribosylation factor family;; Signal recognition particle receptor beta subunit;; 50S ribosome-binding GTPase;; Gtr1/RagA G protein conserved region;; Ras family;; Ras of Complex, Roc, domain of DAPkinase;; ADP-ribosylation factor family;; Gtr1/RagA G protein conserved region	Ras-related protein RABD2a OS=Arabidopsis thaliana OX=3702 GN=RABD2A PE=1 SV=3	Ras-related protein like OS=Actinidia chinensis var. chinensis OX=1590841 GN=CEY00_Acc08982 PE=4 SV=1	U	Intracellular trafficking, secretion, and vesicular transport	PREDICTED: ras-related protein RABD2a [Daucus carota subsp. sativus]
BMK_Unigene_301530	935	1285	6	5	26	35.85	0.19	0.18	4.31e-18	-7.32769	down	--	--	Biological Process: lipid transport (GO:0006869);; Molecular Function: lipid binding (GO:0008289);; Cellular Component: integral component of membrane (GO:0016021);;	K11000|3.1e-06|dcr:108198583|K11000 callose synthase [EC:2.4.1.-] | (RefSeq) callose synthase 12-like	[R]	General function prediction only	C2 domain;; Synaptotagmin-like mitochondrial-lipid-binding domain	Synaptotagmin-5 OS=Arabidopsis thaliana OX=3702 GN=SYT5 PE=2 SV=1	Synaptotagmin-5 like OS=Actinidia chinensis var. chinensis OX=1590841 GN=CEY00_Acc18779 PE=3 SV=1	M	Cell wall/membrane/envelope biogenesis	PREDICTED: synaptotagmin-5 [Daucus carota subsp. sativus]
BMK_Unigene_098825	0	1	17	177	0	0.03	0.57	5.6	0.000831285	7.93478	up	[E]	Amino acid transport and metabolism	Molecular Function: 5-methyltetrahydropteroyltriglutamate-homocysteine S-methyltransferase activity (GO:0003871);; Molecular Function: zinc ion binding (GO:0008270);; Biological Process: methionine biosynthetic process (GO:0009086);; Biological Process: methylation (GO:0032259);;	K00549|0.0e+00|dcr:108218583|K00549 5-methyltetrahydropteroyltriglutamate--homocysteine methyltransferase [EC:2.1.1.14] | (RefSeq) 5-methyltetrahydropteroyltriglutamate-- homocysteine methyltransferase-like	[E]	Amino acid transport and metabolism	Cobalamin-independent synthase, Catalytic domain;; Cobalamin-independent synthase, N-terminal domain	5-methyltetrahydropteroyltriglutamate--homocysteine methyltransferase OS=Catharanthus roseus OX=4058 GN=METE PE=2 SV=1	5-methyltetrahydropteroyltriglutamate--homocysteine S-methyltransferase OS=Nicotiana sylvestris OX=4096 GN=LOC104238725 PE=3 SV=1	E	Amino acid transport and metabolism	PREDICTED: 5-methyltetrahydropteroyltriglutamate--homocysteine methyltransferase-like [Daucus carota subsp. sativus]
BMK_Unigene_401869	133	422	3	0	14.02	44.28	0.47	0	9.09e-06	-7.23818	down	--	--	Cellular Component: integral component of membrane (GO:0016021);;	--	--	--	--	--	Uncharacterized protein OS=Daucus carota subsp. sativus OX=79200 GN=DCAR_025634 PE=4 SV=1	--	--	PREDICTED: uncharacterized protein LOC108194309 [Daucus carota subsp. sativus]
BMK_Unigene_265019	14	19	102	120	0.72	0.97	5.76	6.78	0.000762011	3.08426	up	--	--	Molecular Function: transferase activity, transferring acyl groups other than amino-acyl groups (GO:0016747);;	K13065|3.0e-150|dcr:108194611|K13065 shikimate O-hydroxycinnamoyltransferase [EC:2.3.1.133] | (RefSeq) pelargonidin 3-O-(6-caffeoylglucoside) 5-O-(6-O-malonylglucoside) 4'''-malonyltransferase-like	--	--	Transferase family	Pelargonidin 3-O-(6-caffeoylglucoside) 5-O-(6-O-malonylglucoside) 4'''-malonyltransferase OS=Salvia splendens OX=180675 PE=1 SV=1	Uncharacterized protein OS=Daucus carota subsp. sativus OX=79200 GN=DCAR_004096 PE=3 SV=1	S	Function unknown	PREDICTED: pelargonidin 3-O-(6-caffeoylglucoside) 5-O-(6-O-malonylglucoside) 4'''-malonyltransferase-like [Daucus carota subsp. sativus]
BMK_Unigene_390898	350	79	18	13	7.79	1.78	0.46	0.33	0.00481549	-3.39277	down	--	--	Biological Process: reproduction (GO:0000003);; Biological Process: developmental process involved in reproduction (GO:0003006);; Cellular Component: cellular_component (GO:0005575);; Cellular Component: obsolete cell (GO:0005623);; Biological Process: multicellular organism development (GO:0007275);; Biological Process: biological_process (GO:0008150);; Biological Process: response to external s…	--	--	--	NPH3 family	BTB/POZ domain-containing protein NPY2 OS=Arabidopsis thaliana OX=3702 GN=NPY2 PE=2 SV=1	Uncharacterized protein OS=Daucus carota subsp. sativus OX=79200 GN=DCAR_025791 PE=3 SV=1	S	Function unknown	PREDICTED: BTB/POZ domain-containing protein NPY5 [Daucus carota subsp. sativus]
BMK_Unigene_401804	720	479	3	0	110.7	73.49	0.58	0	1.09e-10	-8.28522	down	[CI]	--	Cellular Component: integral component of membrane (GO:0016021);; Molecular Function: heme binding (GO:0020037);; Molecular Function: metal ion binding (GO:0046872);;	K23490|4.0e-68|dcr:108224635|K23490 cytochrome b5 | (RefSeq) cytochrome b5	[C]	Energy production and conversion	Cytochrome b5-like Heme/Steroid binding domain	Cytochrome b5 OS=Brassica oleracea var. botrytis OX=3715 GN=CYB5 PE=1 SV=1	Cytochrome b5 heme-binding domain-containing protein OS=Daucus carota subsp. sativus OX=79200 GN=DCAR_020352 PE=3 SV=1	C	Energy production and conversion	PREDICTED: cytochrome b5 [Daucus carota subsp. sativus]
BMK_Unigene_006585	4335	3028	65	62	198.26	138.86	3.35	3.21	2.43e-21	-5.49857	down	--	--	Molecular Function: phosphatidic acid binding (GO:0070300);;	--	--	--	--	Uncharacterized protein At5g39570 OS=Arabidopsis thaliana OX=3702 GN=At5g39570 PE=1 SV=1	Pro-resilin OS=Solanum tuberosum OX=4113 GN=102603773 PE=4 SV=1	--	--	PREDICTED: uncharacterized protein At5g39570 [Solanum tuberosum]
BMK_Unigene_206052	98	82	2756	2320	3.2	2.69	99.41	83.65	2.2e-20	5.16776	up	--	--	Molecular Function: DNA binding (GO:0003677);; Cellular Component: nucleus (GO:0005634);;	K12133|6.1e-35|ppp:112280611|K12133 MYB-related transcription factor LHY | (RefSeq) uncharacterized protein LOC112280611	[O]	Posttranslational modification, protein turnover, chaperones	Myb-like DNA-binding domain;; Myb-like DNA-binding domain	Protein REVEILLE 1 OS=Arabidopsis thaliana OX=3702 GN=RVE1 PE=1 SV=1	HTH myb-type domain-containing protein OS=Daucus carota subsp. sativus OX=79200 GN=DCAR_010064 PE=4 SV=1	K	Transcription	PREDICTED: protein REVEILLE 1-like [Daucus carota subsp. sativus]
BMK_Unigene_306924	2381	1481	123	212	171.89	107.07	10.02	17.23	1.2e-05	-3.16042	down	--	--	Cellular Component: mitochondrial outer membrane (GO:0005741);; Molecular Function: voltage-gated anion channel activity (GO:0008308);;	K15040|4.2e-136|dcr:108202351|K15040 voltage-dependent anion channel protein 2 | (RefSeq) mitochondrial outer membrane protein porin of 36 kDa-like	[P]	Inorganic ion transport and metabolism	Eukaryotic porin	Mitochondrial outer membrane protein porin of 36 kDa OS=Solanum tuberosum OX=4113 PE=1 SV=2	Uncharacterized protein OS=Nyssa sinensis OX=561372 GN=F0562_032869 PE=3 SV=1	P	Inorganic ion transport and metabolism	PREDICTED: mitochondrial outer membrane protein porin of 36 kDa-like [Daucus carota subsp. sativus]
BMK_Unigene_391726	1122	1074	191	73	48.9	46.92	9.31	3.58	0.00161141	-2.71551	down	[J]	Translation, ribosomal structure and biogenesis	Biological Process: spliceosomal tri-snRNP complex assembly (GO:0000244);; Cellular Component: U4/U6 x U5 tri-snRNP complex (GO:0046540);;	K12844|1.1e-241|dcr:108203153|K12844 U4/U6 small nuclear ribonucleoprotein PRP31 | (RefSeq) U4/U6 small nuclear ribonucleoprotein Prp31	[A]	RNA processing and modification	snoRNA binding domain, fibrillarin;; Prp31 C terminal domain	U4/U6 small nuclear ribonucleoprotein Prp31 homolog OS=Arabidopsis thaliana OX=3702 GN=PRP31 PE=1 SV=1	Nop domain-containing protein OS=Davidia involucrata OX=16924 GN=Din_047627 PE=3 SV=1	A	RNA processing and modification	PREDICTED: U4/U6 small nuclear ribonucleoprotein Prp31 [Daucus carota subsp. sativus]
BMK_Unigene_322832	489	687	51	10	67.27	94.42	8.17	1.64	0.000529731	-3.94678	down	--	--	Molecular Function: DNA binding (GO:0003677);; Cellular Component: nucleus (GO:0005634);;	K11296|5.2e-50|dcr:108220632|K11296 high mobility group protein B3 | (RefSeq) HMG1/2-like protein	[R]	General function prediction only	HMG (high mobility group) box;; HMG-box domain	High mobility group B protein 4 OS=Arabidopsis thaliana OX=3702 GN=HMGB4 PE=1 SV=1	HMG box domain-containing protein OS=Daucus carota subsp. sativus OX=79200 GN=DCAR_016783 PE=4 SV=1	K	Transcription	PREDICTED: HMG1/2-like protein [Daucus carota subsp. sativus]
BMK_Unigene_261894	0	0	68	25	0	0	5.01	1.84	0.000578224	8.32309	up	--	--	--	--	--	--	Transposase-associated domain	--	Cytochrome P450 OS=Tanacetum cinerariifolium OX=118510 GN=Tci_154421 PE=3 SV=1	S	Function unknown	PREDICTED: uncharacterized protein LOC108225319 [Daucus carota subsp. sativus]
BMK_Unigene_401012	689	553	6	33	31.12	25.07	0.33	1.71	3.54e-05	-4.6334	down	--	--	Molecular Function: DNA-binding transcription factor activity (GO:0003700);; Cellular Component: nucleus (GO:0005634);; Biological Process: cellular response to starvation (GO:0009267);; Biological Process: entrainment of circadian clock (GO:0009649);; Molecular Function: kinase binding (GO:0019900);; Molecular Function: identical protein binding (GO:0042802);; Molecular Function: protein self-as…	K14432|1.2e-06|cam:101506390|K14432 ABA responsive element binding factor | (RefSeq) protein ABSCISIC ACID-INSENSITIVE 5	--	--	Basic leucine-zipper C terminal;; bZIP transcription factor;; Basic region leucine zipper	Light-inducible protein CPRF2 OS=Petroselinum crispum OX=4043 GN=CPRF2 PE=2 SV=2	BZIP domain-containing protein OS=Daucus carota subsp. sativus OX=79200 GN=DCAR_006652 PE=3 SV=1	K	Transcription	PREDICTED: light-inducible protein CPRF2 [Daucus carota subsp. sativus]
BMK_Unigene_394079	727	526	81	26	22.42	16.3	2.79	0.9	0.000756147	-3.19734	down	--	--	--	--	--	--	--	--	Uncharacterized protein OS=Daucus carota subsp. sativus OX=79200 GN=DCAR_001971 PE=4 SV=1	--	--	PREDICTED: uncharacterized protein LOC108215051 [Daucus carota subsp. sativus]
BMK_Unigene_066217	475	370	53	31	19.76	15.43	2.49	1.46	8.03e-05	-2.97868	down	[E]	Amino acid transport and metabolism	Molecular Function: oxidoreductase activity (GO:0016491);;	K17839|2.1e-171|dcr:108192953|K17839 polyamine oxidase [EC:1.5.3.17 1.5.3.-] | (RefSeq) probable polyamine oxidase 2	[Q]	Secondary metabolites biosynthesis, transport and catabolism	Flavin containing amine oxidoreductase;; NAD(P)-binding Rossmann-like domain;; Pyridine nucleotide-disulphide oxidoreductase;; FAD dependent oxidoreductase;; FAD binding domain;; Pyridine nucleotide-disulphide oxidoreductase;; Glucose inhibited division protein A;; FAD-NAD(P)-binding;; Flavin containing amine oxidoreductase	Polyamine oxidase 2 OS=Arabidopsis thaliana OX=3702 GN=PAO2 PE=1 SV=1	Amino_oxidase domain-containing protein OS=Daucus carota subsp. sativus OX=79200 GN=DCAR_022995 PE=4 SV=1	Q	Secondary metabolites biosynthesis, transport and catabolism	PREDICTED: probable polyamine oxidase 2 isoform X2 [Daucus carota subsp. sativus]
BMK_Unigene_203841	24	23	737	806	1.08	1.03	36.26	39.67	2.4e-17	5.38348	up	[K]	Transcription	Molecular Function: RNA binding (GO:0003723);;	K12891|1.8e-74|dcr:108214908|K12891 splicing factor, arginine/serine-rich 2 | (RefSeq) serine/arginine-rich splicing factor SC35-like	[A]	RNA processing and modification	RNA recognition motif. (a.k.a. RRM, RBD, or RNP domain)	Serine/arginine-rich splicing factor SC35 OS=Arabidopsis thaliana OX=3702 GN=SC35 PE=1 SV=1	RRM domain-containing protein OS=Daucus carota subsp. sativus OX=79200 GN=DCAR_008733 PE=4 SV=1	A	RNA processing and modification	PREDICTED: serine/arginine-rich splicing factor SC35-like [Daucus carota subsp. sativus]
BMK_Unigene_352931	3	0	45	154	0.14	0	2.24	7.61	0.000293465	6.45331	up	[E]	Amino acid transport and metabolism	Molecular Function: 3-deoxy-7-phosphoheptulonate synthase activity (GO:0003849);; Biological Process: aromatic amino acid family biosynthetic process (GO:0009073);; Biological Process: chorismate biosynthetic process (GO:0009423);; Cellular Component: chloroplast (GO:0009507);;	K01626|6.0e-272|dcr:108218443|K01626 3-deoxy-7-phosphoheptulonate synthase [EC:2.5.1.54] | (RefSeq) phospho-2-dehydro-3-deoxyheptonate aldolase 2, chloroplastic	--	--	Class-II DAHP synthetase family	Phospho-2-dehydro-3-deoxyheptonate aldolase 2, chloroplastic OS=Solanum tuberosum OX=4113 GN=SHKB PE=2 SV=1	Phospho-2-dehydro-3-deoxyheptonate aldolase OS=Daucus carota subsp. sativus OX=79200 GN=DCAR_014209 PE=3 SV=1	E	Amino acid transport and metabolism	PREDICTED: phospho-2-dehydro-3-deoxyheptonate aldolase 2, chloroplastic [Daucus carota subsp. sativus]
BMK_Unigene_260827	0	0	676	925	0	0	19.86	27.17	1.46e-12	12.4352	up	[V]	Defense mechanisms	Molecular Function: antiporter activity (GO:0015297);; Cellular Component: integral component of membrane (GO:0016021);; Molecular Function: xenobiotic transmembrane transporter activity (GO:0042910);;	K03327|4.6e-207|dcr:108227489|K03327 multidrug resistance protein, MATE family | (RefSeq) protein DETOXIFICATION 24-like isoform X1	[R]	General function prediction only	MatE	Protein DETOXIFICATION 24 OS=Arabidopsis thaliana OX=3702 GN=DTX24 PE=2 SV=1	Protein DETOXIFICATION OS=Daucus carota subsp. sativus OX=79200 GN=DCAR_020637 PE=3 SV=1	V	Defense mechanisms	PREDICTED: protein DETOXIFICATION 24-like isoform X1 [Daucus carota subsp. sativus]
BMK_Unigene_009355	292	273	2	1	12.21	11.44	0.09	0.06	2.81e-09	-7.21179	down	[QV]	--	Molecular Function: monooxygenase activity (GO:0004497);; Molecular Function: iron ion binding (GO:0005506);; Biological Process: response to auxin (GO:0009733);; Molecular Function: oxidoreductase activity, acting on paired donors, with incorporation or reduction of molecular oxygen (GO:0016705);; Molecular Function: heme binding (GO:0020037);;	K05280|1.5e-100|dcr:108216209|K05280 flavonoid 3'-monooxygenase [EC:1.14.14.82] | (RefSeq) flavonoid 3'-monooxygenase	[Q]	Secondary metabolites biosynthesis, transport and catabolism	Cytochrome P450;; Cytochrome P450	Flavonoid 3'-monooxygenase OS=Petunia hybrida OX=4102 GN=CYP75B2 PE=2 SV=1	Flavanone 3'-hydroxylase OS=Daucus carota subsp. sativus OX=79200 GN=F3'H-2 PE=3 SV=1	Q	Secondary metabolites biosynthesis, transport and catabolism	Flavanone 3'-hydroxylase [Daucus carota subsp. sativus]
BMK_Unigene_411496	473	578	100	104	14.58	17.84	3.44	3.58	0.00279627	-2.03006	down	--	--	Molecular Function: DNA binding (GO:0003677);;	K03255|7.3e-55|smo:SELMODRAFT_442478|K03255 protein TIF31 | (RefSeq) hypothetical protein	--	--	--	Telomere repeat-binding protein 4 OS=Arabidopsis thaliana OX=3702 GN=TRP4 PE=1 SV=1	BPF-1 OS=Petroselinum crispum OX=4043 GN=BPF-1 PE=2 SV=1	K	Transcription	BPF-1 [Petroselinum crispum]
BMK_Unigene_317321	0	0	155	257	0	0	17.74	29.5	2.6e-08	10.4778	up	--	--	--	--	--	--	--	--	Uncharacterized protein OS=Solanum tuberosum OX=4113 GN=102595006 PE=4 SV=1	--	--	PREDICTED: uncharacterized protein LOC108225004 [Daucus carota subsp. sativus]
BMK_Unigene_153734	0	0	316	76	0	0	7.84	1.88	7.59e-07	10.397	up	--	--	Cellular Component: cytoplasm (GO:0005737);; Cellular Component: endosome (GO:0005768);; Cellular Component: Golgi apparatus (GO:0005794);; Cellular Component: trans-Golgi network (GO:0005802);; Molecular Function: methyltransferase activity (GO:0008168);; Cellular Component: integral component of membrane (GO:0016021);; Biological Process: methylation (GO:0032259);;	K23872|2.1e-142|sbi:8060404|K23872 putative homogalacturonan methyltransferase [EC:2.1.1.-] | (RefSeq) probable methyltransferase PMT13	--	--	Putative S-adenosyl-L-methionine-dependent methyltransferase;; Methyltransferase domain;; Methyltransferase domain	Probable methyltransferase PMT21 OS=Arabidopsis thaliana OX=3702 GN=ERD3 PE=2 SV=1	Methyltransferase OS=Erythranthe guttata OX=4155 GN=MIMGU_mgv1a003222mg PE=3 SV=1	S	Function unknown	PREDICTED: probable methyltransferase PMT21 [Daucus carota subsp. sativus]
BMK_Unigene_000068	360	419	47	44	5.92	6.91	0.86	0.81	7.37e-05	-2.76102	down	--	--	Biological Process: microtubule cytoskeleton organization (GO:0000226);; Cellular Component: chromatin (GO:0000785);; Biological Process: regulation of cell-matrix adhesion (GO:0001952);; Biological Process: negative regulation of cell-matrix adhesion (GO:0001953);; Molecular Function: molecular_function (GO:0003674);; Molecular Function: chromatin binding (GO:0003682);; Molecular Function: signa…	--	[R]	General function prediction only	Breast carcinoma amplified sequence 3	Autophagy-related protein 18h OS=Arabidopsis thaliana OX=3702 GN=ATG18H PE=2 SV=1	BCAS3 domain-containing protein OS=Daucus carota subsp. sativus OX=79200 GN=DCAR_029450 PE=4 SV=1	S	Function unknown	PREDICTED: autophagy-related protein 18h-like [Daucus carota subsp. sativus]
BMK_Unigene_393575	103	145	7	0	4.07	5.73	0.32	0	0.00743361	-4.82634	down	--	--	Molecular Function: transcription coregulator activity (GO:0003712);; Molecular Function: histone acetyltransferase activity (GO:0004402);; Biological Process: regulation of transcription, DNA-templated (GO:0006355);; Molecular Function: zinc ion binding (GO:0008270);; Cellular Component: host cell nucleus (GO:0042025);;	K10523|5.4e-08|gmx:100797106|K10523 speckle-type POZ protein | (RefSeq) BTB/POZ and MATH domain-containing protein 4 isoform X1	[K]	Transcription	BTB/POZ domain;; TAZ zinc finger	BTB/POZ and TAZ domain-containing protein 1 OS=Arabidopsis thaliana OX=3702 GN=BT1 PE=1 SV=1	BTB domain-containing protein OS=Daucus carota subsp. sativus OX=79200 GN=DCAR_021599 PE=4 SV=1	K	Transcription	PREDICTED: BTB/POZ and TAZ domain-containing protein 1-like [Daucus carota subsp. sativus]
BMK_Unigene_186642	3	0	15	115	0.37	0	2.18	16.02	0.00717674	5.85025	up	--	--	--	--	--	--	--	Protein LITTLE ZIPPER 1 OS=Arabidopsis thaliana OX=3702 GN=ZPR1 PE=1 SV=1	Uncharacterized protein OS=Daucus carota subsp. sativus OX=79200 GN=DCAR_008565 PE=4 SV=1	--	--	hypothetical protein DCAR_008565 [Daucus carota subsp. sativus]
BMK_Unigene_336428	0	0	234	325	0	0	11.11	15.44	2.08e-09	10.9172	up	--	--	Cellular Component: nucleus (GO:0005634);; Biological Process: regulation of transcription, DNA-templated (GO:0006355);; Molecular Function: sequence-specific DNA binding (GO:0043565);;	K09338|1.5e-47|dcr:108224543|K09338 homeobox-leucine zipper protein | (RefSeq) homeobox-leucine zipper protein ATHB-12-like	[K]	Transcription	Homeodomain;; Homeobox associated leucine zipper	Homeobox-leucine zipper protein HOX6 OS=Oryza sativa subsp. indica OX=39946 GN=HOX6 PE=2 SV=2	Homeobox domain-containing protein OS=Daucus carota subsp. sativus OX=79200 GN=DCAR_020355 PE=4 SV=1	C	Energy production and conversion	PREDICTED: homeobox-leucine zipper protein ATHB-12-like [Daucus carota subsp. sativus]
BMK_Unigene_236093	112	41	648	522	3.12	1.17	20.08	16.17	8.8e-05	3.31676	up	--	--	Cellular Component: GARP complex (GO:0000938);; Biological Process: regionalization (GO:0003002);; Cellular Component: cellular_component (GO:0005575);; Cellular Component: intracellular (GO:0005622);; Cellular Component: obsolete cell (GO:0005623);; Cellular Component: cytoplasm (GO:0005737);; Cellular Component: endosome (GO:0005768);; Cellular Component: Golgi apparatus (GO:0005794);; Biologic…	K20296|0.0e+00|dcr:108214846|K20296 vacuolar protein sorting-associated protein 51 | (RefSeq) vacuolar protein sorting-associated protein 51 homolog	[S]	Function unknown	Vps51/Vps67;; Exocyst complex component Sec5;; Dor1-like family;; COG (conserved oligomeric Golgi) complex component, COG2	Vacuolar protein sorting-associated protein 51 homolog OS=Arabidopsis thaliana OX=3702 GN=VPS51 PE=1 SV=1	Uncharacterized protein OS=Daucus carota subsp. sativus OX=79200 GN=DCAR_012354 PE=3 SV=1	S	Function unknown	PREDICTED: vacuolar protein sorting-associated protein 51 homolog [Daucus carota subsp. sativus]
BMK_Unigene_237230	0	36	1043	1056	0	1.17	36.92	37.36	0.00167031	6.12713	up	--	--	Molecular Function: DNA binding (GO:0003677);; Cellular Component: nucleus (GO:0005634);; Biological Process: regulation of transcription, DNA-templated (GO:0006355);; Biological Process: auxin-activated signaling pathway (GO:0009734);;	K14486|8.1e-160|pop:18100300|K14486 auxin response factor | (RefSeq) auxin response factor 19 isoform X3	--	--	Auxin response factor;; B3 DNA binding domain	Auxin response factor 6 OS=Arabidopsis thaliana OX=3702 GN=ARF6 PE=1 SV=2	Auxin response factor OS=Daucus carota subsp. sativus OX=79200 GN=DCAR_007870 PE=3 SV=1	K	Transcription	PREDICTED: LOW QUALITY PROTEIN: auxin response factor 6 [Daucus carota subsp. sativus]
BMK_Unigene_173766	447	351	45	19	14.42	11.36	1.63	0.68	0.000153518	-3.29015	down	[P]	Inorganic ion transport and metabolism	Molecular Function: secondary active sulfate transmembrane transporter activity (GO:0008271);; Cellular Component: integral component of membrane (GO:0016021);;	K18059|0.0e+00|dcr:108218995|K18059 sulfate transporter 4 | (RefSeq) sulfate transporter 4.1, chloroplastic-like isoform X1	[P]	Inorganic ion transport and metabolism	Sulfate permease family;; STAS domain	Probable sulfate transporter 4.2 OS=Arabidopsis thaliana OX=3702 GN=SULTR4;2 PE=2 SV=2	Sulfate transporter 4.2 OS=Camellia sinensis OX=4442 PE=2 SV=1	P	Inorganic ion transport and metabolism	PREDICTED: sulfate transporter 4.1, chloroplastic-like isoform X1 [Daucus carota subsp. sativus]
BMK_Unigene_184853	165	67	7	5	6.4	2.6	0.34	0.24	0.000868187	-3.89402	down	[G]	Carbohydrate transport and metabolism	Cellular Component: integral component of membrane (GO:0016021);; Molecular Function: transmembrane transporter activity (GO:0022857);;	K13783|1.3e-267|dcr:108219767|K13783 MFS transporter, OPA family, solute carrier family 37 (glycerol-3-phosphate transporter), member 1/2 | (RefSeq) putative glycerol-3-phosphate transporter 1	[G]	Carbohydrate transport and metabolism	Major Facilitator Superfamily	Putative glycerol-3-phosphate transporter 1 OS=Arabidopsis thaliana OX=3702 GN=At3g47420 PE=2 SV=1	MFS domain-containing protein OS=Daucus carota subsp. sativus OX=79200 GN=DCAR_018108 PE=3 SV=1	G	Carbohydrate transport and metabolism	PREDICTED: putative glycerol-3-phosphate transporter 1 [Daucus carota subsp. sativus]
BMK_Unigene_411034	219	262	37	38	4.7	5.63	0.89	0.91	0.00228874	-2.34507	down	[H]	Coenzyme transport and metabolism	Molecular Function: ATP binding (GO:0005524);; Biological Process: Mo-molybdopterin cofactor biosynthetic process (GO:0006777);; Biological Process: molybdopterin cofactor biosynthetic process (GO:0032324);; Molecular Function: metal ion binding (GO:0046872);; Molecular Function: molybdopterin adenylyltransferase activity (GO:0061598);; Molecular Function: molybdopterin molybdotransferase activit…	K15376|3.0e-285|dcr:108204916|K15376 gephyrin [EC:2.10.1.1 2.7.7.75] | (RefSeq) molybdopterin biosynthesis protein CNX1	[H]	Coenzyme transport and metabolism	MoeA N-terminal region (domain I and II);; Probable molybdopterin binding domain;; MoeA C-terminal region (domain IV);; Probable molybdopterin binding domain	Molybdopterin biosynthesis protein CNX1 OS=Arabidopsis thaliana OX=3702 GN=CNX1 PE=1 SV=2	Molybdopterin molybdenumtransferase OS=Daucus carota subsp. sativus OX=79200 GN=DCAR_000741 PE=3 SV=1	H	Coenzyme transport and metabolism	PREDICTED: molybdopterin biosynthesis protein CNX1 [Daucus carota subsp. sativus]
BMK_Unigene_130225	720	1494	54	53	11.14	23.2	0.93	0.92	7.02e-07	-4.05782	down	[T]	Signal transduction mechanisms	Molecular Function: ATP binding (GO:0005524);; Cellular Component: integral component of membrane (GO:0016021);; Molecular Function: ATPase activity (GO:0016887);;	K08712|2.0e-119|gsl:Gasu_29800|K08712 ATP-binding cassette, subfamily G (WHITE), member 2, SNQ2 | (RefSeq) ABC transporter, ATP-binding protein	[Q]	Secondary metabolites biosynthesis, transport and catabolism	ABC-2 type transporter;; ABC transporter;; Plant PDR ABC transporter associated;; ABC-2 type transporter;; ABC-transporter N-terminal;; AAA domain, putative AbiEii toxin, Type IV TA system;; AAA domain;; ATPase family associated with various cellular activities (AAA);; ABC-2 type transporter	Pleiotropic drug resistance protein 1 OS=Petunia axillaris OX=33119 GN=PDR1 PE=2 SV=1	Uncharacterized protein OS=Daucus carota subsp. sativus OX=79200 GN=DCAR_001031 PE=3 SV=1	Q	Secondary metabolites biosynthesis, transport and catabolism	hypothetical protein DCAR_001031 [Daucus carota subsp. sativus]
BMK_Unigene_053168	0	0	175	101	0	0	4.97	2.88	3.9e-07	9.89448	up	--	--	--	K17609|1.6e-13|dcr:108219604|K17609 nucleoredoxin [EC:1.8.1.8] | (RefSeq) probable nucleoredoxin 1 isoform X1	--	--	--	--	--	--	--	hypothetical protein FRX31_012747 [Thalictrum thalictroides]
BMK_Unigene_024129	222	87	1478	5956	14.08	5.57	105.07	423.69	3.39e-06	4.97657	up	--	--	Molecular Function: hydrolase activity, hydrolyzing O-glycosyl compounds (GO:0004553);; Biological Process: carbohydrate metabolic process (GO:0005975);;	K19891|2.9e-53|smo:SELMODRAFT_87871|K19891 glucan endo-1,3-beta-glucosidase 1/2/3 [EC:3.2.1.39] | (RefSeq) hypothetical protein	--	--	Glycosyl hydrolases family 17	Glucan endo-1,3-beta-glucosidase OS=Vitis vinifera OX=29760 GN=VIT_06s0061g00120 PE=1 SV=2	Uncharacterized protein OS=Daucus carota subsp. sativus OX=79200 GN=DCAR_008913 PE=3 SV=1	G	Carbohydrate transport and metabolism	PREDICTED: glucan endo-1,3-beta-glucosidase-like [Daucus carota subsp. sativus]
BMK_Unigene_425335	74	71	258	285	2.89	2.8	11.28	12.44	0.000855115	2.25093	up	[E]	Amino acid transport and metabolism	Molecular Function: serine-type carboxypeptidase activity (GO:0004185);;	K16298|2.8e-246|dcr:108205852|K16298 serine carboxypeptidase-like clade IV [EC:3.4.16.-] | (RefSeq) serine carboxypeptidase-like	[OE]	--	Serine carboxypeptidase	Serine carboxypeptidase-like 48 OS=Arabidopsis thaliana OX=3702 GN=SCPL48 PE=2 SV=2	Carboxypeptidase OS=Daucus carota subsp. sativus OX=79200 GN=DCAR_006112 PE=3 SV=1	O	Posttranslational modification, protein turnover, chaperones	PREDICTED: serine carboxypeptidase-like [Daucus carota subsp. sativus]
BMK_Unigene_290594	82	88	409	506	2.47	2.66	13.72	16.94	2.25e-05	2.77025	up	--	--	Cellular Component: integral component of membrane (GO:0016021);;	K22985|3.6e-126|dcr:108227822|K22985 G protein-coupled receptor 107 | (RefSeq) protein GPR107-like	[T]	Signal transduction mechanisms	Lung seven transmembrane receptor	Protein CANDIDATE G-PROTEIN COUPLED RECEPTOR 7 OS=Arabidopsis thaliana OX=3702 GN=CAND7 PE=2 SV=1	Uncharacterized protein OS=Daucus carota subsp. sativus OX=79200 GN=DCAR_020864 PE=4 SV=1	T	Signal transduction mechanisms	PREDICTED: protein GPR107-like [Daucus carota subsp. sativus]
BMK_Unigene_012628	0	0	68	79	0	0	5.02	5.84	1.42e-05	8.98921	up	--	--	Biological Process: reproduction (GO:0000003);; Biological Process: formation of primary germ layer (GO:0001704);; Biological Process: endoderm formation (GO:0001706);; Biological Process: developmental process involved in reproduction (GO:0003006);; Cellular Component: cellular_component (GO:0005575);; Cellular Component: cell wall (GO:0005618);; Cellular Component: obsolete cell (GO:0005623);; …	K13466|1.6e-19|ghi:107954012|K13466 EIX receptor 1/2 | (RefSeq) LRR receptor-like serine/threonine-protein kinase FLS2	--	--	Leucine rich repeat N-terminal domain	--	LRRNT_2 domain-containing protein OS=Gossypium mustelinum OX=34275 GN=E1A91_D07G102300v1 PE=4 SV=1	P	Inorganic ion transport and metabolism	PREDICTED: leucine-rich repeat receptor protein kinase EMS1-like [Daucus carota subsp. sativus]
BMK_Unigene_263994	330	488	2634	1366	3.73	5.55	33.01	17.11	0.00101178	2.61331	up	--	--	Cellular Component: 1,3-beta-D-glucan synthase complex (GO:0000148);; Molecular Function: 1,3-beta-D-glucan synthase activity (GO:0003843);; Biological Process: (1->3)-beta-D-glucan biosynthetic process (GO:0006075);; Cellular Component: integral component of membrane (GO:0016021);;	K11000|0.0e+00|dcr:108214212|K11000 callose synthase [EC:2.4.1.-] | (RefSeq) callose synthase 7-like isoform X1	[M]	Cell wall/membrane/envelope biogenesis	1,3-beta-glucan synthase component;; 1,3-beta-glucan synthase subunit FKS1, domain-1;; Vta1 like	Callose synthase 7 OS=Arabidopsis thaliana OX=3702 GN=CALS7 PE=3 SV=3	1,3-beta-glucan synthase OS=Daucus carota subsp. sativus OX=79200 GN=DCAR_009803 PE=3 SV=1	M	Cell wall/membrane/envelope biogenesis	PREDICTED: callose synthase 7-like isoform X1 [Daucus carota subsp. sativus]
BMK_Unigene_143049	1613	1300	2980	3925	33.41	27.03	68.51	90.22	0.0084608	1.59944	up	[P]	Inorganic ion transport and metabolism	Molecular Function: ATP binding (GO:0005524);; Cellular Component: plasma membrane (GO:0005886);; Molecular Function: proton-exporting ATPase activity, phosphorylative mechanism (GO:0008553);; Cellular Component: integral component of membrane (GO:0016021);; Molecular Function: hydrolase activity (GO:0016787);; Biological Process: proton export across plasma membrane (GO:0120029);;	K01535|0.0e+00|dcr:108227379|K01535 H+-transporting ATPase [EC:7.1.2.1] | (RefSeq) plasma membrane ATPase 4	[P]	Inorganic ion transport and metabolism	E1-E2 ATPase;; haloacid dehalogenase-like hydrolase;; Cation transporter/ATPase, N-terminus;; haloacid dehalogenase-like hydrolase	Plasma membrane ATPase 4 OS=Nicotiana plumbaginifolia OX=4092 GN=PMA4 PE=2 SV=1	Plasma membrane ATPase OS=Daucus carota OX=4039 GN=DcPA 1 PE=2 SV=1	P	Inorganic ion transport and metabolism	PREDICTED: plasma membrane ATPase 4 [Daucus carota subsp. sativus]
BMK_Unigene_001142	37	79	422	242	1.65	3.54	21.04	12.05	0.00294811	2.82804	up	--	--	Biological Process: protein glycosylation (GO:0006486);; Molecular Function: transferase activity, transferring glycosyl groups (GO:0016757);;	K18789|1.1e-65|ccaj:109816558|K18789 xylogalacturonan beta-1,3-xylosyltransferase [EC:2.4.2.41] | (RefSeq) probable glycosyltransferase At3g42180 isoform X1	[GMW]	--	Exostosin family	Probable glycosyltransferase At5g03795 OS=Arabidopsis thaliana OX=3702 GN=At5g03795 PE=3 SV=2	Exostosin domain-containing protein OS=Davidia involucrata OX=16924 GN=Din_019277 PE=3 SV=1	--	--	hypothetical protein AG4045_001551 [Apium graveolens]
BMK_Unigene_262994	139	73	431	470	4	2.11	13.73	14.96	0.000753622	2.45786	up	--	--	Biological Process: response to acid chemical (GO:0001101);; Molecular Function: molecular_function (GO:0003674);; Molecular Function: binding (GO:0005488);; Molecular Function: phospholipid binding (GO:0005543);; Molecular Function: calcium-dependent phospholipid binding (GO:0005544);; Cellular Component: cellular_component (GO:0005575);; Cellular Component: obsolete cell (GO:0005623);; Cellular…	K16280|1.6e-23|bna:106406458|K16280 E3 ubiquitin-protein ligase RGLG [EC:2.3.2.27] | (RefSeq) E3 ubiquitin-protein ligase RGLG5 isoform X1	[T]	Signal transduction mechanisms	Copine;; C2 domain;; C2 domain	Protein BONZAI 2 OS=Arabidopsis thaliana OX=3702 GN=BON2 PE=1 SV=2	C2 domain-containing protein OS=Daucus carota subsp. sativus OX=79200 GN=DCAR_021395 PE=3 SV=1	T	Signal transduction mechanisms	PREDICTED: protein BONZAI 1-like isoform X1 [Daucus carota subsp. sativus]
BMK_Unigene_271787	18	1	137	165	0.79	0.04	6.69	8.06	0.0037612	4.40619	up	[O]	Posttranslational modification, protein turnover, chaperones	--	K11789|7.1e-31|dcr:108201261|K11789 DDB1- and CUL4-associated factor 1 [EC:2.7.11.1] | (RefSeq) DDB1- and CUL4-associated factor homolog 1 isoform X1	[D]	Cell cycle control, cell division, chromosome partitioning	PDZ domain	DDB1- and CUL4-associated factor homolog 1 OS=Arabidopsis thaliana OX=3702 GN=DCAF1 PE=1 SV=2	Uncharacterized protein OS=Daucus carota subsp. sativus OX=79200 GN=DCAR_004702 PE=3 SV=1	O	Posttranslational modification, protein turnover, chaperones	PREDICTED: probable periplasmic serine endoprotease DegP-like isoform X1 [Daucus carota subsp. sativus]
BMK_Unigene_310083	724	710	109	131	14.99	14.76	2.51	3.01	0.000338363	-2.23369	down	--	--	Molecular Function: voltage-gated potassium channel activity (GO:0005249);; Cellular Component: integral component of membrane (GO:0016021);;	K05391|0.0e+00|dcr:108219001|K05391 cyclic nucleotide gated channel, plant | (RefSeq) probable cyclic nucleotide-gated ion channel 5 isoform X1	[PT]	--	Ion transport protein;; Cyclic nucleotide-binding domain	Probable cyclic nucleotide-gated ion channel 5 OS=Arabidopsis thaliana OX=3702 GN=CNGC5 PE=2 SV=1	Cyclic nucleotide-binding domain-containing protein OS=Daucus carota subsp. sativus OX=79200 GN=DCAR_014808 PE=3 SV=1	P	Inorganic ion transport and metabolism	PREDICTED: probable cyclic nucleotide-gated ion channel 5 isoform X1 [Daucus carota subsp. sativus]
BMK_Unigene_272683	8	2	844	464	0.39	0.13	44.74	24.62	4.43e-13	7.40658	up	[E]	Amino acid transport and metabolism	Molecular Function: nucleotide binding (GO:0000166);; Biological Process: cellular amino acid metabolic process (GO:0006520);; Biological Process: cellular response to nitrogen starvation (GO:0006995);; Molecular Function: oxidoreductase activity, acting on the CH-NH2 group of donors, NAD or NADP as acceptor (GO:0016639);; Biological Process: response to nitrogen compound (GO:1901698);;	K00261|2.1e-234|dcr:108192862|K00261 glutamate dehydrogenase (NAD(P)+) [EC:1.4.1.3] | (RefSeq) glutamate dehydrogenase B	[E]	Amino acid transport and metabolism	Glutamate/Leucine/Phenylalanine/Valine dehydrogenase;; Glu/Leu/Phe/Val dehydrogenase, dimerisation domain	Glutamate dehydrogenase B OS=Nicotiana plumbaginifolia OX=4092 GN=GDHB PE=2 SV=1	Glutamate dehydrogenase OS=Daucus carota subsp. sativus OX=79200 GN=DCAR_019878 PE=3 SV=1	E	Amino acid transport and metabolism	PREDICTED: glutamate dehydrogenase B [Daucus carota subsp. sativus]
BMK_Unigene_344167	15	0	1002	1168	0.29	0	20.32	23.66	1.14e-06	7.59962	up	--	--	--	K17491|0.0e+00|dcr:108196045|K17491 protein phosphatase 4 regulatory subunit 3 | (RefSeq) serine/threonine-protein phosphatase 4 regulatory subunit 3-like	[G]	Carbohydrate transport and metabolism	Component of IIS longevity pathway SMK-1	--	Uncharacterized protein OS=Daucus carota subsp. sativus OX=79200 GN=DCAR_023346 PE=4 SV=1	G	Carbohydrate transport and metabolism	PREDICTED: serine/threonine-protein phosphatase 4 regulatory subunit 3-like [Daucus carota subsp. sativus]
BMK_Unigene_018336	5174	5501	1274	780	147.08	156.89	40.27	24.65	0.00228472	-2.03949	down	[I]	Lipid transport and metabolism	Molecular Function: catalytic activity (GO:0003824);;	K01897|0.0e+00|dcr:108196487|K01897 long-chain acyl-CoA synthetase [EC:6.2.1.3] | (RefSeq) long chain acyl-CoA synthetase 6, peroxisomal-like	[I]	Lipid transport and metabolism	AMP-binding enzyme;; AMP-binding enzyme C-terminal domain	Long chain acyl-CoA synthetase 6, peroxisomal OS=Arabidopsis thaliana OX=3702 GN=LACS6 PE=1 SV=1	4-coumarate--CoA ligase OS=Daucus carota subsp. sativus OX=79200 GN=DCAR_027187 PE=4 SV=1	I	Lipid transport and metabolism	PREDICTED: long chain acyl-CoA synthetase 6, peroxisomal-like [Daucus carota subsp. sativus]
BMK_Unigene_336088	2	0	142	357	0.07	0	4.91	12.31	1.3e-07	8.34391	up	[G]	Carbohydrate transport and metabolism	Cellular Component: integral component of membrane (GO:0016021);; Molecular Function: transmembrane transporter activity (GO:0022857);;	K24193|2.0e-238|dcr:108197209|K24193 MFS transporter, SP family, sugar:H+ symporter | (RefSeq) sugar transport protein 14	[R]	General function prediction only	Sugar (and other) transporter;; Major Facilitator Superfamily	Sugar transport protein 14 OS=Arabidopsis thaliana OX=3702 GN=STP14 PE=2 SV=2	MFS domain-containing protein OS=Daucus carota subsp. sativus OX=79200 GN=DCAR_028676 PE=3 SV=1	U	Intracellular trafficking, secretion, and vesicular transport	PREDICTED: sugar transport protein 14 [Daucus carota subsp. sativus]
BMK_Unigene_289698	0	3	259	30	0	0.1	8.32	0.99	0.000555563	6.87073	up	--	--	Molecular Function: ion channel activity (GO:0005216);; Cellular Component: integral component of membrane (GO:0016021);;	K05391|3.0e-200|dcr:108196232|K05391 cyclic nucleotide gated channel, plant | (RefSeq) cyclic nucleotide-gated ion channel 2-like	[PT]	--	Cyclic nucleotide-binding domain	Cyclic nucleotide-gated ion channel 2 OS=Arabidopsis thaliana OX=3702 GN=CNGC2 PE=1 SV=1	Cyclic nucleotide-binding domain-containing protein OS=Daucus carota subsp. sativus OX=79200 GN=DCAR_025405 PE=4 SV=1	P	Inorganic ion transport and metabolism	PREDICTED: cyclic nucleotide-gated ion channel 2-like [Daucus carota subsp. sativus]
BMK_Unigene_014564	4	0	47	64	0.17	0	2.31	3.14	0.00439522	5.19954	up	--	--	Molecular Function: DNA-binding transcription factor activity (GO:0003700);; Cellular Component: nucleus (GO:0005634);; Molecular Function: sequence-specific DNA binding (GO:0043565);;	K18835|4.2e-07|bna:106445279|K18835 WRKY transcription factor 2 | (RefSeq) probable WRKY transcription factor 34	--	--	WRKY DNA -binding domain	Probable WRKY transcription factor 40 OS=Arabidopsis thaliana OX=3702 GN=WRKY40 PE=1 SV=1	WRKY domain-containing protein OS=Daucus carota subsp. sativus OX=79200 GN=DCAR_025562 PE=4 SV=1	K	Transcription	PREDICTED: probable WRKY transcription factor 40 [Daucus carota subsp. sativus]
BMK_Unigene_074112	2024	2296	209	183	204	231.33	23.85	20.96	8.8e-08	-3.12482	down	[E]	Amino acid transport and metabolism	Molecular Function: iron ion binding (GO:0005506);; Cellular Component: nucleus (GO:0005634);; Cellular Component: cytoplasm (GO:0005737);; Molecular Function: acireductone dioxygenase [iron(II)-requiring] activity (GO:0010309);; Biological Process: L-methionine salvage from methylthioadenosine (GO:0019509);;	K08967|7.3e-115|dcr:108226372|K08967 1,2-dihydroxy-3-keto-5-methylthiopentene dioxygenase [EC:1.13.11.53 1.13.11.54] | (RefSeq) 1,2-dihydroxy-3-keto-5-methylthiopentene dioxygenase 2	[S]	Function unknown	ARD/ARD' family;; Cupin domain;; AraC-like ligand binding domain	1,2-dihydroxy-3-keto-5-methylthiopentene dioxygenase 2 OS=Vitis vinifera OX=29760 GN=VIT_05s0020g04080 PE=3 SV=1	1,2-dihydroxy-3-keto-5-methylthiopentene dioxygenase OS=Daucus carota subsp. sativus OX=79200 GN=DCAR_002369 PE=3 SV=1	E	Amino acid transport and metabolism	PREDICTED: 1,2-dihydroxy-3-keto-5-methylthiopentene dioxygenase 2 [Daucus carota subsp. sativus]
BMK_Unigene_176424	111	22	393	357	6.71	1.38	26.49	24.05	0.00961155	2.89638	up	[H]	Coenzyme transport and metabolism	Molecular Function: ubiquitin-like modifier activating enzyme activity (GO:0008641);;	K10684|8.0e-163|dcr:108219973|K10684 ubiquitin-like 1-activating enzyme E1 A [EC:6.2.1.45] | (RefSeq) SUMO-activating enzyme subunit 1A-like	[O]	Posttranslational modification, protein turnover, chaperones	ThiF family	SUMO-activating enzyme subunit 1A OS=Arabidopsis thaliana OX=3702 GN=SAE1A PE=1 SV=1	ThiF domain-containing protein OS=Daucus carota subsp. sativus OX=79200 GN=DCAR_016379 PE=4 SV=1	O	Posttranslational modification, protein turnover, chaperones	hypothetical protein DCAR_016379 [Daucus carota subsp. sativus]
BMK_Unigene_429524	493	442	63	53	27.39	24.6	3.92	3.32	4.07e-05	-2.66344	down	--	--	Molecular Function: sulfotransferase activity (GO:0008146);;	--	--	--	--	--	Sulfotransfer_1 domain-containing protein OS=Daucus carota subsp. sativus OX=79200 GN=DCAR_030965 PE=3 SV=1	S	Function unknown	PREDICTED: uncharacterized protein LOC108202935 isoform X1 [Daucus carota subsp. sativus]
BMK_Unigene_340473	38	336	0	2	2.06	17.93	0	0.14	0.000396378	-7.2657	down	[G]	Carbohydrate transport and metabolism	Molecular Function: channel activity (GO:0015267);; Cellular Component: integral component of membrane (GO:0016021);;	K09872|6.7e-147|dcr:108209977|K09872 aquaporin PIP | (RefSeq) aquaporin PIP2-1-like	[G]	Carbohydrate transport and metabolism	Major intrinsic protein;; DnaJ domain	Aquaporin PIP2-3 OS=Zea mays OX=4577 GN=PIP2-3 PE=2 SV=1	Uncharacterized protein OS=Daucus carota subsp. sativus OX=79200 GN=DCAR_006439 PE=3 SV=1	G	Carbohydrate transport and metabolism	PREDICTED: aquaporin PIP2-1-like [Daucus carota subsp. sativus]
BMK_Unigene_019833	433	422	0	0	103.77	100.47	0	0	1.29e-09	-10.8379	down	--	--	Cellular Component: extracellular region (GO:0005576);; Molecular Function: growth factor activity (GO:0008083);; Biological Process: cell population proliferation (GO:0008283);;	--	--	--	Phytosulfokine precursor protein (PSK)	Phytosulfokines 3 OS=Arabidopsis thaliana OX=3702 GN=PSK3 PE=2 SV=2	Phytosulfokine-beta OS=Lotus japonicus OX=34305 PE=2 SV=1	S	Function unknown	unknown [Lotus japonicus]
BMK_Unigene_422504	1198	1043	60	67	24.26	21.21	1.37	1.51	1.12e-10	-3.79122	down	--	--	Molecular Function: RNA binding (GO:0003723);; Biological Process: RNA processing (GO:0006396);;	K12842|0.0e+00|dcr:108203683|K12842 U2-associated protein SR140 | (RefSeq) protein RRC1-like isoform X1	[R]	General function prediction only	Surp module;; RNA recognition motif. (a.k.a. RRM, RBD, or RNP domain);; CID domain;; cwf21 domain	Protein RRC1 OS=Arabidopsis thaliana OX=3702 GN=RRC1 PE=1 SV=1	Uncharacterized protein OS=Daucus carota subsp. sativus OX=79200 GN=DCAR_004512 PE=4 SV=1	A	RNA processing and modification	PREDICTED: protein RRC1-like isoform X1 [Daucus carota subsp. sativus]
BMK_Unigene_260286	277	200	42314	10496	35.69	25.76	6197.51	1540.27	9.57e-14	7.14184	up	--	--	--	--	--	--	Phloem protein 2	Lectin OS=Luffa acutangula OX=56866 PE=1 SV=1	Phloem protein 2-2 OS=Apium graveolens Dulce Group OX=117781 GN=PP2-2 PE=2 SV=1	L	Replication, recombination and repair	phloem protein 2-2 [Apium graveolens Dulce Group]
BMK_Unigene_027849	247	149	486	726	11.45	6.93	25.13	37.55	0.00745857	1.98076	up	--	--	Cellular Component: trans-Golgi network (GO:0005802);; Cellular Component: integral component of plasma membrane (GO:0005887);; Biological Process: sphingolipid biosynthetic process (GO:0030148);; Cellular Component: integral component of Golgi membrane (GO:0030173);; Cellular Component: integral component of endoplasmic reticulum membrane (GO:0030176);; Molecular Function: sphingomyelin synthase…	K22697|2.2e-162|dcr:108200095|K22697 sphingomyelin synthase-related protein 1 | (RefSeq) phosphatidylinositol:ceramide inositolphosphotransferase 2	[S]	Function unknown	PAP2 superfamily C-terminal	Phosphatidylinositol:ceramide inositolphosphotransferase 2 OS=Arabidopsis thaliana OX=3702 GN=IPCS2 PE=2 SV=1	PAP2_C domain-containing protein OS=Erythranthe guttata OX=4155 GN=MIMGU_mgv1a010464mg PE=4 SV=1	S	Function unknown	PREDICTED: phosphatidylinositol:ceramide inositolphosphotransferase 2 [Daucus carota subsp. sativus]
BMK_Unigene_162965	0	0	76	128	0	0	12.29	20.65	2.72e-06	9.46384	up	[IQR]	--	Cellular Component: cellular_component (GO:0005575);; Cellular Component: intracellular (GO:0005622);; Cellular Component: obsolete cell (GO:0005623);; Cellular Component: cytoplasm (GO:0005737);; Cellular Component: vacuole (GO:0005773);; Cellular Component: vacuolar membrane (GO:0005774);; Cellular Component: peroxisome (GO:0005777);; Cellular Component: membrane (GO:0016020);; Cellular Compone…	K13237|1.1e-119|dcr:108224824|K13237 2,4-dienoyl-CoA reductase [(3E)-enoyl-CoA-producing], peroxisomal [EC:1.3.1.124] | (RefSeq) peroxisomal 2,4-dienoyl-CoA reductase	[R]	General function prediction only	Enoyl-(Acyl carrier protein) reductase;; short chain dehydrogenase	Peroxisomal 2,4-dienoyl-CoA reductase OS=Arabidopsis thaliana OX=3702 GN=At3g12800 PE=2 SV=1	Uncharacterized protein OS=Daucus carota subsp. sativus OX=79200 GN=DCAR_019918 PE=4 SV=1	Q	Secondary metabolites biosynthesis, transport and catabolism	PREDICTED: peroxisomal 2,4-dienoyl-CoA reductase [Daucus carota subsp. sativus]
BMK_Unigene_317806	462	778	38	2	14.53	24.56	1.36	0.07	0.00221973	-4.64187	down	--	--	Molecular Function: GDP-dissociation inhibitor activity (GO:0005092);; Molecular Function: GTPase activator activity (GO:0005096);; Cellular Component: cytosol (GO:0005829);; Cellular Component: Rab-protein geranylgeranyltransferase complex (GO:0005968);; Biological Process: intracellular protein transport (GO:0006886);; Biological Process: small GTPase mediated signal transduction (GO:0007264);;…	K23460|5.4e-188|dcr:108209584|K23460 Rab proteins geranylgeranyltransferase component A | (RefSeq) rab proteins geranylgeranyltransferase component A 1	[TU]	--	GDP dissociation inhibitor	Rab escort protein 1 OS=Arabidopsis thaliana OX=3702 GN=REP PE=1 SV=2	Rab proteins geranylgeranyltransferase component OS=Daucus carota subsp. sativus OX=79200 GN=DCAR_006252 PE=3 SV=1	O	Posttranslational modification, protein turnover, chaperones	PREDICTED: rab proteins geranylgeranyltransferase component A 1 [Daucus carota subsp. sativus]
BMK_Unigene_002463	10	1	130	268	0.36	0.04	5.25	10.77	3.41e-05	5.58162	up	--	--	Molecular Function: DNA-binding transcription factor activity (GO:0003700);;	K20557|4.9e-23|dcr:108210779|K20557 transcription factor VIP1 | (RefSeq) transcription factor VIP1-like	[J]	Translation, ribosomal structure and biogenesis	--	Eukaryotic translation initiation factor isoform 4E OS=Arabidopsis thaliana OX=3702 GN=EIF(ISO)4E PE=1 SV=2	BZIP domain-containing protein OS=Daucus carota subsp. sativus OX=79200 GN=DCAR_010092 PE=4 SV=1	K	Transcription	PREDICTED: transcription factor VIP1-like [Daucus carota subsp. sativus]
BMK_Unigene_427502	103	154	1248	554	2.3	3.46	30.87	13.72	0.000269736	3.13244	up	--	--	Cellular Component: vacuolar membrane (GO:0005774);; Cellular Component: Golgi apparatus (GO:0005794);; Cellular Component: plasma membrane (GO:0005886);; Cellular Component: ER membrane protein complex (GO:0072546);;	K23562|0.0e+00|dcr:108204343|K23562 ER membrane protein complex subunit 1 | (RefSeq) ER membrane protein complex subunit 1 isoform X1	[S]	Function unknown	PQQ-like domain;; PQQ enzyme repeat;; ER membrane protein complex subunit 1, C-terminal	--	ER membrane protein complex subunit 1 OS=Daucus carota subsp. sativus OX=79200 GN=DCAR_004489 PE=3 SV=1	E	Amino acid transport and metabolism	PREDICTED: ER membrane protein complex subunit 1 isoform X1 [Daucus carota subsp. sativus]
BMK_Unigene_028068	44	839	0	0	6.12	115.43	0.11	0	7.95e-06	-10.9622	down	[IR]	--	Molecular Function: oxidoreductase activity, acting on CH-OH group of donors (GO:0016614);; Molecular Function: flavin adenine dinucleotide binding (GO:0050660);;	K15403|2.8e-120|dcr:108223624|K15403 fatty acid omega-hydroxy dehydrogenase [EC:1.1.-.-] | (RefSeq) protein HOTHEAD-like	[R]	General function prediction only	GMC oxidoreductase;; FAD binding domain	Protein HOTHEAD OS=Arabidopsis thaliana OX=3702 GN=HTH PE=1 SV=1	Uncharacterized protein OS=Daucus carota subsp. sativus OX=79200 GN=DCAR_016159 PE=4 SV=1	J	Translation, ribosomal structure and biogenesis	hypothetical protein AG4045_021141 [Apium graveolens]
BMK_Unigene_400643	2601	1104	211	132	79.54	33.89	7.19	4.51	0.000164241	-3.05636	down	--	--	Molecular Function: molecular_function (GO:0003674);; Molecular Function: DNA-binding transcription factor activity (GO:0003700);; Biological Process: regulation of transcription, DNA-templated (GO:0006355);; Biological Process: biological_process (GO:0008150);; Biological Process: regulation of biosynthetic process (GO:0009889);; Biological Process: regulation of gene expression (GO:0010468);; B…	--	--	--	--	Transcription factor bHLH143 OS=Arabidopsis thaliana OX=3702 GN=BHLH143 PE=1 SV=1	Uncharacterized protein OS=Daucus carota subsp. sativus OX=79200 GN=DCAR_012866 PE=4 SV=1	K	Transcription	hypothetical protein DCAR_012866 [Daucus carota subsp. sativus]
BMK_Unigene_175025	56	75	1	3	3.51	4.7	0.09	0.23	0.0017022	-4.69935	down	--	--	Cellular Component: extracellular region (GO:0005576);; Cellular Component: cell wall (GO:0005618);; Biological Process: plant-type cell wall organization (GO:0009664);; Cellular Component: membrane (GO:0016020);;	K20628|3.4e-94|dzi:111293806|K20628 expansin | (RefSeq) expansin-A10-like	--	--	Lytic transglycolase;; Expansin C-terminal domain	Expansin-A4 OS=Arabidopsis thaliana OX=3702 GN=EXPA4 PE=1 SV=1	Expansin OS=Daucus carota subsp. sativus OX=79200 GN=DCAR_005350 PE=3 SV=1	S	Function unknown	PREDICTED: expansin-A4-like [Daucus carota subsp. sativus]
BMK_Unigene_414964	285	432	45	35	16.61	25.23	2.99	2.3	0.000396363	-2.83925	down	--	--	Molecular Function: UDP-glycosyltransferase activity (GO:0008194);;	K13692|1.1e-74|csat:104739092|K13692 UDP-glucose:(indol-3-yl)acetate beta-D-glucosyltransferase [EC:2.4.1.121] | (RefSeq) UDP-glycosyltransferase 75B1-like	[GC]	--	UDP-glucoronosyl and UDP-glucosyl transferase	Crocetin glucosyltransferase, chloroplastic OS=Gardenia jasminoides OX=114476 GN=UGT75L6 PE=1 SV=1	Glycosyltransferase OS=Angelica keiskei OX=357850 PE=2 SV=1	--	--	UGT75W2 [Angelica keiskei]
BMK_Unigene_099112	11760	13158	23	1	3083.62	3422.8	7.34	0.41	8.75e-13	-9.69011	down	--	--	--	K00128|1.3e-53|ccav:112512809|K00128 aldehyde dehydrogenase (NAD+) [EC:1.2.1.3] | (RefSeq) aldehyde dehydrogenase 5, mitochondrial-like	[DZ]	--	Translationally controlled tumour protein	Translationally-controlled tumor protein homolog OS=Oryza sativa subsp. japonica OX=39947 GN=TCTP PE=1 SV=1	Translationally-controlled tumor protein OS=Actinidia chinensis var. chinensis OX=1590841 GN=CEY00_Acc33100 PE=3 SV=1	--	--	hypothetical protein F2P56_027344 [Juglans regia]
BMK_Unigene_402641	82	29	0	0	9.25	3.27	0	0	0.00139988	-7.85174	down	--	--	Molecular Function: molecular_function (GO:0003674);; Molecular Function: nucleic acid binding (GO:0003676);; Molecular Function: DNA-binding transcription factor activity (GO:0003700);; Molecular Function: RNA binding (GO:0003723);; Molecular Function: binding (GO:0005488);; Cellular Component: cellular_component (GO:0005575);; Cellular Component: intracellular (GO:0005622);; Cellular Component:…	--	[R]	General function prediction only	--	Zinc finger CCCH domain-containing protein 52 OS=Arabidopsis thaliana OX=3702 GN=At5g06770 PE=1 SV=1	Uncharacterized protein OS=Lupinus albus OX=3870 GN=Lal_00004026 PE=4 SV=1	S	Function unknown	LOW QUALITY PROTEIN: zinc finger CCCH domain-containing protein 31-like [Prosopis alba]
BMK_Unigene_278304	3	0	174	191	1.29	0	76.66	84.34	1.15e-07	7.30843	up	--	--	Molecular Function: structural constituent of ribosome (GO:0003735);; Cellular Component: ribosome (GO:0005840);; Biological Process: translation (GO:0006412);;	--	--	--	--	--	--	--	--	--
BMK_Unigene_035496	860	726	149	164	19.44	16.48	3.75	4.12	0.00092745	-1.98984	down	[C]	Energy production and conversion	Cellular Component: vacuolar proton-transporting V-type ATPase, V0 domain (GO:0000220);; Molecular Function: proton transmembrane transporter activity (GO:0015078);; Cellular Component: integral component of membrane (GO:0016021);;	K02154|0.0e+00|dcr:108209624|K02154 V-type H+-transporting ATPase subunit a | (RefSeq) V-type proton ATPase subunit a1	[C]	Energy production and conversion	V-type ATPase 116kDa subunit family	V-type proton ATPase subunit a1 OS=Arabidopsis thaliana OX=3702 GN=VHA-a1 PE=2 SV=1	V-type proton ATPase subunit a OS=Daucus carota subsp. sativus OX=79200 GN=DCAR_005476 PE=3 SV=1	C	Energy production and conversion	PREDICTED: V-type proton ATPase subunit a1 [Daucus carota subsp. sativus]
BMK_Unigene_058376	131	51	344	336	5.32	2.1	15.45	15.09	0.00872586	2.28258	up	--	--	Molecular Function: DNA binding (GO:0003677);; Cellular Component: nucleus (GO:0005634);;	K21625|2.4e-93|nto:104087433|K21625 cyclin-D-binding Myb-like transcription factor 1 | (RefSeq) transcription termination factor 1-like	[K]	Transcription	Myb-like DNA-binding domain;; Myb-like DNA-binding domain	--	Uncharacterized protein OS=Daucus carota subsp. sativus OX=79200 GN=DCAR_008318 PE=4 SV=1	--	--	hypothetical protein DCAR_008318 [Daucus carota subsp. sativus]
BMK_Unigene_255271	0	0	1500	1140	0	0	30.1	22.86	3.52e-14	13.1536	up	--	--	--	--	[S]	Function unknown	N-terminal region of Chorein or VPS13	--	Chorein_N domain-containing protein OS=Daucus carota subsp. sativus OX=79200 GN=DCAR_010016 PE=4 SV=1	M	Cell wall/membrane/envelope biogenesis	PREDICTED: uncharacterized protein LOC108214214 isoform X1 [Daucus carota subsp. sativus]
BMK_Unigene_340535	6	0	128	129	0.29	0	6.54	6.63	0.000204162	5.82784	up	[T]	Signal transduction mechanisms	Molecular Function: phosphoprotein phosphatase activity (GO:0004721);;	K04382|3.7e-125|dcr:108196502|K04382 serine/threonine-protein phosphatase 2A catalytic subunit [EC:3.1.3.16] | (RefSeq) serine/threonine-protein phosphatase PP2A catalytic subunit	[T]	Signal transduction mechanisms	Calcineurin-like phosphoesterase;; Calcineurin-like phosphoesterase	Serine/threonine-protein phosphatase PP2A-4 catalytic subunit OS=Arabidopsis thaliana OX=3702 GN=PP2A4 PE=1 SV=1	Serine/threonine-protein phosphatase OS=Davidia involucrata OX=16924 GN=Din_018687 PE=3 SV=1	T	Signal transduction mechanisms	hypothetical protein AG4045_009264 [Apium graveolens]
BMK_Unigene_259925	42	43	1760	1962	0.83	0.85	38.29	42.66	4.35e-23	5.7964	up	[O]	Posttranslational modification, protein turnover, chaperones	Molecular Function: ATP binding (GO:0005524);; Biological Process: cellular protein modification process (GO:0006464);; Molecular Function: ubiquitin-like modifier activating enzyme activity (GO:0008641);; Cellular Component: integral component of membrane (GO:0016021);;	K03178|0.0e+00|dcr:108214309|K03178 ubiquitin-activating enzyme E1 [EC:6.2.1.45] | (RefSeq) ubiquitin-activating enzyme E1 1-like	[O]	Posttranslational modification, protein turnover, chaperones	ThiF family;; Ubiquitin-activating enzyme active site;; Ubiquitin-activating enzyme E1 FCCH domain;; Ubiquitin-activating enzyme E1 four-helix bundle;; Ubiquitin fold domain	Ubiquitin-activating enzyme E1 1 OS=Arabidopsis thaliana OX=3702 GN=UBA1 PE=1 SV=1	E1 ubiquitin-activating enzyme OS=Daucus carota subsp. sativus OX=79200 GN=DCAR_012284 PE=3 SV=1	O	Posttranslational modification, protein turnover, chaperones	hypothetical protein DCAR_012284 [Daucus carota subsp. sativus]
BMK_Unigene_251591	30	20	787	477	1.01	0.66	28.57	17.32	1.5e-11	5.01641	up	--	--	Molecular Function: RNA binding (GO:0003723);;	K14945|5.4e-108|dcr:108219109|K14945 protein quaking | (RefSeq) KH domain-containing protein At5g56140	[A]	RNA processing and modification	Homodimerisation region of STAR domain protein	KH domain-containing protein At4g26480 OS=Arabidopsis thaliana OX=3702 GN=At4g26480 PE=2 SV=1	KH domain-containing protein OS=Daucus carota subsp. sativus OX=79200 GN=DCAR_013763 PE=4 SV=1	A	RNA processing and modification	hypothetical protein DCAR_013763 [Daucus carota subsp. sativus]
BMK_Unigene_069708	319	272	29	22	32.64	27.88	3.44	2.63	1.54e-05	-3.18541	down	--	--	Molecular Function: DNA binding (GO:0003677);; Molecular Function: DNA-binding transcription factor activity (GO:0003700);; Cellular Component: nucleus (GO:0005634);;	K09286|1.6e-77|dcr:108219579|K09286 EREBP-like factor | (RefSeq) ethylene-responsive transcription factor 4	--	--	AP2 domain	Ethylene-responsive transcription factor 4 OS=Arabidopsis thaliana OX=3702 GN=ERF4 PE=1 SV=1	AP2/ERF domain-containing protein OS=Daucus carota subsp. sativus OX=79200 GN=DCAR_013121 PE=4 SV=1	K	Transcription	PREDICTED: ethylene-responsive transcription factor 4 [Daucus carota subsp. sativus]
BMK_Unigene_231852	3	5	287	992	0.23	0.39	24.67	85.3	3.97e-11	7.65809	up	--	--	Cellular Component: extracellular region (GO:0005576);; Cellular Component: cell wall (GO:0005618);; Biological Process: plant-type cell wall organization (GO:0009664);; Cellular Component: membrane (GO:0016020);;	K20628|6.4e-105|dzi:111293806|K20628 expansin | (RefSeq) expansin-A10-like	--	--	Expansin C-terminal domain;; Lytic transglycolase	Expansin-A4 OS=Arabidopsis thaliana OX=3702 GN=EXPA4 PE=1 SV=1	Expansin OS=Daucus carota subsp. sativus OX=79200 GN=DCAR_005350 PE=3 SV=1	S	Function unknown	PREDICTED: expansin-A4-like [Daucus carota subsp. sativus]
BMK_Unigene_273526	35	82	1471	1357	1.14	2.68	52.65	48.55	2.76e-09	4.90572	up	--	--	Cellular Component: cytosol (GO:0005829);; Biological Process: transcription elongation from RNA polymerase II promoter (GO:0006368);; Biological Process: negative regulation of flower development (GO:0009910);; Biological Process: vernalization response (GO:0010048);; Biological Process: histone modification (GO:0016570);; Cellular Component: Cdc73/Paf1 complex (GO:0016593);;	K15177|4.0e-228|dcr:108227647|K15177 RNA polymerase-associated protein LEO1 | (RefSeq) protein LEO1 homolog	[S]	Function unknown	Leo1-like protein	Protein LEO1 homolog OS=Arabidopsis thaliana OX=3702 GN=VIP4 PE=1 SV=1	Uncharacterized protein OS=Daucus carota subsp. sativus OX=79200 GN=DCAR_023142 PE=4 SV=1	S	Function unknown	PREDICTED: protein LEO1 homolog [Daucus carota subsp. sativus]
BMK_Unigene_029536	122	92	1306	761	1.92	1.45	22.66	13.2	1.52e-07	3.62452	up	[S]	Function unknown	Molecular Function: ATP binding (GO:0005524);; Cellular Component: nucleus (GO:0005634);; Biological Process: pollen development (GO:0009555);; Molecular Function: histone binding (GO:0042393);; Biological Process: maintenance of rDNA (GO:0043007);; Biological Process: regulation of histone exchange (GO:1900049);;	K10779|0.0e+00|dcr:108199357|K10779 transcriptional regulator ATRX [EC:3.6.4.12] | (RefSeq) protein CHROMATIN REMODELING 20	[K]	Transcription	SNF2 family N-terminal domain;; Helicase conserved C-terminal domain;; Type III restriction enzyme, res subunit	Protein CHROMATIN REMODELING 20 OS=Arabidopsis thaliana OX=3702 GN=ATRX PE=2 SV=2	ATP-dependent helicase ATRX OS=Daucus carota subsp. sativus OX=79200 GN=DCAR_028378 PE=4 SV=1	K	Transcription	PREDICTED: protein CHROMATIN REMODELING 20 [Daucus carota subsp. sativus]
BMK_Unigene_290464	233	491	1599	3245	4.17	8.82	31.73	64.36	0.000802591	3.05857	up	[E]	Amino acid transport and metabolism	Biological Process: regulation of immune system process (GO:0002682);; Biological Process: positive regulation of immune system process (GO:0002684);; Biological Process: regulation of response to biotic stimulus (GO:0002831);; Biological Process: positive regulation of response to biotic stimulus (GO:0002833);; Molecular Function: molecular_function (GO:0003674);; Molecular Function: catalytic a…	K19041|3.8e-29|var:108341058|K19041 E3 ubiquitin-protein ligase RNF38/44 [EC:2.3.2.27] | (RefSeq) E3 ubiquitin-protein ligase MBR2	[E]	Amino acid transport and metabolism	Ring finger domain;; Zinc finger, C3HC4 type (RING finger);; Zinc finger, C3HC4 type (RING finger);; Ornithine cyclodeaminase/mu-crystallin family;; Shikimate / quinate 5-dehydrogenase	Protein SAR DEFICIENT 4 OS=Arabidopsis thaliana OX=3702 GN=SARD4 PE=1 SV=1	RING-type domain-containing protein OS=Daucus carota subsp. sativus OX=79200 GN=DCAR_001822 PE=4 SV=1	E	Amino acid transport and metabolism	PREDICTED: probable E3 ubiquitin-protein ligase RHG1A isoform X1 [Daucus carota subsp. sativus]
BMK_Unigene_411307	1498	2235	18	0	58.27	87.18	0.78	0	1.09e-05	-7.37953	down	--	--	Biological Process: reproduction (GO:0000003);; Biological Process: cell morphogenesis (GO:0000902);; Biological Process: cell morphogenesis involved in differentiation (GO:0000904);; Biological Process: regulation of cell growth (GO:0001558);; Biological Process: developmental process involved in reproduction (GO:0003006);; Molecular Function: molecular_function (GO:0003674);; Molecular Function…	K17609|7.2e-93|dcr:108226039|K17609 nucleoredoxin [EC:1.8.1.8] | (RefSeq) probable nucleoredoxin 1	[R]	General function prediction only	Thioredoxin-like;; AhpC/TSA family	Probable nucleoredoxin 1 OS=Arabidopsis thaliana OX=3702 GN=At1g60420 PE=1 SV=1	Thioredoxin-like_fold domain-containing protein OS=Daucus carota subsp. sativus OX=79200 GN=DCAR_022112 PE=4 SV=1	O	Posttranslational modification, protein turnover, chaperones	hypothetical protein DCAR_022112 [Daucus carota subsp. sativus]
BMK_Unigene_162950	182	28	1	0	48.14	7.4	0.32	0	0.0014475	-7.30721	down	--	--	--	--	--	--	--	--	Uncharacterized protein OS=Coffea canephora OX=49390 GN=GSCOC_T00003860001 PE=4 SV=1	--	--	uncharacterized protein LOC113762431 [Coffea eugenioides]
BMK_Unigene_206071	65	11	170	1199	2.62	0.46	7.63	53.78	0.00173712	4.58399	up	--	--	Cellular Component: integral component of membrane (GO:0016021);;	K13354|4.9e-86|dcr:108192330|K13354 solute carrier family 25 (peroxisomal adenine nucleotide transporter), member 17 | (RefSeq) peroxisomal nicotinamide adenine dinucleotide carrier-like	[C]	Energy production and conversion	Mitochondrial carrier protein;; Mitochondrial carrier protein	Peroxisomal nicotinamide adenine dinucleotide carrier OS=Arabidopsis thaliana OX=3702 GN=PXN PE=1 SV=1	Uncharacterized protein OS=Daucus carota subsp. sativus OX=79200 GN=DCAR_032138 PE=3 SV=1	C	Energy production and conversion	PREDICTED: peroxisomal nicotinamide adenine dinucleotide carrier-like [Daucus carota subsp. sativus]
BMK_Unigene_413185	1045	1554	79	56	18.39	27.45	1.55	1.1	3.82e-08	-3.94215	down	[O]	Posttranslational modification, protein turnover, chaperones	Molecular Function: ATP binding (GO:0005524);; Biological Process: cellular protein modification process (GO:0006464);; Molecular Function: ubiquitin-like modifier activating enzyme activity (GO:0008641);;	K03178|0.0e+00|dcr:108209108|K03178 ubiquitin-activating enzyme E1 [EC:6.2.1.45] | (RefSeq) ubiquitin-activating enzyme E1 1-like	[O]	Posttranslational modification, protein turnover, chaperones	Ubiquitin-activating enzyme active site;; ThiF family;; Ubiquitin fold domain;; ThiF family;; Ubiquitin-activating enzyme E1 FCCH domain;; Ubiquitin-activating enzyme E1 four-helix bundle	Ubiquitin-activating enzyme E1 1 OS=Arabidopsis thaliana OX=3702 GN=UBA1 PE=1 SV=1	E1 ubiquitin-activating enzyme OS=Daucus carota subsp. sativus OX=79200 GN=DCAR_005876 PE=3 SV=1	O	Posttranslational modification, protein turnover, chaperones	PREDICTED: ubiquitin-activating enzyme E1 1-like [Daucus carota subsp. sativus]
BMK_Unigene_044344	1980	782	228	118	72.24	28.63	9.27	4.83	0.00371947	-2.6183	down	--	--	Biological Process: microtubule cytoskeleton organization (GO:0000226);; Molecular Function: microtubule binding (GO:0008017);;	K16732|6.3e-289|dcr:108227904|K16732 protein regulator of cytokinesis 1 | (RefSeq) 65-kDa microtubule-associated protein 1	[DZ]	--	Microtubule associated protein (MAP65/ASE1 family)	65-kDa microtubule-associated protein 1 OS=Arabidopsis thaliana OX=3702 GN=MAP65-1 PE=1 SV=1	Uncharacterized protein OS=Daucus carota subsp. sativus OX=79200 GN=DCAR_022589 PE=3 SV=1	--	--	PREDICTED: 65-kDa microtubule-associated protein 1 [Daucus carota subsp. sativus]
BMK_Unigene_061543	1721	867	45	56	77.16	38.99	2.3	2.84	2.56e-09	-4.30581	down	--	--	Cellular Component: chloroplast (GO:0009507);; Biological Process: defense response to bacterium, incompatible interaction (GO:0009816);; Cellular Component: endomembrane system (GO:0012505);;	K12897|1.6e-06|mesc:110605429|K12897 transformer-2 protein | (RefSeq) serine/arginine-rich splicing factor SR45a-like	--	--	--	--	Uncharacterized protein OS=Daucus carota subsp. sativus OX=79200 GN=DCAR_006451 PE=4 SV=1	--	--	PREDICTED: uncharacterized protein LOC108205650 [Daucus carota subsp. sativus]
BMK_Unigene_044463	45	12	327	302	4.69	1.27	38.36	35.48	9.28e-05	3.85442	up	[G]	Carbohydrate transport and metabolism	--	K11883|6.7e-36|bna:106417507|K11883 RNA-binding protein NOB1 | (RefSeq) uncharacterized protein LOC106417507	[G]	Carbohydrate transport and metabolism	pfkB family carbohydrate kinase	--	PfkB domain-containing protein OS=Daucus carota subsp. sativus OX=79200 GN=DCAR_025956 PE=4 SV=1	G	Carbohydrate transport and metabolism	PREDICTED: uncharacterized sugar kinase slr0537-like [Daucus carota subsp. sativus]
BMK_Unigene_391514	126	213	24	16	11.56	19.51	2.58	1.69	0.00481089	-2.76346	down	--	--	Biological Process: spliceosomal snRNP assembly (GO:0000387);; Cellular Component: cytosol (GO:0005829);; Cellular Component: plasma membrane (GO:0005886);; Biological Process: chloride transport (GO:0006821);; Biological Process: cell volume homeostasis (GO:0006884);; Cellular Component: methylosome (GO:0034709);; Cellular Component: pICln-Sm protein complex (GO:0034715);;	K05019|1.8e-47|dcr:108216299|K05019 chloride channel, nucleotide-sensitive, 1A | (RefSeq) chloride conductance regulatory protein ICln	[P]	Inorganic ion transport and metabolism	Regulator of volume decrease after cellular swelling	Chloride conductance regulatory protein ICln OS=Arabidopsis thaliana OX=3702 GN=At5g62290 PE=2 SV=1	Uncharacterized protein OS=Daucus carota subsp. sativus OX=79200 GN=DCAR_015743 PE=3 SV=1	P	Inorganic ion transport and metabolism	PREDICTED: chloride conductance regulatory protein ICln [Daucus carota subsp. sativus]
BMK_Unigene_393683	302	523	19	24	8.61	14.94	0.62	0.77	3.24e-06	-3.94054	down	[C]	Energy production and conversion	Biological Process: cellular aldehyde metabolic process (GO:0006081);; Molecular Function: oxidoreductase activity, acting on the aldehyde or oxo group of donors, NAD or NADP as acceptor (GO:0016620);;	K00128|4.0e-237|dcr:108196935|K00128 aldehyde dehydrogenase (NAD+) [EC:1.2.1.3] | (RefSeq) aldehyde dehydrogenase family 3 member F1-like	[C]	Energy production and conversion	Aldehyde dehydrogenase family;; Glutaredoxin	Aldehyde dehydrogenase family 3 member F1 OS=Arabidopsis thaliana OX=3702 GN=ALDH3F1 PE=2 SV=2	Aldehyde dehydrogenase OS=Daucus carota subsp. sativus OX=79200 GN=DCAR_024255 PE=3 SV=1	C	Energy production and conversion	PREDICTED: aldehyde dehydrogenase family 3 member F1-like [Daucus carota subsp. sativus]
BMK_Unigene_417946	2	0	229	26	0.59	0	80.77	9.23	0.000298402	7.37794	up	[O]	Posttranslational modification, protein turnover, chaperones	Molecular Function: structural constituent of ribosome (GO:0003735);; Cellular Component: ribosome (GO:0005840);; Biological Process: translation (GO:0006412);;	K02927|5.2e-49|dcr:108226814|K02927 ubiquitin-large subunit ribosomal protein L40e | (RefSeq) ubiquitin-60S ribosomal protein L40-like	[J]	Translation, ribosomal structure and biogenesis	Ribosomal L40e family;; Ubiquitin family;; Ubiquitin-2 like Rad60 SUMO-like	Ubiquitin-60S ribosomal protein L40-1 OS=Arabidopsis thaliana OX=3702 GN=RPL40A PE=2 SV=1	Ubiquitin OS=Triticum turgidum subsp. durum OX=4567 GN=TRITD_1Bv1G137140 PE=3 SV=1	J	Translation, ribosomal structure and biogenesis	PREDICTED: ubiquitin-60S ribosomal protein L40-like [Daucus carota subsp. sativus]
BMK_Unigene_432884	1044	1156	109	122	10.86	12.07	1.26	1.41	1.51e-06	-2.91193	down	--	--	Molecular Function: nucleic acid binding (GO:0003676);; Molecular Function: 5'-3' exoribonuclease activity (GO:0004534);; Cellular Component: nucleus (GO:0005634);; Biological Process: mRNA processing (GO:0006397);; Molecular Function: zinc ion binding (GO:0008270);;	K20553|0.0e+00|dcr:108204602|K20553 5'-3' exoribonuclease 4 [EC:3.1.13.-] | (RefSeq) 5'-3' exoribonuclease 4	[LA]	--	Golgin subfamily A member 5;; Xrn1 helical domain;; XRN 5'-3' exonuclease N-terminus;; Zinc knuckle	5'-3' exoribonuclease 4 OS=Arabidopsis thaliana OX=3702 GN=XRN4 PE=1 SV=1	5'-3' exoribonuclease OS=Davidia involucrata OX=16924 GN=Din_016194 PE=3 SV=1	--	--	PREDICTED: 5'-3' exoribonuclease 4 [Daucus carota subsp. sativus]
BMK_Unigene_275440	18	14	359	187	1.12	0.88	23.86	12.46	2.13e-07	4.44281	up	--	--	Cellular Component: nucleus (GO:0005634);; Biological Process: regulation of transcription, DNA-templated (GO:0006355);; Biological Process: histone exchange (GO:0043486);;	K11664|2.7e-142|dcr:108200604|K11664 vacuolar protein sorting-associated protein 72 | (RefSeq) SWR1 complex subunit 2-like isoform X1	[R]	General function prediction only	YL1 nuclear protein;; YL1 nuclear protein C-terminal domain	SWR1 complex subunit 2 OS=Arabidopsis thaliana OX=3702 GN=SWC2 PE=1 SV=1	Putative SWR1 complex subunit 2 isoform X1 OS=Davidia involucrata OX=16924 GN=Din_017849 PE=3 SV=1	S	Function unknown	PREDICTED: SWR1 complex subunit 2-like isoform X1 [Daucus carota subsp. sativus]
BMK_Unigene_280733	146	36	683	847	2.19	0.54	11.36	14.08	0.000440296	3.46857	up	[KL]	--	Cellular Component: nucleus (GO:0005634);; Molecular Function: metal ion binding (GO:0046872);;	K10875|2.4e-248|dcr:108201001|K10875 DNA repair and recombination protein RAD54 and RAD54-like protein [EC:3.6.4.-] | (RefSeq) protein CHROMATIN REMODELING 25-like	[L]	Replication, recombination and repair	SNF2 family N-terminal domain	DNA repair and recombination protein RAD54 OS=Oryza sativa subsp. japonica OX=39947 GN=RAD54 PE=1 SV=1	Uncharacterized protein OS=Daucus carota subsp. sativus OX=79200 GN=DCAR_029033 PE=4 SV=1	L	Replication, recombination and repair	PREDICTED: protein CHROMATIN REMODELING 25-like [Daucus carota subsp. sativus]
BMK_Unigene_398237	631	108	33	16	28.87	4.97	1.69	0.86	0.00584686	-3.51162	down	[T]	Signal transduction mechanisms	Molecular Function: serine-type peptidase activity (GO:0008236);;	K01076|3.8e-154|dcr:108193276|K01076 abhydrolase domain-containing protein 17 [EC:3.1.2.22] | (RefSeq) protein ABHD17C	[R]	General function prediction only	Serine aminopeptidase, S33;; alpha/beta hydrolase fold;; Prolyl oligopeptidase family;; Serine hydrolase (FSH1)	--	Peptidase_S9 domain-containing protein OS=Daucus carota subsp. sativus OX=79200 GN=DCAR_025462 PE=4 SV=1	S	Function unknown	PREDICTED: protein ABHD17C [Daucus carota subsp. sativus]
BMK_Unigene_363878	0	0	35	68	0	0	4.84	9.38	0.000215661	8.47858	up	--	--	Molecular Function: protein binding (GO:0005515);;	--	--	--	F-box-like;; F-box domain	--	--	--	--	--
BMK_Unigene_386389	369	327	36	10	17.93	15.91	1.97	0.57	0.000491484	-3.57603	down	--	--	Molecular Function: DNA-binding transcription factor activity (GO:0003700);; Biological Process: transcription, DNA-templated (GO:0006351);; Molecular Function: sequence-specific DNA binding (GO:0043565);;	K14431|1.5e-147|dcr:108203069|K14431 transcription factor TGA | (RefSeq) transcription factor HBP-1b(c38)-like	--	--	Seed dormancy control;; bZIP transcription factor;; Basic region leucine zipper;; bZIP Maf transcription factor	Transcription factor TGA2.2 OS=Oryza sativa subsp. japonica OX=39947 GN=TGA2.2 PE=1 SV=1	Uncharacterized protein OS=Daucus carota subsp. sativus OX=79200 GN=DCAR_029986 PE=3 SV=1	K	Transcription	PREDICTED: transcription factor HBP-1b(c38)-like [Daucus carota subsp. sativus]
BMK_Unigene_331819	0	0	28	19	0	0	6.33	4.31	0.00834343	7.34135	up	--	--	Molecular Function: GTPase activator activity (GO:0005096);; Molecular Function: metal ion binding (GO:0046872);;	K12486|1.7e-17|pavi:110772944|K12486 stromal membrane-associated protein | (RefSeq) probable ADP-ribosylation factor GTPase-activating protein AGD5	[T]	Signal transduction mechanisms	--	ADP-ribosylation factor GTPase-activating protein AGD5 OS=Arabidopsis thaliana OX=3702 GN=AGD5 PE=1 SV=1	Arf-GAP domain-containing protein OS=Nyssa sinensis OX=561372 GN=F0562_008909 PE=4 SV=1	T	Signal transduction mechanisms	hypothetical protein F0562_008909 [Nyssa sinensis]
BMK_Unigene_011572	0	0	28	35	0	0	2	2.49	0.002107	7.76718	up	--	--	Molecular Function: nucleic acid binding (GO:0003676);; Molecular Function: zinc ion binding (GO:0008270);;	K12447|2.6e-41|boe:106336398|K12447 UDP-sugar pyrophosphorylase [EC:2.7.7.64] | (RefSeq) uncharacterized protein LOC106336398	[R]	General function prediction only	--	Retrovirus-related Pol polyprotein from transposon RE2 OS=Arabidopsis thaliana OX=3702 GN=RE2 PE=4 SV=1	Retrovirus-related Pol polyprotein from transposon TNT 1-94 OS=Trifolium pratense OX=57577 GN=L195_g018260 PE=4 SV=1	L	Replication, recombination and repair	PREDICTED: uncharacterized mitochondrial protein AtMg00810-like [Daucus carota subsp. sativus]
BMK_Unigene_257571	5	1	310	129	0.25	0.05	16.15	6.77	1.81e-07	6.56887	up	[J]	Translation, ribosomal structure and biogenesis	Molecular Function: methyltransferase activity (GO:0008168);; Biological Process: methylation (GO:0032259);;	K06970|1.1e-225|dcr:108196683|K06970 23S rRNA (adenine1618-N6)-methyltransferase [EC:2.1.1.181] | (RefSeq) methyltransferase-like protein 16 isoform X1	[S]	Function unknown	RNA methyltransferase	--	U6 small nuclear RNA (adenine-(43)-N(6))-methyltransferase OS=Davidia involucrata OX=16924 GN=Din_042398 PE=3 SV=1	J	Translation, ribosomal structure and biogenesis	PREDICTED: methyltransferase-like protein 16 isoform X1 [Daucus carota subsp. sativus]
BMK_Unigene_236304	22	60	552	653	0.77	2.04	20.72	24.5	5.45e-06	4.18456	up	[J]	Translation, ribosomal structure and biogenesis	Molecular Function: RNA binding (GO:0003723);; Biological Process: mRNA 3'-end processing (GO:0031124);;	K14407|9.2e-105|dcr:108205435|K14407 cleavage stimulation factor subunit 2 | (RefSeq) cleavage stimulating factor 64 isoform X1	[A]	RNA processing and modification	Transcription termination and cleavage factor C-terminal;; RNA recognition motif. (a.k.a. RRM, RBD, or RNP domain);; Hinge domain of cleavage stimulation factor subunit 2	Cleavage stimulating factor 64 OS=Arabidopsis thaliana OX=3702 GN=CSTF64 PE=1 SV=1	RRM domain-containing protein OS=Daucus carota subsp. sativus OX=79200 GN=DCAR_003088 PE=4 SV=1	A	RNA processing and modification	PREDICTED: cleavage stimulating factor 64 isoform X1 [Daucus carota subsp. sativus]
BMK_Unigene_195043	136	62	404	520	5.68	2.61	18.74	24.13	0.00112376	2.5991	up	--	--	--	--	--	--	DEK C terminal domain	--	HIRA-interacting protein OS=Actinidia chinensis var. chinensis OX=1590841 GN=CEY00_Acc11513 PE=4 SV=1	S	Function unknown	PREDICTED: uncharacterized protein DDB_G0283697 [Daucus carota subsp. sativus]
BMK_Unigene_024489	331	276	3	8	8.65	7.23	0.09	0.25	2.13e-08	-5.4318	down	--	--	Cellular Component: nucleus (GO:0005634);; Cellular Component: integral component of membrane (GO:0016021);;	K17498|1.9e-131|dcr:108196323|K17498 transcription factor SPN1 | (RefSeq) protein IWS1 homolog	[S]	Function unknown	TFIIS helical bundle-like domain	Protein IWS1 homolog 1 OS=Arabidopsis thaliana OX=3702 GN=IWS1 PE=1 SV=1	TFIIS N-terminal domain-containing protein OS=Camellia sinensis var. sinensis OX=542762 GN=TEA_004316 PE=4 SV=1	K	Transcription	PREDICTED: protein IWS1 homolog [Daucus carota subsp. sativus]
BMK_Unigene_029839	98	160	570	516	14.3	23.25	94.52	85.87	0.00143681	2.3965	up	--	--	Molecular Function: endopeptidase inhibitor activity (GO:0004866);; Cellular Component: cytosol (GO:0005829);; Cellular Component: plasma membrane (GO:0005886);;	--	--	--	Peptidase inhibitor I9	Subtilisin-like protease 1 OS=Lotus japonicus OX=34305 GN=SBTM1 PE=2 SV=1	Inhibitor I9 domain-containing protein OS=Daucus carota subsp. sativus OX=79200 GN=DCAR_014361 PE=4 SV=1	S	Function unknown	PREDICTED: subtilisin-like protease SBT3.17 [Daucus carota subsp. sativus]
BMK_Unigene_317826	254	191	22	3	14.18	10.67	1.43	0.19	0.0037617	-3.80507	down	--	--	Molecular Function: transferase activity, transferring acyl groups other than amino-acyl groups (GO:0016747);;	K13065|1.1e-82|rcu:112535158|K13065 shikimate O-hydroxycinnamoyltransferase [EC:2.3.1.133] | (RefSeq) vinorine synthase-like	--	--	Transferase family	Salutaridinol 7-O-acetyltransferase OS=Papaver somniferum OX=3469 GN=SALAT PE=1 SV=1	Uncharacterized protein OS=Daucus carota subsp. sativus OX=79200 GN=DCAR_008971 PE=3 SV=1	H	Coenzyme transport and metabolism	PREDICTED: salutaridinol 7-O-acetyltransferase-like [Daucus carota subsp. sativus]
BMK_Unigene_185014	2094	509	49	50	256.55	62.29	6.94	7.09	1.1e-05	-4.3188	down	--	--	--	--	--	--	--	--	Uncharacterized protein OS=Daucus carota subsp. sativus OX=79200 GN=DCAR_021970 PE=4 SV=1	--	--	--
BMK_Unigene_196904	133	5	780	5908	8.97	0.34	59.03	447.35	0.000490768	6.03295	up	[H]	Coenzyme transport and metabolism	Molecular Function: O-methyltransferase activity (GO:0008171);; Biological Process: methylation (GO:0032259);; Molecular Function: protein dimerization activity (GO:0046983);;	K13066|2.4e-129|dcr:108214501|K13066 caffeic acid 3-O-methyltransferase [EC:2.1.1.68] | (RefSeq) trans-anol O-methyltransferase 1-like	[R]	General function prediction only	O-methyltransferase domain;; Dimerisation domain	Trans-anol O-methyltransferase 1 OS=Pimpinella anisum OX=271192 GN=AIMT1 PE=1 SV=1	Caffeic acid O-methyltransferase-like protein OS=Ammi majus OX=48026 PE=2 SV=1	S	Function unknown	caffeic acid O-methyltransferase-like protein [Ammi majus]
BMK_Unigene_290975	0	0	324	537	0	0	40.48	67.13	2.08e-10	11.5412	up	--	--	--	--	--	--	Protein of unknown function, DUF538	--	Uncharacterized protein OS=Daucus carota subsp. sativus OX=79200 GN=DCAR_024064 PE=4 SV=1	S	Function unknown	PREDICTED: uncharacterized protein LOC108193463 [Daucus carota subsp. sativus]
BMK_Unigene_165000	824	911	194	184	9.63	10.69	2.52	2.39	0.00266571	-1.85962	down	[T]	Signal transduction mechanisms	Molecular Function: ATP binding (GO:0005524);; Cellular Component: integral component of membrane (GO:0016021);; Molecular Function: ATPase activity (GO:0016887);;	K08712|4.3e-138|gsl:Gasu_29800|K08712 ATP-binding cassette, subfamily G (WHITE), member 2, SNQ2 | (RefSeq) ABC transporter, ATP-binding protein	[Q]	Secondary metabolites biosynthesis, transport and catabolism	ABC-2 type transporter;; ABC transporter;; Plant PDR ABC transporter associated;; ABC-2 type transporter;; ABC-transporter N-terminal;; AAA domain, putative AbiEii toxin, Type IV TA system;; ATPase family associated with various cellular activities (AAA);; Ion channel regulatory protein UNC-93	Pleiotropic drug resistance protein 1 OS=Petunia axillaris OX=33119 GN=PDR1 PE=2 SV=1	Uncharacterized protein OS=Daucus carota subsp. sativus OX=79200 GN=DCAR_001031 PE=3 SV=1	Q	Secondary metabolites biosynthesis, transport and catabolism	hypothetical protein DCAR_001031 [Daucus carota subsp. sativus]
BMK_Unigene_291653	0	20	1031	1107	0	0.47	26.14	28.07	6.27e-05	7.00547	up	[O]	Posttranslational modification, protein turnover, chaperones	Molecular Function: serine-type endopeptidase activity (GO:0004252);;	K15333|5.7e-185|nsy:104224633|K15333 tRNA guanosine-2'-O-methyltransferase [EC:2.1.1.34] | (RefSeq) uncharacterized protein LOC104224633	--	--	Subtilase family;; Peptidase inhibitor I9;; Fibronectin type-III domain;; Fn3-like domain	Subtilisin-like protease SBT2.6 OS=Arabidopsis thaliana OX=3702 GN=SBT2.6 PE=2 SV=1	Uncharacterized protein OS=Daucus carota subsp. sativus OX=79200 GN=DCAR_019801 PE=3 SV=1	O	Posttranslational modification, protein turnover, chaperones	PREDICTED: subtilisin-like protease SBT2.5 [Daucus carota subsp. sativus]
BMK_Unigene_389358	248	461	3	0	8.76	16.33	0.14	0	1.4e-07	-7.57177	down	--	--	--	--	--	--	Universal stress protein family	--	Usp domain-containing protein OS=Daucus carota subsp. sativus OX=79200 GN=DCAR_028978 PE=4 SV=1	S	Function unknown	hypothetical protein DCAR_028978 [Daucus carota subsp. sativus]
BMK_Unigene_280042	9	35	1054	1933	0.09	0.33	10.58	19.38	1.05e-09	6.38585	up	--	--	Cellular Component: THO complex (GO:0000347);; Biological Process: mRNA processing (GO:0006397);; Biological Process: mRNA export from nucleus (GO:0006406);;	K12879|0.0e+00|dcr:108199044|K12879 THO complex subunit 2 | (RefSeq) LOW QUALITY PROTEIN: THO complex subunit 2	[K]	Transcription	Transcription factor/nuclear export subunit protein 2;; THO complex subunit 2 N-terminus;; Transcription- and export-related complex subunit	THO complex subunit 2 OS=Arabidopsis thaliana OX=3702 GN=THO2 PE=1 SV=1	THO complex subunit 2 OS=Daucus carota subsp. sativus OX=79200 GN=DCAR_026811 PE=3 SV=1	K	Transcription	PREDICTED: LOW QUALITY PROTEIN: THO complex subunit 2 [Daucus carota subsp. sativus]
BMK_Unigene_082772	22	9	710	513	2.03	0.83	74.11	53.56	4.66e-12	5.67419	up	[J]	Translation, ribosomal structure and biogenesis	Molecular Function: structural constituent of ribosome (GO:0003735);; Cellular Component: ribosome (GO:0005840);; Biological Process: translation (GO:0006412);;	K02995|2.5e-113|dcr:108224556|K02995 small subunit ribosomal protein S8e | (RefSeq) 40S ribosomal protein S8-like	[J]	Translation, ribosomal structure and biogenesis	Ribosomal protein S8e	40S ribosomal protein S8 OS=Zea mays OX=4577 GN=RPS8 PE=2 SV=2	40S ribosomal protein S8 OS=Daucus carota subsp. sativus OX=79200 GN=DCAR_022602 PE=3 SV=1	J	Translation, ribosomal structure and biogenesis	PREDICTED: 40S ribosomal protein S8-like [Daucus carota subsp. sativus]
BMK_Unigene_162201	0	0	185	189	0	0	5.57	5.69	2.14e-08	10.3358	up	[R]	General function prediction only	Molecular Function: methyltransferase activity (GO:0008168);;	K00161|7.6e-37|dcr:108222665|K00161 pyruvate dehydrogenase E1 component alpha subunit [EC:1.2.4.1] | (RefSeq) pyruvate dehydrogenase E1 component subunit alpha-like isoform X1	[E]	Amino acid transport and metabolism	Spermine/spermidine synthase domain;; Methyltransferase domain	--	Methyltransf_11 domain-containing protein OS=Daucus carota subsp. sativus OX=79200 GN=DCAR_026634 PE=4 SV=1	E	Amino acid transport and metabolism	PREDICTED: methyltransferase-like protein 13 [Daucus carota subsp. sativus]
BMK_Unigene_279358	0	7	301	454	0	0.83	40.4	61.09	2.72e-06	7.03662	up	--	--	--	--	--	--	Protein of unknown function, DUF538	--	Uncharacterized protein OS=Daucus carota subsp. sativus OX=79200 GN=DCAR_024340 PE=4 SV=1	S	Function unknown	PREDICTED: uncharacterized protein LOC108193413 [Daucus carota subsp. sativus]
BMK_Unigene_338282	22	11	161	137	1.3	0.66	10.32	8.81	6.89e-05	3.54247	up	[M]	Cell wall/membrane/envelope biogenesis	Cellular Component: endosome (GO:0005768);; Cellular Component: trans-Golgi network (GO:0005802);; Cellular Component: integral component of membrane (GO:0016021);;	--	[R]	General function prediction only	Galactose oxidase, central domain;; Kelch motif;; Kelch motif;; Kelch motif;; Galactose oxidase, central domain	Kelch repeat-containing protein At3g27220 OS=Arabidopsis thaliana OX=3702 GN=At3g27220 PE=2 SV=1	Uncharacterized protein OS=Daucus carota subsp. sativus OX=79200 GN=DCAR_022615 PE=4 SV=1	S	Function unknown	PREDICTED: kelch repeat-containing protein At3g27220 [Daucus carota subsp. sativus]
BMK_Unigene_423117	187	254	2	0	81.37	108.65	1.06	0	8.84e-07	-7.45748	down	[J]	Translation, ribosomal structure and biogenesis	Molecular Function: translation elongation factor activity (GO:0003746);; Molecular Function: GTPase activity (GO:0003924);; Molecular Function: GTP binding (GO:0005525);;	K03231|5.6e-23|dcr:108218754|K03231 elongation factor 1-alpha | (RefSeq) elongation factor 1-alpha-like	[J]	Translation, ribosomal structure and biogenesis	Elongation factor Tu C-terminal domain	Elongation factor 1-alpha OS=Daucus carota OX=4039 PE=2 SV=1	Tr-type G domain-containing protein (Fragment) OS=Citrus unshiu OX=55188 GN=CUMW_119970 PE=3 SV=1	J	Translation, ribosomal structure and biogenesis	hypothetical protein CUMW_119970, partial [Citrus unshiu]
BMK_Unigene_028858	265	391	6	1	5.42	8.03	0.14	0.02	1.44e-07	-6.22789	down	--	--	Biological Process: response to acid chemical (GO:0001101);; Molecular Function: molecular_function (GO:0003674);; Molecular Function: DNA-binding transcription factor activity (GO:0003700);; Molecular Function: protein binding (GO:0005515);; Cellular Component: cellular_component (GO:0005575);; Cellular Component: intracellular (GO:0005622);; Cellular Component: obsolete cell (GO:0005623);; Cell…	K14494|4.3e-16|pop:18106830|K14494 DELLA protein | (RefSeq) uncharacterized protein LOC18106830	--	--	RWP-RK domain;; PB1 domain	Protein NLP7 OS=Arabidopsis thaliana OX=3702 GN=NLP7 PE=1 SV=2	Uncharacterized protein OS=Daucus carota subsp. sativus OX=79200 GN=DCAR_029869 PE=4 SV=1	K	Transcription	PREDICTED: protein NLP6 isoform X2 [Daucus carota subsp. sativus]
BMK_Unigene_040723	0	0	91	122	0	0	12.91	17.19	1.37e-06	9.52498	up	--	--	--	--	--	--	--	--	Uncharacterized protein OS=Daucus carota subsp. sativus OX=79200 GN=DCAR_018367 PE=4 SV=1	--	--	PREDICTED: prostatic spermine-binding protein-like [Daucus carota subsp. sativus]
BMK_Unigene_069687	108	515	9	5	2.43	11.55	0.24	0.13	6.61e-05	-5.19056	down	[R]	General function prediction only	--	K00789|6.3e-30|pper:18785694|K00789 S-adenosylmethionine synthetase [EC:2.5.1.6] | (RefSeq) S-adenosylmethionine synthase	--	--	von Willebrand factor type A domain;; von Willebrand factor type A domain	--	VWFA domain-containing protein OS=Daucus carota subsp. sativus OX=79200 GN=DCAR_016109 PE=4 SV=1	S	Function unknown	PREDICTED: von Willebrand factor A domain-containing protein DDB_G0292740-like isoform X1 [Daucus carota subsp. sativus]
BMK_Unigene_268944	41	24	1243	1636	0.8	0.48	26.52	34.89	6.84e-18	5.83428	up	--	--	Cellular Component: nucleus (GO:0005634);; Biological Process: protein import into nucleus (GO:0006606);; Molecular Function: Ran GTPase binding (GO:0008536);;	K18752|0.0e+00|dcr:108227549|K18752 transportin-1 | (RefSeq) transportin-1	[YU]	--	HEAT-like repeat;; HEAT repeat;; HEAT repeats;; Armadillo/beta-catenin-like repeat;; Importin-beta N-terminal domain;; HEAT repeat	Transportin-1 OS=Oryza sativa subsp. japonica OX=39947 GN=TRN1 PE=3 SV=2	Armadillo-like helical OS=Cynara cardunculus var. scolymus OX=59895 GN=Ccrd_023131 PE=4 SV=1	--	--	PREDICTED: transportin-1 [Daucus carota subsp. sativus]
BMK_Unigene_262812	0	0	135	199	0	0	43.06	64	7.76e-08	10.1745	up	--	--	--	--	--	--	--	--	Uncharacterized protein OS=Daucus carota subsp. sativus OX=79200 GN=DCAR_026494 PE=4 SV=1	--	--	uncharacterized protein LOC111454278 [Cucurbita moschata]
BMK_Unigene_063306	928	871	161	156	17.15	16.17	3.3	3.21	0.000223456	-2.15856	down	--	--	Molecular Function: single-stranded DNA binding (GO:0003697);; Cellular Component: nucleus (GO:0005634);; Biological Process: flower development (GO:0009908);;	--	--	--	--	Nodulin homeobox OS=Arabidopsis thaliana OX=3702 GN=NDX PE=2 SV=1	Homeobox domain-containing protein OS=Daucus carota subsp. sativus OX=79200 GN=DCAR_002782 PE=4 SV=1	K	Transcription	PREDICTED: nodulin homeobox isoform X2 [Daucus carota subsp. sativus]
BMK_Unigene_428627	589	480	25	51	21.02	17.18	1.01	2.03	1.48e-05	-3.45849	down	--	--	Molecular Function: 1-phosphatidylinositol binding (GO:0005545);; Cellular Component: clathrin-coated vesicle (GO:0030136);; Molecular Function: clathrin binding (GO:0030276);; Biological Process: clathrin coat assembly (GO:0048268);;	K20043|5.4e-195|aly:110225050|K20043 clathrin coat assembly protein AP180 | (RefSeq) putative clathrin assembly protein At1g14910	[TU]	--	ANTH domain;; ANTH domain;; ENTH domain	Putative clathrin assembly protein At1g14910 OS=Arabidopsis thaliana OX=3702 GN=At1g14910 PE=2 SV=2	ENTH domain-containing protein OS=Davidia involucrata OX=16924 GN=Din_033930 PE=4 SV=1	--	--	PREDICTED: putative clathrin assembly protein At2g01600 isoform X2 [Daucus carota subsp. sativus]
BMK_Unigene_427899	134	108	5	3	6.08	4.95	0.3	0.16	2.96e-05	-4.56764	down	[E]	Amino acid transport and metabolism	Molecular Function: magnesium ion binding (GO:0000287);; Molecular Function: molecular_function (GO:0003674);; Molecular Function: catalytic activity (GO:0003824);; Molecular Function: shikimate kinase activity (GO:0004765);; Molecular Function: binding (GO:0005488);; Biological Process: organic acid metabolic process (GO:0006082);; Biological Process: cellular amino acid metabolic process (GO:00…	K00891|1.5e-131|dcr:108204238|K00891 shikimate kinase [EC:2.7.1.71] | (RefSeq) shikimate kinase, chloroplastic isoform X1	--	--	Shikimate kinase;; AAA domain	Shikimate kinase, chloroplastic OS=Solanum lycopersicum OX=4081 GN=SK PE=1 SV=1	Shikimate kinase OS=Daucus carota subsp. sativus OX=79200 GN=DCAR_001370 PE=3 SV=1	F	Nucleotide transport and metabolism	PREDICTED: shikimate kinase, chloroplastic isoform X1 [Daucus carota subsp. sativus]
BMK_Unigene_272192	34	5	226	251	1.56	0.23	11.32	12.59	0.000945744	4.01743	up	--	--	Biological Process: protein deneddylation (GO:0000338);; Cellular Component: cytoplasm (GO:0005737);; Cellular Component: COP9 signalosome (GO:0008180);;	K12179|3.5e-83|dcr:108223517|K12179 COP9 signalosome complex subunit 6 | (RefSeq) COP9 signalosome complex subunit 6a	[OT]	--	JAB1/Mov34/MPN/PAD-1 ubiquitin protease;; Maintenance of mitochondrial structure and function	COP9 signalosome complex subunit 6a OS=Arabidopsis thaliana OX=3702 GN=CSN6A PE=1 SV=2	COP9 signalosome complex subunit 6 OS=Daucus carota subsp. sativus OX=79200 GN=DCAR_016810 PE=3 SV=1	--	--	PREDICTED: COP9 signalosome complex subunit 6a [Daucus carota subsp. sativus]
BMK_Unigene_351305	274	502	1361	1191	8.66	15.9	47.74	41.77	0.00937743	2.03506	up	--	--	Molecular Function: calmodulin binding (GO:0005516);; Biological Process: defense response (GO:0006952);; Biological Process: response to biotic stimulus (GO:0009607);; Cellular Component: integral component of membrane (GO:0016021);;	K08472|3.1e-175|dcr:108224057|K08472 mlo protein | (RefSeq) MLO-like protein 1	--	--	Mlo family;; Mlo family	MLO-like protein 1 OS=Arabidopsis thaliana OX=3702 GN=MLO1 PE=1 SV=1	MLO-like protein OS=Actinidia chinensis var. chinensis OX=1590841 GN=MLO PE=3 SV=1	I	Lipid transport and metabolism	PREDICTED: MLO-like protein 1 [Daucus carota subsp. sativus]
BMK_Unigene_412993	308	244	15	20	6.86	5.46	0.38	0.5	2.84e-06	-3.62451	down	--	--	Cellular Component: Golgi membrane (GO:0000139);; Biological Process: GPI anchor biosynthetic process (GO:0006506);; Cellular Component: integral component of membrane (GO:0016021);;	K23553|6.0e-89|dcr:108228140|K23553 post-GPI attachment to proteins factor 3 | (RefSeq) post-GPI attachment to proteins factor 3-like isoform X1	[S]	Function unknown	Per1-like family;; Per1-like family	--	Post-GPI attachment to proteins factor 3 OS=Daucus carota subsp. sativus OX=79200 GN=DCAR_020224 PE=3 SV=1	S	Function unknown	hypothetical protein DCAR_020224 [Daucus carota subsp. sativus]
BMK_Unigene_203934	50	44	485	974	1.52	1.34	16.21	32.53	2.5e-08	4.30871	up	[M]	Cell wall/membrane/envelope biogenesis	Cellular Component: endosome (GO:0005768);; Cellular Component: trans-Golgi network (GO:0005802);; Molecular Function: glucuronosyltransferase activity (GO:0015020);; Cellular Component: integral component of membrane (GO:0016021);; Biological Process: ceramide biosynthetic process (GO:0046513);; Molecular Function: sphingolipid alpha-glucuronosyltransferase activity (GO:1990482);;	K22809|2.8e-243|dcr:108194478|K22809 inositol phosphorylceramide glucuronosyltransferase 1 [EC:2.4.1.-] | (RefSeq) inositol phosphorylceramide glucuronosyltransferase 1	[G]	Carbohydrate transport and metabolism	Glycosyl transferase family 8	Inositol phosphorylceramide glucuronosyltransferase 1 OS=Arabidopsis thaliana OX=3702 GN=IPUT1 PE=1 SV=1	Hexosyltransferase OS=Daucus carota subsp. sativus OX=79200 GN=DCAR_023877 PE=3 SV=1	M	Cell wall/membrane/envelope biogenesis	PREDICTED: inositol phosphorylceramide glucuronosyltransferase 1 [Daucus carota subsp. sativus]
BMK_Unigene_403029	904	343	39	43	17.36	6.61	0.84	0.93	3.63e-05	-3.54302	down	--	--	Molecular Function: molecular_function (GO:0003674);; Molecular Function: nucleic acid binding (GO:0003676);; Molecular Function: DNA binding (GO:0003677);; Molecular Function: RNA binding (GO:0003723);; Molecular Function: catalytic activity (GO:0003824);; Molecular Function: nuclease activity (GO:0004518);; Molecular Function: endonuclease activity (GO:0004519);; Molecular Function: binding (GO…	--	[R]	General function prediction only	PPR repeat family;; PPR repeat;; PPR repeat;; Pentatricopeptide repeat domain;; Pentacotripeptide-repeat region of PRORP;; Tetratricopeptide repeat	Pentatricopeptide repeat-containing protein At2g31400, chloroplastic OS=Arabidopsis thaliana OX=3702 GN=At2g31400 PE=2 SV=1	Smr domain-containing protein OS=Daucus carota subsp. sativus OX=79200 GN=DCAR_012332 PE=3 SV=1	S	Function unknown	PREDICTED: pentatricopeptide repeat-containing protein At2g31400, chloroplastic [Daucus carota subsp. sativus]
BMK_Unigene_178021	111	39	873	381	0.91	0.32	7.9	3.45	0.000458679	3.44412	up	--	--	Molecular Function: nucleic acid binding (GO:0003676);; Molecular Function: zinc ion binding (GO:0008270);; Biological Process: DNA integration (GO:0015074);;	K17545|1.9e-195|zma:103634684|K17545 serine/threonine-protein kinase ULK4 [EC:2.7.11.1] | (RefSeq) uncharacterized protein LOC103634684	[R]	General function prediction only	Reverse transcriptase (RNA-dependent DNA polymerase);; GAG-pre-integrase domain;; gag-polypeptide of LTR copia-type;; Integrase core domain;; Integrase core domain;; Chromo (CHRromatin Organisation MOdifier) domain	Retrovirus-related Pol polyprotein from transposon RE1 OS=Arabidopsis thaliana OX=3702 GN=RE1 PE=2 SV=1	Uncharacterized protein OS=Fagus sylvatica OX=28930 GN=FSB_LOCUS21069 PE=4 SV=1	--	--	Retrovirus-related Pol polyprotein from transposon TNT 1-94 [Cucumis melo var. makuwa]
BMK_Unigene_206497	15	28	186	107	1.5	2.74	19.95	11.53	0.00217576	3.08644	up	--	--	--	--	--	--	Protein of unknown function (DUF1677)	--	Uncharacterized protein OS=Camellia sinensis var. sinensis OX=542762 GN=TEA_021543 PE=4 SV=1	S	Function unknown	PREDICTED: uncharacterized protein LOC108226706 [Daucus carota subsp. sativus]
BMK_Unigene_414646	330	282	3	0	11.87	10.17	0.13	0	4.62e-08	-7.32612	down	[T]	Signal transduction mechanisms	Molecular Function: protein kinase activity (GO:0004672);; Molecular Function: ATP binding (GO:0005524);; Cellular Component: integral component of membrane (GO:0016021);;	K01180|2.6e-32|cmax:111487562|K01180 endo-1,3(4)-beta-glucanase [EC:3.2.1.6] | (RefSeq) uncharacterized protein LOC111487562	[T]	Signal transduction mechanisms	Protein kinase domain;; Protein tyrosine and serine/threonine kinase;; Protein kinase domain;; Protein tyrosine and serine/threonine kinase	Receptor-like serine/threonine-protein kinase At2g45590 OS=Arabidopsis thaliana OX=3702 GN=At2g45590 PE=2 SV=1	Protein kinase domain-containing protein OS=Daucus carota subsp. sativus OX=79200 GN=DCAR_018137 PE=4 SV=1	T	Signal transduction mechanisms	PREDICTED: receptor-like serine/threonine-protein kinase At4g25390 [Daucus carota subsp. sativus]
BMK_Unigene_291154	0	0	166	191	0	0	9.59	11.05	3.2e-08	10.2693	up	[M]	Cell wall/membrane/envelope biogenesis	Molecular Function: metallocarboxypeptidase activity (GO:0004181);; Molecular Function: serine-type carboxypeptidase activity (GO:0004185);; Molecular Function: zinc ion binding (GO:0008270);; Cellular Component: integral component of membrane (GO:0016021);;	K07752|1.3e-145|oeu:111393795|K07752 carboxypeptidase D [EC:3.4.17.22] | (RefSeq) carboxypeptidase SOL1 isoform X1	[R]	General function prediction only	Zinc carboxypeptidase;; Zinc carboxypeptidase	Carboxypeptidase SOL1 OS=Arabidopsis thaliana OX=3702 GN=SOL1 PE=2 SV=1	Uncharacterized protein OS=Nyssa sinensis OX=561372 GN=F0562_027462 PE=3 SV=1	S	Function unknown	PREDICTED: carboxypeptidase SOL1 [Daucus carota subsp. sativus]
BMK_Unigene_278035	0	26	683	1039	0.01	0.3	8.65	13.15	0.00075057	6.31458	up	--	--	Molecular Function: protein kinase activity (GO:0004672);; Molecular Function: ATP binding (GO:0005524);;	K04120|8.1e-124|var:108347906|K04120 ent-copalyl diphosphate synthase [EC:5.5.1.13] | (RefSeq) ent-copalyl diphosphate synthase, chloroplastic	--	--	PB1 domain;; Terpene synthase, N-terminal domain;; Salt stress response/antifungal;; Cation transporter/ATPase, N-terminus;; Terpene synthase family, metal binding domain	Ent-copalyl diphosphate synthase, chloroplastic OS=Salvia miltiorrhiza OX=226208 GN=CPS5 PE=1 SV=1	Protein kinase domain-containing protein OS=Daucus carota subsp. sativus OX=79200 GN=DCAR_020116 PE=4 SV=1	T	Signal transduction mechanisms	hypothetical protein DCAR_020116 [Daucus carota subsp. sativus]
BMK_Unigene_151323	0	0	27	21	0	0	1.42	1.11	0.00735818	7.37241	up	[JM]	--	Biological Process: biosynthetic process (GO:0009058);; Molecular Function: nucleotidyltransferase activity (GO:0016779);;	K03241|1.4e-124|dcr:108192310|K03241 translation initiation factor eIF-2B subunit gamma | (RefSeq) translation initiation factor eIF-2B subunit gamma	[J]	Translation, ribosomal structure and biogenesis	Nucleotidyl transferase;; MobA-like NTP transferase domain;; Bacterial transferase hexapeptide (six repeats)	--	NTP_transferase domain-containing protein OS=Daucus carota subsp. sativus OX=79200 GN=DCAR_031608 PE=4 SV=1	J	Translation, ribosomal structure and biogenesis	PREDICTED: translation initiation factor eIF-2B subunit gamma [Daucus carota subsp. sativus]
BMK_Unigene_408193	880	60	0	10	20.28	1.4	0	0.27	0.00356323	-6.12335	down	[DZ]	--	--	K10615|8.6e-08|ppp:112282946|K10615 E3 ubiquitin-protein ligase HERC4 [EC:2.3.2.26] | (RefSeq) probable E3 ubiquitin-protein ligase HERC4 isoform X1	[S]	Function unknown	Regulator of chromosome condensation (RCC1) repeat;; Regulator of chromosome condensation (RCC1) repeat;; Regulator of chromosome condensation (RCC1) repeat;; Regulator of chromosome condensation (RCC1) repeat	--	Uncharacterized protein OS=Daucus carota subsp. sativus OX=79200 GN=DCAR_003122 PE=4 SV=1	--	--	PREDICTED: ultraviolet-B receptor UVR8 [Daucus carota subsp. sativus]
BMK_Unigene_339777	276	407	57	28	10.46	15.49	2.42	1.18	0.00306563	-2.68276	down	[O]	Posttranslational modification, protein turnover, chaperones	Molecular Function: ATP binding (GO:0005524);; Cellular Component: cytoplasm (GO:0005737);; Biological Process: protein folding (GO:0006457);; Molecular Function: unfolded protein binding (GO:0051082);;	K09500|2.5e-298|dcr:108227924|K09500 T-complex protein 1 subunit theta | (RefSeq) T-complex protein 1 subunit theta	[O]	Posttranslational modification, protein turnover, chaperones	TCP-1/cpn60 chaperonin family	T-complex protein 1 subunit theta OS=Arabidopsis thaliana OX=3702 GN=CCT8 PE=1 SV=1	CCT-theta OS=Daucus carota subsp. sativus OX=79200 GN=DCAR_019879 PE=3 SV=1	O	Posttranslational modification, protein turnover, chaperones	PREDICTED: T-complex protein 1 subunit theta [Daucus carota subsp. sativus]
BMK_Unigene_053222	1281	1383	144	18	107.11	115.75	13.66	1.74	0.00314372	-3.7075	down	[C]	Energy production and conversion	Cellular Component: membrane (GO:0016020);; Molecular Function: oxidoreductase activity, acting on NAD(P)H (GO:0016651);; Molecular Function: 4 iron, 4 sulfur cluster binding (GO:0051539);;	K03941|1.2e-97|dcr:108227839|K03941 NADH dehydrogenase (ubiquinone) Fe-S protein 8 [EC:7.1.1.2] | (RefSeq) NADH dehydrogenase [ubiquinone] iron-sulfur protein 8, mitochondrial	[C]	Energy production and conversion	4Fe-4S binding domain;; 4Fe-4S dicluster domain;; 4Fe-4S double cluster binding domain;; 4Fe-4S dicluster domain;; 4Fe-4S dicluster domain;; 4Fe-4S dicluster domain;; 4Fe-4S dicluster domain;; 4Fe-4S binding domain;; 4Fe-4S binding domain;; 4Fe-4S binding domain	NADH dehydrogenase [ubiquinone] iron-sulfur protein 8-A, mitochondrial OS=Arabidopsis thaliana OX=3702 GN=At1g79010 PE=1 SV=1	Uncharacterized protein OS=Daucus carota subsp. sativus OX=79200 GN=DCAR_022973 PE=3 SV=1	C	Energy production and conversion	PREDICTED: NADH dehydrogenase [ubiquinone] iron-sulfur protein 8, mitochondrial [Daucus carota subsp. sativus]
BMK_Unigene_063063	463	522	38	60	20.1	22.71	1.88	2.91	5.36e-05	-2.98881	down	--	--	--	--	[T]	Signal transduction mechanisms	Phosducin	--	Phosducin domain-containing protein OS=Daucus carota subsp. sativus OX=79200 GN=DCAR_021763 PE=3 SV=1	T	Signal transduction mechanisms	PREDICTED: phosducin-like protein 3 [Daucus carota subsp. sativus]
BMK_Unigene_016460	349	336	11	3	4.44	4.29	0.16	0.04	1.88e-07	-5.27177	down	--	--	--	--	[R]	General function prediction only	alpha/beta hydrolase fold;; Alpha/beta hydrolase family;; Universal stress protein family	--	AB hydrolase-1 domain-containing protein OS=Daucus carota subsp. sativus OX=79200 GN=DCAR_015780 PE=4 SV=1	S	Function unknown	hypothetical protein DCAR_015780 [Daucus carota subsp. sativus]
BMK_Unigene_160136	18	8	165	161	1.69	0.79	17.42	17	9.24e-06	4.01948	up	--	--	Cellular Component: nucleus (GO:0005634);; Biological Process: intracellular protein transport (GO:0006886);; Molecular Function: Ran GTPase binding (GO:0008536);;	K20223|3.2e-153|dcr:108199507|K20223 importin-7 | (RefSeq) importin beta-like SAD2	[YU]	--	Cse1	Importin beta-like SAD2 OS=Arabidopsis thaliana OX=3702 GN=SAD2 PE=1 SV=1	Importin N-terminal domain-containing protein OS=Daucus carota subsp. sativus OX=79200 GN=DCAR_026823 PE=4 SV=1	--	--	hypothetical protein DCAR_026823 [Daucus carota subsp. sativus]
BMK_Unigene_159192	372	547	42	47	5.1	7.52	0.64	0.73	5.53e-05	-3.04059	down	--	--	Molecular Function: DNA binding (GO:0003677);; Cellular Component: nucleus (GO:0005634);; Molecular Function: zinc ion binding (GO:0008270);;	K09287|7.8e-11|ats:109750367|K09287 RAV-like factor | (RefSeq) LOC109750367; AP2/ERF and B3 domain-containing protein Os01g0141000-like	--	--	B3 DNA binding domain;; CW-type Zinc Finger	B3 domain-containing protein Os07g0563300 OS=Oryza sativa subsp. japonica OX=39947 GN=Os07g0563300 PE=3 SV=2	CW-type domain-containing protein OS=Daucus carota subsp. sativus OX=79200 GN=DCAR_028123 PE=4 SV=1	K	Transcription	PREDICTED: B3 domain-containing protein Os07g0563300-like isoform X1 [Daucus carota subsp. sativus]
BMK_Unigene_416452	1249	1386	26	2	87.31	97	2.08	0.16	1.53e-06	-6.2255	down	[G]	Carbohydrate transport and metabolism	Cellular Component: nucleus (GO:0005634);; Cellular Component: cytosol (GO:0005829);; Biological Process: carbohydrate metabolic process (GO:0005975);; Biological Process: response to cold (GO:0009409);; Molecular Function: isomerase activity (GO:0016853);;	--	--	--	Ribose/Galactose Isomerase;; Cupin domain	DNA damage-repair/toleration protein DRT102 OS=Arabidopsis thaliana OX=3702 GN=DRT102 PE=1 SV=2	Cupin_2 domain-containing protein OS=Daucus carota subsp. sativus OX=79200 GN=DCAR_006615 PE=4 SV=1	G	Carbohydrate transport and metabolism	PREDICTED: DNA-damage-repair/toleration protein DRT102 [Daucus carota subsp. sativus]
BMK_Unigene_239231	5	5	110	61	0.25	0.22	5.29	2.95	8.6e-05	4.43819	up	--	--	Cellular Component: integral component of membrane (GO:0016021);;	--	--	--	Sulfite exporter TauE/SafE	Sulfite exporter TauE/SafE family protein 5 OS=Arabidopsis thaliana OX=3702 GN=At4g21250 PE=2 SV=1	Uncharacterized protein OS=Daucus carota subsp. sativus OX=79200 GN=DCAR_004179 PE=4 SV=1	S	Function unknown	PREDICTED: uncharacterized protein LOC108203758 [Daucus carota subsp. sativus]
BMK_Unigene_400311	51	41	3	2	2.57	2.1	0.17	0.15	0.00927486	-3.85007	down	--	--	Molecular Function: protein serine/threonine phosphatase activity (GO:0004722);; Molecular Function: metal ion binding (GO:0046872);;	K14497|1.0e-105|dcr:108206159|K14497 protein phosphatase 2C [EC:3.1.3.16] | (RefSeq) probable protein phosphatase 2C 24	[T]	Signal transduction mechanisms	Protein phosphatase 2C;; Protein phosphatase 2C	Protein phosphatase 2C 3 OS=Arabidopsis thaliana OX=3702 GN=AIP1 PE=1 SV=1	Protein-serine/threonine phosphatase OS=Daucus carota subsp. sativus OX=79200 GN=DCAR_007427 PE=3 SV=1	T	Signal transduction mechanisms	PREDICTED: probable protein phosphatase 2C 24 [Daucus carota subsp. sativus]
BMK_Unigene_286089	63	118	1110	638	1.1	2.06	21.23	12.2	1.88e-05	3.58704	up	[K]	Transcription	Molecular Function: DNA binding (GO:0003677);; Molecular Function: DNA-directed 5'-3' RNA polymerase activity (GO:0003899);; Cellular Component: nucleus (GO:0005634);; Biological Process: transcription, DNA-templated (GO:0006351);; Cellular Component: integral component of membrane (GO:0016021);; Molecular Function: ribonucleoside binding (GO:0032549);;	K03002|0.0e+00|thj:104799325|K03002 DNA-directed RNA polymerase I subunit RPA2 [EC:2.7.7.6] | (RefSeq) DNA-directed RNA polymerase I subunit 2	[K]	Transcription	RNA polymerase Rpb2, domain 6;; RNA polymerase beta subunit;; RNA polymerase Rpb2, domain 3;; RNA polymerase I, Rpa2 specific domain;; RNA polymerase Rpb2, domain 2;; RNA polymerase Rpb2, domain 6;; RNA polymerase Rpb2, domain 7	DNA-directed RNA polymerase I subunit 2 OS=Arabidopsis thaliana OX=3702 GN=NRPA2 PE=2 SV=1	DNA-directed RNA polymerase subunit beta OS=Daucus carota subsp. sativus OX=79200 GN=DCAR_019382 PE=3 SV=1	K	Transcription	PREDICTED: DNA-directed RNA polymerase I subunit 2 isoform X1 [Daucus carota subsp. sativus]
BMK_Unigene_390973	289	126	2	0	11.01	4.84	0.11	0	4.31e-06	-7.32262	down	--	--	Molecular Function: phosphatidylinositol binding (GO:0035091);;	K17917|2.7e-31|bdi:100834489|K17917 sorting nexin-1/2 | (RefSeq) sorting nexin 1 isoform X1	[U]	Intracellular trafficking, secretion, and vesicular transport	PX domain;; Vps5 C terminal like	Sorting nexin 2B OS=Arabidopsis thaliana OX=3702 GN=SNX2B PE=1 SV=1	Putative sorting nexin 2A OS=Davidia involucrata OX=16924 GN=Din_014502 PE=4 SV=1	U	Intracellular trafficking, secretion, and vesicular transport	PREDICTED: sorting nexin 2B-like [Daucus carota subsp. sativus]
BMK_Unigene_026376	6	0	113	183	0.22	0	4.58	7.41	0.000124233	6.03431	up	[FV]	--	Molecular Function: catalytic activity (GO:0003824);;	K01913|1.1e-51|dcr:108202452|K01913 acetate/butyrate---CoA ligase [EC:6.2.1.1 6.2.1.2] | (RefSeq) acetate/butyrate--CoA ligase AAE7, peroxisomal-like	[F]	Nucleotide transport and metabolism	--	Deoxyuridine 5'-triphosphate nucleotidohydrolase OS=Arabidopsis thaliana OX=3702 GN=DUT PE=1 SV=1	Uncharacterized protein OS=Daucus carota subsp. sativus OX=79200 GN=DCAR_030480 PE=4 SV=1	F	Nucleotide transport and metabolism	PREDICTED: acetate/butyrate--CoA ligase AAE7, peroxisomal-like [Daucus carota subsp. sativus]
BMK_Unigene_414463	3480	797	270	60	174.26	40.02	15.15	3.39	0.00965274	-3.30329	down	--	--	Molecular Function: aspartic-type endopeptidase activity (GO:0004190);;	K22683|5.0e-52|smo:SELMODRAFT_83230|K22683 aspartyl protease family protein [EC:3.4.23.-] | (RefSeq) hypothetical protein	[O]	Posttranslational modification, protein turnover, chaperones	Xylanase inhibitor N-terminal;; Xylanase inhibitor C-terminal;; Eukaryotic aspartyl protease	Aspartyl protease AED3 OS=Arabidopsis thaliana OX=3702 GN=AED3 PE=1 SV=1	Peptidase A1 domain-containing protein OS=Daucus carota subsp. sativus OX=79200 GN=DCAR_003253 PE=3 SV=1	O	Posttranslational modification, protein turnover, chaperones	PREDICTED: aspartyl protease AED3-like [Daucus carota subsp. sativus]
BMK_Unigene_254134	14	13	148	193	0.95	0.85	10.82	14.1	1.23e-06	4.00728	up	--	--	Cellular Component: integral component of membrane (GO:0016021);;	K20724|9.1e-76|cit:102627174|K20724 transmembrane protein 33 | (RefSeq) transmembrane protein 33 homolog isoform X1	--	--	--	--	Uncharacterized protein (Fragment) OS=Davidia involucrata OX=16924 GN=Din_020951 PE=3 SV=1	S	Function unknown	hypothetical protein F0562_005246 [Nyssa sinensis]
BMK_Unigene_332891	26	44	962	648	1.05	1.78	42.85	28.87	3.5e-10	4.84556	up	--	--	Cellular Component: mitochondrion (GO:0005739);; Cellular Component: peroxisomal membrane (GO:0005778);; Cellular Component: cytosol (GO:0005829);; Cellular Component: plasma membrane (GO:0005886);; Biological Process: protein import into peroxisome matrix, docking (GO:0016560);;	K13343|1.2e-214|dcr:108196076|K13343 peroxin-14 | (RefSeq) peroxisomal membrane protein PEX14	[MOU]	--	Pex14 N-terminal domain	Peroxisomal membrane protein PEX14 OS=Arabidopsis thaliana OX=3702 GN=PEX14 PE=1 SV=2	Peroxin-14 OS=Daucus carota subsp. sativus OX=79200 GN=DCAR_026132 PE=3 SV=1	--	--	PREDICTED: peroxisomal membrane protein PEX14 [Daucus carota subsp. sativus]
BMK_Unigene_202868	96	6	972	1161	2.5	0.17	28.14	33.59	0.000572651	4.80801	up	[S]	Function unknown	Molecular Function: RNA binding (GO:0003723);;	K12309|3.9e-36|eus:EUTSA_v10010152mg|K12309 beta-galactosidase [EC:3.2.1.23] | (RefSeq) hypothetical protein	[D]	Cell cycle control, cell division, chromosome partitioning	RNA recognition motif. (a.k.a. RRM, RBD, or RNP domain)	Protein MEI2-like 4 OS=Oryza sativa subsp. japonica OX=39947 GN=ML4 PE=2 SV=1	Uncharacterized protein OS=Daucus carota subsp. sativus OX=79200 GN=DCAR_016342 PE=4 SV=1	A	RNA processing and modification	PREDICTED: protein MEI2-like 4 isoform X2 [Daucus carota subsp. sativus]
BMK_Unigene_321601	331	215	25	12	13.33	8.7	1.15	0.57	8.42e-05	-3.52444	down	--	--	Molecular Function: hydrolase activity, hydrolyzing O-glycosyl compounds (GO:0004553);; Biological Process: carbohydrate metabolic process (GO:0005975);;	K19891|6.1e-81|smo:SELMODRAFT_87871|K19891 glucan endo-1,3-beta-glucosidase 1/2/3 [EC:3.2.1.39] | (RefSeq) hypothetical protein	--	--	Glycosyl hydrolases family 17	Glucan endo-1,3-beta-glucosidase 7 OS=Arabidopsis thaliana OX=3702 GN=At4g34480 PE=1 SV=2	Glucan endo-1,3-beta-D-glucosidase OS=Daucus carota subsp. sativus OX=79200 GN=DCAR_008760 PE=3 SV=1	G	Carbohydrate transport and metabolism	PREDICTED: glucan endo-1,3-beta-glucosidase 7-like [Daucus carota subsp. sativus]
BMK_Unigene_138894	79	58	218	407	11.85	8.78	37.31	69.8	0.00183405	2.5493	up	[Z]	Cytoskeleton	Molecular Function: ATP binding (GO:0005524);; Cellular Component: cytoplasm (GO:0005737);; Cellular Component: cytoskeleton (GO:0005856);;	K10355|1.3e-143|thj:104824474|K10355 actin, other eukaryote | (RefSeq) actin-1	[Z]	Cytoskeleton	Actin	Actin-1 OS=Oryza sativa subsp. indica OX=39946 GN=ACT1 PE=2 SV=1	Predicted protein OS=Hordeum vulgare subsp. vulgare OX=112509 PE=2 SV=1	Z	Cytoskeleton	predicted protein [Hordeum vulgare subsp. vulgare]
BMK_Unigene_072386	546	808	23	6	65.21	96.34	3.2	0.89	3.12e-07	-5.22365	down	[J]	Translation, ribosomal structure and biogenesis	Molecular Function: RNA binding (GO:0003723);;	K13195|4.1e-32|nsy:104224659|K13195 cold-inducible RNA-binding protein | (RefSeq) glycine-rich RNA-binding protein-like	[R]	General function prediction only	--	Glycine-rich RNA-binding protein GRP1A OS=Sinapis alba OX=3728 PE=2 SV=1	RRM domain-containing protein OS=Daucus carota subsp. sativus OX=79200 GN=DCAR_003671 PE=4 SV=1	A	RNA processing and modification	hypothetical protein DCAR_003671 [Daucus carota subsp. sativus]
BMK_Unigene_060855	3632	2275	11	4	173.48	108.93	0.6	0.24	7.74e-22	-8.26086	down	[I]	Lipid transport and metabolism	Biological Process: lipid metabolic process (GO:0006629);; Cellular Component: integral component of membrane (GO:0016021);;	K10256|3.5e-189|dcr:108218742|K10256 omega-6 fatty acid desaturase / acyl-lipid omega-6 desaturase (Delta-12 desaturase) [EC:1.14.19.6 1.14.19.22] | (RefSeq) delta(12)-fatty-acid desaturase FAD2-like	--	--	Fatty acid desaturase	Delta(12)-fatty-acid desaturase FAD2 OS=Vernicia fordii OX=73154 GN=FAD2 PE=1 SV=1	FA_desaturase domain-containing protein OS=Daucus carota subsp. sativus OX=79200 GN=DCAR_013553 PE=4 SV=1	I	Lipid transport and metabolism	PREDICTED: delta(12)-fatty-acid desaturase FAD2-like [Daucus carota subsp. sativus]
BMK_Unigene_190945	2	0	765	977	0.09	0	28.76	36.73	6.77e-14	10.1334	up	--	--	Biological Process: mRNA splicing, via spliceosome (GO:0000398);; Molecular Function: RNA binding (GO:0003723);; Molecular Function: metal ion binding (GO:0046872);; Cellular Component: U2AF complex (GO:0089701);;	K12836|3.1e-153|dcr:108227599|K12836 splicing factor U2AF 35 kDa subunit | (RefSeq) splicing factor U2af small subunit B-like	[A]	RNA processing and modification	Zinc finger C-x8-C-x5-C-x3-H type (and similar);; RNA recognition motif. (a.k.a. RRM, RBD, or RNP domain)	Splicing factor U2af small subunit B OS=Arabidopsis thaliana OX=3702 GN=U2AF35B PE=1 SV=1	Nucleotide-binding, alpha-beta plait OS=Cynara cardunculus var. scolymus OX=59895 GN=Ccrd_013689 PE=4 SV=1	A	RNA processing and modification	PREDICTED: splicing factor U2af small subunit B-like [Daucus carota subsp. sativus]
BMK_Unigene_151781	847	675	199	196	22.47	17.98	5.88	5.8	0.00907827	-1.59279	down	--	--	Cellular Component: exocyst (GO:0000145);; Biological Process: exocytosis (GO:0006887);; Cellular Component: integral component of membrane (GO:0016021);;	K19983|0.0e+00|dcr:108222884|K19983 exocyst complex component 1 | (RefSeq) exocyst complex component SEC3A	[U]	Intracellular trafficking, secretion, and vesicular transport	Exocyst complex component Sec3;; Exocyst complex component SEC3 N-terminal PIP2 binding PH;; Vps52 / Sac2 family	Exocyst complex component SEC3A OS=Arabidopsis thaliana OX=3702 GN=SEC3A PE=1 SV=1	Sec3-PIP2_bind domain-containing protein OS=Daucus carota subsp. sativus OX=79200 GN=DCAR_019495 PE=3 SV=1	U	Intracellular trafficking, secretion, and vesicular transport	PREDICTED: exocyst complex component SEC3A [Daucus carota subsp. sativus]
BMK_Unigene_254369	0	0	364	281	0	0.04	18.45	14.23	6.29e-10	11.1206	up	--	--	Molecular Function: protein dimerization activity (GO:0046983);;	K18878|1.5e-09|cann:107866053|K18878 BHLH transcription factor Upa20 | (RefSeq) Upa20; transcription factor bHLH137-like	--	--	Helix-loop-helix DNA-binding domain	Transcription factor bHLH122 OS=Arabidopsis thaliana OX=3702 GN=BHLH122 PE=1 SV=1	BHLH domain-containing protein OS=Daucus carota subsp. sativus OX=79200 GN=DCAR_002048 PE=4 SV=1	K	Transcription	PREDICTED: transcription factor bHLH130-like [Daucus carota subsp. sativus]
BMK_Unigene_143291	60	38	146	286	1.39	0.88	3.75	7.3	0.00536101	2.50581	up	[G]	Carbohydrate transport and metabolism	Molecular Function: alpha,alpha-trehalose-phosphate synthase (UDP-forming) activity (GO:0003825);; Molecular Function: trehalose-phosphatase activity (GO:0004805);; Biological Process: trehalose biosynthetic process (GO:0005992);;	K16055|0.0e+00|dcr:108222777|K16055 trehalose 6-phosphate synthase/phosphatase [EC:2.4.1.15 3.1.3.12] | (RefSeq) probable alpha,alpha-trehalose-phosphate synthase [UDP-forming] 11	[G]	Carbohydrate transport and metabolism	Glycosyltransferase family 20;; Trehalose-phosphatase;; Trehalose-phosphatase	Probable alpha,alpha-trehalose-phosphate synthase [UDP-forming] 11 OS=Arabidopsis thaliana OX=3702 GN=TPS11 PE=2 SV=1	Putative trehalose-6-phosphate synthase OS=Davidia involucrata OX=16924 GN=Din_025488 PE=3 SV=1	G	Carbohydrate transport and metabolism	PREDICTED: probable alpha,alpha-trehalose-phosphate synthase [UDP-forming] 11 [Daucus carota subsp. sativus]
BMK_Unigene_279335	47	22	343	172	0.85	0.41	6.82	3.43	0.0004565	3.26968	up	[M]	Cell wall/membrane/envelope biogenesis	Molecular Function: protein serine/threonine kinase activity (GO:0004674);; Molecular Function: ATP binding (GO:0005524);; Cellular Component: integral component of membrane (GO:0016021);;	K20181|6.4e-93|mtr:MTR_5g026090|K20181 vacuolar protein sorting-associated protein 18 | (RefSeq) vacuolar sorting-associated-like protein	--	--	Leucine rich repeat;; Leucine Rich repeats (2 copies);; Protein kinase domain;; Protein tyrosine and serine/threonine kinase	Probable LRR receptor-like serine/threonine-protein kinase At3g47570 OS=Arabidopsis thaliana OX=3702 GN=At3g47570 PE=2 SV=1	Putative LRR receptor-like serine/threonine-protein kinase (Fragment) OS=Davidia involucrata OX=16924 GN=Din_007855 PE=3 SV=1	T	Signal transduction mechanisms	probable LRR receptor-like serine/threonine-protein kinase At3g47570 [Camellia sinensis]
BMK_Unigene_013038	80	41	1	3	89.86	43.82	1.47	4.45	0.00355491	-4.54452	down	--	--	Molecular Function: ADP binding (GO:0043531);;	--	--	--	--	--	NB-ARC domain-containing protein OS=Daucus carota subsp. sativus OX=79200 GN=DCAR_011335 PE=4 SV=1	--	--	PREDICTED: probable disease resistance protein At5g43730 [Daucus carota subsp. sativus]
BMK_Unigene_402623	4112	3166	23	0	122.29	94.46	0.79	0	3.02e-06	-7.96072	down	[I]	Lipid transport and metabolism	Molecular Function: 3-hydroxyacyl-CoA dehydrogenase activity (GO:0003857);; Cellular Component: peroxisome (GO:0005777);; Biological Process: fatty acid beta-oxidation (GO:0006635);;	K10527|0.0e+00|dcr:108199516|K10527 enoyl-CoA hydratase/3-hydroxyacyl-CoA dehydrogenase [EC:4.2.1.17 1.1.1.35 1.1.1.211] | (RefSeq) peroxisomal fatty acid beta-oxidation multifunctional protein AIM1	[I]	Lipid transport and metabolism	3-hydroxyacyl-CoA dehydrogenase, NAD binding domain;; Enoyl-CoA hydratase/isomerase;; 3-hydroxyacyl-CoA dehydrogenase, C-terminal domain;; Enoyl-CoA hydratase/isomerase	Peroxisomal fatty acid beta-oxidation multifunctional protein AIM1 OS=Arabidopsis thaliana OX=3702 GN=AIM1 PE=1 SV=1	3-hydroxyacyl-CoA dehydrogenase OS=Daucus carota subsp. sativus OX=79200 GN=DCAR_028698 PE=3 SV=1	I	Lipid transport and metabolism	PREDICTED: peroxisomal fatty acid beta-oxidation multifunctional protein AIM1 [Daucus carota subsp. sativus]
BMK_Unigene_289711	167	3	9962	25287	10.04	0.21	669.69	1700.59	1.19e-06	8.13011	up	[IQR]	--	Molecular Function: molecular_function (GO:0003674);; Molecular Function: catalytic activity (GO:0003824);; Cellular Component: cellular_component (GO:0005575);; Cellular Component: intracellular (GO:0005622);; Cellular Component: obsolete cell (GO:0005623);; Cellular Component: cytoplasm (GO:0005737);; Cellular Component: plasma membrane (GO:0005886);; Biological Process: biological_process (GO:…	K19329|3.9e-117|mdm:114823275|K19329 WW domain-containing oxidoreductase | (RefSeq) short-chain dehydrogenase TIC 32, chloroplastic-like	[Q]	Secondary metabolites biosynthesis, transport and catabolism	short chain dehydrogenase;; Enoyl-(Acyl carrier protein) reductase;; KR domain	Short-chain dehydrogenase TIC 32, chloroplastic OS=Arabidopsis thaliana OX=3702 GN=TIC32 PE=2 SV=1	Uncharacterized protein OS=Daucus carota subsp. sativus OX=79200 GN=DCAR_000622 PE=3 SV=1	Q	Secondary metabolites biosynthesis, transport and catabolism	PREDICTED: short-chain dehydrogenase TIC 32, chloroplastic-like [Daucus carota subsp. sativus]
BMK_Unigene_421792	426	554	14	2	15.79	20.58	0.61	0.09	1.77e-06	-5.61088	down	--	--	Cellular Component: host cell nucleus (GO:0042025);;	K18810|2.9e-121|dcr:108200104|K18810 cyclin D1/2/4, plant | (RefSeq) cyclin-D1-1-like isoform X1	[D]	Cell cycle control, cell division, chromosome partitioning	Cyclin, N-terminal domain;; Cyclin, C-terminal domain	Cyclin-D1-1 OS=Arabidopsis thaliana OX=3702 GN=CYCD1-1 PE=1 SV=3	Cyclin N-terminal domain-containing protein OS=Daucus carota subsp. sativus OX=79200 GN=DCAR_026550 PE=3 SV=1	D	Cell cycle control, cell division, chromosome partitioning	PREDICTED: cyclin-D1-1-like isoform X1 [Daucus carota subsp. sativus]
BMK_Unigene_291197	16	18	647	591	0.55	0.61	23.33	21.34	3.55e-16	5.52692	up	--	--	Molecular Function: molecular_function (GO:0003674);; Molecular Function: binding (GO:0005488);; Molecular Function: protein binding (GO:0005515);; Cellular Component: cellular_component (GO:0005575);; Cellular Component: intracellular (GO:0005622);; Cellular Component: obsolete cell (GO:0005623);; Cellular Component: cytoplasm (GO:0005737);; Molecular Function: cytoskeletal protein binding (GO:0…	K11844|1.4e-10|cmo:103483482|K11844 ubiquitin carboxyl-terminal hydrolase 16/45 [EC:3.4.19.12] | (RefSeq) ubiquitin carboxyl-terminal hydrolase 2	--	--	Zein-binding	Myosin-binding protein 7 OS=Arabidopsis thaliana OX=3702 GN=MYOB7 PE=1 SV=1	GTD-binding domain-containing protein OS=Daucus carota subsp. sativus OX=79200 GN=DCAR_020677 PE=4 SV=1	S	Function unknown	PREDICTED: myosin-binding protein 7-like [Daucus carota subsp. sativus]
BMK_Unigene_361188	67	42	2	0	15.59	9.62	0.66	0	0.00565697	-5.40985	down	[J]	Translation, ribosomal structure and biogenesis	Molecular Function: structural constituent of ribosome (GO:0003735);; Cellular Component: ribosome (GO:0005840);; Biological Process: translation (GO:0006412);;	K02881|8.2e-11|vvi:100246602|K02881 large subunit ribosomal protein L18 | (RefSeq) 50S ribosomal protein L18	[O]	Posttranslational modification, protein turnover, chaperones	Ribosomal L18 of archaea, bacteria, mitoch. and chloroplast	--	Uncharacterized protein OS=Daucus carota subsp. sativus OX=79200 GN=DCAR_029387 PE=4 SV=1	O	Posttranslational modification, protein turnover, chaperones	PREDICTED: 50S ribosomal protein L18 [Daucus carota subsp. sativus]
BMK_Unigene_391542	37	83	4	2	3.62	8.04	0.51	0.29	0.00790438	-4.01314	down	--	--	--	K10704|5.5e-81|dcr:108202977|K10704 ubiquitin-conjugating enzyme E2 variant | (RefSeq) ubiquitin-conjugating enzyme E2 variant 1A-like	[O]	Posttranslational modification, protein turnover, chaperones	Ubiquitin-conjugating enzyme	Ubiquitin-conjugating enzyme E2 variant 1A OS=Arabidopsis thaliana OX=3702 GN=UEV1A PE=1 SV=1	Putative ubiquitin-conjugating enzyme E2 variant 1A OS=Davidia involucrata OX=16924 GN=Din_022899 PE=4 SV=1	O	Posttranslational modification, protein turnover, chaperones	PREDICTED: ubiquitin-conjugating enzyme E2 variant 1A-like [Daucus carota subsp. sativus]
BMK_Unigene_072960	778	851	19	6	111.29	121.45	3.24	1	3.95e-10	-5.69072	down	--	--	Cellular Component: mitochondrial inner membrane (GO:0005743);; Biological Process: mitochondrial pyruvate transmembrane transport (GO:0006850);;	K22138|2.5e-57|dcr:108193189|K22138 mitochondrial pyruvate carrier 1 | (RefSeq) mitochondrial pyruvate carrier 1	[S]	Function unknown	Mitochondrial pyruvate carriers	Mitochondrial pyruvate carrier 1 OS=Arabidopsis thaliana OX=3702 GN=MPC1 PE=3 SV=1	Mitochondrial pyruvate carrier OS=Daucus carota subsp. sativus OX=79200 GN=DCAR_026215 PE=3 SV=1	C	Energy production and conversion	PREDICTED: mitochondrial pyruvate carrier 1 [Daucus carota subsp. sativus]
BMK_Unigene_433408	73	42	2	0	1.03	0.59	0.03	0	0.0047317	-5.4836	down	--	--	--	--	--	--	Putative gypsy type transposon	--	--	--	--	PREDICTED: uncharacterized protein LOC108221894 [Daucus carota subsp. sativus]
BMK_Unigene_280329	34	11	165	789	1.03	0.34	5.61	26.67	0.000102545	4.79881	up	--	--	Cellular Component: integral component of membrane (GO:0016021);; Molecular Function: cellulose synthase (UDP-forming) activity (GO:0016760);; Biological Process: cellulose biosynthetic process (GO:0030244);;	K10999|2.3e-101|egu:105050741|K10999 cellulose synthase A [EC:2.4.1.12] | (RefSeq) cellulose synthase A catalytic subunit 9 [UDP-forming]	--	--	Cellulose synthase;; Cellulose synthase	Cellulose synthase-like protein G2 OS=Arabidopsis thaliana OX=3702 GN=CSLG2 PE=2 SV=1	Putative cellulose synthase-like protein G3 (Fragment) OS=Davidia involucrata OX=16924 GN=Din_024645 PE=4 SV=1	G	Carbohydrate transport and metabolism	PREDICTED: cellulose synthase-like protein G2 [Daucus carota subsp. sativus]
BMK_Unigene_143716	205	280	3	1	19.14	26.1	0.4	0.17	4.42e-08	-6.59386	down	[TE]	--	Molecular Function: magnesium ion binding (GO:0000287);; Molecular Function: ATP binding (GO:0005524);; Cellular Component: cytosol (GO:0005829);; Biological Process: regulation of nitrogen utilization (GO:0006808);; Biological Process: response to light stimulus (GO:0009416);; Cellular Component: chloroplast thylakoid (GO:0009534);; Biological Process: anthocyanin-containing compound biosyntheti…	--	--	--	Nitrogen regulatory protein P-II	Nitrogen regulatory protein P-II homolog OS=Arabidopsis thaliana OX=3702 GN=GLB1 PE=1 SV=1	Uncharacterized protein OS=Daucus carota subsp. sativus OX=79200 GN=DCAR_002917 PE=3 SV=1	K	Transcription	PREDICTED: nitrogen regulatory protein P-II homolog [Daucus carota subsp. sativus]
BMK_Unigene_027284	1628	3593	258	22	42.6	94.32	7.52	0.66	0.00638606	-3.91882	down	[I]	Lipid transport and metabolism	Molecular Function: catalytic activity (GO:0003824);; Cellular Component: integral component of membrane (GO:0016021);;	K01897|0.0e+00|dcr:108223155|K01897 long-chain acyl-CoA synthetase [EC:6.2.1.3] | (RefSeq) long chain acyl-CoA synthetase 8-like	[I]	Lipid transport and metabolism	AMP-binding enzyme	Long chain acyl-CoA synthetase 8 OS=Arabidopsis thaliana OX=3702 GN=LACS8 PE=1 SV=1	4-coumarate--CoA ligase OS=Daucus carota subsp. sativus OX=79200 GN=DCAR_019669 PE=4 SV=1	I	Lipid transport and metabolism	PREDICTED: long chain acyl-CoA synthetase 8-like [Daucus carota subsp. sativus]
BMK_Unigene_201621	91	224	606	850	3.71	9.15	27.53	38.62	0.00697196	2.51805	up	--	--	Cellular Component: nucleus (GO:0005634);; Biological Process: regulation of transcription, DNA-templated (GO:0006355);; Biological Process: auxin-activated signaling pathway (GO:0009734);;	K14484|6.5e-91|dcr:108193815|K14484 auxin-responsive protein IAA | (RefSeq) auxin-responsive protein IAA26-like	--	--	AUX/IAA family	Auxin-responsive protein IAA26 OS=Arabidopsis thaliana OX=3702 GN=IAA26 PE=1 SV=2	Auxin-responsive protein OS=Davidia involucrata OX=16924 GN=Din_000744 PE=3 SV=1	K	Transcription	PREDICTED: auxin-responsive protein IAA26-like [Daucus carota subsp. sativus]
BMK_Unigene_319957	107	78	4	0	6.87	5.05	0.33	0	0.00268267	-5.18096	down	--	--	Molecular Function: Hsp90 protein binding (GO:0051879);;	K09571|5.7e-09|fve:101298790|K09571 FK506-binding protein 4/5 [EC:5.2.1.8] | (RefSeq) peptidyl-prolyl cis-trans isomerase FKBP62-like	[R]	General function prediction only	Tetratricopeptide repeat;; Tetratricopeptide repeat;; TPR repeat;; Tetratricopeptide repeat;; Tetratricopeptide repeat	--	TPR_REGION domain-containing protein OS=Daucus carota subsp. sativus OX=79200 GN=DCAR_014726 PE=4 SV=1	L	Replication, recombination and repair	PREDICTED: tetratricopeptide repeat protein 1 [Daucus carota subsp. sativus]
BMK_Unigene_264718	0	0	38	53	0	0	9.22	12.91	0.000308931	8.29825	up	[J]	Translation, ribosomal structure and biogenesis	Molecular Function: RNA binding (GO:0003723);; Molecular Function: structural constituent of ribosome (GO:0003735);; Biological Process: translation (GO:0006412);; Cellular Component: small ribosomal subunit (GO:0015935);;	K02958|1.5e-76|qsu:112022139|K02958 small subunit ribosomal protein S15e | (RefSeq) 40S ribosomal protein S15	[J]	Translation, ribosomal structure and biogenesis	Ribosomal protein S19	40S ribosomal protein S15 OS=Elaeis oleifera OX=80265 GN=RPS15 PE=2 SV=1	40S ribosomal protein S15 OS=Anthurium amnicola OX=1678845 GN=RPS15_10 PE=3 SV=1	J	Translation, ribosomal structure and biogenesis	40s ribosomal protein-like protein S15 [Amniculicola lignicola CBS 123094]
BMK_Unigene_187730	53	34	0	0	1.19	0.76	0	0	0.00252709	-7.52317	down	--	--	Biological Process: protein polyubiquitination (GO:0000209);; Molecular Function: molecular_function (GO:0003674);; Molecular Function: catalytic activity (GO:0003824);; Molecular Function: ubiquitin-protein transferase activity (GO:0004842);; Cellular Component: cellular_component (GO:0005575);; Cellular Component: intracellular (GO:0005622);; Cellular Component: obsolete cell (GO:0005623);; Cel…	K10589|5.3e-122|dcr:108203830|K10589 ubiquitin-protein ligase E3 C [EC:2.3.2.26] | (RefSeq) E3 ubiquitin-protein ligase UPL6	[O]	Posttranslational modification, protein turnover, chaperones	HECT-domain (ubiquitin-transferase);; HECT-domain (ubiquitin-transferase)	E3 ubiquitin-protein ligase UPL6 OS=Arabidopsis thaliana OX=3702 GN=UPL6 PE=2 SV=1	E3 ubiquitin-protein ligase UPL6-like isoform X1 OS=Nicotiana tabacum OX=4097 GN=LOC107813587 PE=4 SV=1	O	Posttranslational modification, protein turnover, chaperones	PREDICTED: E3 ubiquitin-protein ligase UPL6 [Daucus carota subsp. sativus]
BMK_Unigene_418722	823	122	4	2	90.6	13.43	0.56	0.27	8.32e-07	-6.8918	down	--	--	Biological Process: defense response (GO:0006952);;	K01742|1.1e-08|psom:113322169|K01742 thebaine synthase [EC:4.2.99.24] | (RefSeq) major latex protein 149-like	--	--	Pathogenesis-related protein Bet v 1 family	Kirola OS=Actinidia deliciosa OX=3627 PE=1 SV=1	Bet_v_1 domain-containing protein OS=Daucus carota subsp. sativus OX=79200 GN=DCAR_007308 PE=4 SV=1	S	Function unknown	PREDICTED: kirola-like [Daucus carota subsp. sativus]
BMK_Unigene_422615	243	193	4	0	16.29	12.92	0.3	0	6.59e-06	-6.42032	down	--	--	Molecular Function: DNA-binding transcription factor activity (GO:0003700);; Cellular Component: nucleus (GO:0005634);; Biological Process: response to water deprivation (GO:0009414);; Biological Process: response to salt stress (GO:0009651);; Molecular Function: sequence-specific DNA binding (GO:0043565);;	K12835|5.7e-30|cmax:111493042|K12835 ATP-dependent RNA helicase DDX42 [EC:3.6.4.13] | (RefSeq) DEAD-box ATP-dependent RNA helicase 24 isoform X1	--	--	--	Probable WRKY transcription factor 57 OS=Arabidopsis thaliana OX=3702 GN=WRKY57 PE=2 SV=1	WRKY domain-containing protein OS=Daucus carota subsp. sativus OX=79200 GN=DCAR_030029 PE=4 SV=1	K	Transcription	PREDICTED: probable WRKY transcription factor 57 [Daucus carota subsp. sativus]
BMK_Unigene_340878	20	4	370	428	0.97	0.22	19.76	22.86	1.49e-07	5.44924	up	--	--	Molecular Function: DNA-binding transcription factor activity (GO:0003700);; Cellular Component: nucleus (GO:0005634);; Cellular Component: host cell nucleus (GO:0042025);; Molecular Function: sequence-specific DNA binding (GO:0043565);;	K09419|1.7e-175|dcr:108209344|K09419 heat shock transcription factor, other eukaryote | (RefSeq) heat stress transcription factor A-4c-like	[K]	Transcription	HSF-type DNA-binding	Heat stress transcription factor A-4a OS=Arabidopsis thaliana OX=3702 GN=HSFA4A PE=1 SV=1	HSF_DOMAIN domain-containing protein OS=Nyssa sinensis OX=561372 GN=F0562_013950 PE=3 SV=1	K	Transcription	PREDICTED: heat stress transcription factor A-4c-like [Daucus carota subsp. sativus]
BMK_Unigene_199641	0	6	42	199	0	0.63	5.15	23.86	0.00445128	5.61061	up	--	--	Cellular Component: nucleus (GO:0005634);; Molecular Function: SUMO transferase activity (GO:0019789);; Molecular Function: metal ion binding (GO:0046872);;	K22403|6.4e-23|ccaj:109819033|K22403 zinc finger MIZ domain-containing protein | (RefSeq) E3 SUMO-protein ligase SIZ1-like isoform X1	[K]	Transcription	--	E3 SUMO-protein ligase SIZ1 OS=Arabidopsis thaliana OX=3702 GN=SIZ1 PE=1 SV=2	SAP domain-containing protein OS=Daucus carota subsp. sativus OX=79200 GN=DCAR_015556 PE=4 SV=1	K	Transcription	PREDICTED: E3 SUMO-protein ligase SIZ1 [Daucus carota subsp. sativus]
BMK_Unigene_032406	357	208	51	34	16.41	9.6	2.65	1.76	0.00419962	-2.36818	down	--	--	Molecular Function: GTPase activity (GO:0003924);; Molecular Function: structural constituent of cytoskeleton (GO:0005200);; Molecular Function: GTP binding (GO:0005525);; Cellular Component: microtubule (GO:0005874);; Biological Process: microtubule-based process (GO:0007017);;	K07375|3.8e-255|dcr:108214618|K07375 tubulin beta | (RefSeq) tubulin beta chain-like	[Z]	Cytoskeleton	Tubulin/FtsZ family, GTPase domain;; Tubulin C-terminal domain	Tubulin beta-1 chain OS=Lupinus albus OX=3870 GN=TUBB1 PE=3 SV=1	Tubulin beta chain OS=Prunus persica OX=3760 GN=PRUPE_ppa004884mg PE=3 SV=1	Z	Cytoskeleton	PREDICTED: tubulin beta chain-like [Daucus carota subsp. sativus]
BMK_Unigene_171800	96	188	8	0	10.05	19.63	1.01	0	0.00910541	-4.84289	down	[R]	General function prediction only	Molecular Function: GTPase activity (GO:0003924);; Molecular Function: GTP binding (GO:0005525);; Cellular Component: plasma membrane (GO:0005886);;	K07910|5.3e-110|dcr:108215604|K07910 Ras-related protein Rab-18 | (RefSeq) ras-related protein RABC1	[R]	General function prediction only	Ras family;; Ras of Complex, Roc, domain of DAPkinase;; ADP-ribosylation factor family;; Gtr1/RagA G protein conserved region;; 50S ribosome-binding GTPase	Ras-related protein RABC1 OS=Arabidopsis thaliana OX=3702 GN=RABC1 PE=1 SV=1	Uncharacterized protein OS=Daucus carota subsp. sativus OX=79200 GN=DCAR_014400 PE=4 SV=1	U	Intracellular trafficking, secretion, and vesicular transport	PREDICTED: ras-related protein RABC1 [Daucus carota subsp. sativus]
BMK_Unigene_264097	130	129	461	711	4.35	4.32	17.1	26.37	0.000258125	2.52416	up	--	--	Molecular Function: protein kinase activity (GO:0004672);; Molecular Function: ATP binding (GO:0005524);;	K00924|2.2e-106|ini:109185417|K00924 kinase [EC:2.7.1.-] | (RefSeq) probable receptor-like protein kinase At5g47070	[T]	Signal transduction mechanisms	Protein kinase domain;; Protein tyrosine and serine/threonine kinase;; Sigma-70, region 4	Serine/threonine-protein kinase PCRK1 OS=Arabidopsis thaliana OX=3702 GN=PCRK1 PE=1 SV=1	Protein kinase domain-containing protein OS=Daucus carota subsp. sativus OX=79200 GN=DCAR_017696 PE=4 SV=1	T	Signal transduction mechanisms	PREDICTED: probable receptor-like protein kinase At5g47070 isoform X1 [Daucus carota subsp. sativus]
BMK_Unigene_221533	0	0	187	150	0	0	43.16	34.74	5.13e-08	10.1842	up	--	--	--	--	--	--	--	--	--	--	--	hypothetical protein BS50DRAFT_407267 [Corynespora cassiicola Philippines]
BMK_Unigene_312383	233	106	798	771	4.83	2.21	18.3	17.69	0.00055933	2.58618	up	[L]	Replication, recombination and repair	Molecular Function: nucleic acid binding (GO:0003676);; Molecular Function: ATP binding (GO:0005524);;	K11594|1.9e-53|dcr:108216833|K11594 ATP-dependent RNA helicase DDX3X [EC:3.6.4.13] | (RefSeq) DEAD-box ATP-dependent RNA helicase 52C-like	--	--	Glycosyl hydrolases family 28;; Glycosyl hydrolases family 28	Polygalacturonase OS=Actinidia deliciosa OX=3627 PE=2 SV=1	Uncharacterized protein OS=Daucus carota subsp. sativus OX=79200 GN=DCAR_014875 PE=4 SV=1	H	Coenzyme transport and metabolism	PREDICTED: DEAD-box ATP-dependent RNA helicase 52C-like [Daucus carota subsp. sativus]
BMK_Unigene_257026	8	14	166	154	0.45	0.76	10.04	9.29	4.57e-06	4.18869	up	[G]	Carbohydrate transport and metabolism	Biological Process: carbohydrate metabolic process (GO:0005975);; Molecular Function: carbohydrate binding (GO:0030246);; Molecular Function: glucose-6-phosphate 1-epimerase activity (GO:0047938);;	K01792|5.4e-72|dcr:108210430|K01792 glucose-6-phosphate 1-epimerase [EC:5.1.3.15] | (RefSeq) putative glucose-6-phosphate 1-epimerase	[G]	Carbohydrate transport and metabolism	Aldose 1-epimerase;; Aldose 1-epimerase	Putative glucose-6-phosphate 1-epimerase OS=Cenchrus ciliaris OX=35872 PE=2 SV=1	Glucose-6-phosphate 1-epimerase OS=Daucus carota subsp. sativus OX=79200 GN=DCAR_011257 PE=3 SV=1	G	Carbohydrate transport and metabolism	PREDICTED: putative glucose-6-phosphate 1-epimerase [Daucus carota subsp. sativus]
BMK_Unigene_053591	1	1	21545	2514	0.13	0.14	3296.64	385.47	1.04e-16	13.8925	up	--	--	--	--	--	--	--	--	Uncharacterized protein OS=Daucus carota subsp. sativus OX=79200 GN=DCAR_019715 PE=4 SV=1	--	--	PREDICTED: uncharacterized protein LOC108220114 [Daucus carota subsp. sativus]
BMK_Unigene_391124	435	269	19	31	19.35	11.97	0.99	1.57	2.23e-05	-3.44934	down	--	--	Biological Process: ubiquitin-dependent protein catabolic process (GO:0006511);; Biological Process: protein deubiquitination (GO:0016579);; Molecular Function: thiol-dependent ubiquitinyl hydrolase activity (GO:0036459);;	K11843|3.3e-222|dcr:108209120|K11843 ubiquitin carboxyl-terminal hydrolase 14 [EC:3.4.19.12] | (RefSeq) ubiquitin carboxyl-terminal hydrolase 6-like	[O]	Posttranslational modification, protein turnover, chaperones	Ubiquitin carboxyl-terminal hydrolase;; Ubiquitin carboxyl-terminal hydrolase	Ubiquitin carboxyl-terminal hydrolase 6 OS=Arabidopsis thaliana OX=3702 GN=UBP6 PE=1 SV=1	Ubiquitin carboxyl-terminal hydrolase OS=Daucus carota subsp. sativus OX=79200 GN=DCAR_007611 PE=3 SV=1	O	Posttranslational modification, protein turnover, chaperones	hypothetical protein DCAR_007611 [Daucus carota subsp. sativus]
BMK_Unigene_006962	66	72	331	514	2.78	3.03	15.4	23.88	4.59e-05	2.95679	up	--	--	Cellular Component: ubiquitin ligase complex (GO:0000151);; Molecular Function: protein binding (GO:0005515);; Cellular Component: cellular_component (GO:0005575);; Cellular Component: intracellular (GO:0005622);; Cellular Component: obsolete cell (GO:0005623);; Cellular Component: nucleus (GO:0005634);; Cellular Component: nucleoplasm (GO:0005654);; Cellular Component: cytoplasm (GO:0005737);; C…	K11804|1.9e-196|dcr:108226423|K11804 DDB1- and CUL4-associated factor 8 | (RefSeq) DDB1- and CUL4-associated factor 8 isoform X1	[R]	General function prediction only	WD domain, G-beta repeat	Protein ALTERED SEED GERMINATION 2 OS=Arabidopsis thaliana OX=3702 GN=ASG2 PE=1 SV=1	Uncharacterized protein OS=Daucus carota subsp. sativus OX=79200 GN=DCAR_022422 PE=4 SV=1	S	Function unknown	PREDICTED: DDB1- and CUL4-associated factor 8 isoform X2 [Daucus carota subsp. sativus]
BMK_Unigene_396563	197	72	0	0	4.94	1.81	0	0	1.32e-05	-9.12978	down	--	--	Molecular Function: calcium ion binding (GO:0005509);; Cellular Component: mitochondrion (GO:0005739);; Cellular Component: integral component of membrane (GO:0016021);; Molecular Function: ribosome binding (GO:0043022);;	K17800|0.0e+00|dcr:108192301|K17800 LETM1 and EF-hand domain-containing protein 1, mitochondrial | (RefSeq) LETM1 and EF-hand domain-containing protein 1, mitochondrial	[S]	Function unknown	LETM1-like protein	--	Leucine zipper-EF-hand-containing transmembrane protein 1 OS=Daucus carota subsp. sativus OX=79200 GN=DCAR_031599 PE=3 SV=1	O	Posttranslational modification, protein turnover, chaperones	PREDICTED: LETM1 and EF-hand domain-containing protein 1, mitochondrial [Daucus carota subsp. sativus]
BMK_Unigene_001888	0	0	157	70	0	0.03	20.13	8.99	2.63e-06	9.6113	up	--	--	Molecular Function: molecular_function (GO:0003674);; Molecular Function: catalytic activity (GO:0003824);; Molecular Function: ubiquitin-protein transferase activity (GO:0004842);; Biological Process: cellular protein modification process (GO:0006464);; Biological Process: proteolysis (GO:0006508);; Biological Process: ubiquitin-dependent protein catabolic process (GO:0006511);; Biological Proce…	K16282|6.1e-47|nsy:104228223|K16282 E3 ubiquitin-protein ligase RHA2 [EC:2.3.2.27] | (RefSeq) E3 ubiquitin-protein ligase RHA2A	[O]	Posttranslational modification, protein turnover, chaperones	Ring finger domain;; RING-like zinc finger;; Zinc finger, C3HC4 type (RING finger);; Zinc finger, C3HC4 type (RING finger);; zinc-RING finger domain	E3 ubiquitin-protein ligase RHA2B OS=Arabidopsis thaliana OX=3702 GN=RHA2B PE=1 SV=2	RING-type domain-containing protein OS=Daucus carota subsp. sativus OX=79200 GN=DCAR_007272 PE=4 SV=1	O	Posttranslational modification, protein turnover, chaperones	hypothetical protein DCAR_007272 [Daucus carota subsp. sativus]
BMK_Unigene_395842	1353	1436	47	0	15.45	16.46	0.6	0	0.00558977	-5.56039	down	--	--	Molecular Function: RNA binding (GO:0003723);;	K03260|0.0e+00|dcr:108218357|K03260 translation initiation factor 4G | (RefSeq) eukaryotic translation initiation factor 4G-like	[J]	Translation, ribosomal structure and biogenesis	MIF4G domain;; MA3 domain	Eukaryotic translation initiation factor 4G OS=Arabidopsis thaliana OX=3702 GN=EIF4G PE=1 SV=2	MI domain-containing protein OS=Daucus carota subsp. sativus OX=79200 GN=DCAR_025037 PE=4 SV=1	J	Translation, ribosomal structure and biogenesis	PREDICTED: eukaryotic translation initiation factor 4G-like [Daucus carota subsp. sativus]
BMK_Unigene_390837	545	503	89	79	16.38	15.17	2.99	2.66	0.000267566	-2.29472	down	--	--	Molecular Function: methyltransferase activity (GO:0008168);; Cellular Component: integral component of membrane (GO:0016021);; Biological Process: methylation (GO:0032259);;	K23872|7.0e-138|eus:EUTSA_v10028525mg|K23872 putative homogalacturonan methyltransferase [EC:2.1.1.-] | (RefSeq) hypothetical protein	--	--	Putative S-adenosyl-L-methionine-dependent methyltransferase;; Methyltransferase domain;; Methyltransferase domain;; Methyltransferase domain	Probable methyltransferase PMT2 OS=Arabidopsis thaliana OX=3702 GN=At1g26850 PE=2 SV=2	Methyltransferase OS=Daucus carota subsp. sativus OX=79200 GN=DCAR_027409 PE=3 SV=1	S	Function unknown	PREDICTED: probable methyltransferase PMT2 [Daucus carota subsp. sativus]
BMK_Unigene_151559	27	16	7860	8414	1.23	0.75	396.09	424.09	6.24e-46	8.92627	up	--	--	Molecular Function: adenosylmethionine decarboxylase activity (GO:0004014);; Biological Process: S-adenosylmethioninamine biosynthetic process (GO:0006557);; Biological Process: spermine biosynthetic process (GO:0006597);; Biological Process: spermidine biosynthetic process (GO:0008295);;	K01611|9.6e-182|dcr:108199615|K01611 S-adenosylmethionine decarboxylase [EC:4.1.1.50] | (RefSeq) S-adenosylmethionine decarboxylase proenzyme	[T]	Signal transduction mechanisms	Adenosylmethionine decarboxylase;; S-adenosyl-l-methionine decarboxylase leader peptide	S-adenosylmethionine decarboxylase proenzyme OS=Daucus carota OX=4039 GN=SAMDC PE=2 SV=1	S-adenosylmethionine decarboxylase proenzyme OS=Daucus carota OX=4039 GN=samdc2 PE=3 SV=1	H	Coenzyme transport and metabolism	S-adenosylmethionine decarboxylase [Daucus carota]
BMK_Unigene_073928	1863	27	28	11	29.88	0.44	0.5	0.2	0.00576952	-5.17209	down	--	--	Cellular Component: integral component of membrane (GO:0016021);;	--	--	--	--	--	Uncharacterized protein OS=Daucus carota subsp. sativus OX=79200 GN=DCAR_008448 PE=4 SV=1	--	--	hypothetical protein DCAR_008448 [Daucus carota subsp. sativus]
BMK_Unigene_263836	358	443	1029	1708	22.95	28.44	74.01	122.9	0.00384111	2.10968	up	[G]	Carbohydrate transport and metabolism	Biological Process: biosynthetic process (GO:0009058);; Cellular Component: integral component of membrane (GO:0016021);; Molecular Function: strictosidine synthase activity (GO:0016844);;	--	[R]	General function prediction only	Strictosidine synthase;; SMP-30/Gluconolactonase/LRE-like region;; NHL repeat	Protein STRICTOSIDINE SYNTHASE-LIKE 6 OS=Arabidopsis thaliana OX=3702 GN=SSL6 PE=2 SV=1	Str_synth domain-containing protein OS=Daucus carota subsp. sativus OX=79200 GN=DCAR_014310 PE=3 SV=1	J	Translation, ribosomal structure and biogenesis	PREDICTED: protein STRICTOSIDINE SYNTHASE-LIKE 5-like [Daucus carota subsp. sativus]
BMK_Unigene_423014	24	166	0	0	2.31	15.6	0	0	0.000505371	-8.73267	down	--	--	--	--	--	--	Hydrophobic seed protein;; Probable lipid transfer	36.4 kDa proline-rich protein OS=Solanum lycopersicum OX=4081 GN=TPRP-F1 PE=2 SV=1	Proline-rich protein OS=Prunus yedoensis var. nudiflora OX=2094558 GN=Pyn_24572 PE=3 SV=1	S	Function unknown	36.4 kDa proline-rich protein-like [Olea europaea var. sylvestris]
BMK_Unigene_013671	2	0	53	48	0.08	0	2.28	2.05	0.000968585	6.04202	up	--	--	Cellular Component: nucleus (GO:0005634);;	--	--	--	TFIIS helical bundle-like domain	Probable mediator of RNA polymerase II transcription subunit 26b OS=Arabidopsis thaliana OX=3702 GN=MED26B PE=2 SV=1	TFIIS N-terminal domain-containing protein OS=Daucus carota subsp. sativus OX=79200 GN=DCAR_013651 PE=4 SV=1	K	Transcription	PREDICTED: probable mediator of RNA polymerase II transcription subunit 26b [Daucus carota subsp. sativus]
BMK_Unigene_336482	42	152	0	1	2.03	7.27	0	0.06	0.000938915	-7.30284	down	--	--	--	K00858|2.2e-18|egr:104421503|K00858 NAD+ kinase [EC:2.7.1.23] | (RefSeq) putative NAD kinase 3 isoform X1	--	--	Protein RETICULATA-related	Protein RETICULATA-RELATED 4, chloroplastic OS=Arabidopsis thaliana OX=3702 GN=RER4 PE=2 SV=1	Uncharacterized protein OS=Daucus carota subsp. sativus OX=79200 GN=DCAR_029705 PE=3 SV=1	S	Function unknown	PREDICTED: protein RETICULATA-RELATED 4, chloroplastic-like [Daucus carota subsp. sativus]
BMK_Unigene_286685	1	0	491	652	0.04	0	22.15	29.37	1.18e-09	10.5119	up	--	--	Molecular Function: protein serine/threonine phosphatase activity (GO:0004722);;	K17500|9.9e-148|dosa:Os09t0459600-01|K17500 integrin-linked kinase-associated serine/threonine phosphatase 2C [EC:3.1.3.16] | (RefSeq) Os09g0459600; Similar to Calmodulin-binding protein phosphatase.	[T]	Signal transduction mechanisms	Protein phosphatase 2C	Probable protein phosphatase 2C 12 OS=Arabidopsis thaliana OX=3702 GN=At1g47380 PE=2 SV=1	PPM-type phosphatase domain-containing protein OS=Daucus carota subsp. sativus OX=79200 GN=DCAR_008789 PE=4 SV=1	T	Signal transduction mechanisms	PREDICTED: probable protein phosphatase 2C 12 [Daucus carota subsp. sativus]
BMK_Unigene_334666	44	54	309	257	1.23	1.49	9.42	7.83	6.79e-05	2.86487	up	--	--	Biological Process: regulation of transcription, DNA-templated (GO:0006355);; Biological Process: circadian rhythm (GO:0007623);;	--	--	--	--	--	Uncharacterized protein OS=Daucus carota subsp. sativus OX=79200 GN=DCAR_029711 PE=4 SV=1	--	--	hypothetical protein DCAR_029711 [Daucus carota subsp. sativus]
BMK_Unigene_000120	964	2037	6	0	84.31	178.23	0.59	0	7.26e-10	-8.66079	down	[J]	Translation, ribosomal structure and biogenesis	Molecular Function: RNA binding (GO:0003723);;	K13195|4.4e-20|nau:109215982|K13195 cold-inducible RNA-binding protein | (RefSeq) glycine-rich RNA-binding protein-like	[R]	General function prediction only	--	Glycine-rich RNA-binding protein 7 OS=Arabidopsis thaliana OX=3702 GN=RBG7 PE=1 SV=1	RNA-binding glycine-rich protein-1a OS=Nicotiana sylvestris OX=4096 GN=LOC104224659 PE=2 SV=1	A	RNA processing and modification	PREDICTED: glycine-rich RNA-binding protein-like [Nicotiana attenuata]
BMK_Unigene_223532	0	0	40	74	0	0	27.18	50.85	0.000114099	8.62474	up	[J]	Translation, ribosomal structure and biogenesis	Molecular Function: structural constituent of ribosome (GO:0003735);; Biological Process: translation (GO:0006412);; Cellular Component: cytosolic small ribosomal subunit (GO:0022627);;	K02957|1.4e-36|ccav:112506771|K02957 small subunit ribosomal protein S15Ae | (RefSeq) 40S ribosomal protein S15a-like	[J]	Translation, ribosomal structure and biogenesis	Ribosomal protein S8	40S ribosomal protein S15a OS=Daucus carota OX=4039 GN=RPS15A PE=2 SV=3	Putative ribosomal protein S8 OS=Helianthus annuus OX=4232 GN=HannXRQ_Chr05g0134231 PE=3 SV=1	J	Translation, ribosomal structure and biogenesis	PREDICTED: 40S ribosomal protein S15a [Daucus carota subsp. sativus]
BMK_Unigene_397140	211	263	0	0	13.87	17.25	0	0	9e-08	-9.99744	down	[O]	Posttranslational modification, protein turnover, chaperones	Cellular Component: cytosol (GO:0005829);; Molecular Function: unfolded protein binding (GO:0051082);; Biological Process: chaperone cofactor-dependent protein refolding (GO:0051085);; Molecular Function: chaperone binding (GO:0051087);;	K09510|6.5e-167|dcr:108196599|K09510 DnaJ homolog subfamily B member 4 | (RefSeq) dnaJ protein homolog 1-like	[O]	Posttranslational modification, protein turnover, chaperones	DnaJ C terminal domain;; DnaJ domain	DnaJ protein homolog OS=Cucumis sativus OX=3659 GN=DNAJ1 PE=2 SV=1	Putative DNAJ heat shock family protein OS=Helianthus annuus OX=4232 GN=HannXRQ_Chr11g0336951 PE=4 SV=1	O	Posttranslational modification, protein turnover, chaperones	PREDICTED: dnaJ protein homolog 1-like [Daucus carota subsp. sativus]
BMK_Unigene_026517	79	23	119	894	2.73	0.8	4.59	34.41	0.00857779	3.71119	up	[G]	Carbohydrate transport and metabolism	Molecular Function: trehalose-phosphatase activity (GO:0004805);; Biological Process: trehalose biosynthetic process (GO:0005992);;	K01087|1.6e-197|dcr:108215226|K01087 trehalose 6-phosphate phosphatase [EC:3.1.3.12] | (RefSeq) trehalose-phosphate phosphatase A-like	[G]	Carbohydrate transport and metabolism	Trehalose-phosphatase	Trehalose-phosphate phosphatase A OS=Arabidopsis thaliana OX=3702 GN=TPPA PE=1 SV=1	Trehalose 6-phosphate phosphatase OS=Daucus carota subsp. sativus OX=79200 GN=DCAR_009441 PE=3 SV=1	G	Carbohydrate transport and metabolism	PREDICTED: trehalose-phosphate phosphatase A-like [Daucus carota subsp. sativus]
BMK_Unigene_050339	930	737	146	145	15.02	11.95	2.62	2.6	0.000274533	-2.16462	down	--	--	--	K20792|0.0e+00|dcr:108227862|K20792 N-alpha-acetyltransferase 15/16, NatA auxiliary subunit | (RefSeq) N-alpha-acetyltransferase 15, NatA auxiliary subunit-like	[B]	Chromatin structure and dynamics	NMDA receptor-regulated protein 1;; Tetratricopeptide repeat;; Tetratricopeptide repeat;; Tetratricopeptide repeat;; TPR repeat;; Tetratricopeptide repeat;; Tetratricopeptide repeat;; Tetratricopeptide repeat;; Tetratricopeptide repeat;; OTU-like cysteine protease	N-terminal acetyltransferase A complex auxiliary subunit NAA15 OS=Arabidopsis thaliana OX=3702 GN=NAA15 PE=1 SV=1	Uncharacterized protein OS=Nyssa sinensis OX=561372 GN=F0562_024646 PE=4 SV=1	B	Chromatin structure and dynamics	PREDICTED: N-alpha-acetyltransferase 15, NatA auxiliary subunit-like [Daucus carota subsp. sativus]
BMK_Unigene_290948	278	326	1411	1208	8.08	9.51	45.55	38.99	5.09e-05	2.45235	up	--	--	Molecular Function: molecular_function (GO:0003674);; Molecular Function: DNA binding (GO:0003677);; Molecular Function: DNA-binding transcription factor activity (GO:0003700);; Cellular Component: cellular_component (GO:0005575);; Cellular Component: intracellular (GO:0005622);; Cellular Component: obsolete cell (GO:0005623);; Cellular Component: nucleus (GO:0005634);; Cellular Component: cytopl…	K00521|3.6e-36|cmos:111447866|K00521 ferric-chelate reductase [EC:1.16.1.7] | (RefSeq) ferric reduction oxidase 7, chloroplastic-like	--	--	No apical meristem (NAM) protein	NAC domain-containing protein 82 OS=Arabidopsis thaliana OX=3702 GN=NAC082 PE=1 SV=1	NAC domain-containing protein OS=Daucus carota subsp. sativus OX=79200 GN=DCAR_001346 PE=4 SV=1	G	Carbohydrate transport and metabolism	PREDICTED: uncharacterized protein LOC108204501 isoform X2 [Daucus carota subsp. sativus]
BMK_Unigene_202542	0	0	1269	388	0	0	55.06	16.86	8.93e-11	12.4775	up	--	--	--	--	[S]	Function unknown	TLD	--	TLDc domain-containing protein OS=Daucus carota subsp. sativus OX=79200 GN=DCAR_009935 PE=4 SV=1	S	Function unknown	PREDICTED: uncharacterized protein LOC108215434 [Daucus carota subsp. sativus]
BMK_Unigene_151944	326	521	0	0	12.46	19.95	0	0	4.33e-09	-10.8454	down	[O]	Posttranslational modification, protein turnover, chaperones	Biological Process: cell redox homeostasis (GO:0045454);;	K17609|2.2e-283|dcr:108202678|K17609 nucleoredoxin [EC:1.8.1.8] | (RefSeq) probable nucleoredoxin 1	[R]	General function prediction only	Thioredoxin-like;; AhpC/TSA family;; Redoxin;; Thioredoxin;; Thioredoxin-like domain;; C1 domain;; Thioredoxin-like;; SCO1/SenC	Probable nucleoredoxin 1 OS=Arabidopsis thaliana OX=3702 GN=At1g60420 PE=1 SV=1	Uncharacterized protein OS=Daucus carota subsp. sativus OX=79200 GN=DCAR_031110 PE=4 SV=1	O	Posttranslational modification, protein turnover, chaperones	PREDICTED: probable nucleoredoxin 1 [Daucus carota subsp. sativus]
BMK_Unigene_192601	108	191	2294	378	1.44	2.55	33.72	5.55	0.00463739	3.47177	up	--	--	Biological Process: double-strand break repair via homologous recombination (GO:0000724);; Biological Process: recombinational repair (GO:0000725);; Biological Process: nucleobase-containing compound metabolic process (GO:0006139);; Biological Process: DNA metabolic process (GO:0006259);; Biological Process: DNA repair (GO:0006281);; Biological Process: double-strand break repair (GO:0006302);; B…	K23113|0.0e+00|dcr:108212061|K23113 structural maintenance of chromosomes flexible hinge domain-containing protein 1 | (RefSeq) uncharacterized protein LOC108212061	--	--	Histidine kinase-, DNA gyrase B-, and HSP90-like ATPase	Structural maintenance of chromosomes flexible hinge domain-containing protein GMI1 OS=Arabidopsis thaliana OX=3702 GN=GMI1 PE=2 SV=1	Uncharacterized protein OS=Nyssa sinensis OX=561372 GN=F0562_026740 PE=4 SV=1	S	Function unknown	PREDICTED: uncharacterized protein LOC108212061 [Daucus carota subsp. sativus]
BMK_Unigene_210856	0	0	255	695	0	0	44.89	122.54	1.03e-09	11.6854	up	--	--	--	K14771|6.7e-23|egr:104415908|K14771 U3 small nucleolar RNA-associated protein 19 | (RefSeq) uncharacterized protein LOC104415908 isoform X1	--	--	Lytic transglycolase	--	Expansin-like EG45 domain-containing protein OS=Camellia sinensis var. sinensis OX=542762 GN=TEA_020332 PE=4 SV=1	S	Function unknown	hypothetical protein AG4045_011677 [Apium graveolens]
BMK_Unigene_246165	0	0	63	115	0	0	13.95	25.17	7.65e-06	9.26753	up	--	--	--	--	--	--	--	--	Uncharacterized protein OS=Nyssa sinensis OX=561372 GN=F0562_028159 PE=4 SV=1	--	--	hypothetical protein F0562_028159 [Nyssa sinensis]
BMK_Unigene_300719	534	444	42	34	15.47	12.92	1.38	1.12	4.65e-07	-3.33524	down	--	--	Cellular Component: integral component of membrane (GO:0016021);;	K19041|3.1e-16|nto:104112820|K19041 E3 ubiquitin-protein ligase RNF38/44 [EC:2.3.2.27] | (RefSeq) RING-H2 finger protein ATL16-like	[O]	Posttranslational modification, protein turnover, chaperones	Ring finger domain;; RING-H2 zinc finger domain;; RING-like zinc finger;; Zinc finger, C3HC4 type (RING finger);; RING-type zinc-finger;; Zinc finger, C3HC4 type (RING finger);; zinc-RING finger domain;; Anaphase-promoting complex subunit 11 RING-H2 finger	RING-H2 finger protein ATL64 OS=Arabidopsis thaliana OX=3702 GN=ATL64 PE=2 SV=1	RING-type domain-containing protein OS=Daucus carota subsp. sativus OX=79200 GN=DCAR_006907 PE=4 SV=1	O	Posttranslational modification, protein turnover, chaperones	PREDICTED: RING-H2 finger protein ATL7-like isoform X1 [Daucus carota subsp. sativus]
BMK_Unigene_374969	191	191	28	35	7.42	7.41	1.23	1.53	0.0047904	-2.25557	down	[GR]	--	Molecular Function: hydrolase activity (GO:0016787);;	K22912|3.4e-191|dcr:108204468|K22912 5-amino-6-(5-phospho-D-ribitylamino)uracil phosphatase [EC:3.1.3.104] | (RefSeq) sugar phosphatase YfbT-like	[R]	General function prediction only	Haloacid dehalogenase-like hydrolase;; haloacid dehalogenase-like hydrolase;; HAD-hyrolase-like	5-amino-6-(5-phospho-D-ribitylamino)uracil phosphatase, chloroplastic OS=Arabidopsis thaliana OX=3702 GN=PYRP2 PE=1 SV=1	Uncharacterized protein OS=Daucus carota subsp. sativus OX=79200 GN=DCAR_004636 PE=4 SV=1	S	Function unknown	PREDICTED: sugar phosphatase YfbT-like [Daucus carota subsp. sativus]
BMK_Unigene_372321	55	8	762	525	2	0.31	30.78	21.21	3.93e-05	4.75709	up	[J]	Translation, ribosomal structure and biogenesis	Molecular Function: nucleic acid binding (GO:0003676);; Molecular Function: lysine-tRNA ligase activity (GO:0004824);; Molecular Function: ATP binding (GO:0005524);; Cellular Component: cytoplasm (GO:0005737);; Biological Process: lysyl-tRNA aminoacylation (GO:0006430);;	K04567|3.3e-306|dcr:108223462|K04567 lysyl-tRNA synthetase, class II [EC:6.1.1.6] | (RefSeq) lysine--tRNA ligase	[J]	Translation, ribosomal structure and biogenesis	tRNA synthetases class II (D, K and N);; OB-fold nucleic acid binding domain;; tRNA synthetases class II core domain (F)	Lysine--tRNA ligase, cytoplasmic OS=Arabidopsis thaliana OX=3702 GN=At3g11710 PE=1 SV=1	Lysine--tRNA ligase OS=Daucus carota subsp. sativus OX=79200 GN=DCAR_017981 PE=3 SV=1	J	Translation, ribosomal structure and biogenesis	PREDICTED: lysine--tRNA ligase [Daucus carota subsp. sativus]
BMK_Unigene_422243	251	415	63	39	12.35	20.48	3.46	2.15	0.00701382	-2.38698	down	[Q]	Secondary metabolites biosynthesis, transport and catabolism	--	K22374|5.0e-108|dcr:108199655|K22374 3''-deamino-3''-oxonicotianamine reductase [EC:1.1.1.285] | (RefSeq) non-functional NADPH-dependent codeinone reductase 2-like	[R]	General function prediction only	Aldo/keto reductase family;; Aldo/keto reductase family	Non-functional NADPH-dependent codeinone reductase 2 OS=Papaver somniferum OX=3469 GN=COR2 PE=1 SV=1	Aldo_ket_red domain-containing protein OS=Hevea brasiliensis OX=3981 GN=GH714_024534 PE=4 SV=1	S	Function unknown	PREDICTED: non-functional NADPH-dependent codeinone reductase 2-like [Daucus carota subsp. sativus]
BMK_Unigene_243049	0	0	18	31	0	0	16.85	29.47	0.00744884	7.40619	up	--	--	Molecular Function: hydrolase activity, hydrolyzing O-glycosyl compounds (GO:0004553);; Biological Process: carbohydrate metabolic process (GO:0005975);;	K19891|3.8e-12|crb:17886892|K19891 glucan endo-1,3-beta-glucosidase 1/2/3 [EC:3.2.1.39] | (RefSeq) glucan endo-1,3-beta-glucosidase 3	--	--	Glycosyl hydrolases family 17	Glucan endo-1,3-beta-glucosidase, acidic isoform GI9 OS=Nicotiana tabacum OX=4097 GN=PR2 PE=1 SV=1	Uncharacterized protein OS=Daucus carota subsp. sativus OX=79200 GN=DCAR_008914 PE=3 SV=1	G	Carbohydrate transport and metabolism	PREDICTED: glucan endo-1,3-beta-glucosidase-like [Daucus carota subsp. sativus]
BMK_Unigene_291617	2	2	297	192	0.11	0.11	18.65	12.06	1.58e-10	7.27828	up	--	--	--	--	--	--	--	--	F-box domain-containing protein OS=Daucus carota subsp. sativus OX=79200 GN=DCAR_030117 PE=4 SV=1	--	--	hypothetical protein DCAR_030117 [Daucus carota subsp. sativus]
BMK_Unigene_292631	49	59	1169	1133	0.68	0.82	17.81	17.25	9.21e-15	4.75045	up	--	--	Molecular Function: protein binding (GO:0005515);;	K18730|0.0e+00|dcr:108195870|K18730 PERQ amino acid-rich with GYF domain-containing protein | (RefSeq) uncharacterized protein LOC108195870 isoform X1	[R]	General function prediction only	GYF domain	Protein ESSENTIAL FOR POTEXVIRUS ACCUMULATION 1 OS=Arabidopsis thaliana OX=3702 GN=EXA1 PE=1 SV=1	GYF domain-containing protein OS=Daucus carota subsp. sativus OX=79200 GN=DCAR_024651 PE=4 SV=1	S	Function unknown	PREDICTED: uncharacterized protein LOC108195870 isoform X1 [Daucus carota subsp. sativus]
BMK_Unigene_062070	576	670	141	92	16.86	19.67	4.61	3	0.00382616	-2.08409	down	--	--	--	--	--	--	Conserved region of unknown function on GLTSCR protein	--	Uncharacterized protein OS=Daucus carota subsp. sativus OX=79200 GN=DCAR_028803 PE=4 SV=1	S	Function unknown	PREDICTED: uncharacterized protein LOC108199920 isoform X1 [Daucus carota subsp. sativus]
BMK_Unigene_251699	1	0	710	111	0.02	0	16.67	2.62	1.05e-06	10.0305	up	--	--	Molecular Function: protein dimerization activity (GO:0046983);;	--	--	--	bHLH-MYC and R2R3-MYB transcription factors N-terminal	Transcription factor bHLH155 OS=Arabidopsis thaliana OX=3702 GN=BHLH155 PE=1 SV=1	BHLH domain-containing protein OS=Daucus carota subsp. sativus OX=79200 GN=DCAR_001795 PE=4 SV=1	K	Transcription	PREDICTED: transcription factor bHLH155-like [Daucus carota subsp. sativus]
BMK_Unigene_081801	3	3	377	394	0.18	0.18	25.84	26.98	9.61e-15	7.35256	up	--	--	Cellular Component: integral component of membrane (GO:0016021);;	--	--	--	--	--	Uncharacterized protein OS=Daucus carota subsp. sativus OX=79200 GN=DCAR_002994 PE=4 SV=1	--	--	PREDICTED: uncharacterized protein LOC108206795 [Daucus carota subsp. sativus]
BMK_Unigene_254971	19	6	767	159	0.5	0.15	21.78	4.54	6.54e-06	5.58861	up	--	--	Biological Process: nuclear-transcribed mRNA catabolic process, nonsense-mediated decay (GO:0000184);; Molecular Function: nucleic acid binding (GO:0003676);;	K14328|5.6e-107|dcr:108202952|K14328 regulator of nonsense transcripts 3 | (RefSeq) regulator of nonsense transcripts UPF3	[A]	RNA processing and modification	Smg-4/UPF3 family;; RNA recognition motif 2	Regulator of nonsense transcripts UPF3 OS=Arabidopsis thaliana OX=3702 GN=UPF3 PE=1 SV=1	Smg4_UPF3 domain-containing protein OS=Daucus carota subsp. sativus OX=79200 GN=DCAR_029162 PE=3 SV=1	A	RNA processing and modification	PREDICTED: regulator of nonsense transcripts UPF3 [Daucus carota subsp. sativus]
BMK_Unigene_068570	7	0	437	223	0.35	0	24.28	12.41	2.48e-06	6.9642	up	[F]	Nucleotide transport and metabolism	Molecular Function: CTP synthase activity (GO:0003883);; Molecular Function: ATP binding (GO:0005524);; Biological Process: glutamine metabolic process (GO:0006541);; Biological Process: 'de novo' CTP biosynthetic process (GO:0044210);;	K01937|2.7e-21|sind:105163070|K01937 CTP synthase [EC:6.3.4.2] | (RefSeq) CTP synthase isoform X2	[F]	Nucleotide transport and metabolism	CTP synthase N-terminus	Subtilisin-like protease SBT4.8 OS=Arabidopsis thaliana OX=3702 GN=SBT4.8 PE=3 SV=1	CTP synthase OS=Salvia splendens OX=180675 GN=pyrG PE=3 SV=1	F	Nucleotide transport and metabolism	CTP synthase [Salvia splendens]
BMK_Unigene_321473	52	64	206	217	5.21	6.47	23.43	24.61	0.00324431	2.20234	up	[I]	Lipid transport and metabolism	Molecular Function: catalytic activity (GO:0003824);;	K07517|9.3e-110|dcr:108198654|K07517 Delta3-Delta2-enoyl-CoA isomerase [EC:5.3.3.8] | (RefSeq) enoyl-CoA delta isomerase 1, peroxisomal-like	--	--	Enoyl-CoA hydratase/isomerase	Enoyl-CoA delta isomerase 1, peroxisomal OS=Arabidopsis thaliana OX=3702 GN=ECI1 PE=1 SV=1	Uncharacterized protein OS=Daucus carota subsp. sativus OX=79200 GN=DCAR_027659 PE=4 SV=1	I	Lipid transport and metabolism	PREDICTED: enoyl-CoA delta isomerase 1, peroxisomal-like [Daucus carota subsp. sativus]
BMK_Unigene_234882	1	0	112	177	0.07	0	9.42	14.87	4.87e-06	8.53121	up	--	--	Molecular Function: molecular_function (GO:0003674);; Molecular Function: DNA-binding transcription factor activity (GO:0003700);; Cellular Component: cellular_component (GO:0005575);; Cellular Component: intracellular (GO:0005622);; Cellular Component: obsolete cell (GO:0005623);; Cellular Component: nucleus (GO:0005634);; Biological Process: regulation of transcription, DNA-templated (GO:000635…	K16221|5.6e-24|cann:107838719|K16221 transcription factor TCP21 (protein CCA1 HIKING EXPEDITION) | (RefSeq) transcription factor TCP21-like	--	--	TCP family transcription factor	Transcription factor TCP20 OS=Arabidopsis thaliana OX=3702 GN=TCP20 PE=1 SV=1	GTD-binding domain-containing protein OS=Daucus carota subsp. sativus OX=79200 GN=DCAR_026789 PE=4 SV=1	K	Transcription	PREDICTED: myosin-binding protein 2 [Daucus carota subsp. sativus]
BMK_Unigene_258453	4	15	96	92	0.17	0.59	3.93	3.79	0.00398149	3.60881	up	--	--	Cellular Component: integral component of membrane (GO:0016021);;	K15015|3.8e-137|dcr:108226655|K15015 solute carrier family 32 (vesicular inhibitory amino acid transporter) | (RefSeq) amino acid transporter ANT1-like	[E]	Amino acid transport and metabolism	Transmembrane amino acid transporter protein;; Transmembrane amino acid transporter protein	Amino acid transporter AVT1A OS=Arabidopsis thaliana OX=3702 GN=AVT1A PE=2 SV=2	Aa_trans domain-containing protein OS=Daucus carota subsp. sativus OX=79200 GN=DCAR_020567 PE=4 SV=1	E	Amino acid transport and metabolism	hypothetical protein DCAR_020567 [Daucus carota subsp. sativus]
BMK_Unigene_049770	75	29	0	0	5.91	2.3	0	0	0.00170068	-7.76091	down	--	--	Cellular Component: cellular_component (GO:0005575);; Cellular Component: intracellular (GO:0005622);; Cellular Component: obsolete cell (GO:0005623);; Cellular Component: nucleus (GO:0005634);; Biological Process: nucleobase-containing compound metabolic process (GO:0006139);; Biological Process: transcription, DNA-templated (GO:0006351);; Biological Process: cellular aromatic compound metabolic…	K13413|4.0e-51|sbi:110435403|K13413 mitogen-activated protein kinase kinase 4/5 [EC:2.7.12.2] | (RefSeq) mitogen-activated protein kinase kinase 5-like	--	--	Protein of unknown function (DUF640)	Protein LIGHT-DEPENDENT SHORT HYPOCOTYLS 4 OS=Arabidopsis thaliana OX=3702 GN=LSH4 PE=1 SV=1	ALOG domain-containing protein OS=Daucus carota subsp. sativus OX=79200 GN=DCAR_030747 PE=3 SV=1	S	Function unknown	PREDICTED: protein LIGHT-DEPENDENT SHORT HYPOCOTYLS 4-like [Daucus carota subsp. sativus]
BMK_Unigene_071770	436	203	0	13	15.07	7.03	0	0.52	0.00376423	-5.23425	down	[O]	Posttranslational modification, protein turnover, chaperones	Molecular Function: serine-type endopeptidase activity (GO:0004252);; Cellular Component: integral component of membrane (GO:0016021);;	--	[T]	Signal transduction mechanisms	Rhomboid family	RHOMBOID-like protein 1 OS=Arabidopsis thaliana OX=3702 GN=RBL1 PE=2 SV=1	RHOMBOID-like protein OS=Hedera nepalensis OX=85358 PE=2 SV=1	T	Signal transduction mechanisms	PREDICTED: RHOMBOID-like protein 2 [Daucus carota subsp. sativus]
BMK_Unigene_352043	30	195	1	0	7.31	47.16	0.29	0	0.00115254	-7.53424	down	--	--	Molecular Function: voltage-gated potassium channel activity (GO:0005249);; Cellular Component: integral component of membrane (GO:0016021);; Biological Process: regulation of ion transmembrane transport (GO:0034765);;	K21867|2.1e-27|dcr:108210095|K21867 potassium channel | (RefSeq) potassium channel AKT2/3	[PT]	--	--	Potassium channel AKT2/3 OS=Arabidopsis thaliana OX=3702 GN=AKT2 PE=1 SV=1	Uncharacterized protein OS=Daucus carota subsp. sativus OX=79200 GN=DCAR_006695 PE=3 SV=1	--	--	hypothetical protein DCAR_006695 [Daucus carota subsp. sativus]
BMK_Unigene_294630	103	293	13	6	7.11	20.19	1	0.47	0.000692135	-4.08222	down	--	--	Biological Process: response to molecule of fungal origin (GO:0002238);; Cellular Component: cellular_component (GO:0005575);; Cellular Component: intracellular (GO:0005622);; Cellular Component: obsolete cell (GO:0005623);; Cellular Component: nucleus (GO:0005634);; Cellular Component: cytoplasm (GO:0005737);; Cellular Component: cytosol (GO:0005829);; Cellular Component: plasma membrane (GO:000…	K03868|1.2e-16|sot:107059797|K03868 RING-box protein 1 [EC:2.3.2.32] | (RefSeq) RING-box protein 1a	--	--	Universal stress protein family	Universal stress protein PHOS34 OS=Arabidopsis thaliana OX=3702 GN=PHOS34 PE=1 SV=1	Usp domain-containing protein OS=Daucus carota subsp. sativus OX=79200 GN=DCAR_022493 PE=4 SV=1	S	Function unknown	PREDICTED: universal stress protein PHOS34-like isoform X2 [Daucus carota subsp. sativus]
BMK_Unigene_183886	0	0	135	99	0	0	17.23	12.62	7.2e-07	9.65752	up	[O]	Posttranslational modification, protein turnover, chaperones	Molecular Function: peptidyl-prolyl cis-trans isomerase activity (GO:0003755);; Biological Process: protein folding (GO:0006457);;	K01802|1.1e-85|rcu:8268204|K01802 peptidylprolyl isomerase [EC:5.2.1.8] | (RefSeq) peptidyl-prolyl cis-trans isomerase CYP19-3	[O]	Posttranslational modification, protein turnover, chaperones	Cyclophilin type peptidyl-prolyl cis-trans isomerase/CLD	Peptidyl-prolyl cis-trans isomerase CYP19-3 OS=Arabidopsis thaliana OX=3702 GN=CYP19-3 PE=2 SV=2	Peptidyl-prolyl cis-trans isomerase OS=Panax ginseng OX=4054 PE=2 SV=1	O	Posttranslational modification, protein turnover, chaperones	cyclophilin [Panax ginseng]
BMK_Unigene_384300	0	0	116	131	0	0	2.75	3.1	4.11e-07	9.73776	up	--	--	Molecular Function: single-stranded DNA binding (GO:0003697);; Cellular Component: nucleus (GO:0005634);; Biological Process: flower development (GO:0009908);;	--	--	--	--	Nodulin homeobox OS=Arabidopsis thaliana OX=3702 GN=NDX PE=2 SV=1	Homeobox domain-containing protein OS=Daucus carota subsp. sativus OX=79200 GN=DCAR_002782 PE=4 SV=1	K	Transcription	PREDICTED: nodulin homeobox-like [Daucus carota subsp. sativus]
BMK_Unigene_292774	81	173	1	0	4.44	9.46	0.11	0	0.000148814	-7.67731	down	--	--	Molecular Function: protein dimerization activity (GO:0046983);;	K05765|5.3e-11|gra:105781290|K05765 cofilin | (RefSeq) uncharacterized LOC105781290	--	--	--	Transcription factor bHLH68 OS=Arabidopsis thaliana OX=3702 GN=BHLH68 PE=1 SV=2	BHLH domain-containing protein OS=Daucus carota subsp. sativus OX=79200 GN=DCAR_028691 PE=4 SV=1	K	Transcription	PREDICTED: transcription factor bHLH68-like [Daucus carota subsp. sativus]
BMK_Unigene_268442	58	60	1037	1106	3.94	4.11	78.88	84.16	1.51e-14	4.52582	up	--	--	Cellular Component: ubiquitin ligase complex (GO:0000151);; Molecular Function: protein binding (GO:0005515);; Cellular Component: cellular_component (GO:0005575);; Cellular Component: intracellular (GO:0005622);; Cellular Component: obsolete cell (GO:0005623);; Biological Process: biological_process (GO:0008150);; Cellular Component: membrane (GO:0016020);; Cellular Component: SCF ubiquitin liga…	--	--	--	F-box domain	F-box protein At2g27310 OS=Arabidopsis thaliana OX=3702 GN=At2g27310 PE=2 SV=1	F-box domain-containing protein OS=Daucus carota subsp. sativus OX=79200 GN=DCAR_012222 PE=4 SV=1	S	Function unknown	PREDICTED: F-box protein At2g27310-like [Daucus carota subsp. sativus]
BMK_Unigene_270726	15	33	384	498	0.49	1.06	13.5	17.53	2.04e-07	4.51663	up	[DZ]	--	Molecular Function: zinc ion binding (GO:0008270);;	K14313|1.8e-13|psom:113341515|K14313 nuclear pore complex protein Nup53 | (RefSeq) uncharacterized protein LOC113341515	[S]	Function unknown	Regulator of chromosome condensation (RCC1) repeat;; Regulator of chromosome condensation (RCC1) repeat;; SWIM zinc finger;; Regulator of chromosome condensation (RCC1) repeat;; Regulator of chromosome condensation (RCC1) repeat	RCC1 domain-containing protein RUG3, mitochondrial OS=Arabidopsis thaliana OX=3702 GN=RUG3 PE=1 SV=1	Uncharacterized protein OS=Daucus carota subsp. sativus OX=79200 GN=DCAR_003122 PE=4 SV=1	--	--	hypothetical protein DCAR_003122 [Daucus carota subsp. sativus]
BMK_Unigene_290848	0	1	600	226	0	0.04	28.2	10.62	6.6e-08	10.0234	up	[CIR]	--	Molecular Function: FMN binding (GO:0010181);; Molecular Function: oxidoreductase activity (GO:0016491);;	K11517|1.1e-130|dcr:108227508|K11517 (S)-2-hydroxy-acid oxidase [EC:1.1.3.15] | (RefSeq) peroxisomal (S)-2-hydroxy-acid oxidase GLO1 isoform X1	[C]	Energy production and conversion	FMN-dependent dehydrogenase;; IMP dehydrogenase / GMP reductase domain;; Conserved region in glutamate synthase;; FMN-dependent dehydrogenase	Peroxisomal (S)-2-hydroxy-acid oxidase OS=Spinacia oleracea OX=3562 PE=1 SV=1	(S)-2-hydroxy-acid oxidase OS=Daucus carota subsp. sativus OX=79200 GN=DCAR_021060 PE=3 SV=1	C	Energy production and conversion	PREDICTED: peroxisomal (S)-2-hydroxy-acid oxidase isoform X2 [Daucus carota subsp. sativus]
BMK_Unigene_042033	3	6	811	847	0.07	0.14	18.08	18.88	1.47e-19	7.85755	up	--	--	Molecular Function: DNA binding (GO:0003677);; Cellular Component: nucleus (GO:0005634);; Molecular Function: zinc ion binding (GO:0008270);;	K09287|5.5e-11|ats:109750367|K09287 RAV-like factor | (RefSeq) LOC109750367; AP2/ERF and B3 domain-containing protein Os01g0141000-like	--	--	B3 DNA binding domain;; CW-type Zinc Finger	B3 domain-containing protein Os07g0563300 OS=Oryza sativa subsp. japonica OX=39947 GN=Os07g0563300 PE=3 SV=2	CW-type domain-containing protein OS=Daucus carota subsp. sativus OX=79200 GN=DCAR_028123 PE=4 SV=1	K	Transcription	PREDICTED: B3 domain-containing protein Os07g0563300-like isoform X1 [Daucus carota subsp. sativus]
BMK_Unigene_009537	33	41	0	0	6.2	7.73	0	0	0.00485605	-7.31789	down	--	--	Molecular Function: peptide-methionine (R)-S-oxide reductase activity (GO:0033743);; Biological Process: oxidation-reduction process (GO:0055114);;	--	--	--	SelR domain;; DDE_Tnp_1-like zinc-ribbon	--	Uncharacterized protein OS=Daucus carota subsp. sativus OX=79200 GN=DCAR_014045 PE=4 SV=1	S	Function unknown	PREDICTED: peptide methionine sulfoxide reductase MsrB [Daucus carota subsp. sativus]
BMK_Unigene_194461	99	142	382	384	8.38	12.04	36.36	36.54	0.00645054	1.99707	up	--	--	Cellular Component: integral component of membrane (GO:0016021);;	--	[S]	Function unknown	Transmembrane proteins 14C	Protein FATTY ACID EXPORT 1, chloroplastic OS=Arabidopsis thaliana OX=3702 GN=FAX1 PE=1 SV=1	Uncharacterized protein OS=Daucus carota subsp. sativus OX=79200 GN=DCAR_013617 PE=3 SV=1	S	Function unknown	hypothetical protein DCAR_013617 [Daucus carota subsp. sativus]
BMK_Unigene_400618	434	985	50	64	16.26	37.01	2.13	2.67	0.00019358	-3.32656	down	--	--	Cellular Component: cellular_component (GO:0005575);; Cellular Component: intracellular (GO:0005622);; Cellular Component: obsolete cell (GO:0005623);; Cellular Component: cytoplasm (GO:0005737);; Cellular Component: cytosol (GO:0005829);; Molecular Function: pyroglutamyl-peptidase activity (GO:0016920);; Cellular Component: obsolete intracellular part (GO:0044424);; Cellular Component: obsolete …	K01304|7.5e-69|dcr:108205698|K01304 pyroglutamyl-peptidase [EC:3.4.19.3] | (RefSeq) pyrrolidone-carboxylate peptidase-like	[O]	Posttranslational modification, protein turnover, chaperones	Pyroglutamyl peptidase	--	Uncharacterized protein OS=Daucus carota subsp. sativus OX=79200 GN=DCAR_025294 PE=3 SV=1	O	Posttranslational modification, protein turnover, chaperones	PREDICTED: pyrrolidone-carboxylate peptidase-like [Daucus carota subsp. sativus]
BMK_Unigene_016075	1775	7071	31	0	369.27	1463.24	7.72	0	5.33e-05	-7.87482	down	--	--	Biological Process: defense response (GO:0006952);;	--	--	--	Gamma-thionin family	Defensin-like protein 2 OS=Arabidopsis thaliana OX=3702 GN=PDF2.2 PE=2 SV=1	Knot1 domain-containing protein OS=Daucus carota subsp. sativus OX=79200 GN=DCAR_023524 PE=4 SV=1	T	Signal transduction mechanisms	PREDICTED: defensin-like protein 1 [Daucus carota subsp. sativus]
BMK_Unigene_073182	135	295	0	0	6.14	13.41	0.05	0	7.11e-07	-9.87942	down	[M]	Cell wall/membrane/envelope biogenesis	Molecular Function: metallocarboxypeptidase activity (GO:0004181);; Molecular Function: serine-type carboxypeptidase activity (GO:0004185);; Molecular Function: zinc ion binding (GO:0008270);; Cellular Component: integral component of membrane (GO:0016021);;	K07752|4.8e-133|oeu:111393795|K07752 carboxypeptidase D [EC:3.4.17.22] | (RefSeq) carboxypeptidase SOL1 isoform X1	[R]	General function prediction only	Zinc carboxypeptidase;; Zinc carboxypeptidase	Carboxypeptidase SOL1 OS=Arabidopsis thaliana OX=3702 GN=SOL1 PE=2 SV=1	Uncharacterized protein OS=Nyssa sinensis OX=561372 GN=F0562_027462 PE=3 SV=1	S	Function unknown	PREDICTED: carboxypeptidase SOL1 [Daucus carota subsp. sativus]
BMK_Unigene_335743	7	25	89	163	0.53	1.8	7.17	13.07	0.00881271	3.28066	up	--	--	Cellular Component: integral component of membrane (GO:0016021);;	--	--	--	Tetraspanin family	Tetraspanin-3 OS=Arabidopsis thaliana OX=3702 GN=TET3 PE=1 SV=1	Uncharacterized protein OS=Daucus carota subsp. sativus OX=79200 GN=DCAR_018839 PE=3 SV=1	S	Function unknown	PREDICTED: tetraspanin-3 isoform X2 [Daucus carota subsp. sativus]
BMK_Unigene_140349	0	0	179	139	0	0	12.17	9.44	8.05e-08	10.1003	up	[T]	Signal transduction mechanisms	Molecular Function: phosphoprotein phosphatase activity (GO:0004721);;	K04382|2.0e-190|dcr:108218944|K04382 serine/threonine-protein phosphatase 2A catalytic subunit [EC:3.1.3.16] | (RefSeq) serine/threonine-protein phosphatase PP2A-2 catalytic subunit	[T]	Signal transduction mechanisms	Calcineurin-like phosphoesterase	Serine/threonine-protein phosphatase PP2A-2 catalytic subunit OS=Oryza sativa subsp. indica OX=39946 GN=PP2A2 PE=2 SV=2	Serine/threonine-protein phosphatase OS=Camellia sinensis var. sinensis OX=542762 GN=TEA_014120 PE=3 SV=1	T	Signal transduction mechanisms	PREDICTED: serine/threonine-protein phosphatase PP2A-2 catalytic subunit [Daucus carota subsp. sativus]
BMK_Unigene_278848	41	52	342	152	1.09	1.4	10.07	4.48	0.00305914	2.73931	up	--	--	Molecular Function: RNA binding (GO:0003723);; Molecular Function: N-acetyltransferase activity (GO:0008080);; Cellular Component: integral component of membrane (GO:0016021);; Molecular Function: metal ion binding (GO:0046872);;	--	--	--	--	--	Uncharacterized protein OS=Daucus carota subsp. sativus OX=79200 GN=DCAR_012395 PE=4 SV=1	--	--	unnamed protein product [Lactuca saligna]
BMK_Unigene_331737	266	668	32	8	6.65	16.78	0.92	0.25	0.00036382	-4.24478	down	[R]	General function prediction only	Molecular Function: ribonuclease activity (GO:0004540);; Molecular Function: protein kinase activity (GO:0004672);; Molecular Function: ATP binding (GO:0005524);; Biological Process: mRNA processing (GO:0006397);; Cellular Component: integral component of membrane (GO:0016021);;	K08852|0.0e+00|dcr:108204738|K08852 serine/threonine-protein kinase/endoribonuclease IRE1 [EC:2.7.11.1 3.1.26.-] | (RefSeq) serine/threonine-protein kinase/endoribonuclease IRE1a	[T]	Signal transduction mechanisms	Ribonuclease 2-5A;; Protein kinase domain;; Protein tyrosine and serine/threonine kinase;; Fungal protein kinase	Serine/threonine-protein kinase/endoribonuclease IRE1a OS=Arabidopsis thaliana OX=3702 GN=IRE1A PE=1 SV=1	Uncharacterized protein OS=Daucus carota subsp. sativus OX=79200 GN=DCAR_002960 PE=4 SV=1	T	Signal transduction mechanisms	PREDICTED: serine/threonine-protein kinase/endoribonuclease IRE1a [Daucus carota subsp. sativus]
BMK_Unigene_164962	28	21	424	538	1.54	1.17	25.48	32.32	1.27e-11	4.65105	up	--	--	Cellular Component: cytoplasm (GO:0005737);; Biological Process: intracellular protein transport (GO:0006886);; Molecular Function: ubiquitin binding (GO:0043130);;	--	[U]	Intracellular trafficking, secretion, and vesicular transport	VHS domain;; GAT domain	TOM1-like protein 2 OS=Arabidopsis thaliana OX=3702 GN=TOL2 PE=1 SV=1	Uncharacterized protein OS=Daucus carota subsp. sativus OX=79200 GN=DCAR_018489 PE=3 SV=1	U	Intracellular trafficking, secretion, and vesicular transport	PREDICTED: TOM1-like protein 2 [Daucus carota subsp. sativus]
BMK_Unigene_333242	7	4	115	97	0.36	0.2	6.53	5.51	5.64e-06	4.62829	up	--	--	Molecular Function: protein binding (GO:0005515);;	K24193|2.1e-95|dcr:108194393|K24193 MFS transporter, SP family, sugar:H+ symporter | (RefSeq) sugar transport protein 10	--	--	F-box domain;; F-box associated	--	F-box domain-containing protein OS=Daucus carota subsp. sativus OX=79200 GN=DCAR_004999 PE=4 SV=1	--	--	hypothetical protein DCAR_004999 [Daucus carota subsp. sativus]
BMK_Unigene_355641	881	1319	34	12	16	24.05	0.69	0.24	8.28e-09	-5.25803	down	[CO]	--	Molecular Function: protein binding (GO:0005515);;	K14963|2.8e-133|pxb:108868606|K14963 COMPASS component SWD3 | (RefSeq) transcriptional corepressor LEUNIG-like	[R]	General function prediction only	WD domain, G-beta repeat;; Anaphase-promoting complex subunit 4 WD40 domain;; LisH	Transcriptional corepressor LEUNIG OS=Arabidopsis thaliana OX=3702 GN=LUG PE=1 SV=2	Putative transcriptional corepressor LEUNIG isoform X1 OS=Davidia involucrata OX=16924 GN=Din_023651 PE=4 SV=1	S	Function unknown	PREDICTED: transcriptional corepressor LEUNIG-like isoform X1 [Daucus carota subsp. sativus]
BMK_Unigene_188822	468	197	1968	2282	8.48	3.59	39.5	45.8	5.21e-05	3.05599	up	[E]	Amino acid transport and metabolism	Cellular Component: cytoplasm (GO:0005737);;	K12657|2.8e-40|dcr:108199525|K12657 delta-1-pyrroline-5-carboxylate synthetase [EC:2.7.2.11 1.2.1.41] | (RefSeq) delta-1-pyrroline-5-carboxylate synthase-like	--	--	Development and cell death domain	DCD domain-containing protein NRP-B OS=Glycine max OX=3847 GN=NRP-B PE=2 SV=1	DCD domain-containing protein OS=Daucus carota subsp. sativus OX=79200 GN=DCAR_006521 PE=4 SV=1	S	Function unknown	PREDICTED: B2 protein [Daucus carota subsp. sativus]
BMK_Unigene_042431	25	26	649	1527	0.79	0.81	22.34	52.55	6.11e-12	5.76189	up	[DZ]	--	--	K10615|8.9e-21|mis:MICPUN_60437|K10615 E3 ubiquitin-protein ligase HERC4 [EC:2.3.2.26] | (RefSeq) E3 ubiquitin-protein ligase	[S]	Function unknown	Regulator of chromosome condensation (RCC1) repeat;; Regulator of chromosome condensation (RCC1) repeat	--	Uncharacterized protein OS=Daucus carota subsp. sativus OX=79200 GN=DCAR_026491 PE=4 SV=1	--	--	hypothetical protein DCAR_026491 [Daucus carota subsp. sativus]
BMK_Unigene_381668	33	54	0	0	3.05	4.99	0	0	0.00263636	-7.56277	down	--	--	Molecular Function: carbon-sulfur lyase activity (GO:0016846);;	--	--	--	Glutathione-dependent formaldehyde-activating enzyme	--	--	--	--	hypothetical protein EJ08DRAFT_649646 [Tothia fuscella]
BMK_Unigene_338116	16	0	467	202	0.43	0	13.2	5.71	0.00119616	5.80655	up	--	--	Molecular Function: zinc ion binding (GO:0008270);;	K22403|1.8e-270|ccaj:109819033|K22403 zinc finger MIZ domain-containing protein | (RefSeq) E3 SUMO-protein ligase SIZ1-like isoform X1	[K]	Transcription	MIZ/SP-RING zinc finger;; SAP domain	E3 SUMO-protein ligase SIZ1 OS=Arabidopsis thaliana OX=3702 GN=SIZ1 PE=1 SV=2	Uncharacterized protein OS=Davidia involucrata OX=16924 GN=Din_008376 PE=3 SV=1	K	Transcription	PREDICTED: E3 SUMO-protein ligase SIZ1 [Daucus carota subsp. sativus]
BMK_Unigene_284765	16	25	335	374	0.93	1.39	20.84	23.24	8.04e-09	4.44138	up	--	--	Biological Process: response to acid chemical (GO:0001101);; Molecular Function: molecular_function (GO:0003674);; Molecular Function: catalytic activity (GO:0003824);; Molecular Function: glutathione transferase activity (GO:0004364);; Molecular Function: protein binding (GO:0005515);; Cellular Component: cellular_component (GO:0005575);; Cellular Component: intracellular (GO:0005622);; Cellular…	K00799|1.9e-66|dcr:108213210|K00799 glutathione S-transferase [EC:2.5.1.18] | (RefSeq) probable glutathione S-transferase	[O]	Posttranslational modification, protein turnover, chaperones	Glutathione S-transferase, N-terminal domain;; Glutathione S-transferase, N-terminal domain;; Glutathione S-transferase, N-terminal domain;; gag-polypeptide of LTR copia-type	Probable glutathione S-transferase OS=Glycine max OX=3847 GN=HSP26-A PE=2 SV=1	Uncharacterized protein OS=Daucus carota subsp. sativus OX=79200 GN=DCAR_012148 PE=3 SV=1	O	Posttranslational modification, protein turnover, chaperones	PREDICTED: probable glutathione S-transferase [Daucus carota subsp. sativus]
BMK_Unigene_026219	287	138	2424	1413	10.7	5.16	100.56	58.62	4.25e-06	3.54563	up	--	--	Cellular Component: integral component of membrane (GO:0016021);;	--	--	--	--	--	Uncharacterized protein OS=Daucus carota subsp. sativus OX=79200 GN=DCAR_026763 PE=4 SV=1	--	--	PREDICTED: uncharacterized protein LOC108197262 [Daucus carota subsp. sativus]
BMK_Unigene_165918	93	87	759	758	2.11	1.98	19.12	19.09	3.75e-09	3.42169	up	--	--	Molecular Function: nucleic acid binding (GO:0003676);; Biological Process: mRNA processing (GO:0006397);; Molecular Function: zinc ion binding (GO:0008270);; Molecular Function: ubiquitin protein ligase activity (GO:0061630);;	K10624|3.2e-244|vvi:100854867|K10624 E3 ubiquitin-protein ligase RBBP6 [EC:2.3.2.27] | (RefSeq) E3 ubiquitin-protein ligase RBBP6	[O]	Posttranslational modification, protein turnover, chaperones	DWNN domain;; Zinc knuckle	E3 ubiquitin ligase PQT3-like OS=Arabidopsis thaliana OX=3702 GN=At5g47430 PE=1 SV=1	DWNN domain-containing protein OS=Coffea canephora OX=49390 GN=GSCOC_T00030512001 PE=4 SV=1	O	Posttranslational modification, protein turnover, chaperones	PREDICTED: uncharacterized protein LOC108209296 isoform X1 [Daucus carota subsp. sativus]
BMK_Unigene_339198	0	0	187	164	0	0	5.72	5.03	3.5e-08	10.2434	up	--	--	Cellular Component: nuclear pore (GO:0005643);; Biological Process: protein transport (GO:0015031);; Cellular Component: membrane (GO:0016020);; Molecular Function: structural constituent of nuclear pore (GO:0017056);; Biological Process: mRNA transport (GO:0051028);;	K14309|0.0e+00|dcr:108227800|K14309 nuclear pore complex protein Nup93 | (RefSeq) nuclear pore complex protein NUP93A-like	[D]	Cell cycle control, cell division, chromosome partitioning	Nup93/Nic96	Nuclear pore complex protein NUP93A OS=Arabidopsis thaliana OX=3702 GN=NUP93A PE=1 SV=2	Nuclear pore protein OS=Daucus carota subsp. sativus OX=79200 GN=DCAR_020506 PE=3 SV=1	D	Cell cycle control, cell division, chromosome partitioning	PREDICTED: nuclear pore complex protein NUP93A-like [Daucus carota subsp. sativus]
BMK_Unigene_355365	266	294	62	39	9.04	10.06	2.36	1.51	0.00750111	-2.13407	down	[G]	Carbohydrate transport and metabolism	Molecular Function: magnesium ion binding (GO:0000287);; Biological Process: carbohydrate metabolic process (GO:0005975);; Molecular Function: intramolecular transferase activity, phosphotransferases (GO:0016868);;	K01835|0.0e+00|dcr:108199291|K01835 phosphoglucomutase [EC:5.4.2.2] | (RefSeq) phosphoglucomutase, cytoplasmic	[G]	Carbohydrate transport and metabolism	Phosphoglucomutase/phosphomannomutase, alpha/beta/alpha domain I;; Phosphoglucomutase/phosphomannomutase, alpha/beta/alpha domain III;; Phosphoglucomutase/phosphomannomutase, alpha/beta/alpha domain II;; Phosphoglucomutase/phosphomannomutase, C-terminal domain	Phosphoglucomutase, cytoplasmic OS=Solanum tuberosum OX=4113 GN=PGM1 PE=2 SV=1	Phosphoglucomutase (alpha-D-glucose-1,6-bisphosphate-dependent) OS=Mikania micrantha OX=192012 GN=E3N88_19745 PE=3 SV=1	G	Carbohydrate transport and metabolism	PREDICTED: phosphoglucomutase, cytoplasmic [Daucus carota subsp. sativus]
BMK_Unigene_314650	13	37	146	193	0.38	1.07	4.63	6.11	0.00442205	3.06871	up	--	--	Molecular Function: DNA-binding transcription factor activity (GO:0003700);; Cellular Component: nucleus (GO:0005634);; Molecular Function: sequence-specific DNA binding (GO:0043565);;	K13424|6.3e-190|dcr:108204915|K13424 WRKY transcription factor 33 | (RefSeq) probable WRKY transcription factor 33	--	--	WRKY DNA -binding domain	WRKY transcription factor WRKY24 OS=Oryza sativa subsp. indica OX=39946 GN=WRKY24 PE=2 SV=1	Uncharacterized protein OS=Nyssa sinensis OX=561372 GN=F0562_001157 PE=4 SV=1	K	Transcription	PREDICTED: probable WRKY transcription factor 33 [Daucus carota subsp. sativus]
BMK_Unigene_420812	54	580	1	11	1.88	20.02	0.04	0.43	0.00260457	-5.44297	down	[EH]	--	Biological Process: branched-chain amino acid biosynthetic process (GO:0009082);; Molecular Function: L-leucine transaminase activity (GO:0052654);; Molecular Function: L-valine transaminase activity (GO:0052655);; Molecular Function: L-isoleucine transaminase activity (GO:0052656);;	K00826|1.5e-91|dcr:108227812|K00826 branched-chain amino acid aminotransferase [EC:2.6.1.42] | (RefSeq) branched-chain-amino-acid aminotransferase 2, chloroplastic-like	[E]	Amino acid transport and metabolism	--	Branched-chain amino acid aminotransferase 2, chloroplastic OS=Humulus lupulus OX=3486 GN=BCAT2 PE=1 SV=1	Branched-chain-amino-acid aminotransferase OS=Davidia involucrata OX=16924 GN=Din_023680 PE=3 SV=1	E	Amino acid transport and metabolism	PREDICTED: branched-chain-amino-acid aminotransferase 2, chloroplastic-like [Daucus carota subsp. sativus]
BMK_Unigene_029987	882	868	11	5	10.58	10.46	0.15	0.08	4.06e-15	-6.43152	down	--	--	Molecular Function: DNA binding (GO:0003677);; Molecular Function: metal ion binding (GO:0046872);;	K01062|1.0e-99|smo:SELMODRAFT_441340|K01062 platelet-activating factor acetylhydrolase [EC:3.1.1.47] | (RefSeq) hypothetical protein	[K]	Transcription	Plus-3 domain;; SWIB/MDM2 domain;; GYF domain;; Zinc finger C-x8-C-x5-C-x3-H type (and similar)	Zinc finger CCCH domain-containing protein 19 OS=Arabidopsis thaliana OX=3702 GN=NERD PE=1 SV=3	Uncharacterized protein OS=Daucus carota subsp. sativus OX=79200 GN=DCAR_022912 PE=4 SV=1	K	Transcription	PREDICTED: zinc finger CCCH domain-containing protein 19 isoform X2 [Daucus carota subsp. sativus]
BMK_Unigene_277402	0	13	600	451	0.01	0.32	15.17	11.41	7.72e-05	6.60492	up	--	--	--	--	--	--	Unc-13 homolog;; Unc-13 homolog	Protein unc-13 homolog OS=Arabidopsis thaliana OX=3702 GN=PATROL1 PE=2 SV=1	Uncharacterized protein OS=Daucus carota subsp. sativus OX=79200 GN=DCAR_028665 PE=4 SV=1	S	Function unknown	PREDICTED: uncharacterized protein LOC108199754 [Daucus carota subsp. sativus]
BMK_Unigene_050877	210	130	588	665	5.66	3.53	17.58	19.86	0.000669782	2.24608	up	--	--	Molecular Function: ion channel activity (GO:0005216);; Cellular Component: integral component of membrane (GO:0016021);;	K05391|0.0e+00|dcr:108214965|K05391 cyclic nucleotide gated channel, plant | (RefSeq) cyclic nucleotide-gated ion channel 1	[PT]	--	Ion transport protein;; Cyclic nucleotide-binding domain	Cyclic nucleotide-gated ion channel 1 OS=Arabidopsis thaliana OX=3702 GN=CNGC1 PE=1 SV=1	Cyclic nucleotide-binding domain-containing protein OS=Daucus carota subsp. sativus OX=79200 GN=DCAR_020310 PE=4 SV=1	--	--	PREDICTED: cyclic nucleotide-gated ion channel 1 [Daucus carota subsp. sativus]
BMK_Unigene_283841	0	5	251	375	0	0.75	42.42	63.36	3.26e-07	7.26221	up	--	--	Biological Process: mRNA splicing, via spliceosome (GO:0000398);; Biological Process: nuclear-transcribed mRNA catabolic process (GO:0000956);;	K12626|3.3e-49|dcr:108208844|K12626 U6 snRNA-associated Sm-like protein LSm7 | (RefSeq) sm-like protein LSM7	[A]	RNA processing and modification	LSM domain	Sm-like protein LSM7 OS=Arabidopsis thaliana OX=3702 GN=LSM7 PE=1 SV=1	Small nuclear ribonucleoprotein OS=Populus alba OX=43335 GN=D5086_0000169610 PE=3 SV=1	A	RNA processing and modification	sm-like protein LSM7 [Populus trichocarpa]
BMK_Unigene_323432	0	0	18	36	0	0	1.18	2.37	0.00537613	7.54708	up	[IQ]	--	Molecular Function: catalytic activity (GO:0003824);;	K18660|7.1e-50|dcr:108196830|K18660 malonyl-CoA/methylmalonyl-CoA synthetase [EC:6.2.1.-] | (RefSeq) malonate--CoA ligase isoform X1	[I]	Lipid transport and metabolism	AMP-binding enzyme	Malonate--CoA ligase OS=Arabidopsis thaliana OX=3702 GN=AAE13 PE=1 SV=2	Uncharacterized protein OS=Rhizophora mucronata OX=61149 PE=4 SV=1	I	Lipid transport and metabolism	PREDICTED: malonate--CoA ligase isoform X2 [Daucus carota subsp. sativus]
BMK_Unigene_424148	420	631	83	64	26.58	39.97	5.94	4.6	0.000989438	-2.51301	down	[I]	Lipid transport and metabolism	Biological Process: protein demethylation (GO:0006482);; Molecular Function: protein methylesterase activity (GO:0051723);;	K13617|2.5e-166|dcr:108223539|K13617 protein phosphatase methylesterase 1 [EC:3.1.1.89] | (RefSeq) protein phosphatase methylesterase 1 isoform X1	[R]	General function prediction only	Alpha/beta hydrolase family;; alpha/beta hydrolase fold;; Serine aminopeptidase, S33;; Thioesterase domain;; Putative esterase	--	Protein phosphatase methylesterase 1 OS=Nyssa sinensis OX=561372 GN=F0562_035109 PE=3 SV=1	S	Function unknown	PREDICTED: protein phosphatase methylesterase 1 isoform X1 [Daucus carota subsp. sativus]
BMK_Unigene_151832	39	40	335	299	1.72	1.78	16.25	14.51	6.54e-07	3.34713	up	--	--	Cellular Component: nucleosome (GO:0000786);; Molecular Function: DNA binding (GO:0003677);; Cellular Component: cellular_component (GO:0005575);; Cellular Component: intracellular (GO:0005622);; Cellular Component: obsolete cell (GO:0005623);; Cellular Component: nucleus (GO:0005634);; Cellular Component: chromosome (GO:0005694);; Cellular Component: nucleolus (GO:0005730);; Cellular Component: …	K11275|2.5e-07|lsv:111910905|K11275 histone H1/5 | (RefSeq) histone H1-like	--	--	linker histone H1 and H5 family	--	H15 domain-containing protein OS=Daucus carota subsp. sativus OX=79200 GN=DCAR_031739 PE=4 SV=1	B	Chromatin structure and dynamics	PREDICTED: uncharacterized protein LOC108192414 [Daucus carota subsp. sativus]
BMK_Unigene_278803	6	34	1070	498	0.29	1.54	53.13	24.74	3.47e-06	5.57738	up	--	--	Molecular Function: phosphatase activity (GO:0016791);;	K03103|2.4e-225|dcr:108210743|K03103 multiple inositol-polyphosphate phosphatase / 2,3-bisphosphoglycerate 3-phosphatase [EC:3.1.3.62 3.1.3.80] | (RefSeq) multiple inositol polyphosphate phosphatase 1	[R]	General function prediction only	Histidine phosphatase superfamily (branch 2)	--	Uncharacterized protein OS=Daucus carota subsp. sativus OX=79200 GN=DCAR_011841 PE=4 SV=1	S	Function unknown	PREDICTED: multiple inositol polyphosphate phosphatase 1 [Daucus carota subsp. sativus]
BMK_Unigene_024989	103	27	1005	519	1.89	0.5	20.34	10.51	0.000105718	3.94168	up	--	--	Cellular Component: integral component of membrane (GO:0016021);;	K21989|0.0e+00|dcr:108227811|K21989 calcium permeable stress-gated cation channel | (RefSeq) CSC1-like protein RXW8	[R]	General function prediction only	Calcium-dependent channel, 7TM region, putative phosphate;; Late exocytosis, associated with Golgi transport;; Cytosolic domain of 10TM putative phosphate transporter;; Eukaryotic porin	CSC1-like protein RXW8 OS=Arabidopsis thaliana OX=3702 GN=RXW8 PE=2 SV=1	Uncharacterized protein OS=Daucus carota subsp. sativus OX=79200 GN=DCAR_009537 PE=3 SV=1	S	Function unknown	PREDICTED: CSC1-like protein RXW8 [Daucus carota subsp. sativus]
BMK_Unigene_322603	1018	1727	40	118	51.87	88.19	2.31	6.75	9.08e-05	-3.79273	down	[I]	Lipid transport and metabolism	Molecular Function: transferase activity, transferring acyl groups other than amino-acyl groups (GO:0016747);;	K00626|7.8e-207|dcr:108210032|K00626 acetyl-CoA C-acetyltransferase [EC:2.3.1.9] | (RefSeq) acetyl-CoA acetyltransferase, cytosolic 1-like	[I]	Lipid transport and metabolism	Thiolase, N-terminal domain;; Thiolase, C-terminal domain;; Beta-ketoacyl synthase, N-terminal domain	Probable acetyl-CoA acetyltransferase, cytosolic 2 OS=Arabidopsis thaliana OX=3702 GN=At5g47720 PE=2 SV=1	Acetyl-CoA C-acetyltransferase isoform 1 OS=Trachyspermum ammi OX=52570 GN=AACT PE=2 SV=1	I	Lipid transport and metabolism	acetyl-CoA C-acetyltransferase isoform 1 [Trachyspermum ammi]
BMK_Unigene_239188	12	40	282	137	1.89	6.38	50.96	24.9	0.00482775	3.30735	up	--	--	Biological Process: protein folding (GO:0006457);; Cellular Component: prefoldin complex (GO:0016272);; Molecular Function: unfolded protein binding (GO:0051082);;	K09549|2.6e-72|dcr:108194077|K09549 prefoldin subunit 2 | (RefSeq) probable prefoldin subunit 2	[O]	Posttranslational modification, protein turnover, chaperones	Prefoldin subunit	Probable prefoldin subunit 2 OS=Arabidopsis thaliana OX=3702 GN=At3g22480 PE=2 SV=1	Uncharacterized protein OS=Daucus carota subsp. sativus OX=79200 GN=DCAR_024164 PE=3 SV=1	O	Posttranslational modification, protein turnover, chaperones	PREDICTED: probable prefoldin subunit 2 [Daucus carota subsp. sativus]
BMK_Unigene_037122	30	4676	5	0	2.81	430.04	0.54	0	5.59e-05	-9.62773	down	--	--	--	--	--	--	Organ specific protein;; Organ specific protein	Organ-specific protein P4 OS=Pisum sativum OX=3888 PE=2 SV=1	Uncharacterized protein OS=Daucus carota subsp. sativus OX=79200 GN=DCAR_022107 PE=4 SV=1	S	Function unknown	PREDICTED: protein translocase subunit SecA-like [Daucus carota subsp. sativus]
BMK_Unigene_281453	16	33	1582	1023	0.36	0.75	39.54	25.56	2.25e-13	6.04808	up	--	--	--	K01191|2.5e-79|pxb:103958275|K01191 alpha-mannosidase [EC:3.2.1.24] | (RefSeq) alpha-mannosidase At3g26720-like	--	--	Protein of unknown function (DUF1644)	--	Uncharacterized protein OS=Daucus carota subsp. sativus OX=79200 GN=DCAR_017840 PE=4 SV=1	S	Function unknown	PREDICTED: uncharacterized protein LOC108219772 [Daucus carota subsp. sativus]
BMK_Unigene_025834	143	293	2	0	18.82	38.57	0.43	0.09	3.62e-06	-7.45804	down	[HR]	--	Molecular Function: catalytic activity (GO:0003824);;	K17604|5.5e-71|csv:101205818|K17604 zinc finger SWIM domain-containing protein 3 | (RefSeq) protein FAR1-RELATED SEQUENCE 5 isoform X1	--	--	Isochorismatase family	Nicotinamidase 2 OS=Arabidopsis thaliana OX=3702 GN=NIC2 PE=1 SV=1	Isochorismatase domain-containing protein OS=Daucus carota subsp. sativus OX=79200 GN=DCAR_026894 PE=3 SV=1	Q	Secondary metabolites biosynthesis, transport and catabolism	PREDICTED: nicotinamidase 2-like [Daucus carota subsp. sativus]
BMK_Unigene_364290	0	0	87	55	0	0	7.62	4.8	2.41e-05	8.93616	up	--	--	Cellular Component: integral component of membrane (GO:0016021);; Biological Process: protein processing (GO:0016485);; Biological Process: positive regulation of catalytic activity (GO:0043085);;	--	--	--	Aph-1 protein	Gamma-secretase subunit APH1-like OS=Arabidopsis thaliana OX=3702 GN=At2g31440 PE=2 SV=2	Putative gamma-secretase subunit APH1-like OS=Davidia involucrata OX=16924 GN=Din_002374 PE=3 SV=1	S	Function unknown	PREDICTED: gamma-secretase subunit APH1-like [Daucus carota subsp. sativus]
BMK_Unigene_333931	1	5	35	90	0.07	0.36	2.7	6.88	0.00324377	4.68963	up	--	--	--	--	--	--	--	--	Uncharacterized protein OS=Daucus carota subsp. sativus OX=79200 GN=DCAR_007087 PE=4 SV=1	S	Function unknown	PREDICTED: uncharacterized protein LOC108207665 [Daucus carota subsp. sativus]
BMK_Unigene_059556	296	190	8	3	9.59	6.2	0.32	0.12	5.71e-07	-5.106	down	[P]	Inorganic ion transport and metabolism	Biological Process: regulation of pH (GO:0006885);; Molecular Function: sodium:proton antiporter activity (GO:0015385);; Cellular Component: integral component of membrane (GO:0016021);;	K14724|8.6e-231|ghi:107926372|K14724 solute carrier family 9 (sodium/hydrogen exchanger), member 8 | (RefSeq) sodium/hydrogen exchanger 2-like	[P]	Inorganic ion transport and metabolism	Sodium/hydrogen exchanger family	Sodium/hydrogen exchanger 2 OS=Arabidopsis thaliana OX=3702 GN=NHX2 PE=2 SV=2	Na_H_Exchanger domain-containing protein OS=Daucus carota subsp. sativus OX=79200 GN=DCAR_027111 PE=3 SV=1	P	Inorganic ion transport and metabolism	PREDICTED: sodium/hydrogen exchanger 2-like [Daucus carota subsp. sativus]
BMK_Unigene_210064	4	0	923	1112	0.1	0	20.64	24.84	2.79e-15	9.37338	up	--	--	Cellular Component: exocyst (GO:0000145);; Biological Process: exocytosis (GO:0006887);; Biological Process: Golgi to plasma membrane transport (GO:0006893);; Biological Process: protein transport (GO:0015031);;	K17637|0.0e+00|dcr:108218717|K17637 exocyst complex component 2 | (RefSeq) exocyst complex component SEC5A-like	[U]	Intracellular trafficking, secretion, and vesicular transport	Exocyst complex component Sec5	Exocyst complex component SEC5B OS=Arabidopsis thaliana OX=3702 GN=SEC5B PE=1 SV=1	Exocyst complex component SEC5 OS=Nyssa sinensis OX=561372 GN=F0562_027529 PE=3 SV=1	U	Intracellular trafficking, secretion, and vesicular transport	PREDICTED: exocyst complex component SEC5A-like [Daucus carota subsp. sativus]
BMK_Unigene_421329	1679	2016	470	420	118.46	142.41	37.31	33.33	0.00577718	-1.71876	down	[CR]	--	Molecular Function: oxidoreductase activity (GO:0016491);;	K00344|1.4e-166|gra:105785274|K00344 NADPH:quinone reductase [EC:1.6.5.5] | (RefSeq) probable quinone oxidoreductase	[CR]	--	Zinc-binding dehydrogenase;; Zinc-binding dehydrogenase;; Alcohol dehydrogenase GroES-like domain	--	PKS_ER domain-containing protein OS=Gossypium raimondii OX=29730 GN=B456_001G050100 PE=4 SV=1	C	Energy production and conversion	PREDICTED: probable quinone oxidoreductase [Gossypium raimondii]
BMK_Unigene_293458	273	213	26	26	16.25	12.7	1.76	1.74	0.000123618	-2.8702	down	[G]	Carbohydrate transport and metabolism	Molecular Function: zinc ion binding (GO:0008270);; Molecular Function: oxidoreductase activity (GO:0016491);;	K23232|6.6e-157|sind:105176373|K23232 8-hydroxygeraniol dehydrogenase [EC:1.1.1.324] | (RefSeq) 8-hydroxygeraniol dehydrogenase	[Q]	Secondary metabolites biosynthesis, transport and catabolism	Alcohol dehydrogenase GroES-like domain;; Zinc-binding dehydrogenase;; Zinc-binding dehydrogenase	8-hydroxygeraniol dehydrogenase OS=Catharanthus roseus OX=4058 GN=10HGO PE=1 SV=1	PKS_ER domain-containing protein OS=Daucus carota subsp. sativus OX=79200 GN=DCAR_011660 PE=3 SV=1	Q	Secondary metabolites biosynthesis, transport and catabolism	PREDICTED: 8-hydroxygeraniol dehydrogenase-like [Daucus carota subsp. sativus]
BMK_Unigene_213780	2	19	108	372	0.09	0.76	4.59	15.73	0.00164564	4.80171	up	--	--	Molecular Function: UDP-glycosyltransferase activity (GO:0008194);; Cellular Component: integral component of membrane (GO:0016021);;	K23452|1.6e-148|bna:106451242|K23452 UDP-glucosyltransferase 85A [EC:2.4.1.-] | (RefSeq) UDP-glycosyltransferase 85A2 isoform X2	[GC]	--	UDP-glucoronosyl and UDP-glucosyl transferase	7-deoxyloganetin glucosyltransferase OS=Catharanthus roseus OX=4058 GN=UGT85A23 PE=1 SV=1	Glycosyltransferase OS=Daucus carota subsp. sativus OX=79200 GN=DCAR_019462 PE=3 SV=1	--	--	PREDICTED: 7-deoxyloganetin glucosyltransferase-like isoform X1 [Daucus carota subsp. sativus]
BMK_Unigene_314211	6	10	143	131	0.5	0.84	13.43	12.34	3.2e-06	4.42714	up	[C]	Energy production and conversion	Molecular Function: dihydrolipoyllysine-residue succinyltransferase activity (GO:0004149);; Biological Process: tricarboxylic acid cycle (GO:0006099);; Cellular Component: oxoglutarate dehydrogenase complex (GO:0045252);;	K00658|6.9e-93|dzi:111301589|K00658 2-oxoglutarate dehydrogenase E2 component (dihydrolipoamide succinyltransferase) [EC:2.3.1.61] | (RefSeq) dihydrolipoyllysine-residue succinyltransferase component of 2-oxoglutarate dehydrogenase complex 1, mitochondrial-like isoform X1	[C]	Energy production and conversion	Biotin-requiring enzyme;; 2-oxoacid dehydrogenases acyltransferase (catalytic domain)	Dihydrolipoyllysine-residue succinyltransferase component of 2-oxoglutarate dehydrogenase complex 2, mitochondrial OS=Arabidopsis thaliana OX=3702 GN=At4g26910 PE=1 SV=2	Dihydrolipoyllysine-residue succinyltransferase OS=Daucus carota subsp. sativus OX=79200 GN=DCAR_022577 PE=3 SV=1	C	Energy production and conversion	dihydrolipoyllysine-residue succinyltransferase component of 2-oxoglutarate dehydrogenase complex 1, mitochondrial-like isoform X3 [Durio zibethinus]
BMK_Unigene_384794	62	81	309	416	2.43	3.15	13.36	17.98	0.000270581	2.67643	up	--	--	Cellular Component: integral component of membrane (GO:0016021);;	--	--	--	--	Uncharacterized membrane protein At1g16860 OS=Arabidopsis thaliana OX=3702 GN=At1g16860 PE=1 SV=1	Uncharacterized protein OS=Daucus carota subsp. sativus OX=79200 GN=DCAR_014668 PE=4 SV=1	S	Function unknown	PREDICTED: uncharacterized membrane protein At1g16860-like isoform X1 [Daucus carota subsp. sativus]
BMK_Unigene_401714	951	1586	100	54	67.07	112.02	8	4.35	5.03e-06	-3.72338	down	--	--	Molecular Function: DNA binding (GO:0003677);; Cellular Component: nucleus (GO:0005634);;	K09422|1.4e-94|dcr:108215385|K09422 transcription factor MYB, plant | (RefSeq) transcription factor MYB44-like	[K]	Transcription	Myb-like DNA-binding domain;; Myb-like DNA-binding domain	Transcription factor MYB73 OS=Arabidopsis thaliana OX=3702 GN=MYB73 PE=1 SV=1	Uncharacterized protein OS=Daucus carota subsp. sativus OX=79200 GN=DCAR_008824 PE=4 SV=1	--	--	PREDICTED: transcription factor MYB44-like [Daucus carota subsp. sativus]
BMK_Unigene_036881	168	172	22	4	5.05	5.18	0.75	0.14	0.00813086	-3.37292	down	--	--	Biological Process: regulation of transcription, DNA-templated (GO:0006355);; Cellular Component: CCR4-NOT core complex (GO:0030015);; Cellular Component: host cell nucleus (GO:0042025);;	K12605|4.7e-275|dcr:108209897|K12605 CCR4-NOT transcription complex subunit 2 | (RefSeq) probable NOT transcription complex subunit VIP2 isoform X1	[KDR]	--	NOT2 / NOT3 / NOT5 family	Probable NOT transcription complex subunit VIP2 (Fragment) OS=Nicotiana benthamiana OX=4100 GN=VIP2 PE=1 SV=1	NOT2_3_5 domain-containing protein OS=Daucus carota subsp. sativus OX=79200 GN=DCAR_006755 PE=3 SV=1	--	--	PREDICTED: probable NOT transcription complex subunit VIP2 isoform X1 [Daucus carota subsp. sativus]
BMK_Unigene_257478	34	25	168	158	1	0.74	5.49	5.18	0.000252308	2.8215	up	--	--	Molecular Function: protein binding (GO:0005515);; Biological Process: cellular protein modification process (GO:0006464);; Biological Process: proteolysis (GO:0006508);; Biological Process: nitrogen compound metabolic process (GO:0006807);; Biological Process: biological_process (GO:0008150);; Biological Process: metabolic process (GO:0008152);; Biological Process: cellular process (GO:0009987);…	K11866|2.0e-79|dcr:108200661|K11866 STAM-binding protein [EC:3.4.19.12] | (RefSeq) AMSH-like ubiquitin thioesterase 2 isoform X1	[T]	Signal transduction mechanisms	JAB1/Mov34/MPN/PAD-1 ubiquitin protease	AMSH-like ubiquitin thioesterase 2 OS=Arabidopsis thaliana OX=3702 GN=AMSH2 PE=2 SV=1	Uncharacterized protein OS=Daucus carota subsp. sativus OX=79200 GN=DCAR_031105 PE=4 SV=1	T	Signal transduction mechanisms	PREDICTED: AMSH-like ubiquitin thioesterase 2 isoform X1 [Daucus carota subsp. sativus]
BMK_Unigene_022116	143	163	0	4	13.05	14.86	0.1	0.48	0.000125435	-5.91348	down	--	--	Cellular Component: integral component of membrane (GO:0016021);;	--	[V]	Defense mechanisms	Inhibitor of apoptosis-promoting Bax1	Bax inhibitor 1 OS=Arabidopsis thaliana OX=3702 GN=BI-1 PE=1 SV=1	Uncharacterized protein OS=Punica granatum OX=22663 GN=CDL15_Pgr003745 PE=3 SV=1	V	Defense mechanisms	bax inhibitor 1-like [Camellia sinensis]
BMK_Unigene_045692	293	188	5	0	37.26	23.94	0.72	0	2.28e-05	-6.23196	down	[I]	Lipid transport and metabolism	Molecular Function: molecular_function (GO:0003674);; Molecular Function: catalytic activity (GO:0003824);; Molecular Function: fatty acid synthase activity (GO:0004312);; Cellular Component: cellular_component (GO:0005575);; Cellular Component: intracellular (GO:0005622);; Cellular Component: obsolete cell (GO:0005623);; Cellular Component: cytoplasm (GO:0005737);; Cellular Component: chloroplas…	--	--	--	Thioesterase-like superfamily;; Thioesterase superfamily	Acyl-acyl carrier protein thioesterase ATL3, chloroplastic OS=Arabidopsis thaliana OX=3702 GN=ALT3 PE=2 SV=1	Uncharacterized protein OS=Daucus carota subsp. sativus OX=79200 GN=DCAR_007249 PE=4 SV=1	S	Function unknown	PREDICTED: acyl-acyl carrier protein thioesterase ATL3, chloroplastic-like [Daucus carota subsp. sativus]
BMK_Unigene_265788	90	106	362	463	4.15	4.92	18.63	23.81	0.0004596	2.41179	up	--	--	Biological Process: protein glycosylation (GO:0006486);; Molecular Function: transferase activity, transferring glycosyl groups (GO:0016757);;	K20870|7.0e-201|pxb:103933063|K20870 putative beta-1,4-xylosyltransferase IRX10 [EC:2.4.2.-] | (RefSeq) probable glucuronosyltransferase Os01g0926700	[GMW]	--	Exostosin family	Probable arabinosyltransferase ARAD1 OS=Arabidopsis thaliana OX=3702 GN=ARAD1 PE=1 SV=1	Putative glucuronoxylan glucuronosyltransferase F8H OS=Davidia involucrata OX=16924 GN=Din_001116 PE=3 SV=1	--	--	PREDICTED: probable glucuronosyltransferase GUT1 [Daucus carota subsp. sativus]
BMK_Unigene_073468	507	432	45	45	41.47	35.39	4.22	4.17	2.51e-06	-3.0327	down	--	--	Cellular Component: integral component of membrane (GO:0016021);;	--	--	--	--	--	Uncharacterized protein OS=Daucus carota subsp. sativus OX=79200 GN=DCAR_002131 PE=4 SV=1	--	--	PREDICTED: uncharacterized protein LOC108210720 [Daucus carota subsp. sativus]
BMK_Unigene_370934	53	23	82	842	6.44	2.78	11.16	114.52	0.00566968	3.98988	up	--	--	Molecular Function: protein phosphatase inhibitor activity (GO:0004864);; Biological Process: defense response (GO:0006952);; Biological Process: abscisic acid-activated signaling pathway (GO:0009738);; Molecular Function: abscisic acid binding (GO:0010427);; Molecular Function: signaling receptor activity (GO:0038023);;	--	--	--	Pathogenesis-related protein Bet v 1 family	Pathogenesis-related protein 2 OS=Petroselinum crispum OX=4043 GN=PR2 PE=2 SV=1	PR10-3 OS=Panax notoginseng OX=44586 GN=PR10-3 PE=2 SV=1	S	Function unknown	RecName: Full=Pathogenesis-related protein 2 [Petroselinum crispum]
BMK_Unigene_434474	116	206	21	9	2.3	4.11	0.47	0.2	0.00486591	-3.1081	down	[G]	Carbohydrate transport and metabolism	Molecular Function: sucrose alpha-glucosidase activity (GO:0004575);; Cellular Component: mitochondrion (GO:0005739);; Biological Process: sucrose catabolic process (GO:0005987);; Biological Process: circadian rhythm (GO:0007623);; Biological Process: regulation of seed germination (GO:0010029);; Molecular Function: glycopeptide alpha-N-acetylgalactosaminidase activity (GO:0033926);; Biological P…	K02986|5.5e-19|nta:107819247|K02986 small subunit ribosomal protein S4 | (RefSeq) ribosomal protein S4, mitochondrial	--	--	Alkaline and neutral invertase;; Alkaline and neutral invertase;; Alkaline and neutral invertase	Alkaline/neutral invertase A, mitochondrial OS=Arabidopsis thaliana OX=3702 GN=INVA PE=1 SV=1	Alkaline/neutral invertase OS=Daucus carota subsp. sativus OX=79200 GN=DCAR_002523 PE=3 SV=1	S	Function unknown	hypothetical protein DCAR_002523 [Daucus carota subsp. sativus]
BMK_Unigene_010946	3	0	73	178	0.11	0	2.97	7.19	2.86e-05	6.78185	up	[G]	Carbohydrate transport and metabolism	Molecular Function: hydrolase activity, hydrolyzing O-glycosyl compounds (GO:0004553);; Biological Process: carbohydrate metabolic process (GO:0005975);;	K05350|2.7e-223|dcr:108218674|K05350 beta-glucosidase [EC:3.2.1.21] | (RefSeq) beta-glucosidase 18-like isoform X1	[G]	Carbohydrate transport and metabolism	Glycosyl hydrolase family 1	Beta-glucosidase 18 OS=Oryza sativa subsp. japonica OX=39947 GN=BGLU18 PE=3 SV=2	Beta-glucosidase 5 GH1 family OS=Camellia sinensis OX=4442 GN=GH1BG5 PE=2 SV=1	G	Carbohydrate transport and metabolism	PREDICTED: beta-glucosidase 18-like isoform X2 [Daucus carota subsp. sativus]
BMK_Unigene_119715	0	0	101	22	0	0.01	1.6	0.35	0.000339928	8.72453	up	[V]	Defense mechanisms	Molecular Function: ATP binding (GO:0005524);; Cellular Component: integral component of membrane (GO:0016021);; Molecular Function: ATPase activity (GO:0016887);; Molecular Function: ATPase-coupled transmembrane transporter activity (GO:0042626);;	K05665|0.0e+00|cqi:110721599|K05665 ATP-binding cassette, subfamily C (CFTR/MRP), member 1 [EC:7.6.2.3] | (RefSeq) putative ABC transporter C family member 15	[Q]	Secondary metabolites biosynthesis, transport and catabolism	ABC transporter transmembrane region;; ABC transporter;; P-loop containing region of AAA domain;; 50S ribosome-binding GTPase	ABC transporter C family member 9 OS=Arabidopsis thaliana OX=3702 GN=ABCC9 PE=2 SV=2	Uncharacterized protein OS=Daucus carota subsp. sativus OX=79200 GN=DCAR_001369 PE=4 SV=1	Q	Secondary metabolites biosynthesis, transport and catabolism	PREDICTED: putative ABC transporter C family member 15 isoform X2 [Daucus carota subsp. sativus]
BMK_Unigene_023831	0	3	1862	2660	0	0.12	61.3	87.54	1.33e-18	10.8783	up	[J]	Translation, ribosomal structure and biogenesis	Molecular Function: RNA binding (GO:0003723);;	K11294|8.5e-107|dcr:108204521|K11294 nucleolin | (RefSeq) nucleolin 2	[K]	Transcription	RNA recognition motif. (a.k.a. RRM, RBD, or RNP domain)	Nucleolin 2 OS=Oryza sativa subsp. japonica OX=39947 GN=Os04g0620700 PE=2 SV=2	Uncharacterized protein OS=Daucus carota subsp. sativus OX=79200 GN=DCAR_002573 PE=4 SV=1	A	RNA processing and modification	PREDICTED: nucleolin 2 [Daucus carota subsp. sativus]
BMK_Unigene_249203	0	0	54	97	0	0	29.83	53.65	2.06e-05	9.03012	up	--	--	--	--	--	--	--	Small acidic protein 1 OS=Arabidopsis thaliana OX=3702 GN=SMAP1 PE=1 SV=1	Uncharacterized protein (Fragment) OS=Rhododendron williamsianum OX=262921 GN=C3L33_15118 PE=4 SV=1	S	Function unknown	PREDICTED: small acidic protein 1 [Daucus carota subsp. sativus]
BMK_Unigene_029343	0	0	165	393	0	0	11.49	27.27	1.39e-08	10.9172	up	--	--	Biological Process: protein homooligomerization (GO:0051260);;	K21919|2.1e-91|dcr:108219949|K21919 BTB/POZ domain-containing protein KCTD9 | (RefSeq) FH protein interacting protein FIP2 isoform X1	[R]	General function prediction only	Pentapeptide repeats (8 copies);; Pentapeptide repeats (9 copies);; BTB/POZ domain;; Pentapeptide repeats (9 copies)	FH protein interacting protein FIP2 OS=Arabidopsis thaliana OX=3702 GN=FIP2 PE=1 SV=1	BTB domain-containing protein OS=Daucus carota subsp. sativus OX=79200 GN=DCAR_016963 PE=4 SV=1	S	Function unknown	hypothetical protein AG4045_024199 [Apium graveolens]
BMK_Unigene_048118	5	22	618	470	0.77	3.51	108.82	83.01	1.34e-07	5.6288	up	--	--	--	--	--	--	--	--	Uncharacterized protein OS=Daucus carota subsp. sativus OX=79200 GN=DCAR_002810 PE=4 SV=1	--	--	hypothetical protein DCAR_002810 [Daucus carota subsp. sativus]
BMK_Unigene_284576	20	0	345	535	0.57	0	10.59	16.39	0.000943299	5.88822	up	--	--	--	--	--	--	Protein of unknown function (DUF688)	--	Uncharacterized protein OS=Daucus carota subsp. sativus OX=79200 GN=DCAR_027995 PE=4 SV=1	S	Function unknown	PREDICTED: uncharacterized protein LOC108197182 isoform X1 [Daucus carota subsp. sativus]
BMK_Unigene_074250	527	623	13	25	22.32	26.45	0.65	1.2	1.12e-08	-4.58053	down	--	--	Molecular Function: damaged DNA binding (GO:0003684);; Cellular Component: nucleoplasm (GO:0005654);; Cellular Component: cytosol (GO:0005829);; Biological Process: nucleotide-excision repair (GO:0006289);; Molecular Function: polyubiquitin modification-dependent protein binding (GO:0031593);; Cellular Component: host cell nucleus (GO:0042025);; Molecular Function: ubiquitin binding (GO:0043130);…	K10839|7.6e-145|dcr:108199794|K10839 UV excision repair protein RAD23 | (RefSeq) ubiquitin receptor RAD23d-like	[L]	Replication, recombination and repair	UBA/TS-N domain;; XPC-binding domain;; Ubiquitin family	Ubiquitin receptor RAD23d OS=Arabidopsis thaliana OX=3702 GN=RAD23D PE=1 SV=2	Ubiquitin receptor RAD23 OS=Daucus carota subsp. sativus OX=79200 GN=DCAR_026729 PE=3 SV=1	O	Posttranslational modification, protein turnover, chaperones	PREDICTED: ubiquitin receptor RAD23d-like [Daucus carota subsp. sativus]
BMK_Unigene_289411	128	122	1413	934	1.57	1.5	19.19	12.68	1.83e-08	3.57436	up	--	--	Molecular Function: DNA binding (GO:0003677);; Cellular Component: nucleus (GO:0005634);; Biological Process: transcription, DNA-templated (GO:0006351);; Biological Process: regulation of transcription, DNA-templated (GO:0006355);;	--	--	--	HB1, ASXL, restriction endonuclease HTH domain;; DDT domain;; Homeodomain;; Williams-Beuren syndrome DDT (WSD), D-TOX E motif;; WSTF, HB1, Itc1p, MBD9 motif 1	Homeobox-DDT domain protein RLT2 OS=Arabidopsis thaliana OX=3702 GN=RLT2 PE=1 SV=1	Uncharacterized protein OS=Daucus carota subsp. sativus OX=79200 GN=DCAR_021265 PE=4 SV=1	B	Chromatin structure and dynamics	PREDICTED: homeobox-DDT domain protein RLT2 [Daucus carota subsp. sativus]
BMK_Unigene_006546	216	537	11	0	4.43	11.02	0.26	0.02	0.00100315	-5.7995	down	--	--	Molecular Function: protein binding (GO:0005515);;	K20241|1.0e-110|bvg:104892582|K20241 WD repeat-containing protein 44 | (RefSeq) hypothetical protein	[S]	Function unknown	WD domain, G-beta repeat;; Anaphase-promoting complex subunit 4 WD40 domain	--	WD_REPEATS_REGION domain-containing protein OS=Daucus carota subsp. sativus OX=79200 GN=DCAR_020341 PE=4 SV=1	S	Function unknown	PREDICTED: 2-deoxy-glucose resistant protein 2 [Daucus carota subsp. sativus]
BMK_Unigene_002912	102	89	656	526	2.69	2.37	19.15	15.36	1.25e-06	2.9778	up	--	--	Molecular Function: metal ion binding (GO:0046872);;	K14818|1.9e-107|dcr:108205508|K14818 ribosome assembly protein SQT1 | (RefSeq) angio-associated migratory cell protein-like	[S]	Function unknown	WD domain, G-beta repeat;; Anaphase-promoting complex subunit 4 WD40 domain;; Nucleoporin Nup120/160	Zinc finger CCCH domain-containing protein 38 OS=Arabidopsis thaliana OX=3702 GN=At3g18640 PE=2 SV=1	C3H1-type domain-containing protein OS=Daucus carota subsp. sativus OX=79200 GN=DCAR_000420 PE=4 SV=1	H	Coenzyme transport and metabolism	PREDICTED: angio-associated migratory cell protein-like [Daucus carota subsp. sativus]
BMK_Unigene_278230	3	1	137	243	0.21	0.07	10.48	18.49	1.76e-08	6.93786	up	[IQR]	--	Molecular Function: molecular_function (GO:0003674);; Molecular Function: catalytic activity (GO:0003824);; Cellular Component: cellular_component (GO:0005575);; Cellular Component: intracellular (GO:0005622);; Cellular Component: obsolete cell (GO:0005623);; Cellular Component: cytoplasm (GO:0005737);; Cellular Component: plasma membrane (GO:0005886);; Biological Process: biological_process (GO:…	K19329|7.7e-88|vvi:100253030|K19329 WW domain-containing oxidoreductase | (RefSeq) short-chain dehydrogenase TIC 32, chloroplastic	[Q]	Secondary metabolites biosynthesis, transport and catabolism	short chain dehydrogenase;; Enoyl-(Acyl carrier protein) reductase	Short-chain dehydrogenase TIC 32, chloroplastic OS=Arabidopsis thaliana OX=3702 GN=TIC32 PE=2 SV=1	Uncharacterized protein OS=Daucus carota subsp. sativus OX=79200 GN=DCAR_004626 PE=3 SV=1	Q	Secondary metabolites biosynthesis, transport and catabolism	PREDICTED: short-chain dehydrogenase TIC 32, chloroplastic-like [Daucus carota subsp. sativus]
BMK_Unigene_288956	105	85	546	798	11.76	9.56	69.08	101.12	1.51e-06	3.17689	up	--	--	Cellular Component: cellular_component (GO:0005575);; Cellular Component: intracellular (GO:0005622);; Cellular Component: obsolete cell (GO:0005623);; Cellular Component: cytoplasm (GO:0005737);; Cellular Component: vacuole (GO:0005773);; Cellular Component: plasma membrane (GO:0005886);; Cellular Component: cell-cell junction (GO:0005911);; Cellular Component: plasmodesma (GO:0009506);; Cellula…	--	--	--	Remorin, C-terminal region;; Remorin, N-terminal region	Remorin OS=Solanum tuberosum OX=4113 PE=1 SV=1	Remorin_C domain-containing protein OS=Daucus carota subsp. sativus OX=79200 GN=DCAR_006917 PE=3 SV=1	S	Function unknown	hypothetical protein AG4045_018763 [Apium graveolens]
BMK_Unigene_401040	69	114	6	3	2.35	3.88	0.25	0.11	0.00125588	-4.02556	down	--	--	Molecular Function: DNA binding (GO:0003677);; Cellular Component: nucleus (GO:0005634);; Biological Process: regulation of transcription, DNA-templated (GO:0006355);;	K20043|2.4e-20|aip:107640400|K20043 clathrin coat assembly protein AP180 | (RefSeq) putative clathrin assembly protein At5g35200	--	--	Dof domain, zinc finger	Dof zinc finger protein 2 OS=Oryza sativa subsp. japonica OX=39947 GN=DOF2 PE=2 SV=1	Dof-type domain-containing protein OS=Daucus carota subsp. sativus OX=79200 GN=DCAR_020343 PE=4 SV=1	K	Transcription	PREDICTED: dof zinc finger protein DOF3.7-like [Daucus carota subsp. sativus]
BMK_Unigene_400668	461	409	105	103	13.78	12.27	3.49	3.43	0.00795771	-1.71584	down	--	--	Cellular Component: trans-Golgi network (GO:0005802);; Biological Process: intracellular protein transport (GO:0006886);; Cellular Component: clathrin-coated vesicle (GO:0030136);; Molecular Function: clathrin binding (GO:0030276);; Biological Process: clathrin-coated vesicle cargo loading (GO:0035652);;	K00784|6.3e-163|pda:103702534|K00784 ribonuclease Z [EC:3.1.26.11] | (RefSeq) tRNase Z TRZ3, mitochondrial-like isoform X2	--	--	ENTH domain	Protein MODIFIED TRANSPORT TO THE VACUOLE 1 OS=Arabidopsis thaliana OX=3702 GN=MTV1 PE=1 SV=1	VHS domain-containing protein OS=Daucus carota subsp. sativus OX=79200 GN=DCAR_019957 PE=4 SV=1	S	Function unknown	PREDICTED: VHS domain-containing protein At3g16270 [Daucus carota subsp. sativus]
BMK_Unigene_019137	1820	1329	261	276	35.33	25.89	5.63	5.95	0.000165272	-2.19449	down	[K]	Transcription	Molecular Function: RNA binding (GO:0003723);; Molecular Function: ribonuclease activity (GO:0004540);;	K12585|0.0e+00|dcr:108223337|K12585 exosome complex exonuclease DIS3/RRP44 [EC:3.1.13.-] | (RefSeq) exosome complex exonuclease RRP44 homolog A	[J]	Translation, ribosomal structure and biogenesis	RNB domain;; Dis3-like cold-shock domain 2 (CSD2);; PIN domain;; Rrp44-like cold shock domain;; RNB domain;; S1 domain	Exosome complex exonuclease RRP44 homolog A OS=Arabidopsis thaliana OX=3702 GN=RRP44A PE=2 SV=2	Uncharacterized protein OS=Daucus carota subsp. sativus OX=79200 GN=DCAR_019080 PE=3 SV=1	J	Translation, ribosomal structure and biogenesis	PREDICTED: exosome complex exonuclease RRP44 homolog A [Daucus carota subsp. sativus]
BMK_Unigene_045859	2997	2904	497	504	44.42	43.22	8.17	8.28	4.96e-05	-2.21461	down	[L]	Replication, recombination and repair	Molecular Function: RNA binding (GO:0003723);; Molecular Function: RNA helicase activity (GO:0003724);; Molecular Function: ATP binding (GO:0005524);;	K14776|0.0e+00|dcr:108215391|K14776 ATP-dependent RNA helicase DDX10/DBP4 [EC:3.6.4.13] | (RefSeq) DEAD-box ATP-dependent RNA helicase 32	[A]	RNA processing and modification	DEAD/DEAH box helicase;; Helicase conserved C-terminal domain;; Domain of unknown function (DUF4217);; Type III restriction enzyme, res subunit;; LsmAD domain;; Ataxin 2 SM domain;; Ataxin-2 C-terminal region	DEAD-box ATP-dependent RNA helicase 32 OS=Arabidopsis thaliana OX=3702 GN=RH32 PE=2 SV=1	Uncharacterized protein OS=Daucus carota subsp. sativus OX=79200 GN=DCAR_010055 PE=3 SV=1	A	RNA processing and modification	PREDICTED: DEAD-box ATP-dependent RNA helicase 32 [Daucus carota subsp. sativus]
BMK_Unigene_025177	205	109	15096	7579	6.02	3.23	493.32	247.65	8.13e-18	6.54059	up	--	--	--	--	--	--	--	Protein CHUP1, chloroplastic OS=Arabidopsis thaliana OX=3702 GN=CHUP1 PE=1 SV=1	Uncharacterized protein OS=Daucus carota subsp. sativus OX=79200 GN=DCAR_005237 PE=4 SV=1	S	Function unknown	PREDICTED: protein CHUP1, chloroplastic-like [Daucus carota subsp. sativus]
BMK_Unigene_014202	8	33	132	176	0.32	1.24	5.4	7.23	0.00883131	3.20641	up	[E]	Amino acid transport and metabolism	Molecular Function: glycine hydroxymethyltransferase activity (GO:0004372);; Biological Process: glycine biosynthetic process from serine (GO:0019264);; Molecular Function: pyridoxal phosphate binding (GO:0030170);; Biological Process: tetrahydrofolate interconversion (GO:0035999);;	K00600|2.3e-275|dcr:108219201|K00600 glycine hydroxymethyltransferase [EC:2.1.2.1] | (RefSeq) serine hydroxymethyltransferase, mitochondrial-like	[E]	Amino acid transport and metabolism	Serine hydroxymethyltransferase	Serine hydroxymethyltransferase, mitochondrial OS=Pisum sativum OX=3888 PE=1 SV=1	Serine hydroxymethyltransferase OS=Solanum tuberosum OX=4113 GN=102599354 PE=3 SV=1	H	Coenzyme transport and metabolism	PREDICTED: serine hydroxymethyltransferase, mitochondrial-like [Daucus carota subsp. sativus]
BMK_Unigene_218457	0	3	4188	2238	0	0.47	752.55	403.17	8.13e-19	11.377	up	--	--	Molecular Function: protein phosphatase inhibitor activity (GO:0004864);; Biological Process: defense response (GO:0006952);; Biological Process: response to biotic stimulus (GO:0009607);; Biological Process: abscisic acid-activated signaling pathway (GO:0009738);; Molecular Function: abscisic acid binding (GO:0010427);; Molecular Function: signaling receptor activity (GO:0038023);;	--	--	--	Pathogenesis-related protein Bet v 1 family	Major allergen Api g 1, isoallergen 1 OS=Apium graveolens OX=4045 PE=1 SV=1	Bet_v_1 domain-containing protein OS=Daucus carota subsp. sativus OX=79200 GN=DCAR_027034 PE=3 SV=1	S	Function unknown	PREDICTED: major allergen Dau c 1-like [Daucus carota subsp. sativus]
BMK_Unigene_291623	0	0	328	21	0	0	96.46	6.19	3.72e-05	10.2265	up	--	--	--	--	--	--	--	--	Uncharacterized protein OS=Daucus carota subsp. sativus OX=79200 GN=DCAR_002810 PE=4 SV=1	--	--	hypothetical protein DCAR_002810 [Daucus carota subsp. sativus]
BMK_Unigene_151646	0	0	24	41	0	0	1.27	2.16	0.00210838	7.81382	up	--	--	Molecular Function: hydrolase activity, hydrolyzing O-glycosyl compounds (GO:0004553);; Cellular Component: cell wall (GO:0005618);; Biological Process: xyloglucan metabolic process (GO:0010411);; Molecular Function: xyloglucan:xyloglucosyl transferase activity (GO:0016762);; Biological Process: cell wall biogenesis (GO:0042546);; Cellular Component: apoplast (GO:0048046);; Biological Process: ce…	K08235|2.9e-74|dcr:108200460|K08235 xyloglucan:xyloglucosyl transferase [EC:2.4.1.207] | (RefSeq) probable xyloglucan endotransglucosylase/hydrolase protein 30	--	--	Glycosyl hydrolases family 16;; Xyloglucan endo-transglycosylase (XET) C-terminus;; Glycosyl hydrolases family 16	Probable xyloglucan endotransglucosylase/hydrolase protein 30 OS=Arabidopsis thaliana OX=3702 GN=XTH30 PE=2 SV=2	Xyloglucan endotransglucosylase/hydrolase OS=Daucus carota subsp. sativus OX=79200 GN=DCAR_029555 PE=3 SV=1	G	Carbohydrate transport and metabolism	PREDICTED: probable xyloglucan endotransglucosylase/hydrolase protein 30 [Daucus carota subsp. sativus]
BMK_Unigene_025017	78	144	827	1074	1.32	2.42	15.38	19.98	1.12e-05	3.41822	up	--	--	Biological Process: immune system process (GO:0002376);; Molecular Function: molecular_function (GO:0003674);; Molecular Function: binding (GO:0005488);; Molecular Function: protein binding (GO:0005515);; Cellular Component: cellular_component (GO:0005575);; Cellular Component: intracellular (GO:0005622);; Cellular Component: obsolete cell (GO:0005623);; Cellular Component: cytoplasm (GO:0005737)…	K11838|3.0e-24|mtr:MTR_5g091450|K11838 ubiquitin carboxyl-terminal hydrolase 7 [EC:3.4.19.12] | (RefSeq) MATH (meprin and TRAF-C-like) domain protein	--	--	MATH domain	TNF receptor-associated factor homolog 1a OS=Arabidopsis thaliana OX=3702 GN=TRAF1A PE=1 SV=1	TRAF-like family protein OS=Corchorus capsularis OX=210143 GN=CCACVL1_27575 PE=4 SV=1	S	Function unknown	PREDICTED: MATH domain-containing protein At5g43560-like isoform X1 [Daucus carota subsp. sativus]
BMK_Unigene_186942	0	0	167	30	0	0	4.6	0.83	5.44e-05	9.40349	up	--	--	Cellular Component: cellular_component (GO:0005575);; Cellular Component: extracellular region (GO:0005576);; Cellular Component: intracellular (GO:0005622);; Cellular Component: obsolete cell (GO:0005623);; Cellular Component: cytoplasm (GO:0005737);; Cellular Component: mitochondrion (GO:0005739);; Cellular Component: vacuole (GO:0005773);; Cellular Component: vacuolar membrane (GO:0005774);; C…	K08057|8.0e-08|dcr:108196701|K08057 calreticulin | (RefSeq) calreticulin	[O]	Posttranslational modification, protein turnover, chaperones	--	Calreticulin OS=Beta vulgaris OX=161934 PE=2 SV=1	Uncharacterized protein OS=Hevea brasiliensis OX=3981 GN=GH714_026181 PE=3 SV=1	O	Posttranslational modification, protein turnover, chaperones	hypothetical protein GH714_026181 [Hevea brasiliensis]
BMK_Unigene_244454	540	340	4953	3409	6.89	4.36	69.89	48.08	1.52e-08	3.60961	up	--	--	Molecular Function: structural molecule activity (GO:0005198);; Biological Process: intracellular protein transport (GO:0006886);; Biological Process: vesicle-mediated transport (GO:0016192);; Cellular Component: clathrin coat of trans-Golgi network vesicle (GO:0030130);; Cellular Component: clathrin coat of coated pit (GO:0030132);; Molecular Function: clathrin light chain binding (GO:0032051);;…	K04646|0.0e+00|dcr:108214021|K04646 clathrin heavy chain | (RefSeq) clathrin heavy chain 1 isoform X1	[U]	Intracellular trafficking, secretion, and vesicular transport	Region in Clathrin and VPS;; Clathrin propeller repeat;; Clathrin-H-link;; Clathrin, heavy-chain linker	Clathrin heavy chain 2 OS=Oryza sativa subsp. japonica OX=39947 GN=Os12g0104800 PE=3 SV=1	Clathrin heavy chain OS=Lactuca sativa OX=4236 GN=LSAT_8X12740 PE=3 SV=1	U	Intracellular trafficking, secretion, and vesicular transport	PREDICTED: clathrin heavy chain 1 isoform X2 [Daucus carota subsp. sativus]
BMK_Unigene_268457	0	0	23	47	0	0	6.68	13.38	0.00169623	7.92158	up	[G]	Carbohydrate transport and metabolism	Molecular Function: adenosine kinase activity (GO:0004001);; Biological Process: purine ribonucleoside salvage (GO:0006166);;	K00856|1.1e-55|dcr:108224089|K00856 adenosine kinase [EC:2.7.1.20] | (RefSeq) adenosine kinase 2-like	[G]	Carbohydrate transport and metabolism	pfkB family carbohydrate kinase	Adenosine kinase 2 OS=Arabidopsis thaliana OX=3702 GN=ADK2 PE=1 SV=1	Adenosine kinase OS=Daucus carota subsp. sativus OX=79200 GN=DCAR_019097 PE=3 SV=1	G	Carbohydrate transport and metabolism	PREDICTED: adenosine kinase 2-like [Daucus carota subsp. sativus]
BMK_Unigene_288374	424	257	1185	860	8.11	4.95	25.12	18.23	0.00454898	1.94951	up	--	--	Biological Process: ubiquitin-dependent protein catabolic process (GO:0006511);; Cellular Component: integral component of membrane (GO:0016021);; Biological Process: protein deubiquitination (GO:0016579);; Molecular Function: thiol-dependent ubiquitinyl hydrolase activity (GO:0036459);; Molecular Function: metal ion binding (GO:0046872);;	K11855|0.0e+00|dcr:108218852|K11855 ubiquitin carboxyl-terminal hydrolase 36/42 [EC:3.4.19.12] | (RefSeq) ubiquitin carboxyl-terminal hydrolase 16 isoform X1	[O]	Posttranslational modification, protein turnover, chaperones	Ubiquitin carboxyl-terminal hydrolase;; Ubiquitin carboxyl-terminal hydrolase;; MYND finger	Ubiquitin carboxyl-terminal hydrolase 16 OS=Arabidopsis thaliana OX=3702 GN=UBP16 PE=1 SV=1	Uncharacterized protein OS=Daucus carota subsp. sativus OX=79200 GN=DCAR_012860 PE=3 SV=1	O	Posttranslational modification, protein turnover, chaperones	PREDICTED: ubiquitin carboxyl-terminal hydrolase 16 isoform X1 [Daucus carota subsp. sativus]
BMK_Unigene_005399	1	0	266	250	0.08	0	16.25	15.3	1.06e-07	9.36321	up	[O]	Posttranslational modification, protein turnover, chaperones	Molecular Function: damaged DNA binding (GO:0003684);; Cellular Component: nucleoplasm (GO:0005654);; Cellular Component: cytosol (GO:0005829);; Biological Process: nucleotide-excision repair (GO:0006289);; Molecular Function: polyubiquitin modification-dependent protein binding (GO:0031593);; Cellular Component: host cell nucleus (GO:0042025);; Molecular Function: ubiquitin binding (GO:0043130);…	K10839|1.2e-92|dcr:108199794|K10839 UV excision repair protein RAD23 | (RefSeq) ubiquitin receptor RAD23d-like	[L]	Replication, recombination and repair	Ubiquitin family;; UBA/TS-N domain;; Ubiquitin-2 like Rad60 SUMO-like;; XPC-binding domain;; UBA/TS-N domain	Ubiquitin receptor RAD23c OS=Arabidopsis thaliana OX=3702 GN=RAD23C PE=1 SV=2	Ubiquitin receptor RAD23 OS=Daucus carota subsp. sativus OX=79200 GN=DCAR_026729 PE=3 SV=1	O	Posttranslational modification, protein turnover, chaperones	PREDICTED: ubiquitin receptor RAD23d-like [Daucus carota subsp. sativus]
BMK_Unigene_318347	0	6	54	138	0.06	2.26	21.67	55.36	0.0052093	5.28193	up	[I]	Lipid transport and metabolism	Biological Process: lipid metabolic process (GO:0006629);; Cellular Component: integral component of membrane (GO:0016021);;	K10256|9.1e-51|dcr:108197256|K10256 omega-6 fatty acid desaturase / acyl-lipid omega-6 desaturase (Delta-12 desaturase) [EC:1.14.19.6 1.14.19.22] | (RefSeq) delta(12) fatty acid desaturase FAD2-like	--	--	--	Delta(12)-fatty-acid desaturase FAD2 OS=Vernicia fordii OX=73154 GN=FAD2 PE=1 SV=1	FA_desaturase domain-containing protein OS=Daucus carota subsp. sativus OX=79200 GN=DCAR_027615 PE=4 SV=1	I	Lipid transport and metabolism	PREDICTED: delta(12)-fatty-acid desaturase FAD2-like [Daucus carota subsp. sativus]
BMK_Unigene_275378	98	119	421	565	4.06	4.94	19.42	26.06	0.00027182	2.52106	up	--	--	Molecular Function: aspartic-type endopeptidase activity (GO:0004190);; Cellular Component: integral component of membrane (GO:0016021);;	K00924|4.0e-32|bna:106427869|K00924 kinase [EC:2.7.1.-] | (RefSeq) aspartic proteinase-like protein 2	[O]	Posttranslational modification, protein turnover, chaperones	Xylanase inhibitor N-terminal;; Eukaryotic aspartyl protease;; Xylanase inhibitor C-terminal	Aspartyl protease family protein 1 OS=Arabidopsis thaliana OX=3702 GN=APF1 PE=2 SV=1	Peptidase A1 domain-containing protein OS=Daucus carota subsp. sativus OX=79200 GN=DCAR_010135 PE=3 SV=1	O	Posttranslational modification, protein turnover, chaperones	PREDICTED: aspartyl protease family protein 1 [Daucus carota subsp. sativus]
BMK_Unigene_057810	23	18	347	726	0.73	0.56	11.95	24.97	1.15e-09	5.06689	up	--	--	Biological Process: cytoskeleton organization (GO:0007010);; Molecular Function: microtubule binding (GO:0008017);; Biological Process: plant-type cell wall biogenesis (GO:0009832);; Biological Process: xylem and phloem pattern formation (GO:0010051);;	--	--	--	Microtubule-associated protein 70;; Microtubule-associated protein 70	Microtubule-associated protein 70-5 OS=Arabidopsis thaliana OX=3702 GN=MAP70.5 PE=1 SV=1	Uncharacterized protein OS=Daucus carota subsp. sativus OX=79200 GN=DCAR_002237 PE=3 SV=1	S	Function unknown	PREDICTED: microtubule-associated protein 70-5-like [Daucus carota subsp. sativus]
BMK_Unigene_181114	37	45	464	652	0.79	0.94	10.76	15.11	4.9e-09	4.10481	up	[P]	Inorganic ion transport and metabolism	Molecular Function: calcium transmembrane transporter activity, phosphorylative mechanism (GO:0005388);; Molecular Function: calmodulin binding (GO:0005516);; Molecular Function: ATP binding (GO:0005524);; Cellular Component: integral component of membrane (GO:0016021);;	K01537|0.0e+00|dcr:108227373|K01537 P-type Ca2+ transporter type 2C [EC:7.2.2.10] | (RefSeq) calcium-transporting ATPase 4, plasma membrane-type-like	[P]	Inorganic ion transport and metabolism	E1-E2 ATPase;; Ca2+-ATPase N terminal autoinhibitory domain;; Cation transport ATPase (P-type);; Cation transporter/ATPase, N-terminus;; haloacid dehalogenase-like hydrolase;; Cation transporting ATPase, C-terminus;; haloacid dehalogenase-like hydrolase	Calcium-transporting ATPase 4, plasma membrane-type OS=Arabidopsis thaliana OX=3702 GN=ACA4 PE=1 SV=1	Calcium-transporting ATPase OS=Daucus carota subsp. sativus OX=79200 GN=DCAR_020508 PE=3 SV=1	P	Inorganic ion transport and metabolism	PREDICTED: calcium-transporting ATPase 4, plasma membrane-type-like [Daucus carota subsp. sativus]
BMK_Unigene_391041	40	60	0	0	4.32	6.46	0	0	0.00128642	-7.76016	down	--	--	Biological Process: response to acid chemical (GO:0001101);; Cellular Component: cellular_component (GO:0005575);; Cellular Component: extracellular region (GO:0005576);; Biological Process: cell communication (GO:0007154);; Biological Process: signal transduction (GO:0007165);; Biological Process: biological_process (GO:0008150);; Biological Process: response to endogenous stimulus (GO:0009719);…	K03860|6.8e-25|nnu:104608881|K03860 phosphatidylinositol N-acetylglucosaminyltransferase subunit Q | (RefSeq) N-acetylglucosaminyl-phosphatidylinositol biosynthetic protein gpi1-like	--	--	--	Gibberellin-regulated protein 6 OS=Arabidopsis thaliana OX=3702 GN=GASA6 PE=3 SV=1	Uncharacterized protein OS=Daucus carota subsp. sativus OX=79200 GN=DCAR_011097 PE=3 SV=1	S	Function unknown	PREDICTED: gibberellin-regulated protein 6-like [Daucus carota subsp. sativus]
BMK_Unigene_224198	0	0	537	533	0	0	196	195.49	1.4e-11	11.8521	up	--	--	Biological Process: metal ion transport (GO:0030001);; Molecular Function: metal ion binding (GO:0046872);;	--	[P]	Inorganic ion transport and metabolism	Heavy-metal-associated domain	Copper transport protein CCH OS=Arabidopsis thaliana OX=3702 GN=CCH PE=1 SV=1	HMA domain-containing protein OS=Daucus carota subsp. sativus OX=79200 GN=DCAR_006348 PE=4 SV=1	P	Inorganic ion transport and metabolism	PREDICTED: copper transport protein ATX1 [Daucus carota subsp. sativus]
BMK_Unigene_391665	1094	2143	36	45	21.94	43.13	0.8	1.01	3.97e-10	-5.00413	down	--	--	Molecular Function: molecular_function (GO:0003674);; Molecular Function: DNA binding (GO:0003677);; Molecular Function: DNA-binding transcription factor activity (GO:0003700);; Cellular Component: cellular_component (GO:0005575);; Cellular Component: intracellular (GO:0005622);; Cellular Component: obsolete cell (GO:0005623);; Cellular Component: nucleus (GO:0005634);; Cellular Component: cytopl…	K00521|7.9e-34|cmos:111447866|K00521 ferric-chelate reductase [EC:1.16.1.7] | (RefSeq) ferric reduction oxidase 7, chloroplastic-like	--	--	No apical meristem (NAM) protein	NAC domain-containing protein 82 OS=Arabidopsis thaliana OX=3702 GN=NAC082 PE=1 SV=1	NAC domain-containing protein OS=Daucus carota subsp. sativus OX=79200 GN=DCAR_001346 PE=4 SV=1	G	Carbohydrate transport and metabolism	PREDICTED: uncharacterized protein LOC108204501 isoform X2 [Daucus carota subsp. sativus]
BMK_Unigene_391113	1007	1029	139	89	22.58	23.16	3.48	2.22	2.36e-05	-2.81832	down	--	--	Molecular Function: GTPase activity (GO:0003924);; Molecular Function: GTP binding (GO:0005525);; Biological Process: G protein-coupled receptor signaling pathway (GO:0007186);; Molecular Function: G-protein beta/gamma-subunit complex binding (GO:0031683);;	K19729|6.9e-37|bvg:104906028|K19729 guanine nucleotide-binding protein G(t) subunit alpha 3 | (RefSeq) guanine nucleotide-binding protein alpha-2 subunit	[DT]	--	G-protein alpha subunit	Extra-large guanine nucleotide-binding protein 1 OS=Arabidopsis thaliana OX=3702 GN=XLG1 PE=1 SV=2	Putative Guanine nucleotide-binding protein alpha-2 subunit OS=Davidia involucrata OX=16924 GN=Din_009130 PE=4 SV=1	--	--	PREDICTED: extra-large guanine nucleotide-binding protein 1 [Daucus carota subsp. sativus]
BMK_Unigene_187456	2917	2193	427	298	225.61	169.81	37.25	26.04	6.78e-05	-2.46323	down	[J]	Translation, ribosomal structure and biogenesis	Molecular Function: structural constituent of ribosome (GO:0003735);; Cellular Component: ribosome (GO:0005840);; Biological Process: translation (GO:0006412);; Molecular Function: 5S rRNA binding (GO:0008097);;	K02932|3.0e-163|dcr:108196794|K02932 large subunit ribosomal protein L5e | (RefSeq) 60S ribosomal protein L5-like	[J]	Translation, ribosomal structure and biogenesis	Ribosomal large subunit proteins 60S L5, and 50S L18;; Ribosomal L18 C-terminal region	60S ribosomal protein L5 OS=Cucumis sativus OX=3659 GN=RPL5 PE=2 SV=1	Ribosomal_L18_c domain-containing protein OS=Nyssa sinensis OX=561372 GN=F0562_034668 PE=3 SV=1	J	Translation, ribosomal structure and biogenesis	PREDICTED: 60S ribosomal protein L5-like [Daucus carota subsp. sativus]
BMK_Unigene_433439	268	204	15	4	21.44	16.33	1.4	0.4	6.9e-05	-4.28429	down	[E]	Amino acid transport and metabolism	Cellular Component: cytoplasm (GO:0005737);; Biological Process: cysteine biosynthetic process from serine (GO:0006535);; Molecular Function: serine O-acetyltransferase activity (GO:0009001);;	K00640|1.0e-112|dcr:108192496|K00640 serine O-acetyltransferase [EC:2.3.1.30] | (RefSeq) serine acetyltransferase 5 isoform X1	[E]	Amino acid transport and metabolism	Serine acetyltransferase, N-terminal;; Bacterial transferase hexapeptide (six repeats);; Hexapeptide repeat of succinyl-transferase	Serine acetyltransferase 5 OS=Arabidopsis thaliana OX=3702 GN=SAT5 PE=1 SV=1	Serine O-acetyltransferase OS=Apium graveolens OX=4045 GN=SAT PE=2 SV=1	E	Amino acid transport and metabolism	SAT [Apium graveolens]
BMK_Unigene_397565	304	3035	67	72	10.08	100.66	2.47	2.67	0.00155874	-4.31232	down	[F]	Nucleotide transport and metabolism	Molecular Function: nucleoside diphosphate kinase activity (GO:0004550);; Molecular Function: ATP binding (GO:0005524);; Biological Process: GTP biosynthetic process (GO:0006183);; Biological Process: UTP biosynthetic process (GO:0006228);; Biological Process: CTP biosynthetic process (GO:0006241);;	K00940|7.9e-112|dcr:108202592|K00940 nucleoside-diphosphate kinase [EC:2.7.4.6] | (RefSeq) nucleoside diphosphate kinase 3-like	[F]	Nucleotide transport and metabolism	Nucleoside diphosphate kinase	Nucleoside diphosphate kinase 4, chloroplastic OS=Spinacia oleracea OX=3562 GN=NDK4 PE=1 SV=1	Nucleoside diphosphate kinase OS=Actinidia chinensis var. chinensis OX=1590841 GN=CEY00_Acc15578 PE=3 SV=1	F	Nucleotide transport and metabolism	PREDICTED: nucleoside diphosphate kinase 3-like [Daucus carota subsp. sativus]
BMK_Unigene_207122	69	39	328	172	7.24	4.06	38.55	20.28	0.00357926	2.57441	up	--	--	--	K20600|1.9e-35|ccav:112529365|K20600 mitogen-activated protein kinase 4 [EC:2.7.11.24] | (RefSeq) mitogen-activated protein kinase 4-like isoform X1	[S]	Function unknown	Essential protein Yae1, N terminal	--	Yae1_N domain-containing protein OS=Daucus carota subsp. sativus OX=79200 GN=DCAR_011200 PE=4 SV=1	S	Function unknown	PREDICTED: oral cancer-overexpressed protein 1 homolog [Daucus carota subsp. sativus]
BMK_Unigene_029446	1678	3196	8	5	59.37	113.4	0.32	0.22	1.2e-19	-8.23558	down	--	--	--	K11463|2.1e-37|brp:103867335|K11463 polycomb protein SUZ12 | (RefSeq) polycomb group protein FERTILIZATION-INDEPENDENT SEED 2	[R]	General function prediction only	VEFS-Box of polycomb protein	Polycomb group protein EMBRYONIC FLOWER 2 OS=Arabidopsis thaliana OX=3702 GN=EMF2 PE=1 SV=2	Putative embryonic flower 2 OS=Davidia involucrata OX=16924 GN=Din_013693 PE=3 SV=1	S	Function unknown	PREDICTED: LOW QUALITY PROTEIN: polycomb group protein EMBRYONIC FLOWER 2 [Daucus carota subsp. sativus]
BMK_Unigene_190562	253	122	3316	2957	6.97	3.39	101.46	90.45	7.39e-11	4.43724	up	--	--	--	K00895|1.4e-06|dct:110098534|K00895 diphosphate-dependent phosphofructokinase [EC:2.7.1.90] | (RefSeq) pyrophosphate--fructose 6-phosphate 1-phosphotransferase subunit alpha-like	--	--	C2 domain	--	C2 domain-containing protein OS=Daucus carota subsp. sativus OX=79200 GN=DCAR_013209 PE=4 SV=1	S	Function unknown	PREDICTED: uncharacterized protein LOC108218985 [Daucus carota subsp. sativus]
BMK_Unigene_055031	2733	2120	32	11	33.2	25.86	0.44	0.16	1.62e-14	-6.46828	down	--	--	--	K20892|4.3e-151|dcr:108202509|K20892 beta-arabinofuranosyltransferase [EC:2.4.2.-] | (RefSeq) uncharacterized protein LOC108202509 isoform X1	--	--	Arginine/serine-rich protein PNISR	--	Uncharacterized protein OS=Daucus carota subsp. sativus OX=79200 GN=DCAR_031153 PE=4 SV=1	S	Function unknown	hypothetical protein DCAR_031153 [Daucus carota subsp. sativus]
BMK_Unigene_069239	470	956	32	29	35.09	71.36	2.73	2.44	5.08e-07	-4.23344	down	--	--	Molecular Function: transcription regulatory region sequence-specific DNA binding (GO:0000976);; Molecular Function: RNA polymerase II transcription regulatory region sequence-specific DNA binding (GO:0000977);; Molecular Function: DNA-binding transcription factor activity, RNA polymerase II-specific (GO:0000981);; Cellular Component: nucleus (GO:0005634);; Molecular Function: transcription facto…	K09264|3.3e-32|dcr:108193513|K09264 MADS-box transcription factor, plant | (RefSeq) MADS-box protein FLOWERING LOCUS C-like isoform X1	[K]	Transcription	SRF-type transcription factor (DNA-binding and dimerisation domain)	MADS-box protein 04g005320 OS=Solanum lycopersicum OX=4081 GN=Solyc04g005320 PE=3 SV=1	agamous-like MADS-box protein AGL27 isoform X1 OS=Nicotiana tabacum OX=4097 GN=LOC107761984 PE=4 SV=1	K	Transcription	PREDICTED: MADS-box protein FLOWERING LOCUS C-like isoform X2 [Daucus carota subsp. sativus]
BMK_Unigene_238799	0	0	533	504	0	0	20.45	19.36	1.76e-11	11.8067	up	--	--	Cellular Component: integral component of membrane (GO:0016021);;	--	--	--	--	--	Uncharacterized protein OS=Daucus carota subsp. sativus OX=79200 GN=DCAR_022881 PE=4 SV=1	--	--	PREDICTED: uncharacterized protein LOC108227836 [Daucus carota subsp. sativus]
BMK_Unigene_390972	347	219	13	27	7.38	4.68	0.32	0.64	0.000130069	-3.45636	down	--	--	--	--	--	--	--	Late embryogenesis abundant protein At5g17165 OS=Arabidopsis thaliana OX=3702 GN=At5g17165 PE=3 SV=1	Uncharacterized protein OS=Daucus carota subsp. sativus OX=79200 GN=DCAR_010550 PE=4 SV=1	--	--	PREDICTED: uncharacterized protein LOC108214191 [Daucus carota subsp. sativus]
BMK_Unigene_277665	405	325	1281	1267	20.82	16.77	73.61	72.8	0.000120532	2.15632	up	--	--	Cellular Component: mitochondrion (GO:0005739);; Cellular Component: integral component of membrane (GO:0016021);;	--	[DKT]	--	LEM3 (ligand-effect modulator 3) family / CDC50 family	ALA-interacting subunit 3 OS=Arabidopsis thaliana OX=3702 GN=ALIS3 PE=1 SV=1	Smr domain-containing protein OS=Daucus carota subsp. sativus OX=79200 GN=DCAR_013714 PE=3 SV=1	--	--	PREDICTED: ALA-interacting subunit 3-like [Daucus carota subsp. sativus]
BMK_Unigene_386126	298	232	0	3	12.92	10.09	0	0.15	2.33e-07	-7.10639	down	--	--	Cellular Component: CCR4-NOT complex (GO:0030014);;	--	[S]	Function unknown	CCR4-NOT transcription complex subunit 11	--	CCR4-NOT transcription complex subunit 11 OS=Daucus carota subsp. sativus OX=79200 GN=DCAR_009624 PE=3 SV=1	O	Posttranslational modification, protein turnover, chaperones	PREDICTED: CCR4-NOT transcription complex subunit 11 [Daucus carota subsp. sativus]
BMK_Unigene_128409	16	35	540	646	0.32	0.71	11.94	14.26	7.19e-09	4.85619	up	[P]	Inorganic ion transport and metabolism	Molecular Function: ATP binding (GO:0005524);; Cellular Component: integral component of membrane (GO:0016021);;	K01537|0.0e+00|dcr:108223191|K01537 P-type Ca2+ transporter type 2C [EC:7.2.2.10] | (RefSeq) calcium-transporting ATPase 4, endoplasmic reticulum-type	[P]	Inorganic ion transport and metabolism	E1-E2 ATPase;; Cation transporting ATPase, C-terminus;; haloacid dehalogenase-like hydrolase;; Cation transporter/ATPase, N-terminus;; Cation transport ATPase (P-type);; haloacid dehalogenase-like hydrolase	Calcium-transporting ATPase 4, endoplasmic reticulum-type OS=Arabidopsis thaliana OX=3702 GN=ECA4 PE=2 SV=2	Cation_ATPase_N domain-containing protein OS=Daucus carota subsp. sativus OX=79200 GN=DCAR_018866 PE=4 SV=1	P	Inorganic ion transport and metabolism	PREDICTED: calcium-transporting ATPase 4, endoplasmic reticulum-type [Daucus carota subsp. sativus]
BMK_Unigene_412438	896	1180	147	140	26.34	34.78	4.83	4.59	0.000111354	-2.52333	down	--	--	Molecular Function: RNA binding (GO:0003723);; Biological Process: RNA processing (GO:0006396);;	K13096|1.9e-130|dcr:108202490|K13096 splicing factor 4 | (RefSeq) SURP and G-patch domain-containing protein 1-like protein isoform X1	[R]	General function prediction only	G-patch domain;; G-patch domain	SURP and G-patch domain-containing protein 1-like protein OS=Arabidopsis thaliana OX=3702 GN=At3g52120 PE=1 SV=1	Uncharacterized protein OS=Nyssa sinensis OX=561372 GN=F0562_018689 PE=4 SV=1	O	Posttranslational modification, protein turnover, chaperones	PREDICTED: SURP and G-patch domain-containing protein 1-like protein isoform X2 [Daucus carota subsp. sativus]
BMK_Unigene_390329	375	280	4	15	25.95	19.42	0.39	1.19	5.05e-06	-4.74649	down	[J]	Translation, ribosomal structure and biogenesis	Molecular Function: structural constituent of ribosome (GO:0003735);; Cellular Component: ribosome (GO:0005840);; Biological Process: translation (GO:0006412);;	K02921|2.5e-46|dcr:108194122|K02921 large subunit ribosomal protein L37Ae | (RefSeq) 60S ribosomal protein L37a	[J]	Translation, ribosomal structure and biogenesis	Ribosomal L37ae protein family	60S ribosomal protein L37a OS=Gossypium hirsutum OX=3635 GN=RPL37A PE=3 SV=1	Uncharacterized protein OS=Daucus carota subsp. sativus OX=79200 GN=DCAR_015796 PE=3 SV=1	J	Translation, ribosomal structure and biogenesis	hypothetical protein DCAR_015796 [Daucus carota subsp. sativus]
BMK_Unigene_263126	0	0	358	86	0	0	25.33	6.09	3.92e-07	10.5767	up	[CR]	--	Cellular Component: cellular_component (GO:0005575);; Cellular Component: intracellular (GO:0005622);; Cellular Component: obsolete cell (GO:0005623);; Cellular Component: cytoplasm (GO:0005737);; Cellular Component: vacuole (GO:0005773);; Cellular Component: plasma membrane (GO:0005886);; Cellular Component: chloroplast (GO:0009507);; Cellular Component: plastid envelope (GO:0009526);; Cellular …	K00224|2.5e-20|pxb:103961396|K00224 chloroplastic oxoene reductase [EC:1.3.1.-] | (RefSeq) putative quinone-oxidoreductase homolog, chloroplastic	[CR]	--	Zinc-binding dehydrogenase;; Alcohol dehydrogenase GroES-like domain	NADPH-dependent alkenal/one oxidoreductase, chloroplastic OS=Arabidopsis thaliana OX=3702 GN=AOR PE=1 SV=2	PKS_ER domain-containing protein OS=Carpinus fangiana OX=176857 GN=FH972_023080 PE=4 SV=1	C	Energy production and conversion	GroES-like protein [Pyrenochaeta sp. DS3sAY3a]
BMK_Unigene_308393	347	194	12	2	15.01	8.42	0.61	0.1	5.43e-05	-4.90976	down	--	--	Molecular Function: hydrolase activity, hydrolyzing O-glycosyl compounds (GO:0004553);; Cellular Component: cell wall (GO:0005618);; Biological Process: xyloglucan metabolic process (GO:0010411);; Molecular Function: xyloglucan:xyloglucosyl transferase activity (GO:0016762);; Biological Process: cell wall biogenesis (GO:0042546);; Cellular Component: apoplast (GO:0048046);; Biological Process: ce…	K08235|5.5e-132|dcr:108200460|K08235 xyloglucan:xyloglucosyl transferase [EC:2.4.1.207] | (RefSeq) probable xyloglucan endotransglucosylase/hydrolase protein 30	--	--	Xyloglucan endo-transglycosylase (XET) C-terminus;; Glycosyl hydrolases family 16;; Glycosyl hydrolases family 16	Probable xyloglucan endotransglucosylase/hydrolase protein 30 OS=Arabidopsis thaliana OX=3702 GN=XTH30 PE=2 SV=2	Xyloglucan endotransglucosylase/hydrolase OS=Daucus carota subsp. sativus OX=79200 GN=DCAR_029555 PE=3 SV=1	G	Carbohydrate transport and metabolism	PREDICTED: probable xyloglucan endotransglucosylase/hydrolase protein 30 [Daucus carota subsp. sativus]
BMK_Unigene_148424	17	2	41	1214	0.8	0.09	2.16	63.97	0.000461889	6.46433	up	[QV]	--	Molecular Function: iron ion binding (GO:0005506);; Cellular Component: integral component of membrane (GO:0016021);; Molecular Function: oxidoreductase activity, acting on paired donors, with incorporation or reduction of molecular oxygen, reduced flavin or flavoprotein as one donor, and incorporation of one atom of oxygen (GO:0016712);; Molecular Function: heme binding (GO:0020037);;	K15402|2.1e-40|atr:105421698|K15402 fatty acid omega-hydroxylase [EC:1.14.-.-] | (RefSeq) cytochrome P450 86B1-like	[QI]	--	Cytochrome P450	Cytochrome P450 94A2 OS=Vicia sativa OX=3908 GN=CYP94A2 PE=2 SV=1	Uncharacterized protein OS=Carpinus fangiana OX=176857 GN=FH972_026224 PE=3 SV=1	--	--	cytochrome P450 52A12 [Didymella exigua CBS 183.55]
[truncated: 9,522 more rows]
