# Supplementary material for: Comprehensive Analysis Reveals the Difference in Volatile Oil between Bupleurum marginatum var. stenophyllum (Wolff) Shan et Y. Li and the Other Four Medicinal Bupleurum Species
Source: Molecules. 2024 May 29;29(11):2561. doi: 10.3390/molecules29112561 (PMC11173446; doi:10.3390/molecules29112561)
Supplement: Supplementary file 1 [file molecules-29-02561-s001.zip › Tables S11.xlsx]

## Sheet: BcR
Table S11 Differential metabolites between dried and fresh samples of BcR
Compounds	Class	VIP	p_value	FDR	FC(Dried/Fresh)	Log2FC	Type
Acetonitrile, 2,2'-iminobis-	Nitrogen compounds	1.00715	0.00166293	0.00334569	4.66164e-08	-24.3546	down
2-Methyl-1,3-dithiacyclopentane	Heterocyclic compound	1.00432	1.07591e-05	0.000345827	0.088704	-3.49486	down
Pyrazine, tetramethyl-	Heterocyclic compound	1.00366	0.00537159	0.00652713	0.228086	-2.13235	down
cis-Dihydrocarvone	Terpenoids	1.00407	0.0038501	0.00529291	2.67471	1.41938	up
Butanoic acid, 2-methyl-, propyl ester	Ester	0.928962	0.0438992	0.0449991	1.37817	0.462751	insig
Prenol	Alcohol	1.00709	0.00676158	0.0078623	1.80779e-06	-19.0773	down
Pyrazine, trimethyl-	Heterocyclic compound	1.00715	0.000767942	0.00212009	4.34583e-07	-21.1339	down
cis-2-(2-Pentenyl)furan	Heterocyclic compound	1.0056	0.00202881	0.00371627	0.038699	-4.69156	down
Butanoic acid, 3-hexenyl ester, (E)-	Ester	1.00444	0.00031412	0.00149358	0.152085	-2.71705	down
Ethanone, 1-(3,5-dimethylpyrazinyl)-	Heterocyclic compound	1.00205	0.000136572	0.00125539	0.250397	-1.99771	down
n-Pentyl methylphosphonofluoridate	Others	1.00715	0.000518587	0.00180192	5.29261e-06	-17.5276	down
Cyclohexene, 1-methyl-4-(1-methylethylidene)-	Terpenoids	1.00553	3.63545e-05	0.00065904	0.0606018	-4.04449	down
3-Mercaptohexyl acetate	Ester	1.00563	5.05549e-07	4.63491e-05	0.158405	-2.65831	down
Benzenemethanol, .alpha.-2-propenyl-	Alcohol	1.00684	0.000534686	0.00181694	0.189912	-2.39659	down
2-Hexanone	Ketone	1.00598	0.00341695	0.00490733	25.6871	4.68297	up
Cyclopentanone, 2-methyl-3-(1-methylethyl)-	Ketone	1.006	8.43106e-08	1.66204e-05	0.028688	-5.12341	down
Acetic acid, cyclohexyl ester	Ester	1.00711	0.00555203	0.00667431	1.2189e-06	-19.646	down
D-Verbenone	Terpenoids	0.990293	0.00189753	0.00363197	0.563721	-0.826948	insig
1,3,6-Octatriene, 3,7-dimethyl-, (Z)-	Terpenoids	1.00617	0.000832082	0.0022171	0.0550073	-4.18423	down
2,6-Octadienal, 3,7-dimethyl-, (Z)-	Terpenoids	1.00715	0.000288853	0.0014866	1.05228e-07	-23.18	down
3-Mercaptohexanol	Alcohol	1.00585	0.00193777	0.00363197	0.0625641	-3.99852	down
5-Methyloxazolidine	Heterocyclic compound	1.00677	0.000915723	0.00232811	23.4608	4.55218	up
1-Hexanol, 4-methyl-	Alcohol	0.995341	0.00224194	0.00392049	0.455631	-1.13406	insig
1-Heptanol	Alcohol	1.0012	0.00019231	0.00131121	0.268433	-1.89737	down
1H-Pyrazole, 4,5-dihydro-5,5-dimethyl-	Heterocyclic compound	0.999413	0.00978946	0.0108326	3.3525	1.74524	insig
Pyrazine, 2-ethyl-5-methyl-	Heterocyclic compound	1.00682	0.00108737	0.00260118	0.0011276	-9.79253	down
Dicyclopentadiene	Hydrocarbons	0.969228	0.0114537	0.0123503	0.495047	-1.01436	insig
3-Penten-2-one, 4-(acetyloxy)-, (Z)-	Ketone	0.991957	0.0118531	0.0127503	2.78	1.47508	insig
Pyridine, 2,3,4,5-tetrahydro-6-propyl-	Heterocyclic compound	0.790089	0.0912916	0.0924559	0.847122	-0.239358	insig
3-Cyclohexen-1-one, 3,5,5-trimethyl-	Ketone	1.00714	0.00179827	0.00348803	8.63888e-07	-20.1427	down
Thiophene, 2-pentyl-	Heterocyclic compound	1.00393	0.000289697	0.0014866	0.168001	-2.57346	down
6-Nonenal, (E)-	Aldehyde	1.00596	0.00127561	0.00285912	0.0480753	-4.37856	down
3-Nonen-1-ol, (Z)-	Alcohol	0.995233	0.00694102	0.0080293	1.82274	0.866109	insig
6-Octen-1-ol, 7-methyl-3-methylene-	Terpenoids	1.00155	7.36888e-05	0.00100485	1.65343	0.725459	insig
Undecane, 3,5-dimethyl-	Hydrocarbons	1.00703	0.000368419	0.00158202	0.00485911	-7.68509	down
2-Furanpropanoic acid, ethyl ester	Heterocyclic compound	1.00713	0.000215368	0.00137795	5.08213e-08	-24.23	down
n-Valeric acid cis-3-hexenyl ester	Ester	1.00696	0.000406014	0.00166732	0.0151852	-6.04119	down
Ascaridole	Terpenoids	1.00623	6.72779e-05	0.000985449	0.144581	-2.79005	down
Hexanoic acid, 2-methylbutyl ester	Ester	0.937244	0.0200691	0.0209215	0.811183	-0.301901	insig
Phenol, 4-(2-propenyl)-	Aromatics	1.00395	0.00464821	0.00584817	0.101335	-3.30279	down
2-Decenal, (Z)-	Aldehyde	1.00379	2.61473e-05	0.000619278	0.0959392	-3.38174	down
2-Hexanol, (R)-	Alcohol	1.00715	0.00186127	0.00357936	2.73716e-08	-25.1227	down
3-Hexenal, (Z)-	Aldehyde	1.00575	0.00350214	0.00499249	10.9924	3.45843	up
Octane	Hydrocarbons	1.00568	0.00355135	0.00504666	30.2564	4.91917	up
Hexanal	Aldehyde	1.00595	0.00278145	0.0043561	27.7405	4.79392	up
2-Butene-1,4-diol, (Z)-	Alcohol	1.00713	0.0013989	0.0030024	1.27652e-05	-16.2574	down
1,3-Cyclopentadiene, 1,2,3,4,5-pentamethyl-	Hydrocarbons	1.00715	0.000213724	0.00137394	1.09878e-07	-23.1176	down
2,4,6-Octatriene, 3,4-dimethyl-	Hydrocarbons	0.990978	0.000149112	0.00126639	0.403353	-1.30989	insig
.alpha.-Phellandrene 1	Terpenoids	1.00633	0.000171599	0.00126639	0.0105465	-6.56709	down
3-Carene	Terpenoids	1.00555	6.82432e-08	1.66204e-05	0.0879958	-3.50642	down
D-Limonene	Terpenoids	1.00612	8.61797e-08	1.66204e-05	0.033486	-4.9003	down
1,5-Cyclooctadiene, 3,4-dimethyl-	Hydrocarbons	0.80579	0.0707045	0.0718758	1.38668	0.471634	insig
2,4-Dimethyl-2-oxazoline-4-methanol	Heterocyclic compound	1.00189	3.41723e-05	0.00065904	0.286727	-1.80225	down
Hygrine	Heterocyclic compound	1.00714	0.000741998	0.0020872	1.89385e-08	-25.6541	down
Cyclohexanol, 2,6-dimethyl-	Alcohol	1.00473	0.00106469	0.00257039	0.103828	-3.26773	down
Ethanone, 1-(1H-pyrazol-4-yl)-	Heterocyclic compound	1.00481	0.000161621	0.00126639	0.210599	-2.24743	down
Citronellal	Terpenoids	1.00715	0.000177521	0.00127475	4.57e-07	-21.0613	down
3-Ethylphenyl isocyanate	Ester	1.00297	0.000102208	0.00114483	0.30613	-1.70779	down
Bicyclo[3.1.1]hept-2-ene-2-methanol, 6,6-dimethyl-	Terpenoids	1.00712	0.00376428	0.00523156	1.10419e-06	-19.7886	down
Pyrazinamide	Heterocyclic compound	1.00674	0.000246686	0.00141113	0.199272	-2.32719	down
2-Hexanol	Alcohol	1.00501	0.00458172	0.00580781	15.185	3.92458	up
Benzene, 1,3-dimethyl-	Aromatics	0.987447	0.00223303	0.00390998	0.487056	-1.03784	insig
4-Hexen-3-one, 5-methyl-	Ketone	1.00699	0.00594209	0.00704295	2.89611e-05	-15.0755	down
Furan, 2-propyl-	Heterocyclic compound	1.00608	0.00334924	0.0048618	33.8263	5.08007	up
Norbornadieone	Ketone	1.00715	0.000169036	0.00126639	1.13333e-06	-19.751	down
CyclohexanecarboxAldehyde	Aldehyde	1.00109	0.00411649	0.00557333	4.15409	2.05453	up
2,4,6-Octatriene, 2,6-dimethyl-	Terpenoids	1.00314	0.00128067	0.00285912	0.0576061	-4.11764	down
2H-Pyran-2-methanol, tetrahydro-	Heterocyclic compound	0.994746	0.0143378	0.0151967	3.03987	1.60401	insig
Isobutyl isovalerate	Ester	0.998232	0.00564517	0.00675618	2.76725	1.46845	insig
1,3-Hexadiene, 3-ethyl-2-methyl-	Hydrocarbons	1.00521	9.32589e-09	6.29498e-06	0.027678	-5.17512	down
Pyrazine, 2-ethyl-3-methyl-	Heterocyclic compound	1.00715	0.000210653	0.00136722	3.30517e-07	-21.5288	down
Pyrazine, 2-methyl-5-(1-methylethyl)-	Heterocyclic compound	1.00652	0.000291475	0.0014866	0.0028672	-8.44614	down
2-Nonanone, 3-(hydroxymethyl)-	Ketone	1.00715	0.0002361	0.00139533	3.45316e-08	-24.7875	down
Acetic acid, heptyl ester	Ester	1.00619	0.00109057	0.00260118	0.0011042	-9.82279	down
1,6-HexanediAmine, N,N,N',N'-tetramethyl-	Amine	1.00685	0.000244005	0.00141113	0.00772022	-7.01714	down
3-Nonen-1-ol, (E)-	Alcohol	1.00207	5.31198e-05	0.000863997	0.276899	-1.85257	down
Catechol	Phenol	1.00702	0.000182514	0.0012833	0.0037556	-8.05674	down
Butanoic acid, 2-methyl-, hexyl ester	Ester	1.0045	0.00265126	0.00425589	2.42292	1.27675	up
2-methyl-5-propan-2-ylcyclohexa-2,5-diene-1,4-dione	Ketone	1.0059	1.2513e-05	0.000375389	0.128985	-2.95472	down
2,4-Heptadien-1-ol, (E,E)-	Alcohol	1.00631	0.00010535	0.00115033	0.00875289	-6.83602	down
Pyridine, 3-propyl-	Heterocyclic compound	0.631899	0.22577	0.227285	0.876709	-0.18983	insig
Carbonochloridodithioic acid, methyl ester	Others	1.00527	0.00389085	0.00533264	0.0411234	-4.6039	down
1H-1,2,4-Triazole, 3-chloro-	Heterocyclic compound	1.00704	0.000363599	0.00157326	0.0253444	-5.30219	down
2(1H)-Pyridinone	Heterocyclic compound	1.00247	0.00128343	0.00285912	0.196506	-2.34735	down
Pinocarvone	Terpenoids	1.004	0.000446097	0.00168221	0.239252	-2.0634	down
Pyrazine, 3,5-diethyl-2-methyl-	Heterocyclic compound	1.00715	0.000198639	0.00132271	3.01469e-06	-18.3396	down
BenzAldehyde, 2,4-dimethyl-	Aldehyde	1.00714	0.00118399	0.00274145	2.98517e-06	-18.3538	down
Quinoxaline	Heterocyclic compound	1.00715	0.000113774	0.00119065	1.197e-05	-16.3502	down
2-Hexanoylfuran	Heterocyclic compound	1.00682	0.000492769	0.00176456	0.205826	-2.2805	down
Bicyclo[3.1.1]heptan-3-one, 2-hydroxy-2,6,6-trimethyl-	Ketone	1.00292	0.00508957	0.00625197	0.115806	-3.11022	down
1-Propene, 1,3-dichloro-, (E)-	Halogenated hydrocarbons	1.00714	0.00107849	0.00259068	1.14666e-06	-19.7341	down
Isobutyl acetate	Ester	1.00056	0.00285994	0.00443984	0.412022	-1.27921	down
.alpha.-Methylstyrene	Aromatics	1.00197	0.000252516	0.00141451	0.261358	-1.9359	down
2-Propenoic acid, pentyl ester	Ester	1.00385	0.00222448	0.00390513	0.140047	-2.83602	down
3-Hexene, 1-(1-methoxyethoxy)-, (Z)-	Hydrocarbons	1.00704	0.000778656	0.00212903	7.22794e-05	-13.7561	down
3-Acetyl-1H-pyrroline	Heterocyclic compound	1.00621	0.00102615	0.00250507	0.0759155	-3.71946	down
Nonane, 3-methyl-5-propyl-	Hydrocarbons	1.00063	0.00085339	0.00223171	5.17667	2.37202	up
3-Oxatricyclo[4.1.1.0(2,4)]octane, 2,7,7-trimethyl-	Terpenoids	1.00296	0.0001151	0.00119147	0.224287	-2.15658	down
Butanoic acid, 3-hexenyl ester, (Z)-	Ester	1.00453	0.000698847	0.00203328	0.156827	-2.67275	down
Glycerol 1,2-diacetate	Ester	1.00715	0.000182438	0.0012833	5.07725e-06	-17.5875	down
Bicyclo[3.1.1]hept-2-en-6-ol, 2,7,7-trimethyl-, acetate, [1S-(1.alpha.,5.alpha.,6.beta.)]-	Ester	1.00417	0.00282259	0.00440011	2.37381	1.2472	up
Pyridine, 2-ethyl-	Heterocyclic compound	1.00714	0.00139377	0.00300175	2.86307e-06	-18.414	down
1-Propanol, 3-(methylthio)-	Alcohol	1.00715	0.000478796	0.00172717	4.16115e-08	-24.5184	down
N,N-Dimethylhexanamide	Amine	1.00715	0.000198922	0.00132271	1.89955e-07	-22.3278	down
7-Oxabicyclo[2.2.1]heptane, 1-methyl-4-(1-methylethyl)-	Terpenoids	1.00715	0.000133492	0.00124286	7.6007e-07	-20.3274	down
1H-Tetrazole	Heterocyclic compound	1.00715	0.000624458	0.00191161	1.09551e-06	-19.8	down
Hexanoic Acid	Acid	1.00702	0.00195046	0.00363197	0.00733496	-7.09099	down
3,4-Hexanedione, 2,2,5-trimethyl-	Ketone	0.922782	0.087119	0.0882963	0.460516	-1.11868	insig
trans-.beta.-Ocimene	Terpenoids	1.00672	0.000601168	0.00188861	0.00771304	-7.01848	down
Benzene, n-butyl-	Aromatics	1.00695	0.000326533	0.00150966	8.83861e-05	-13.4658	down
1H-Pyrazole-1-carboximidamide, 3,5-dimethyl-	Heterocyclic compound	1.0055	0.00173097	0.00340147	0.133858	-2.90123	down
2-Methyl-6-methyleneocta-2,7-dien-4-one	Terpenoids	0.962086	0.00301953	0.00462697	0.62787	-0.671462	insig
4-Decenal, (E)-	Aldehyde	1.00715	0.000164473	0.00126639	3.09384e-09	-28.268	down
Benzene, 1-methyl-4-nitro-	Aromatics	1.00398	0.000133079	0.00124286	0.263481	-1.92423	down
Benzothiazole	Heterocyclic compound	0.912103	0.0594193	0.0605404	1.18468	0.244493	insig
4-Methylthiazole	Heterocyclic compound	1.00715	0.000534139	0.00181694	6.68964e-08	-23.8335	down
Toluene	Aromatics	1.00569	0.000584106	0.00186495	0.104041	-3.26477	down
Phenol	Phenol	1.0071	0.00720716	0.00828595	5.35547e-08	-24.1544	down
Ethyl (methylthio)acetate	Ester	1.00713	0.00190644	0.00363197	5.81597e-06	-17.3915	down
3-Pentenoic Acid, 2,2-dimethyl-	Acid	1.00535	0.00727983	0.00834276	15.0374	3.91049	up
Cyclohexanol, 1-ethenyl-	Alcohol	1.00656	0.00119063	0.00274344	0.0279331	-5.16188	down
Nonane, 2,5-dimethyl-	Hydrocarbons	1.0055	0.000727377	0.00207164	0.0909864	-3.45821	down
Ethanediamide	Amine	0.983936	0.00216892	0.00385904	2.57414	1.36409	insig
Benzyl Alcohol	Alcohol	1.00715	0.000430842	0.00167979	2.06037e-08	-25.5325	down
3-Octen-1-ol, (Z)-	Alcohol	1.00288	0.00537118	0.00652713	3.00494	1.58734	up
Butanoic Acid, 3-methylbutyl ester	Ester	1.00713	0.00176056	0.00344457	1.27068e-06	-19.586	down
Adamantane	Hydrocarbons	1.00715	0.000637528	0.00191709	1.29592e-06	-19.5576	down
Bicyclo[3.1.1]heptan-3-ol, 6,6-dimethyl-2-methylene-, [1S-(1.alpha.,3.alpha.,5.alpha.)]-	Terpenoids	1.00237	0.00154748	0.00318286	0.199826	-2.32319	down
2-((3,3-Dimethyloxiran-2-yl)methyl)-3-methylfuran	Heterocyclic compound	1.00329	9.43852e-05	0.00109845	0.303557	-1.71996	down
L-.alpha.-Terpineol	Terpenoids	1.00715	0.001162	0.00271872	2.5588e-07	-21.898	down
(E)-2,6-Dimethylocta-3,7-diene-2,6-diol	Alcohol	1.00715	0.000177388	0.00127475	1.28289e-09	-29.538	down
2-Acetyl-4,4-dimethyl-cyclopent-2-enone	Ketone	1.007	0.000497751	0.00176833	552.51	9.10986	up
Naphthalene	Aromatics	1.00714	0.00254715	0.00417819	5.765e-07	-20.7262	down
Propanedioic acid, amino-, diethyl ester	Ester	1.00354	5.39711e-06	0.000222447	0.336296	-1.5722	down
Benzoic acid, 1-methylethyl ester	Ester	1.00376	0.00228398	0.00394307	0.241672	-2.04888	down
.beta.-Myrcene	Terpenoids	1.00503	6.5991e-05	0.000985449	0.0313931	-4.99341	down
3-Pentyn-1-ol	Alcohol	0.992261	0.0156715	0.0165027	0.230284	-2.11851	insig
Ethylbenzene	Aromatics	1.00709	0.00664254	0.00775059	3.66332e-06	-18.0584	down
Hydrazine, 1,1-bis(2-methylpropyl)-	Nitrogen compounds	1.00715	7.89494e-05	0.00104492	1.34075e-06	-19.5085	down
4,6-Octadiyn-3-one, 2-methyl-	Ketone	1.00532	5.4376e-06	0.000222447	0.0908449	-3.46045	down
5-Ethylcyclopent-1-enecarboxAldehyde	Aldehyde	1.00706	0.00807976	0.00915074	5.40543e-06	-17.4972	down
Propanoic acid, 2,2-dimethyl-, pentyl ester	Ester	1.00295	0.00575886	0.00687397	3.11511	1.63928	up
Cyclopentanecarbonitrile, 3-(1-methylethylidene)-	Nitrogen compounds	0.99998	0.0104537	0.0114363	0.24347	-2.03819	insig
Cyclohexanol, 1-methyl-4-(1-methylethylidene)-	Terpenoids	1.00659	0.000895041	0.00228623	0.055751	-4.16486	down
OxiranecarboxAldehyde, 3-methyl-3-(4-methyl-3-pentenyl)-	Aldehyde	1.00714	0.000753644	0.00210413	3.74949e-07	-21.3468	down
Piperidin-3-one, 2,2,5-methyl-	Heterocyclic compound	1.00714	0.000384232	0.00159143	1.292e-06	-19.562	down
4-Phenyl-2-butanol	Alcohol	1.00476	0.00266951	0.00426235	2.64615	1.40389	up
3-Buten-2-one, 4-phenyl-	Ketone	1.00715	0.000168782	0.00126639	7.14935e-07	-20.4157	down
1,7-Nonadiene, 4,8-dimethyl-	Hydrocarbons	1.00715	1.59774e-05	0.000414797	3.89796e-08	-24.6127	down
N,N-Dimethylacetamide	Amine	1.00616	0.000108071	0.0011579	0.0580496	-4.10657	down
Cyclohexanone	Ketone	0.651257	0.228456	0.229647	1.1057	0.144962	insig
Nonane	Hydrocarbons	0.996362	0.000445755	0.00168221	0.387271	-1.36859	insig
Butane, 1-isothiocyanato-	Others	1.00713	0.00312242	0.00470453	5.49425e-07	-20.7956	down
o-Cymene	Terpenoids	1.00441	3.11575e-05	0.00065904	0.0939575	-3.41185	down
(E)-2-Octenal	Aldehyde	1.00715	9.38372e-05	0.00109845	3.95731e-08	-24.5909	down
1,2-Cyclohexanedione	Ketone	1.00713	0.00403148	0.00548639	2.10018e-07	-22.183	down
1,5-Heptadien-4-one, 3,3,6-trimethyl-	Terpenoids	0.997092	0.000588001	0.00186495	0.448478	-1.15689	insig
3-Acetyl-2,5-dimethyl furan	Heterocyclic compound	1.00434	0.00129896	0.00287947	0.144503	-2.79083	down
Undecane	Hydrocarbons	1.0053	0.00126178	0.00283554	0.0929403	-3.42755	down
1,3-Cyclohexadiene-1-carboxaldehyde, 2,6,6-trimethyl-	Terpenoids	1.00445	0.00141908	0.00303126	0.190987	-2.38845	down
Decane	Hydrocarbons	1.00709	0.00133114	0.00291728	4.29143e-06	-17.8301	down
Undecane, 2,9-dimethyl-	Hydrocarbons	1.00444	3.96054e-06	0.000176337	0.345308	-1.53405	down
3-n-Propyl-2-pyrazolin-5-one	Heterocyclic compound	1.0023	0.00228698	0.00394307	3.54234	1.8247	up
2-Oxepanone	Ester	0.996178	0.00110537	0.00262258	0.435691	-1.19862	insig
3-Methoxy-2,5-dimethylpyrazine	Heterocyclic compound	1.00635	0.000309971	0.00149358	0.0172942	-5.85357	down
Indan, 1-methyl-	Aromatics	1.00715	0.000298122	0.0014866	4.41079e-08	-24.4344	down
2-Thiophenemethanethiol	Heterocyclic compound	1.00557	0.000988226	0.00243895	0.144716	-2.7887	down
2-Acetyl-3-methylpyrazine	Heterocyclic compound	1.00593	8.25273e-05	0.00108167	0.0112252	-6.47712	down
2,6-Dimethyldecane	Hydrocarbons	1.00522	2.01252e-05	0.000512623	0.134837	-2.89072	down
Cyclohexanone, 2,2,6-trimethyl-	Ketone	0.93	0.00452102	0.0057579	0.30593	-1.70873	insig
BenzenAmine, N,N-dimethyl-	Amine	1.0007	0.00137209	0.002978	0.182981	-2.45024	down
1-ethenyl-2-Pyrrolidinone	Heterocyclic compound	1.00623	0.000693705	0.00202268	0.0958342	-3.38332	down
Thujone	Terpenoids	1.00715	0.000500351	0.00176855	1.75773e-07	-22.4398	down
Butanoic acid, 3-methyl-, 3-methylbutyl ester	Ester	1.00564	0.000789131	0.00213921	0.101781	-3.29646	down
Benzenemethanethiol	Sulfur compounds	1.00715	0.00126234	0.00283554	2.27544e-07	-22.0673	down
Benzene, (1-methoxypropyl)-	Aromatics	0.998888	0.000157097	0.00126639	0.210537	-2.24785	insig
2-Isopropyl-5-methylhex-2-enal	Aldehyde	1.00634	0.000280804	0.0014866	0.0582666	-4.10119	down
2-Cyclohexen-1-ol, 1-methyl-4-(1-methylethyl)-, cis-	Alcohol	1.00714	0.00198787	0.00366116	7.44861e-07	-20.3565	down
Benzene, 1-ethyl-3,5-dimethyl-	Aromatics	1.0068	0.000168208	0.00126639	0.00285554	-8.45202	down
Isophorone	Ketone	1.00715	0.000551816	0.0018457	1.59625e-06	-19.2569	down
Propanediamide	Amine	1.00702	0.0099054	0.010943	1.42343e-05	-16.1003	down
p-Mentha-1,5-dien-8-ol	Terpenoids	0.999907	0.00688535	0.00797873	0.449351	-1.15408	insig
Azacyclohexan-3-one, 1,5,6-trimethyl-	Heterocyclic compound	1.00715	0.000159764	0.00126639	5.13177e-06	-17.5721	down
Phenol, 3,5-dimethyl-	Phenol	0.998594	0.000458636	0.00169169	0.323039	-1.63022	insig
AmphetAmine	Amine	1.00702	0.00195046	0.00363197	0.00733496	-7.09099	down
Acetic acid, 2-ethylhexyl ester	Ester	1.00702	0.00195046	0.00363197	0.00733496	-7.09099	down
exo-7-(trans-1-Propenyl)bicyclo[4.2.0]oct-1(2)-ene	Hydrocarbons	1.00715	0.000574774	0.00186495	3.25489e-08	-24.8728	down
1-Decen-3-one	Ketone	1.00642	0.000638596	0.00191709	0.110994	-3.17145	down
Myroxide	Terpenoids	1.00578	0.00049595	0.00176658	0.115987	-3.10797	down
4-Methylpentyl 2-methylbutanoate	Ester	1.00715	0.000700565	0.0020339	1.62919e-06	-19.2274	down
Undecane, 2-methyl-	Hydrocarbons	1.00714	0.00200495	0.00368757	5.8147e-08	-24.0357	down
1-Undecene, 9-methyl-	Hydrocarbons	0.976654	0.000951334	0.00237863	0.282748	-1.82241	insig
1-Nonanol	Alcohol	1.00523	0.00207611	0.0037722	0.247647	-2.01364	down
4-Pyridinecarboxylic acid, ethyl ester	Heterocyclic compound	1.00397	0.00077595	0.00212903	0.193209	-2.37177	down
6-Nonen-1-ol, (E)-	Alcohol	1.00715	0.00128592	0.00285995	7.33306e-08	-23.701	down
(E)-2,6-Dimethylocta-5,7-dien-2-ol	Alcohol	1.00581	0.00303763	0.00463892	0.060235	-4.05325	down
Phenol, 3-ethyl-	Phenol	0.990144	0.00981811	0.0108554	1.869	0.902264	insig
Levomenthol	Terpenoids	1.00568	0.00053571	0.00181694	0.323142	-1.62976	down
Bicyclo[3.1.0]hex-3-en-2-one, 4-methyl-1-(1-methylethyl)-	Terpenoids	1.00302	1.38163e-05	0.000391065	0.282652	-1.8229	down
BenzenAmine, 2,5-dimethyl-	Amine	1.00715	0.000320149	0.00149551	9.0801e-07	-20.0708	down
Butanethioic acid, 3-methyl-, S-(1-methylpropyl) ester	Ester	1.00253	0.00475836	0.00594244	0.381889	-1.38877	down
Acetic acid, octyl ester	Ester	1.00705	0.000178649	0.00127606	0.000249422	-11.9691	down
Undecane, 2,4-dimethyl-	Hydrocarbons	1.00699	0.000190742	0.00130712	0.00373605	-8.06427	down
2-Nonenenitrile	Nitrogen compounds	1.00237	0.00154748	0.00318286	0.199826	-2.32319	down
spiro[3-oxatricyclo[3.3.1.02,4]nonane-8,1'-cyclopropane]-6-one	Ketone	1.00715	0.00106048	0.00257029	1.61624e-08	-25.8828	down
1,2-Octanediol	Alcohol	1.00695	0.000323692	0.00150167	0.00524604	-7.57456	down
Benzofuran, 4,7-dimethyl-	Heterocyclic compound	1.00714	0.000375779	0.00158202	1.4299e-05	-16.0937	down
Benzene, 1,3,5-triethyl-	Aromatics	1.00715	0.000157546	0.00126639	1.42846e-06	-19.4171	down
8,9-Dehydrothymol	Phenol	1.00667	8.72265e-05	0.00108247	0.0362679	-4.78516	down
Nonanoic acid, methyl ester	Ester	1.00311	0.000130605	0.00124286	0.338184	-1.56412	down
4-(1-methylethyl)-Benzaldehyde	Terpenoids	1.00515	0.00212043	0.00382668	2.78404	1.47718	up
Tricyclo[3.3.1.1(3,7)]decane, 2-nitro-	Nitrogen compounds	1.00689	0.000155447	0.00126639	0.00920621	-6.76318	down
2-Nonanol, acetate	Ester	1.00714	0.000530208	0.0018121	7.26812e-07	-20.3919	down
Nonane, 2-methyl-	Hydrocarbons	1.00714	0.00120552	0.0027584	5.12799e-06	-17.5732	down
4-Hexen-1-ol, (E)-	Alcohol	1.00561	0.000747473	0.00209354	0.0393662	-4.6669	down
4-Heptenal, (Z)-	Aldehyde	0.718434	0.181531	0.182886	1.11841	0.161454	insig
Heptanal	Aldehyde	0.921595	0.0477393	0.0488613	1.32306	0.403878	insig
2-Cyclohexen-1-one	Ketone	1.00715	0.000296637	0.0014866	1.78352e-08	-25.7407	down
Butanoic acid, 3-hydroxy-, ethyl ester	Ester	0.999332	0.0011614	0.00271872	0.194252	-2.364	insig
Ethyl tiglate	Ester	1.00688	0.000221814	0.00138073	0.0139743	-6.16108	down
.alpha.-Pinene	Terpenoids	1.00614	4.61364e-05	0.000780638	0.0293497	-5.09051	down
Bicyclo[3.1.1]hept-2-ene, 3,6,6-trimethyl-	Terpenoids	1.00219	3.01744e-06	0.000156675	0.173519	-2.52684	down
Bicyclo(3.3.1)non-2-ene	Hydrocarbons	1.00715	0.00170725	0.00338918	1.27367e-08	-26.2264	down
Dihydro-3-(2H)-thiophenone	Heterocyclic compound	1.00714	0.000618414	0.00191043	6.49523e-07	-20.5541	down
Diaziridine, 3-ethyl-3-methyl-	Heterocyclic compound	1.00678	0.000555076	0.0018457	0.0231724	-5.43145	down
Allyl isovalerate	Ester	1.00647	0.000756576	0.00210413	0.168935	-2.56546	down
Cyclobutanespiro-2'-bicyclo[1.1.0]butane-4'-spirocyclobutane	Hydrocarbons	1.00715	6.96736e-05	0.000986511	1.153e-09	-29.692	down
Cyclopentane, butyl-	Hydrocarbons	1.00575	0.000221772	0.00138073	0.0393256	-4.66839	down
1,7-Octadiene, 2-methyl-6-methylene-	Terpenoids	0.788502	0.102395	0.103546	0.839753	-0.251962	insig
1,3-Dioxolane, 4-methyl-2-(2-methylpropyl)-	Heterocyclic compound	1.00621	2.9144e-07	3.57676e-05	0.0808658	-3.62833	down
3-Octanone	Ketone	1.00714	0.00137535	0.00298028	4.313e-06	-17.8229	down
1-Hepten-6-one, 2-methyl-	Ketone	1.00637	0.00117891	0.00273458	0.00271686	-8.52384	down
2-Heptanone	Ketone	0.511472	0.358227	0.358492	0.937959	-0.0924035	insig
3-Hexen-1-ol, formate, (Z)-	Ester	1.00715	0.000276617	0.0014866	8.54962e-09	-26.8015	down
Anisole	Aromatics	1.00682	6.41775e-05	0.000973479	0.00219998	-8.82829	down
3-Chloro-2,4-pentanedione	Ketone	1.00714	0.000881326	0.00227059	1.25678e-06	-19.6018	down
N-Acetylisoxazolidine	Heterocyclic compound	1.00628	3.74896e-05	0.000665935	0.0282394	-5.14614	down
4-methyl-1-(1-methylethyl)-Bicyclo[3.1.0]hex-2-ene	Hydrocarbons	1.00714	0.000763369	0.00211178	1.37628e-09	-29.4366	down
1,2,4,5-Tetrazin-3-Amine	Heterocyclic compound	1.00714	0.00168568	0.00336986	3.65209e-07	-21.3848	down
1-Hepten-3-one	Ketone	1.00713	0.000984291	0.00243369	2.0161e-06	-18.92	down
Thiazole, 2,4-dimethyl-	Heterocyclic compound	1.00713	0.00226257	0.003935	5.82792e-06	-17.3886	down
1H-Pyrazole	Heterocyclic compound	1.00656	0.00131791	0.00289769	0.0178626	-5.80691	down
o-Xylene	Aromatics	0.962097	0.00781865	0.00887908	0.585202	-0.772994	insig
Styrene	Aromatics	0.998527	0.0102137	0.0112102	4.18683	2.06586	insig
5-Hexenal, 4-methylene-	Hydrocarbons	0.970855	0.0161791	0.0169975	1.60476	0.682356	insig
4-Heptenal	Aldehyde	1.00715	0.00117486	0.00273458	1.19096e-07	-23.0014	down
Pyrazine, ethyl-	Heterocyclic compound	1.00089	3.0974e-05	0.00065904	0.203998	-2.29338	down
Cyclohexanol, 1-methyl-	Alcohol	0.589084	0.257771	0.258922	0.916313	-0.126088	insig
Santolina triene	Hydrocarbons	1.00708	0.00167112	0.00335715	1.8794e-06	-19.0213	down
Propanoic acid, 2-methyl-, 2-methylpropyl ester	Ester	1.00712	0.00330463	0.00483343	3.27546e-06	-18.2199	down
2,4-Hexadienal, (E,E)-	Aldehyde	1.0067	0.00405734	0.00550493	79.7896	6.31813	up
DiSulfur compounds, methyl 2-propenyl	Sulfur compounds	1.00713	0.00159602	0.00324981	1.99228e-06	-18.9371	down
Fomepizole	Heterocyclic compound	1.00695	0.00018094	0.0012833	0.000463348	-11.0756	down
Benzene, (1-methylethyl)-	Aromatics	1.00648	0.000926722	0.00234809	0.0305164	-5.03427	down
Acetic acid, 2-ethylbutyl ester	Ester	1.00715	0.000449925	0.00169093	9.55934e-08	-23.3185	down
1,7,7-trimethyl-Tricyclo[2.2.1.0(2,6)]heptane	Terpenoids	1.00684	0.000439264	0.00167979	0.00625969	-7.31969	down
Diethyl diSulfur compounds	Sulfur compounds	1.00585	0.000146303	0.00126639	0.000177907	-12.4566	down
3-Ethyl-3-methylheptane	Hydrocarbons	1.0031	0.00493433	0.00613384	6.06712	2.60101	up
Octane, 3,3-dimethyl-	Hydrocarbons	0.994986	0.00449007	0.00574559	5.63697	2.49492	insig
Butanoic Acid, 4-hydroxy-	Acid	1.00669	0.000152622	0.00126639	0.032396	-4.94804	down
Cyclopropanemethanol, 2,2,3,3-tetramethyl-	Alcohol	1.00715	0.000521888	0.00180192	2.30133e-08	-25.373	down
Heptane, 3-ethyl-2-methyl-	Hydrocarbons	1.00679	0.000541045	0.00181694	0.0239127	-5.38608	down
Pentanoic acid, 2-methyl-, ethyl ester	Ester	0.99461	8.73994e-05	0.00108247	0.245255	-2.02765	insig
Pyridine, 2,3-dimethyl-	Heterocyclic compound	1.00242	2.65307e-06	0.000149235	0.163955	-2.60863	down
Benzene, 1,2,4-trimethyl-	Aromatics	1.0048	2.08563e-07	2.8156e-05	0.105493	-3.24478	down
1,6-Octadiene, 3,7-dimethyl-	Terpenoids	1.00163	9.61534e-06	0.000324518	0.254706	-1.9731	down
Bicyclo[3.1.0]hex-2-ene, 4-methylene-1-(1-methylethyl)-	Terpenoids	1.00714	0.00310004	0.00468296	2.89756e-08	-25.0406	down
2-Pentenoic Acid, 2-methyl-	Acid	1.00553	0.000258888	0.00143827	0.0811454	-3.62335	down
Glycerin	Alcohol	1.00715	0.000843312	0.00223171	2.50163e-06	-18.6087	down
3-Thiophenethiol	Heterocyclic compound	1.00714	0.00117833	0.00273458	4.02856e-06	-17.9213	down
Pentanoic acid, 4-methyl-, ethyl ester	Ester	1.00715	1.36144e-05	0.000391065	2.54488e-06	-18.584	down
1,3-Cyclohexadiene, 1,5,5,6-tetramethyl-	Terpenoids	1.00528	3.33555e-05	0.00065904	0.0393056	-4.66912	down
Benzene, 1-ethyl-2-methyl-	Aromatics	1.00056	4.68383e-05	0.000780638	0.193908	-2.36655	down
3-Mercapto-3-methylbutanol	Alcohol	1.00585	0.000983635	0.00243369	0.0719611	-3.79664	down
5-Methyl-(E)-2-hepten-4-one	Ketone	1.00672	0.000851399	0.00223171	0.00907442	-6.78398	down
4H-Pyran-4-one	Heterocyclic compound	1.00561	6.88194e-05	0.000986511	0.062363	-4.00317	down
5-Hepten-2-one, 4,6-dimethyl-	Ketone	1.00534	4.9435e-09	6.29498e-06	0.0384561	-4.70065	down
4-Pyridinecarboxaldehyde	Heterocyclic compound	1.00528	0.000105751	0.00115033	0.0416435	-4.58576	down
3-Octanol	Alcohol	1.00705	0.000938449	0.00237248	7.4543e-05	-13.7116	down
.beta.-Pinene	Terpenoids	1.00541	0.000503808	0.00177582	0.0506111	-4.3044	down
1-Octen-3-ol	Alcohol	1.00715	0.00092706	0.00234809	2.25429e-07	-22.0808	down
Butanoic acid, butyl ester	Ester	1.00382	0.00436086	0.00573621	6.47711	2.69535	up
Heptanoic acid, methyl ester	Ester	1.00191	9.99396e-06	0.000329069	0.303059	-1.72233	down
DiSulfur compounds, ethyl 1-methylethyl	Sulfur compounds	1.00498	6.64138e-06	0.000249052	0.0122676	-6.349	down
cis-2,6-Dimethyl-2,6-octadiene	Hydrocarbons	1.00715	8.36875e-05	0.00108247	1.28691e-08	-26.2115	down
Propane-1,1-diol diacetate	Ester	1.00702	0.00195046	0.00363197	0.00733496	-7.09099	down
2,3-Dehydro-1,8-cineole	Terpenoids	1.00715	0.000339578	0.00153643	2.45912e-07	-21.9554	down
1,2-HydrazinedicarboxAldehyde	Aldehyde	1.00699	0.000600456	0.00188861	0.000506556	-10.947	down
Benzene, (1-methylpropyl)-	Aromatics	1.00715	0.00159567	0.00324981	1.82379e-07	-22.3866	down
Pyrazine, 2-methoxy-6-methyl-	Heterocyclic compound	0.912512	0.0504569	0.0515646	1.4984	0.583425	insig
Hexanoic acid, methyl ester	Ester	1.00585	0.00540713	0.00656441	19.9904	4.32123	up
Benzene, 1-methoxy-2-methyl-	Ether	1.00714	0.000635493	0.00191709	3.44359e-06	-18.1477	down
2-Cyclopentylethanol	Alcohol	0.994385	0.000612376	0.00190486	0.447343	-1.16055	insig
3-Hexen-1-ol, acetate, (E)-	Ester	0.994823	0.0099936	0.0110279	2.69457	1.43006	insig
3-Hexen-1-ol, acetate, (Z)-	Ester	0.88963	0.0166675	0.0174699	0.70674	-0.500749	insig
Albene	Hydrocarbons	1.0064	0.00145912	0.003089	0.0302968	-5.04469	down
Benzene, 1-propynyl-	Aromatics	1.0071	0.000419233	0.00166732	1.61307e-06	-19.2418	down
4-Isobutylpyrimidine	Heterocyclic compound	1.00715	1.39045e-05	0.000391065	7.55824e-09	-26.9793	down
2-Furanmethanethiol, 5-methyl-	Heterocyclic compound	0.98736	0.00312866	0.00470868	0.0514254	-4.28138	insig
Nonane, 2,6-dimethyl-	Hydrocarbons	1.00715	0.000871394	0.00225361	4.71524e-07	-21.0162	down
Acetic Acid, (acetyloxy)-	Acid	0.992478	9.2861e-06	0.000321442	0.122277	-3.03178	insig
2-Acetylthiazole	Heterocyclic compound	1.00436	1.51355e-05	0.000408659	0.0884955	-3.49825	down
Acetylpyrazine	Heterocyclic compound	1.00715	3.27873e-05	0.00065904	9.68674e-08	-23.2994	down
Indane	Aromatics	1.0071	5.95705e-07	4.78166e-05	4.37209e-06	-17.8032	down
1-Hexanol, 2-ethyl-	Alcohol	1.00494	0.00013278	0.00124286	0.137784	-2.85951	down
1H-Pyrazole, 1,3,5-trimethyl-	Heterocyclic compound	0.988637	0.0203945	0.0212279	0.349087	-1.51834	insig
Acetic acid, (propylthio)-, methyl ester	Ester	1.00488	0.00185426	0.00357097	0.273634	-1.86968	down
(S)-2,5-Dimethyl-3-vinylhex-4-en-2-ol	Alcohol	0.932999	0.00267107	0.00426235	0.204065	-2.2929	insig
4-Methylurazole	Heterocyclic compound	1.00324	0.00517018	0.0063108	0.0638009	-3.97028	down
3-Octen-2-one	Ketone	1.00582	0.00378067	0.00524015	13.0389	3.70475	up
Acetophenone	Ketone	1.00715	0.00035102	0.0015537	1.18348e-08	-26.3324	down
1H-Pyrrole-3-carbonitrile	Heterocyclic compound	1.00708	0.000585826	0.00186495	8.58124e-06	-16.8304	down
Ethanone, 1-(1H-pyrrol-2-yl)-	Heterocyclic compound	1.00715	0.000362884	0.00157326	1.41069e-08	-26.079	down
1-Hexanol, 3,5,5-trimethyl-	Alcohol	1.00715	0.000201706	0.00132271	6.75605e-06	-17.1754	down
Decane, 4-methyl-	Hydrocarbons	1.00556	0.00150203	0.00314379	0.0773081	-3.69324	down
.beta.-Phellandrene	Terpenoids	1.00625	5.1499e-07	4.63491e-05	0.0249835	-5.32288	down
1H-Imidazole, 1-acetyl-	Heterocyclic compound	1.0039	1.29251e-06	8.30897e-05	0.174851	-2.5158	down
2-PyridinemethanAmine	Heterocyclic compound	1.00711	0.000244178	0.00141113	5.36437e-07	-20.8301	down
Propanoic acid, 2-methyl-, pentyl ester	Ester	1.00715	0.000553936	0.0018457	1.32172e-07	-22.8511	down
1-Methyl-2-phenylcyclopropane	Aromatics	1.0067	0.000300276	0.0014866	0.00264796	-8.5609	down
2,5-Furandione, dihydro-3-methyl-	Heterocyclic compound	1.00384	0.00473926	0.00594058	4.59817	2.20106	up
Benzenemethanol, .alpha.-methyl-	Alcohol	1.00711	0.000206689	0.00134797	2.01619e-07	-22.2419	down
Bicyclo[3.1.0]hexan-2-ol, 2-methyl-5-(1-methylethyl)-, (1.alpha.,2.beta.,5.alpha.)-	Terpenoids	1.00703	0.00031319	0.00149358	0.000335408	-11.5418	down
3,5-Octadien-2-one, (E,E)-	Ketone	1.00705	0.000951749	0.00237863	6.01651e-05	-14.0207	down
Benzene, 1-methyl-3-(1-methylethenyl)-	Aromatics	1.00715	0.00204603	0.00373767	3.47457e-08	-24.7786	down
.gamma.-Terpinene	Terpenoids	1.00705	0.000282255	0.0014866	0.0037037	-8.07682	down
Benzene, 2-ethyl-1,4-dimethyl-	Aromatics	0.994116	8.9759e-05	0.00108777	0.251338	-1.9923	insig
BenzAldehyde, 4-methyl-	Aldehyde	1.00711	0.00361042	0.0050984	1.426e-05	-16.0977	down
Pyrazine, 2-ethyl-3,5-dimethyl-	Heterocyclic compound	1.00715	8.71183e-05	0.00108247	1.87448e-06	-19.0251	down
Maltol	Heterocyclic compound	1.00295	0.00119494	0.00274755	0.0929328	-3.42767	down
1-OctanAmine,N-methyl-	Amine	1.00715	0.000150272	0.00126639	6.87062e-08	-23.795	down
2H-Pyran-2-one, tetrahydro-6-methyl-	Heterocyclic compound	1.00715	0.000571959	0.00186495	3.43718e-08	-24.7942	down
4-Heptanol, 2,6-dimethyl-, acetate	Ester	1.00714	0.00184966	0.0035672	1.59511e-07	-22.5798	down
2-Butenoic acid, 2-methyl-, 2-methylpropyl ester, (E)-	Ester	1.00715	0.000437676	0.00167979	1.88879e-08	-25.658	down
1-Undecyne	Hydrocarbons	1.00715	0.00135052	0.00294539	7.9294e-08	-23.5882	down
1H-Imidazole, 2-propyl-	Heterocyclic compound	1.00636	0.00109632	0.0026057	0.0372554	-4.74641	down
Hexanoic acid, propyl ester	Ester	1.00712	0.00464206	0.00584817	4.01781e-07	-21.2471	down
7-Octen-4-ol, 2-methyl-6-methylene-, (S)-	Terpenoids	1.00575	0.000152581	0.00126639	0.106576	-3.23004	down
1-Nonen-4-ol	Alcohol	1.00641	1.44791e-06	8.88493e-05	0.121097	-3.04576	down
Benzene, (methylthio)-	Sulfur compounds	1.00644	0.001695	0.00337501	0.00755967	-7.04746	down
2,6,6-Trimethylbicyclo[3.2.0]hept-2-en-7-one	Ketone	1.00715	0.00122703	0.00279813	2.15471e-07	-22.146	down
Benzyl methyl ketone	Ketone	0.984036	0.000539896	0.00181694	0.339207	-1.55976	insig
3-Hexene, 1-(1-ethoxyethoxy)-, (Z)-	Aldehyde	1.00642	0.00112124	0.00265091	0.0857271	-3.5441	down
Formic acid, octyl ester	Ester	1.00706	0.00178917	0.00347536	2.47784e-05	-15.3006	down
1,3,8-p-Menthatriene	Terpenoids	1.00713	0.00253577	0.00417137	1.05948e-06	-19.8482	down
Butanoic acid, anhydride	Others	1.00715	0.00164327	0.0033185	4.78807e-07	-20.9941	down
L-Fenchone	Terpenoids	1.00715	0.000838815	0.00222475	6.27683e-07	-20.6035	down
Bicyclo[3.1.1]hept-2-en-6-one, 2,7,7-trimethyl-	Terpenoids	1.00622	0.00125742	0.00283495	0.0148086	-6.07742	down
Benzene, 1,2-dichloro-4-methyl-	Aromatics	1.00715	5.84841e-05	0.000939922	6.28912e-06	-17.2787	down
Butanoic acid, cyclopentyl ester	Ester	1.00715	0.000301784	0.00148689	7.40825e-06	-17.0424	down
BenzenAmine, N-ethyl-	Amine	1.00524	0.000434177	0.00167979	0.136669	-2.87124	down
2,6-Dimethyl-1,3,5,7-octatetraene, E,E-	Terpenoids	1.00237	0.00154748	0.00318286	0.199826	-2.32319	down
Cyclohexanecarboxylic acid, ethyl ester	Ester	1.00715	0.000467279	0.00170494	2.80177e-08	-25.0891	down
Terpinen-4-ol	Terpenoids	1.00497	0.000116499	0.00119147	0.0638386	-3.96943	down
3-Cyclohexen-1-ol, 1-methyl-4-(1-methylethyl)-	Terpenoids	1.00711	0.000521394	0.00180192	1.32681e-06	-19.5236	down
2,7-Nonadien-5-one, 4,6-dimethyl-	Ketone	1.00715	0.000776735	0.00212903	8.98262e-08	-23.4083	down
1,7,7-Trimethylbicyclo[2.2.1]heptan-2-ol	Terpenoids	1.00715	0.000570589	0.00186495	5.88425e-08	-24.0186	down
3-Methylisoxazolo[4,5-b]pyridine	Heterocyclic compound	1.00613	0.000450915	0.00169093	0.121796	-3.03746	down
2H-Pyran-2-one, tetrahydro-4,6,6-trimethyl-	Heterocyclic compound	1.0071	0.00450976	0.00574944	8.18236e-06	-16.8991	down
2,6,6-Trimethyl-2-cyclohexene-1,4-dione	Ketone	0.993512	0.00016158	0.00126639	0.472844	-1.08056	insig
2,4,6-Octatriene, 2,6-dimethyl-, (E,E)-	Terpenoids	1.00352	0.00512965	0.00627267	0.13527	-2.88609	down
Pyrazine, 2-methyl-6-(methylthio)-	Heterocyclic compound	1.00715	0.000131224	0.00124286	5.16855e-06	-17.5618	down
Hexanoic acid, 2-methylpropyl ester	Ester	1.00709	0.00319237	0.00474197	1.15758e-05	-16.3985	down
Ethanone, 1-(1,4-dimethyl-3-cyclohexen-1-yl)-	Terpenoids	1.00522	0.000858532	0.00223171	0.160702	-2.63754	down
AcetAldehyde, tetramer	Aldehyde	0.996851	0.00767208	0.00874035	0.507626	-0.978162	insig
2-Acetyl-3-ethylpyrazine	Heterocyclic compound	1.00279	0.000230792	0.00138073	0.285246	-1.80972	down
Lilac Aldehyde D	Aldehyde	1.00655	0.00152891	0.00318286	0.141383	-2.82232	down
(6Z)-Nonen-1-ol	Alcohol	1.0071	0.000419029	0.00166732	58887	15.8457	up
trans-Linalool oxide (furanoid)	Heterocyclic compound	1.00714	0.000757488	0.00210413	4.48043e-06	-17.7679	down
Butanoic acid, 5-hexenyl ester	Ester	1.00693	0.000250405	0.00141378	0.00401744	-7.95951	down
Pyrazine, 2-methoxy-3-(1-methylpropyl)-	Heterocyclic compound	1.00715	0.000638918	0.00191709	3.8085e-08	-24.6462	down
Ethanethioic acid, S-(2-furanylmethyl) ester	Heterocyclic compound	0.998303	0.00918466	0.0102643	0.210896	-2.2454	insig
Cyclobutaneethanol, 1-methyl-2-(1-methylethenyl)-, cis-	Alcohol	1.00442	0.000641787	0.00191709	0.180907	-2.46668	down
Undecane, 3,4-dimethyl-	Hydrocarbons	1.00681	0.000567962	0.00186495	0.221489	-2.17469	down
4-Hexen-1-ol, 5-methyl-2-(1-methylethenyl)-, (R)-	Terpenoids	1.00069	0.00171815	0.0033904	0.475073	-1.07378	down
Pyrazine, 2-methoxy-3-(2-methylpropyl)-	Heterocyclic compound	1.00695	0.00064329	0.00191709	0.0083762	-6.89949	down
1,3,5-Triazaadamantan-7-ol	Heterocyclic compound	1.00715	0.000584437	0.00186495	7.03294e-07	-20.4394	down
2,5-Pyrrolidinedione, 1-ethyl-	Heterocyclic compound	1.00715	0.000293314	0.0014866	2.49725e-09	-28.577	down
Pyridine, 2-pentyl-	Heterocyclic compound	1.00715	0.000315191	0.00149358	4.05225e-08	-24.5567	down
Benzene, 1-methyl-2-(1-ethylpropyl)-	Aromatics	1.00454	0.0024326	0.00407951	2.32709	1.21852	up
Phenol, 2-methyl-	Phenol	1.00707	0.00171216	0.00338918	2.35954e-06	-18.6931	down
Cyclohexanol, 2-methyl-3-(1-methylethenyl)-, (1.alpha.,2.alpha.,3.alpha.)-	Alcohol	1.00704	0.000170171	0.00126639	0.00200499	-8.96219	down
BenzAldehyde, 3-methoxy-	Aldehyde	0.87802	0.0465497	0.0476799	0.768359	-0.380148	insig
Carveol	Terpenoids	1.00691	3.44761e-06	0.000160492	0.0379616	-4.71932	down
Cyclohexanol, 5-methyl-2-(1-methylethyl)-, (1.alpha.,2.alpha.,5.alpha.)-	Terpenoids	1.00702	0.00195046	0.00363197	0.00733496	-7.09099	down
Butanoic acid, 4-hexenyl ester, (Z)-	Ester	1.00715	0.000228728	0.00138073	2.17599e-09	-28.7757	down
Undecane, 4,7-dimethyl-	Hydrocarbons	0.917046	0.0390326	0.040102	1.38965	0.474723	insig
1,5-Cyclooctadiene, 3-(1-methyl-2-propenyl)-	Hydrocarbons	1.00712	0.000269913	0.00147426	4.63263e-07	-21.0417	down
(-)-trans-Isopiperitenol	Terpenoids	1.00692	0.00511179	0.00626217	4692.91	12.1963	up
(-)-Myrtenol	Terpenoids	0.693359	0.155364	0.15664	1.11934	0.162654	insig
Ethanone, 1-(2,4-dimethyl-1H-pyrrol-3-yl)-	Heterocyclic compound	1.00544	0.00245193	0.00410174	0.11076	-3.17449	down
2,6-Piperidinedione, 3-ethyl-	Heterocyclic compound	1.00651	0.000159513	0.00126639	2.72459e-05	-15.1636	down
Isopentyl hexanoate	Ester	1.00524	0.000719579	0.00205377	0.307155	-1.70296	down
Benzene, (2,2-dimethoxyethyl)-	Aromatics	1.00714	0.000345997	0.00154667	1.53544e-06	-19.3129	down
Phenethyl isocyanate	Ester	1.00715	3.09021e-05	0.00065904	6.1403e-08	-23.9571	down
2-Cyclohexen-1-ol, 2-methyl-5-(1-methylethenyl)-, cis-	Terpenoids	1.00715	0.00037617	0.00158202	5.11101e-09	-27.5437	down
Undecane, 4,4-dimethyl-	Hydrocarbons	1.00703	0.000298305	0.0014866	0.000973781	-10.0041	down
Benzene, 1-methoxy-4-methyl-2-(1-methylethyl)-	Aromatics	0.548953	0.303214	0.304342	0.944797	-0.0819237	insig
2-Butanone, 4-phenyl-	Ketone	1.00586	0.00149621	0.00314128	4.50385	2.17116	up
Imidodicarbonic diamide	Nitrogen compounds	1.00682	0.000333742	0.00152652	0.169017	-2.56476	down
7-Octene-2,6-diol, 2,6-dimethyl-	Alcohol	1.00617	0.000187247	0.00130294	0.0234534	-5.41406	down
Phenol, 2,3,6-trimethyl-	Phenol	1.00412	0.00246275	0.00410458	2.34344	1.22863	up
(E)-2,6-Dimethylocta-2,5,7-trien-4-one	Ketone	1.00715	0.000164188	0.00126639	1.24145e-07	-22.9415	down
1H-Pyrrole-2,5-dione, 3-ethyl-4-methyl-	Heterocyclic compound	1.00715	0.000588496	0.00186495	9.87788e-08	-23.2712	down
Hexanedioic acid, dimethyl ester	Ester	1.00658	0.000163425	0.00126639	0.16504	-2.59911	down
Benzonitrile	Nitrogen compounds	1.00715	0.000334703	0.00152652	7.92837e-07	-20.2665	down
n-Caproic acid vinyl ester	Ester	1.00538	0.00498576	0.0061807	12.2662	3.61662	up
Isobornyl formate	Ester	1.00715	0.000286884	0.0014866	1.3655e-08	-26.126	down
Propanoic acid, 2-methyl-, heptyl ester	Ester	1.00309	0.00172031	0.0033904	0.383246	-1.38366	down
5H-5-Methyl-6,7-dihydrocyclopentapyrazine	Heterocyclic compound	1.00263	0.000521696	0.00180192	0.287695	-1.79739	down
Benzeneacetic acid, ethyl ester	Ester	1.00575	4.03355e-07	4.18869e-05	0.14166	-2.8195	down
3-Phenylpropanol	Alcohol	1.00102	0.00014985	0.00126639	0.409231	-1.28901	down
(-)-Carvone	Terpenoids	1.0068	0.0318994	0.0328735	2.85918e-06	-18.416	down
(1R,5S,6R)-2,7,7-Trimethylbicyclo[3.1.1]hept-2-en-6-yl acetate	Ester	1.00714	0.00119714	0.00274755	3.22769e-07	-21.563	down
Furfuryl pentanoate	Ester	1.00715	0.000608007	0.00189563	6.18314e-07	-20.6252	down
1-Cyclohexene-1-carboxAldehyde, 4-(1-methylethenyl)-, (S)-	Aldehyde	1.00696	0.000227598	0.00138073	0.00495898	-7.65574	down
3,6-Nonadien-1-ol, (E,Z)-	Alcohol	1.00715	0.00028071	0.0014866	2.69959e-07	-21.8208	down
(3R,6R)-2,2,6-Trimethyl-6-vinyltetrahydro-2H-pyran-3-ol	Heterocyclic compound	1.00521	2.56123e-06	0.000149235	2.17526	1.12119	up
2-hydroxy-BenzAldehyde	Aldehyde	1.00706	0.00152096	0.00317848	1.86555e-05	-15.71	down
Diallyl disulphide	Sulfur compounds	1.00715	0.00050921	0.00179019	3.47443e-07	-21.4567	down
Undecanal	Aldehyde	1.00654	0.000106512	0.00115033	0.0775746	-3.68827	down
4a(2H)-Naphthalenol, 1,3,4,5,6,8a-hexahydro-4,7-dimethyl-1-(1-methylethyl)-, (1S,4S,4aS,8aR)-	Terpenoids	1.00715	9.85123e-05	0.00112705	3.37922e-06	-18.1749	down
(1R,3aS,8aS)-7-Isopropyl-1,4-dimethyl-1,2,3,3a,6,8a-hexahydroazulene	Terpenoids	1.00669	0.00068284	0.00200759	0.0692281	-3.8525	down
1,1'-(1,4-phenylene)bis-Ethanone	Ketone	1.00714	0.00109273	0.00260175	4.5487e-07	-21.068	down
1,2-Ethanediol, monobenzoate	Ester	1.00362	4.98559e-05	0.000820798	0.304503	-1.71547	down
BenzenAmine, 2,6-diethyl-	Amine	1.00694	8.89441e-05	0.00108777	129.081	7.01213	up
2-Acetylbenzofuran	Heterocyclic compound	1.00695	0.000268424	0.00147306	0.0409962	-4.60837	down
2-Oxabicyclo[2.2.2]octan-6-ol, 1,3,3-trimethyl-, acetate	Ester	1.00702	0.00195046	0.00363197	0.00733496	-7.09099	down
Benzamide	Amine	1.00602	0.00251003	0.00415643	0.0766255	-3.70603	down
1-(5-Dimethylethyl)pyrazin-2-yl-ethan-1-one	Heterocyclic compound	1.00713	0.000822337	0.00219833	1.493e-05	-16.0314	down
BenzAldehyde, 4-hydroxy-	Aldehyde	1.00648	0.000229585	0.00138073	0.0181681	-5.78245	down
Naphthalene, decahydro-4a-methyl-1-methylene-7-(1-methylethenyl)-, [4aR-(4a.alpha.,7.alpha.,8a.beta.)]-	Terpenoids	1.0052	3.9312e-05	0.000689236	0.204293	-2.29129	down
Carbamic acid, (1-methylethyl)-, 2-[[(aminocarbonyl)oxy]methyl]-2-methylpentyl ester	Heterocyclic compound	1.00715	0.000270828	0.00147426	1.13678e-06	-19.7466	down
Azulene, 1,2,3,3a,4,5,6,7-octahydro-1,4-dimethyl-7-(1-methylethenyl)-, [1R-(1.alpha.,3a.beta.,4.alpha.,7.beta.)]-	Terpenoids	1.00698	0.000453368	0.00169169	0.00662443	-7.23799	down
5,9-Undecadien-2-one, 6,10-dimethyl-, (E)-	Ketone	1.00692	0.000426849	0.00167979	0.00666781	-7.22857	down
5-Amino-2-methoxyphenol	Phenol	1.00628	0.000157116	0.00126639	9.17926e-05	-13.4113	down
2,4-Decadienal, (E,E)-	Aldehyde	0.99758	0.00948555	0.0105308	2.24574	1.16719	insig
3-Cyclohexene-1-carboxAldehyde, 4-(4-methyl-3-pentenyl)-	Aldehyde	1.00582	0.000654724	0.0019412	0.00152924	-9.35297	down
.alpha.-Muurolene	Terpenoids	1.0071	0.000110743	0.00117719	3.92331e-06	-17.9595	down
(5-bromopentyl)-Benzene	Aromatics	1.00668	2.91079e-06	0.000156675	0.0656751	-3.92851	down
Phenol, 2-methoxy-4-(2-propenyl)-, acetate	Ester	1.0071	0.00364858	0.00511483	5.13804e-05	-14.2484	down
3,5-Dimethyldodecane	Hydrocarbons	1.00703	0.00125788	0.00283495	0.00383738	-8.02566	down
1,3-Benzenediol, 4,5-dimethyl-	Phenol	0.998694	0.0160055	0.0168282	0.183978	-2.4424	insig
2H-Pyran-2-one, tetrahydro-6-pentyl-	Ester	1.00636	0.00503363	0.00620741	0.0168499	-5.89111	down
aR-Himachalene	Terpenoids	1.00609	0.00139637	0.00300175	0.019918	-5.64979	down
Acetic acid, 1-methyl-3-(2,6,6-trimethylcyclohex-1-enyl)propyl ester	Ester	1.00715	0.000260516	0.00144138	2.21485e-06	-18.7844	down
Benzoic acid, 1,2,3,4,5-pentamethylcyclopenta-2,4-dienyl ester	Ester	1.00715	0.000436566	0.00167979	1.19127e-06	-19.6791	down
2-Pyridin-2-ylmethyl-cyclohexanone	Ketone	1.00714	0.000434637	0.00167979	2.36779e-06	-18.688	down
1,2,4-Trimethoxybenzene	Aromatics	0.774157	0.0616241	0.0627394	0.729058	-0.455894	insig
Bornyl acetate	Terpenoids	1.00715	0.000486354	0.00174622	2.49294e-09	-28.5795	down
2(3H)-Furanone, 5-butyldihydro-4-methyl-	Heterocyclic compound	1.00705	0.00172443	0.00339356	9781.93	13.2559	up
Isobutyric acid, 2-methylphenyl ester	Ester	1.00715	0.000709077	0.00204473	1.41809e-08	-26.0715	down
2-Thiopheneacetic acid	Heterocyclic compound	1.00702	0.00195046	0.00363197	0.00733496	-7.09099	down
Tridecane, 2-methyl-	Hydrocarbons	1.00715	0.000230168	0.00138073	1.12464e-06	-19.7621	down
Paroxypropione	Ketone	1.00592	0.000378398	0.00158641	0.0455639	-4.45597	down
Naphthalene, 1,2-dihydro-1,1,6-trimethyl-	Aromatics	1.00646	0.0312105	0.0322373	6.32216e-05	-13.9492	down
Phenol, 5-methyl-2-(1-methylethyl)-, acetate	Terpenoids	1.00703	0.00723903	0.00831011	6.37234e-06	-17.2597	down
Benzoic acid, 2-(dimethylamino)-, methyl ester	Ester	1.0068	0.00310116	0.00468296	278.388	8.12095	up
2-Furancarboxylic acid, hexyl ester	Ester	1.00714	0.000622862	0.00191105	4.52859e-08	-24.3964	down
.alpha.-Maaliene	Terpenoids	1.00105	0.000731513	0.00207467	0.356956	-1.48618	down
2-Butanone, 4-(2,6,6-trimethyl-1-cyclohexen-1-yl)-	Ketone	1.00708	0.000305432	0.00149358	0.0240297	-5.37904	down
2-Dodecenal, (E)-	Aldehyde	1.00714	0.000558245	0.00184935	2.12679e-06	-18.8429	down
1,3-Dioxepane, 2-heptyl-	Heterocyclic compound	1.00713	0.00135536	0.00295119	6.61214e-06	-17.2065	down
Butanoic acid, 1,7,7-trimethylbicyclo[2.2.1]hept-2-yl ester, endo-	Ester	1.00215	0.000380739	0.00158641	0.138591	-2.8511	down
Dodecanenitrile	Nitrogen compounds	1.00326	0.00674037	0.0078444	0.14203	-2.81573	down
(3S,3aR,3bR,4S,7R,7aR)-4-Isopropyl-3,7-dimethyloctahydro-1H-cyclopenta[1,3]cyclopropa[1,2]benzen-3-ol	Terpenoids	1.00666	0.000952966	0.00237863	0.0344035	-4.8613	down
Cubenene	Terpenoids	1.00715	0.000317593	0.0014939	1.04105e-07	-23.1955	down
Dauca-4(11),8-diene	Terpenoids	1.00011	0.00016805	0.00126639	0.142008	-2.81595	down
3,5,9-Undecatrien-2-one, 6,10-dimethyl-, (E,Z)-	Ketone	1.00714	0.000419918	0.00166732	1.30038e-06	-19.5526	down
Kessane	Terpenoids	1.00202	0.000137628	0.00125539	0.170007	-2.55633	down
Propanoic acid, 2-methyl-, 3-phenyl-2-propenyl ester	Ester	1.00713	0.00258969	0.00420751	1.07228e-05	-16.509	down
Levomenol	Terpenoids	1.00715	0.00023669	0.00139533	3.41964e-06	-18.1577	down
2-Propenoic Acid, 3-(3-hydroxyphenyl)-	Acid	0.918758	0.0251559	0.0260433	1.59945	0.677578	insig
3-Cyclohexene-1-methanol, .alpha.,4-dimethyl-.alpha.-(4-methyl-3-pentenyl)-, [R-(R*,R*)]-	Terpenoids	1.00699	0.000201062	0.00132271	0.00578664	-7.43306	down
8-Hexadecyne	Hydrocarbons	1.00704	0.00869921	0.00978661	3.67492e-06	-18.0539	down
2-Propenoic acid, 3-phenyl-, methyl ester, (E)-	Ester	1.00702	0.00633548	0.00745026	2.45139e-05	-15.316	down
Naphthalene, 1,6-dimethyl-4-(1-methylethyl)-	Terpenoids	1.00713	0.00110902	0.00262662	5.19627e-07	-20.876	down
Thiamylal	Heterocyclic compound	1.00715	0.000641324	0.00191709	2.43566e-06	-18.6473	down
2-Cyclohexen-1-one, 2-hydroxy-3-methyl-6-(1-methylethyl)-	Terpenoids	1.00703	0.0017861	0.00347441	4435.37	12.1148	up
Ethyl trans-4-decenoate	Ester	0.937846	0.00338022	0.00487958	0.447394	-1.16038	insig
1-methyl-4-(1-methylethenyl)-1,2-Cyclohexanediol	Terpenoids	1.00715	0.00047977	0.00172717	1.98003e-06	-18.946	down
Hydrocinnamic Acid	Acid	1.00714	0.00064197	0.00191709	4.06218e-07	-21.2312	down
trans-3-Methyl-4-octanolide	Ester	1.00715	0.000315567	0.00149358	2.13602e-07	-22.1586	down
2-Cyclohexen-1-ol, 2-methyl-5-(1-methylethenyl)-, acetate, cis-	Ester	1.00676	1.18803e-06	8.01917e-05	0.00528726	-7.56326	down
2,6-Octadien-1-ol, 3,7-dimethyl-, acetate, (Z)-	Ester	1.00685	0.000323158	0.00150167	0.0134354	-6.21781	down
p-Tolylacetic Acid	Acid	1.0066	6.41611e-05	0.000973479	0.0106315	-6.55551	down
Thieno[2,3-b]thiophene,2-methyl-	Heterocyclic compound	1.00481	4.04921e-06	0.000176337	0.0126421	-6.30562	down
2-Undecanone, 6,10-dimethyl-	Ketone	1.00684	0.00014396	0.00126639	0.00866881	-6.84995	down
Propanoic acid, 2-methyl-, 3-phenylpropyl ester	Ester	1.00707	0.000997964	0.00245401	8.28287e-06	-16.8814	down
Dodecanal	Aldehyde	1.00692	0.000148251	0.00126639	0.0278655	-5.16537	down
2-Propenoic acid, 2-methyl-, 3,3,5-trimethylcyclohexyl ester	Ester	0.996167	0.000188202	0.00130294	0.335893	-1.57393	insig
Naphthalene, 1,4-dimethyl-	Aromatics	0.959363	0.0259895	0.0268651	1.60506	0.682629	insig
Benzeneethanol, 4-hydroxy-	Alcohol	1.00658	0.000675216	0.00199225	0.0684775	-3.86823	down
(1S,4S,4aR)-1-Isopropyl-4-methyl-7-methylene-1,2,3,4,4a,5,6,7-octahydronaphthalene	Terpenoids	1.00686	0.00054069	0.00181694	0.0203794	-5.61675	down
1,2,4-Benzenetriol	Alcohol	1.00713	0.00246653	0.00410581	1.67074e-06	-19.1911	down
Pentanoic acid, 1-ethenyl-1,5-dimethyl-4-hexenyl ester	Ester	1.00634	0.00229152	0.00394585	0.0300551	-5.05625	down
trans-Calamenene	Terpenoids	1.00714	0.00154784	0.00318286	2.46051e-08	-25.2765	down
Naphthalene, 1,2,4a,5,6,8a-hexahydro-4,7-dimethyl-1-(1-methylethyl)-, [1S-(1.alpha.,4a.beta.,8a.alpha.)]-	Terpenoids	1.00714	0.000539145	0.00181694	4.62201e-08	-24.3669	down
Naphthalene, 2,3,6-trimethyl-	Aromatics	1.00708	0.0028201	0.00440011	2.85049e-05	-15.0984	down
Longifolenaldehyde	Terpenoids	0.970147	0.0129819	0.0138432	2.0562	1.03998	insig
Benzene, 1-methoxy-4-phenoxy-	Aromatics	1.00711	0.00370093	0.00516142	9.06848e-07	-20.0726	down
2,6,9,11-Dodecatetraenal, 2,6,10-trimethyl-	Terpenoids	1.00708	0.00400248	0.00545242	6.16907e-06	-17.3065	down
1-(1-Adamantyl)-1-phenylethanol	Aromatics	1.00625	0.000520794	0.00180192	0.00567305	-7.46166	down
Bicyclo[4.4.0]dec-1-ene, 2-isopropyl-5-methyl-9-methylene-	Terpenoids	1.00509	0.000583087	0.00186495	0.130535	-2.93749	down
2,6-Octadienoic acid, 3,7-dimethyl-, methyl ester	Ester	1.00405	6.77704e-08	1.66204e-05	0.0444942	-4.49024	down
1-Cyclohexene-1-carboxAldehyde, 5,5-dimethyl-3-oxo-	Aldehyde	1.00715	0.000566396	0.00186495	2.86345e-08	-25.0577	down
Bicyclo[3.1.0]hexan-3-ol, 4-methylene-1-(1-methylethyl)-, acetate	Terpenoids	1.00715	0.000464762	0.00170494	1.62883e-08	-25.8716	down
Iso-3-thujyl acetate	Ester	1.00571	6.81259e-07	5.10944e-05	0.139921	-2.83732	down
Salicylic Acid	Acid	1.00715	0.000586383	0.00186495	1.35519e-06	-19.4931	down
Thiocyanic acid, phenylmethyl ester	Sulfur compounds	1.00714	0.00139592	0.00300175	3.55804e-07	-21.4224	down
Cyclohexanone, 2-(1-mercapto-1-methylethyl)-5-methyl-, (2S-trans)-	Ketone	1.00715	0.000162715	0.00126639	6.31702e-08	-23.9162	down
L-Proline, 1-acetyl-	Acid	1.00631	0.000102611	0.00114483	0.0442751	-4.49736	down
Acetamide, N-phenyl-	Amine	1.00694	0.00443494	0.00573621	3433.85	11.7456	up
Piperitenone oxide	Ketone	0.995515	0.00333655	0.00484859	2.98971	1.58001	insig
4-tert-Butylcyclohexyl acetate	Ester	1.00715	3.20856e-05	0.00065904	1.10283e-07	-23.1123	down
Hexanoic acid, 5-hexenyl ester	Ester	1.00715	0.000286165	0.0014866	3.01646e-07	-21.6606	down
2-Acetoxyacetophenone	Ketone	1.00656	0.000363473	0.00157326	0.0479807	-4.3814	down
1,5-Dimethyl-1-vinyl-4-hexenyl butyrate	Ester	1.00715	0.000223795	0.00138073	2.77456e-09	-28.4251	down
Benzene, 1-methoxy-4-nitro-	Aromatics	1.00701	0.0108352	0.0117869	8.5501e-06	-16.8356	down
Naphthalene, 1,2-dimethyl-	Aromatics	1.00711	0.00345665	0.00494526	3.16099e-06	-18.2712	down
N,N-Dimethyl-1,2,3-trithian-5-Amine	Heterocyclic compound	1.00693	0.00435053	0.00573621	0.00236207	-8.72573	down
4-Isopropyl-6-methyl-1-methylene-1,2,3,4-tetrahydronaphthalene	Terpenoids	1.00715	0.000288771	0.0014866	1.12305e-07	-23.0861	down
(4aR,8aR)-5,8a-dimethyl-3-propan-2-ylidene-1,2,4,4a,7,8-hexahydronaphthalene	Terpenoids	1.00714	0.000961719	0.00239543	1.04136e-07	-23.195	down
(1.alpha.,4a.beta.,8a.alpha.)-1,2,3,4,4a,5,6,8a-octahydro-7-methyl-4-methylene-1-(1-methylethyl)-Naphthalene	Terpenoids	1.00714	0.00153856	0.00318286	3.64694e-08	-24.7087	down
Isolongifolene, 4,5,9,10-dehydro-	Hydrocarbons	1.00694	0.00915127	0.0102355	4.01645e-05	-14.6037	down
.beta.-Oplopenone	Terpenoids	0.999122	0.00161457	0.00327769	4.17239	2.06088	insig
Cubenol	Terpenoids	1.00714	0.00143749	0.00306573	1.8968e-06	-19.008	down
Lavandulyl caproate	Ester	1.00501	3.00365e-05	0.00065904	0.0911701	-3.45529	down
Benzyl Benzoate	Ester	1.00707	6.27759e-05	0.000973479	3.60618e-05	-14.7592	down
Benzeneacetic acid, phenylmethyl ester	Ester	1.00223	0.00149439	0.00314128	0.0041613	-7.90875	down
(+)-Diethyl L-tartrate	Ester	1.00714	0.00052908	0.0018121	4.65213e-06	-17.7137	down
10-Undecenal	Aldehyde	1.00714	0.00104523	0.00254704	5.80636e-08	-24.0378	down
Naphthalene, 2-methyl-	Aromatics	0.99633	0.00560874	0.00672451	2.10932	1.07678	insig
2-Propen-1-ol, 3-phenyl-	Alcohol	1.00681	9.53319e-05	0.00109998	0.0179872	-5.79688	down
BenzAldehyde, 3-hydroxy-	Aldehyde	1.00715	3.53194e-05	0.00065904	1.35407e-05	-16.1723	down
4H-Pyran-4-one, 5-hydroxy-2-(hydroxymethyl)-	Heterocyclic compound	1.00317	0.000780645	0.00212903	0.123389	-3.01872	down
1-Pentanone, 1-(1H-imidazol-4-yl)-	Heterocyclic compound	1.00558	3.13726e-05	0.00065904	0.0841666	-3.57061	down
Benzoic Acid, 2,3-dihydroxy-	Acid	1.00297	0.0954571	0.096602	0.00095942	-10.0255	insig
n-Decanoic Acid	Acid	1.00615	0.0508284	0.051905	3.44255e-05	-14.8262	insig
3-Phenyl-1-propanol, acetate	Ester	1.00702	0.00195046	0.00363197	0.00733496	-7.09099	down
1-(3-Ethoxyphenyl)acetone	Ketone	1.00714	0.000861049	0.00223171	1.98475e-09	-28.9084	down
Butanoic acid, 1-methyloctyl ester	Ester	0.936135	0.0315884	0.0325777	1.21438	0.280223	insig
(-)-.beta.-Bourbonene	Terpenoids	1.00672	0.000412095	0.00166732	0.232204	-2.10653	down
2,6,10-Trimethyltridecane	Hydrocarbons	1.00669	0.000314995	0.00149358	0.024937	-5.32557	down
Ethanone, 1-(2-hydroxy-5-methoxyphenyl)-	Ketone	1.00715	4.66255e-05	0.000780638	7.80549e-06	-16.9671	down
(E)-.beta.-Famesene	Terpenoids	1.00662	0.000414747	0.00166732	0.0266162	-5.23155	down
2H-Pyran-2-one, 6-pentyl-	Heterocyclic compound	1.00715	0.000265652	0.0014638	2.04356e-08	-25.5443	down
2H-Pyran-2-one, 5,6-dihydro-6-pentyl-	Heterocyclic compound	0.983484	0.00218802	0.00387656	1.82038	0.86424	insig
9-Oxononanoic Acid	Acid	1.0038	0.0078928	0.0089465	0.0945387	-3.40295	down
1,3-Cyclohexadiene, 5-(1,5-dimethyl-4-hexenyl)-2-methyl-, [S-(R*,S*)]-	Terpenoids	1.00706	0.00322401	0.00475121	1.30713e-06	-19.5452	down
(1S,2E,6E,10R)-3,7,11,11-Tetramethylbicyclo[8.1.0]undeca-2,6-diene	Terpenoids	0.505416	0.328312	0.329043	0.915601	-0.127209	insig
Butanoic acid, 3,7-dimethyl-2,6-octadienyl ester, (E)-	Ester	1.00558	0.00105076	0.00255589	0.066708	-3.906	down
(1aR,1bS,2aS,5S,5aS,7aS)-2,2,5,7a-Tetramethyldecahydrocyclopenta[2',3']cyclobuta[1',2':3,4]benzo[1,2-b]oxirene	Terpenoids	1.00206	0.000622641	0.00191105	0.520613	-0.941716	insig
N-Benzyloxy-2-carbomethoxyaziridine	Heterocyclic compound	1.00293	0.000201836	0.00132271	0.288037	-1.79568	down
Benzeneacetic Acid, 4-hydroxy-	Acid	0.928476	0.00899761	0.0101055	0.776071	-0.365739	insig
Hexadecane	Hydrocarbons	1.00624	0.000200529	0.00132271	0.0173809	-5.84635	down
6-Quinolinamine, 2-methyl-	Heterocyclic compound	1.00707	0.00474817	0.00594071	3.4143e-06	-18.16	down
BenzAldehyde, 2,4-dihydroxy-3,6-dimethyl-	Aldehyde	1.00715	0.000290384	0.0014866	8.31694e-07	-20.1974	down
Benzenepropanoic Acid, 4-hydroxy-	Acid	1.00714	0.0014547	0.00308782	2.12143e-07	-22.1685	down
Curcumenol	Terpenoids	1.00714	0.00220478	0.00389079	5.03868e-06	-17.5985	down
Phenol, 4-octyl-	Phenol	1.00713	0.00146664	0.00309854	2.31772e-06	-18.7189	down
Octadecane	Hydrocarbons	1.00715	0.000376162	0.00158202	1.10511e-06	-19.7874	down
Benzene, 2-methyl-1,4-bis(1-methylethyl)-	Aromatics	1.00715	0.000435524	0.00167979	6.40624e-06	-17.2521	down
3-Methylbenzothiophene	Heterocyclic compound	1.00715	0.000602258	0.00188861	4.71516e-07	-21.0162	down
3-Methoxy-5-methylphenol	Phenol	1.00674	0.00926501	0.010337	0.000426957	-11.1936	down
Phenylacetic acid propyl ester	Ester	0.980029	0.000581412	0.00186495	2.5313	1.33988	insig
1-Pentanone, 1-phenyl-	Ketone	1.00706	0.000184676	0.00129178	4.20978e-05	-14.5359	down
Orcinol	Phenol	0.993688	0.00227796	0.00394307	0.389956	-1.35862	insig
Benzene, 1,2-(methylenedioxy)-4-propenyl-, (E)-	Aromatics	1.00712	0.0012315	0.00280173	9.74647e-06	-16.6467	down
Copaene	Terpenoids	1.00715	0.000213206	0.00137394	1.12357e-06	-19.7635	down
Niacinamide	Amine	1.0071	0.000290962	0.0014866	1.11918e-06	-19.7691	down
Ethyl mandelate	Ester	1.00685	0.000165721	0.00126639	0.0149347	-6.06519	down
1H-3a,7-Methanoazulene, octahydro-3,8,8-trimethyl-6-methylene-, [3R-(3.alpha.,3a.beta.,7.beta.,8a.alpha.)]-	Terpenoids	1.00641	0.00043959	0.00167979	0.0374481	-4.73896	down
Quinoxaline, 2,3-dimethyl-	Heterocyclic compound	1.00595	8.05695e-08	1.66204e-05	0.0795555	-3.6519	down
Humulene	Terpenoids	1.00715	0.000199532	0.00132271	1.48237e-08	-26.0075	down
Butanoic acid, 3-methyl-, 1-ethenyl-1,5-dimethyl-4-hexenyl ester	Ester	1.00172	5.96249e-06	0.000236746	0.108935	-3.19846	down
Hordenine	Amine	1.00707	0.00339097	0.00488561	3.13259e-06	-18.2842	down
Dodecanoic acid, methyl ester	Ester	0.576568	0.226546	0.227897	1.17056	0.227193	insig
Cyclohexanol, 3-ethenyl-3-methyl-2-(1-methylethenyl)-6-(1-methylethyl)-, [1R-(1.alpha.,2.alpha.,3.beta.,6.alpha.)]-	Terpenoids	1.00216	0.000170122	0.00126639	0.067264	-3.89402	down
Benzene, 1,2-diethyl-3,4,5,6-tetramethyl-	Aromatics	1.00682	0.00384938	0.00529291	0.000734713	-10.4105	down
Vanillic acid	Acid	1.0071	0.00260436	0.00421127	4.92242e-05	-14.3103	down
(4,4-Dimethyl-2,4,5,6-tetrahydro-1H-inden-2-yl)acetic Acid	Acid	1.00702	0.00195046	0.00363197	0.00733496	-7.09099	down
2,6,10-Dodecatrienal, 3,7,11-trimethyl-	Terpenoids	1.00604	0.000172363	0.00126639	0.129682	-2.94695	down
2H-1-Benzopyran-2-one, 7-methoxy-	Heterocyclic compound	1.00711	0.00212575	0.00382668	1.49521e-05	-16.0293	down
n-Pentadecanol	Alcohol	1.00715	0.000229877	0.00138073	2.26269e-06	-18.7535	down
Thiopental	Heterocyclic compound	1.00715	0.000569975	0.00186495	9.96866e-07	-19.9361	down
Decane, 2,3,5-trimethyl-	Hydrocarbons	1.00705	0.000245977	0.00141113	0.00962705	-6.69869	down
Butyramide, 2-cyano-2-ethyl-	Amine	1.00653	0.000568855	0.00186495	0.0532966	-4.22981	down
4,7,7-Trimethylbicyclo[4.1.0]hept-3-en-2-one	Ketone	1.00715	0.000370567	0.00158202	1.86523e-05	-15.7103	down
Silphiperfol-5-ene	Terpenoids	1.00701	0.00654015	0.00764434	2.86342e-05	-15.0919	down
1-Adamantanol	Alcohol	1.00715	0.000172604	0.00126639	9.27906e-07	-20.0395	down
Di-epi-.alpha.-cedrene-(I)	Terpenoids	1.00715	0.000280096	0.0014866	2.77598e-07	-21.7805	down
BenzeneacetAldehyde, .alpha.-(2-methylpropylidene)-	Aldehyde	1.00715	0.000248564	0.00141378	1.19724e-05	-16.3499	down
Tridecane, 4,8-dimethyl-	Hydrocarbons	1.00391	9.21094e-06	0.000321442	0.349086	-1.51834	down
2-Propanone, 1-(4-methoxyphenyl)-	Ketone	1.00715	0.000494261	0.00176522	1.23864e-06	-19.6228	down
2-Buten-1-one, 1-(2,6,6-trimethyl-1,3-cyclohexadien-1-yl)-, (E)-	Terpenoids	1.00714	0.000990041	0.00243897	7.66582e-07	-20.3151	down
Hexanoic acid, 3-hexenyl ester	Ester	1.00215	9.42911e-05	0.00109845	0.292367	-1.77415	down
Cedrene	Terpenoids	1.00714	0.00117254	0.00273389	4.79346e-08	-24.3144	down
4-Hydroxy-3-methoxybenzyl Alcohol	Alcohol	1.00712	0.00113364	0.00266623	1.19717e-05	-16.35	down
Ethanol, 2-(4-ethylphenoxy)-	Alcohol	1.00714	0.000630325	0.00191709	2.52422e-08	-25.2396	down
2-Butanone, 4-(2,6,6-trimethyl-1,3-cyclohexadien-1-yl)-	Ketone	1.00652	0.000140071	0.00125782	0.0419246	-4.57606	down
1-Pentanone, 1-(4-methylphenyl)-	Ketone	1.00685	0.000614343	0.00190658	0.0384014	-4.7027	down
trans-Cinnamic Acid	Acid	1.00714	0.000953214	0.00237863	4.44553e-08	-24.4231	down
6-Methyl-6-(5-methylfuran-2-yl)heptan-2-one	Ketone	1.00709	0.000857294	0.00223171	0.00204299	-8.9351	down
2H-Indol-2-one, 1,3-dihydro-	Heterocyclic compound	1.00537	3.44292e-07	3.87328e-05	0.165719	-2.59318	down
1-Propanone, 1-(4-methoxyphenyl)-	Ketone	1.00674	0.00118593	0.00274145	0.0212695	-5.55507	down
Tetradecane, 2,6,10-trimethyl-	Hydrocarbons	1.00715	0.000396041	0.00163503	8.40606e-07	-20.1821	down
Ledol	Terpenoids	1.00711	0.00333152	0.00484649	5.85504e-06	-17.3819	down
1,4-Methanobenzocyclodecene, 1,2,3,4,4a,5,8,9,12,12a-decahydro-	Terpenoids	1.00702	0.00195046	0.00363197	0.00733496	-7.09099	down
n-Tridecan-1-ol	Alcohol	1.00707	0.00464759	0.00584817	5.11203e-06	-17.5777	down
8-Dodecen-1-ol, acetate, (E)-	Ester	1.00715	0.000194208	0.00131749	4.93645e-07	-20.95	down
.alpha.-Bisabolol	Terpenoids	1.00713	0.00212593	0.00382668	4.15702e-06	-17.876	down
(4aS,8aR)-3,8a-Dimethyl-5-methylene-4,4a,5,6,7,8,8a,9-octahydronaphtho[2,3-b]furan	Terpenoids	1.00715	0.00145984	0.003089	9.43441e-07	-20.0156	down
Acetic acid, (4,6,8,9-tetramethyl-3-oxabicyclo[3.3.1]non-6-en-1-yl)methyl ester	Ester	1.00714	0.00234221	0.00400251	2.49845e-06	-18.6105	down
cis-9-Tetradecen-1-ol	Alcohol	1.00715	0.00106624	0.00257039	8.80697e-07	-20.1149	down
(3S,3aR,6R,8aS)-3,7,7-Trimethyl-8-methylenehexahydro-1H-3a,6-methanoazulen-2(3H)-one	Terpenoids	1.00493	0.000785758	0.00213866	0.110592	-3.17669	down
1-Tetradecanol	Alcohol	1.00712	0.0050395	0.00620741	8.88519e-08	-23.424	down
Apocynin	Ketone	1.00709	0.0101494	0.0111486	2.96532e-07	-21.6853	down
6,7-Dimethyl-1,2,3,5,8,8a-hexahydronaphthalene	Terpenoids	1.00702	0.0121557	0.0130447	3.33285e-06	-18.1948	down
Benzenepropanol, .alpha.,.alpha.-dimethyl-	Alcohol	1.00715	0.000859354	0.00223171	7.16212e-07	-20.4131	down
Geranyl formate	Ester	1.00702	0.00313433	0.00471076	12614.6	13.6228	up
Cyclopentanone, 2-(2-hexenyl)-	Ketone	1.00715	6.78865e-05	0.000985449	1.58242e-06	-19.2694	down
1,3-Cyclopentanedione, 4-(3-methylbutyl)-	Ketone	1.00595	0.0639244	0.0650324	3.28946e-05	-14.8918	insig
Methyl anthranilate	Ester	1.00714	0.00042937	0.00167979	1.63215e-07	-22.5467	down
Hydrocoumarin	Heterocyclic compound	1.00715	1.21388e-05	0.000372441	1.59921e-06	-19.2542	down
Butyl caprylate	Ester	1.00715	0.000308241	0.00149358	5.20092e-07	-20.8747	down
Acetic Acid, phenoxy-	Acid	0.98533	0.00274671	0.00433184	0.482291	-1.05202	insig
Butanoic acid, octyl ester	Ester	0.993021	0.00973835	0.0107849	0.20022	-2.32034	insig
3-Hexanone, 1-phenyl-	Ketone	1.00665	0.000299795	0.0014866	0.0467272	-4.41959	down
3-Cyclohexene-1-methanol, .alpha.,.alpha.,4-trimethyl-, propanoate	Terpenoids	1.00714	0.000834288	0.0022171	1.47289e-08	-26.0168	down
Acetophenone, 4'-hydroxy-	Ketone	1.00694	0.00067589	0.00199225	0.0406745	-4.61973	down
Epizonarene	Terpenoids	1.00623	0.00108941	0.00260118	0.0236198	-5.40386	down
.beta.-Guaiene	Terpenoids	1.00648	0.00236492	0.00402603	0.0455191	-4.45739	down
Benzyl tiglate	Ester	1.00237	0.00154748	0.00318286	0.199826	-2.32319	down
Phenol, 4-methyl-2-nitro-, acetate (ester)	Ester	1.00701	0.00638862	0.00749111	2.17928e-05	-15.4858	down
Carotol	Terpenoids	1.00027	0.00323731	0.00475121	5.38705	2.42949	up
Phenol, 4-heptyl-	Phenol	1.00707	0.0042864	0.00573621	1.33364e-05	-16.1943	down
Dibenzofuran, 2-methoxy-	Heterocyclic compound	1.00714	0.000463648	0.00170494	1.03581e-06	-19.8808	down
8-Isopropyl-1-methyltricyclo[4.4.0.02,7]dec-3-ene-3-carbAldehyde	Aldehyde	0.963151	0.00145004	0.00308277	0.34171	-1.54915	insig
2-Dibenzofuranol	Heterocyclic compound	1.00712	0.00308919	0.00468296	2.56226e-06	-18.5742	down
1,2,4,5-Tetrazine-3,6-diAmine	Heterocyclic compound	1.00715	0.00119086	0.00274344	3.19891e-07	-21.5759	down
2-Undecanone	Ketone	1.00654	0.000341702	0.00153643	0.037758	-4.72707	down
6-Nonen-1-ol, acetate, (Z)-	Ester	1.00637	0.000139179	0.00125782	0.0841659	-3.57062	down
Cyclohexane, 1-ethenyl-1-methyl-2,4-bis(1-methylethenyl)-, (1.alpha.,2.beta.,4.beta.)-	Terpenoids	0.999999	2.29896e-05	0.000554213	0.347756	-1.52385	insig
Benzeneacetic acid, 2-methylpropyl ester	Ester	0.934044	0.00735353	0.00841294	1.20417	0.268038	insig
(1R,3aR,4aR,8aR)-1,4,4,6-Tetramethyl-1,2,3,3a,4,4a,7,8-octahydrocyclopenta[1,4]cyclobuta[1,2]benzene	Terpenoids	1.00715	1.18029e-05	0.000370558	6.55207e-07	-20.5415	down
Propanoic acid, 2-methyl-, 2-phenylethyl ester	Ester	1.00431	0.00124813	0.00282715	0.120954	-3.04747	down
(1R,1aR,2aS,5R,6R,6aS,7aS)-1,6,6a-trimethyldecahydro-1,2a-methanocyclopropa[b]naphthalen-5-ol	Terpenoids	1.00687	0.000443804	0.00168221	0.0401489	-4.6385	down
1-iodo-Decane	Halogenated hydrocarbons	1.00714	0.000349703	0.00155296	3.80553e-06	-18.0035	down
2,2'-Isopropylidenebis(5-methylfuran)	Heterocyclic compound	1.00421	0.0142884	0.0151707	0.047635	-4.39183	down
Pentyl octanoate	Ester	1.00611	0.00567078	0.00678083	0.0139858	-6.15989	down
Naphthalene, 1,8-dimethyl-	Aromatics	1.00465	0.00726104	0.0083283	0.0741827	-3.75277	down
.alpha.-Farnesene	Terpenoids	1.00686	0.000327783	0.00151026	0.0171673	-5.86419	down
Phenol, 3-nitro-	Phenol	1.00712	0.001283	0.00285912	2.40348e-05	-15.3445	down
Isoquinoline, 1-butyl-3,4-dihydro-	Heterocyclic compound	1.00709	0.00419484	0.00565738	1.42553e-06	-19.4201	down
(-)-Spathulenol	Terpenoids	1.00707	0.00362805	0.00510616	3.27872e-05	-14.8965	down
1H-3a,7-Methanoazulen-5-ol, octahydro-3,8,8-trimethyl-6-methylene-	Terpenoids	1.00707	0.000251339	0.00141378	0.0016288	-9.26197	down
Acetic acid, (1,2,3,4,5,6,7,8-octahydro-3,8,8-trimethylnaphth-2-yl)methyl ester	Ester	0.947729	0.00379937	0.00525527	0.393922	-1.34402	insig
2,6-Dimethyl-1-nonen-3-yn-5-ol	Alcohol	1.00713	0.00167656	0.00336309	4.08727e-06	-17.9004	down
3-Cyclohexene-1-methanethiol, .alpha.,.alpha.,4-trimethyl-	Sulfur compounds	1.0068	0.000817564	0.0021899	0.00151404	-9.36738	down
TRANS-ANETHOLE	Aromatics	0.965415	0.00457647	0.00580781	0.606514	-0.721387	insig
Cyclohexene, 4-ethenyl-4-methyl-3-(1-methylethenyl)-1-(1-methylethyl)-, (3R-trans)-	Terpenoids	1.00673	8.47845e-05	0.00108247	0.00391288	-7.99755	down
Cyclohexanol, 1-methyl-4-(1-methylethylidene)-, acetate	Ester	1.00713	0.00260981	0.0042144	2.67098e-07	-21.8361	down
(3S,3aS,6R,8aS)-3,8,8-Trimethyl-7-methyleneoctahydro-1H-3a,6-methanoazulene	Terpenoids	1.00714	0.000878391	0.00226736	1.75475e-08	-25.7642	down
Longifolene	Terpenoids	1.00714	0.000469919	0.00170995	4.00287e-07	-21.2525	down
3H-3a,7-Methanoazulene, 2,4,5,6,7,8-hexahydro-1,4,9,9-tetramethyl-, [3aR-(3a.alpha.,4.beta.,7.alpha.)]-	Terpenoids	1.00391	0.000126101	0.00124286	0.298582	-1.7438	down
Petasitene	Terpenoids	1.00712	0.000231144	0.00138073	4.96396e-07	-20.942	down
Tetradecane, 4-methyl-	Hydrocarbons	1.00715	3.66133e-05	0.00065904	5.76929e-07	-20.7251	down
Naphthalene, decahydro-1,6-bis(methylene)-4-(1-methylethyl)-, (4.alpha.,4a.alpha.,8a.alpha.)-	Terpenoids	0.999287	0.0190641	0.0199045	0.164013	-2.60812	insig
1-Cyclohexene-1-carboxylic acid, 4-(1-methylethenyl)-	Terpenoids	0.866172	0.0241681	0.0250784	0.699892	-0.514796	insig
Tridecanal	Aldehyde	1.00652	0.0023827	0.0040492	0.0607448	-4.04109	down
2,4,6-Cycloheptatrien-1-one, 2-hydroxy-4-(1-methylethyl)-	Terpenoids	1.00714	0.000716312	0.00204877	2.50291e-07	-21.9299	down
Tetradecanal	Aldehyde	1.00656	0.000177415	0.00127475	0.0110018	-6.50611	down
Oxirane, tetradecyl-	Hydrocarbons	1.00712	0.00457998	0.00580781	2.72995e-07	-21.8046	down
Santalol, E-cis,epi-.beta.-	Terpenoids	1.00713	0.00286174	0.00443984	8.68998e-06	-16.8122	down
trans-11-Tetradecenyl acetate	Ester	1.00714	0.000731107	0.00207467	8.2109e-07	-20.216	down
1H-Cyclopenta[1,3]cyclopropa[1,2]benzene, octahydro-7-methyl-3-methylene-4-(1-methylethyl)-, [3aS-(3a.alpha.,3b.beta.,4.beta.,7.alpha.,7aS*)]-	Terpenoids	0.985686	0.0137351	0.0146233	1.54283	0.625575	insig
Benzene, (2-nitroethyl)-	Aromatics	0.994948	0.00141374	0.00302858	0.508738	-0.975004	insig
Benzene, 1,2-diethyl-3,4-dimethyl-	Aromatics	1.00714	0.000816336	0.0021899	6.23021e-06	-17.2923	down
Benzenemethanol, 4-methoxy-	Phenol	1.00715	0.00090373	0.00230195	5.45329e-07	-20.8064	down
1H-Inden-5-ol, 2,3-dihydro-	Phenol	1.00709	0.00276634	0.00434507	1.82947e-05	-15.7382	down
Undecanol-5	Alcohol	1.00639	0.000617801	0.00191043	0.0629572	-3.98949	down
Hexanoic acid, 3-methyl-2-butenyl ester	Ester	1.00715	0.000715592	0.00204877	1.0135e-07	-23.2342	down
Pyridine, 2-hexyl-	Heterocyclic compound	1.00715	0.000478796	0.00172717	5.12188e-09	-27.5407	down
Dodecane, 4,6-dimethyl-	Hydrocarbons	0.989401	3.5597e-05	0.00065904	0.177001	-2.49817	insig
4,4'-Bitriazolyl	Heterocyclic compound	1.00634	0.00084797	0.00223171	0.0500447	-4.32064	down
Anethole	Aromatics	1.00685	0.0132773	0.0141471	2.8415e-05	-15.103	down
Hexanoic acid, pentyl ester	Ester	1.00611	0.000763314	0.00211178	0.0997691	-3.32526	down
Quinoxaline, 2-methyl-	Heterocyclic compound	1.00678	0.0114506	0.0123503	0.000151231	-12.691	down
Indole	Heterocyclic compound	1.00715	0.000306783	0.00149358	1.0726e-06	-19.8305	down
Nonanoic acid, ethyl ester	Ester	1.00574	0.0526128	0.0536865	0.000102349	-13.2542	insig
Phenol, 2-methyl-5-(1-methylethyl)-	Terpenoids	1.00711	6.39298e-05	0.000973479	1.69524e-06	-19.1701	down
cis-.beta.-Farnesene	Terpenoids	1.00645	0.000347557	0.00154852	0.0920347	-3.44168	down
1,3-Cyclopentanedione, 2-acetyl-4-methyl-	Ketone	0.981984	0.0009792	0.00243338	0.565	-0.823677	insig
Methyl 6,6-dimethylbicyclo[3.1.1]hept-2-ene-2-carboxylate	Ester	1.00715	0.00036663	0.00158131	1.67897e-07	-22.5059	down
2-Propenal, 2-methyl-3-phenyl-	Aldehyde	1.00715	0.000857973	0.00223171	8.69527e-06	-16.8113	down
Benzene, (1-nitropropyl)-	Aromatics	1.00651	3.50472e-05	0.00065904	0.0192679	-5.69766	down
1H-Indene, 1-ethylidene-	Hydrocarbons	1.00702	0.00195046	0.00363197	0.00733496	-7.09099	down
2'-Ethoxyacetophenone	Ketone	1.00708	0.0044748	0.00573621	1.0981e-05	-16.4746	down
Hexanoic acid, cyclopentyl ester	Ester	1.00123	0.00325975	0.00477813	0.0962813	-3.3766	down
1,4-Cyclohexadiene-1-methanol, 4-(1-methylethyl)-	Alcohol	1.00634	2.08209e-05	0.000520522	0.0561304	-4.15508	down
Carbonic acid, phenyl propyl ester	Ester	1.00714	0.000342567	0.00153643	2.46534e-06	-18.6298	down
Butanoic acid, phenylmethyl ester	Ester	1.00714	0.00041562	0.00166732	1.93454e-06	-18.9796	down
Dihydrocarvyl acetate	Terpenoids	1.00715	0.000894469	0.00228623	2.49046e-07	-21.9371	down
Cyclohexene, 6-(2-butenylidene)-1,5,5-trimethyl-, (E,Z)-	Hydrocarbons	1.00714	0.000743726	0.00208738	2.13752e-06	-18.8356	down
2-Cyclopenten-1-one, 3-methyl-2-(2-pentenyl)-, (Z)-	Ketone	1.00706	0.00694683	0.0080293	2.39433e-05	-15.35	down
(1R,3aS,8aS)-1,4,4,6-Tetramethyl-1,2,3,3a,4,5,7,8-octahydrocyclopenta[c]pentalene	Terpenoids	1.00692	0.00317376	0.00473725	0.000406246	-11.2654	down
1,4-Methano-1H-indene, octahydro-4-methyl-8-methylene-7-(1-methylethyl)-, [1S-(1.alpha.,3a.beta.,4.alpha.,7.alpha.,7a.beta.)]-	Terpenoids	0.991633	0.000235905	0.00139533	0.509563	-0.972669	insig
Naphthalene, 1,2,3,4-tetrahydro-2,6-dimethyl-	Aromatics	1.00493	8.29896e-06	0.0003028	0.267589	-1.90191	down
Triacetin	Ester	1.00713	0.00106622	0.00257039	4.88525e-06	-17.6431	down
Neric Acid	Terpenoids	0.927163	0.0083317	0.00941238	0.72042	-0.47309	insig
.alpha.-Cubebene	Terpenoids	1.0058	0.000419834	0.00166732	0.0410868	-4.60518	down
Methyl p-tolyloxyacetate	Ester	1.00714	0.00161741	0.00327853	5.9817e-06	-17.351	down
Ethyl geranate	Ester	1.00715	0.000122124	0.00123036	1.66621e-07	-22.5169	down
.alpha.-Terpinyl acetate	Ester	1.00708	9.43083e-05	0.00109845	2.01189e-05	-15.6011	down
Bicyclo[3.1.1]hept-2-ene-2-carboxylic acid, 6,6-dimethyl-	Terpenoids	1.00715	0.000120561	0.00122374	7.35795e-08	-23.6961	down
2-Acetyl-1,3-cyclohexanedione	Ketone	1.00714	0.000529332	0.0018121	3.6868e-07	-21.3711	down
2,7-Octadiene-1,6-diol, 2,6-dimethyl-, (Z)-	Alcohol	1.00715	0.000162659	0.00126639	7.17205e-07	-20.4111	down
Phenol, 4-butyl-	Phenol	1.00715	7.52601e-05	0.00100964	9.67963e-08	-23.3005	down
4-Hydroxy-2-methylacetophenone	Ketone	1.00715	7.1349e-05	0.000993001	3.20052e-07	-21.5752	down
2-Undecenal, E-	Aldehyde	1.00533	1.61212e-07	2.72046e-05	0.095902	-3.3823	down
Benzene, 1-methoxy-2-nitro-	Aromatics	0.787615	0.133785	0.134985	0.706929	-0.500362	insig
Furfuryl hexanoate	Ester	1.00285	1.55324e-05	0.000411153	0.299219	-1.74073	down
4-Methoxyformanilide	Amine	0.879366	0.0845247	0.0857957	0.480426	-1.05761	insig
1-Undecanol	Alcohol	1.00605	1.05853e-06	7.52116e-05	0.0683142	-3.87167	down
Benzoic acid, 4-amino-, methyl ester	Ester	1.00237	0.00154748	0.00318286	0.199826	-2.32319	down
2-Octenal, 2-butyl-	Alcohol	1.00699	0.00244096	0.00408846	2540.18	11.3107	up
3,6-Dimethyl-4H-furo[3,2-c]pyran-4-one	Heterocyclic compound	1.00715	0.000558915	0.00184935	1.19257e-06	-19.6775	down
2-Propenoic acid, 3-phenyl-, methyl ester	Ester	1.00688	0.0147748	0.0156194	1.93604e-05	-15.6565	down
2,2'-Ethylidenebis(5-methylfuran)	Heterocyclic compound	1.00708	0.00550567	0.0066329	1.74204e-05	-15.8089	down
Benzene, 1,2-dimethoxy-4-(1-propenyl)-	Aromatics	1.00712	0.00782017	0.00887908	3.71088e-08	-24.6837	down
Hexanoic acid, 3-hexenyl ester, (Z)-	Ester	1.00711	0.00314924	0.00472385	3.84536e-06	-17.9885	down
Biphenyl	Aromatics	1.00275	0.00127908	0.00285912	5.65475	2.49946	up
4,7-Methanoazulene, 1,2,3,4,5,6,7,8-octahydro-1,4,9,9-tetramethyl-, [1S-(1.alpha.,4.alpha.,7.alpha.)]-	Terpenoids	1.00715	0.000275199	0.0014866	2.39998e-07	-21.9905	down
Geranyl acetate	Terpenoids	1.00659	0.000816191	0.0021899	0.0691807	-3.85349	down
1,1,7,7a-Tetramethyl-1a,2,6,7,7a,7b-hexahydro-1H-cyclopropa[a]naphthalene	Terpenoids	1.00714	0.000604439	0.00188887	4.59995e-07	-21.0519	down
1H-3a,7-Methanoazulene, 2,3,4,7,8,8a-hexahydro-3,6,8,8-tetramethyl-, (3R,3aS,7S,8aR)-	Terpenoids	1.00715	0.00010467	0.00115033	8.97441e-08	-23.4096	down
1-Butanone, 2-hydroxy-1-phenyl-	Ketone	0.343998	0.517725	0.517725	0.983301	-0.0242953	insig
Butanoic acid, 2-methyl-, phenylmethyl ester	Ester	1.00712	0.00474792	0.00594071	6.45264e-07	-20.5636	down
Benzenemethanol, 4-methyl-.alpha.-(1-methyl-2-propenyl)-, (R*,R*)-	Alcohol	1.00708	0.000384301	0.00159143	16552.4	14.0148	up
2,6-dihydroxy-Benzoic Acid	Acid	0.97678	0.00585964	0.00696348	0.457992	-1.12661	insig
beta-Elemen	Terpenoids	1.00577	0.00148864	0.00313521	2.91784	1.5449	up
1H-Cyclopropa[a]naphthalene, 1a,2,3,3a,4,5,6,7b-octahydro-1,1,3a,7-tetramethyl-, [1aR-(1a.alpha.,3a.alpha.,7b.alpha.)]-	Terpenoids	0.980126	0.00124613	0.00282715	0.58842	-0.765082	insig
Phenol, 4-(1,1-dimethylpropyl)-	Phenol	1.00715	0.000363579	0.00157326	4.04638e-07	-21.2369	down
1-ButanAmine, N-(2-pyridinylmethylene)-	Heterocyclic compound	1.00687	0.000295986	0.0014866	0.0123949	-6.33411	down
1H-3a,7-Methanoazulene, 2,3,4,7,8,8a-hexahydro-3,6,8,8-tetramethyl-, [3R-(3.alpha.,3a.beta.,7.beta.,8a.alpha.)]-	Terpenoids	1.00517	0.000527268	0.0018121	0.163028	-2.61681	down
Benzene, 1,4-dimethyl-2,5-bis(1-methylethyl)-	Aromatics	1.00558	6.02135e-07	4.78166e-05	0.157744	-2.66434	down
Bicyclo[5.2.0]nonane, 2-methylene-4,8,8-trimethyl-4-vinyl-	Terpenoids	1.00667	0.000706282	0.00204473	0.0476891	-4.3902	down
Methyleugenol	Phenol	1.00202	0.00317571	0.00473725	0.100594	-3.31338	down
Benzene, 1,2,3-trimethoxy-5-methyl-	Aromatics	1.00523	7.22855e-05	0.00099577	0.00711197	-7.13553	down
Acetic acid, decyl ester	Ester	1.00697	3.2058e-05	0.00065904	0.0245207	-5.34986	down
2-Cyclohexen-1-ol, 2-methyl-5-(1-methylethenyl)-, acetate	Ester	1.00715	0.000243048	0.00141113	1.95864e-07	-22.2836	down
4a(2H)-Naphthalenol, octahydro-4,8a-dimethyl-,(4.alpha.,4a.alpha.,8a.beta.)-	Aromatics	1.00679	0.000511874	0.00179488	0.028287	-5.14372	down
Benzo[b]thiophene, 2-ethyl-	Heterocyclic compound	0.942077	0.0238878	0.0248066	1.57107	0.651744	insig
[1aR-(1a.alpha.,4.alpha.,4a.beta.,7b.alpha.)]-1a,2,3,4,4a,5,6,7b-octahydro-1,1,4,7-tetramethyl-1H-Cycloprop[e]azulene	Terpenoids	1.00647	0.000579734	0.00186495	0.0778082	-3.68393	down
2-Buten-1-one, 1-(2,6,6-trimethyl-1-cyclohexen-1-yl)-	Ketone	1.00712	0.00215921	0.00385904	2.37608e-07	-22.0049	down
2-Tetradecene, (E)-	Hydrocarbons	1.00705	0.000131742	0.00124286	0.0077545	-7.01075	down
Benzenemethanol, 4-hydroxy-	Alcohol	1.00676	0.000412287	0.00166732	0.0291405	-5.10083	down
Bicyclo[3.1.1]hept-2-ene, 2,6-dimethyl-6-(4-methyl-3-pentenyl)-	Terpenoids	1.00698	0.000655693	0.0019412	0.046998	-4.41126	down
Tricyclo[4.4.0.02,7]decane, 1-methyl-3-methylene-8-(1-methylethyl)-, stereoisomer	Terpenoids	1.00713	0.00198405	0.00365912	1.33422e-07	-22.8375	down
Ethanol, 2-phenoxy-, propanoate	Ester	1.00712	0.00131228	0.00289328	6.06833e-06	-17.3303	down
Coumarin	Heterocyclic compound	1.00714	0.000640645	0.00191709	5.41054e-07	-20.8177	down
[1α,4aα,8aα]-1,2,4a,5,6,8a-hexahydro-4-7-dimethyl-1-[1-methylethyl]naphthalene	Terpenoids	1.00715	0.000455043	0.00169169	2.02249e-08	-25.5593	down
1H-Pyrrolizine-1-methanol, hexahydro-7-hydroxy-, [1S-(1.alpha.,7.alpha.,7a.beta.)]-	Heterocyclic compound	1.00694	9.02448e-05	0.00108777	0.0252661	-5.30665	down
2(3H)-Furanone, 5-hexyldihydro-4-methyl-, trans-	Heterocyclic compound	1.00684	0.0126644	0.0135368	5.03779e-05	-14.2768	down
Acetic Acid, cinnamyl ester	Acid	1.00714	0.000742115	0.0020872	1.02427e-07	-23.2189	down
Octanoic acid, 3-methylbutyl ester	Ester	1.00674	0.000575175	0.00186495	0.033278	-4.90929	down
Benzyl angelate	Ester	1.00654	0.000583752	0.00186495	0.082749	-3.59511	down
.beta.-Phenylethyl butyrate	Ester	1.00714	0.00119875	0.00274755	2.63799e-07	-21.8541	down
Octanedioic acid, dimethyl ester	Ester	1.00715	3.13504e-05	0.00065904	6.93707e-07	-20.4592	down
5-Pyrimidinamine, 2-chloro-4-ethoxy-	Heterocyclic compound	1.00714	0.000515584	0.00180192	9.90217e-07	-19.9458	down
(S,1Z,6Z)-8-Isopropyl-1-methyl-5-methylenecyclodeca-1,6-diene	Terpenoids	1.00715	0.000373368	0.00158202	5.75505e-08	-24.0506	down
3-MethoxycinnamAldehyde	Aldehyde	1.00715	0.000440477	0.00167979	3.17718e-07	-21.5857	down
L-Aspartic acid, N-acetyl-, dimethyl ester	Ester	1.00715	0.000337646	0.00153476	3.66297e-06	-18.0586	down
Benzoic Acid, 4-methoxy-	Acid	1.00714	0.000777502	0.00212903	6.21486e-07	-20.6178	down
Megastigmatrienone	Ketone	1.00522	0.000685556	0.00200759	0.288139	-1.79516	down
Dimethyl phthalate	Ester	1.00714	0.00164242	0.0033185	3.51351e-06	-18.1187	down
(4aR-trans)-decahydro-4a-methyl-1-methylene-7-(1-methylethylidene)-Naphthalene	Terpenoids	1.00715	0.000375549	0.00158202	1.1478e-07	-23.0546	down
5,9-Undecadien-2-ol, 6,10-dimethyl-	Alcohol	1.00715	0.00034043	0.00153643	1.23348e-06	-19.6288	down
Valerena-4,7(11)-diene	Terpenoids	1.00675	0.00211494	0.00382668	0.0336246	-4.89434	down
(1R,4R,4aS,8aR)-4,7-Dimethyl-1-(prop-1-en-2-yl)-1,2,3,4,4a,5,6,8a-octahydronaphthalene	Terpenoids	1.00702	0.000415671	0.00166732	0.0268521	-5.21882	down
Tetradecane, 2-methyl-	Hydrocarbons	0.988631	0.00354772	0.00504666	0.513584	-0.961327	insig
Iridomyrmecin	Terpenoids	1.00467	0.000373759	0.00158202	0.0356845	-4.80856	down
Methylparaben	Ester	1.00181	0.000101929	0.00114483	0.0559408	-4.15996	down
2H-1-Benzopyran-2-one, 3-methyl-	Heterocyclic compound	1.00713	0.00184627	0.00356575	2.86271e-07	-21.7361	down
Precocene I	Heterocyclic compound	0.99611	0.0119032	0.012794	0.323229	-1.62937	insig
2,5-di-tert-Butyl-1,4-benzoquinone	Aromatics	1.00715	7.55363e-05	0.00100964	3.51009e-06	-18.1201	down
2-Propenoic acid, 3-phenyl-, ethyl ester	Ester	1.00715	0.000246526	0.00141113	1.56244e-06	-19.2878	down
1,1'-Biphenyl, 3-methyl-	Aromatics	1.0069	0.0150424	0.015865	1.72382e-05	-15.824	down
Furo[3,4-c]pyridin-1(3H)-one, 7-hydroxy-6-methyl-	Heterocyclic compound	1.0071	0.0106161	0.0115858	7.44629e-08	-23.6789	down
3,5,11-Eudesmatriene	Terpenoids	0.999807	0.00225086	0.00392591	0.192078	-2.38024	insig
1-Pentanol, 5-[(tetrahydro-2H-pyran-2-yl)oxy]-	Heterocyclic compound	1.00675	0.00451012	0.00574944	0.00017117	-12.5123	down
2-Phenoxyethyl isobutyrate	Ester	1.00715	1.50453e-05	0.000408659	1.58115e-07	-22.5925	down
Nicotyrine	Heterocyclic compound	1.00705	0.0101235	0.0111384	4.26948e-06	-17.8375	down
Bicyclo[7.2.0]undecane, 10,10-dimethyl-2,6-bis(methylene)-, [1S-(1R*,9S*)]-	Terpenoids	1.00597	0.00116584	0.00272299	0.0451301	-4.46977	down
10,10-Dimethyl-2,6-dimethylenebicyclo[7.2.0]undecane	Terpenoids	1.00684	0.000692656	0.00202268	0.0367692	-4.76536	down
[1S-(1.alpha.,7.alpha.,8a.beta.)]-1,2,3,5,6,7,8,8a-octahydro-1,4-dimethyl-7-(1-methylethenyl)-Azulene	Terpenoids	1.00511	3.21435e-06	0.000160492	0.143429	-2.80159	down
3-(4-Hydroxyphenyl)propanal	Aldehyde	1.00714	0.00399042	0.00544149	3.99104e-08	-24.5787	down
(1S,5S,6R)-6-Methyl-2-methylene-6-(4-methylpent-3-en-1-yl)bicyclo[3.1.1]heptane	Terpenoids	1.00703	0.00262038	0.00422137	14065.7	13.7799	up
BenzAldehyde, 3,4-dimethoxy-	Aldehyde	1.00708	0.0104356	0.0114258	2.95925e-07	-21.6883	down
Pentadecane	Hydrocarbons	1.00642	0.00426541	0.00573537	0.0135505	-6.20551	down
Hexa-2,4-diyn-1-ylbenzene	Aromatics	1.00625	0.00547698	0.00662788	138.7	7.11582	up
cis-.alpha.-Bisabolene	Terpenoids	1.00715	0.000433399	0.00167979	1.14494e-07	-23.0582	down
1-methyl-4-(1,2,2-trimethylcyclopentyl)cyclohexa-1,3-diene	Terpenoids	1.0069	0.000313251	0.00149358	0.00936561	-6.73841	down
2-Benzofurancarboxylic acid, 2,4,5,6,7,7a-hexahydro-4,4,7a-trimethyl-, methyl ester, cis-	Ester	1.00672	0.024975	0.0258957	4.10064e-05	-14.5738	down
4-(1,5-dimethyl-1,4-hexadienyl)-1-methyl-Cyclohexene	Terpenoids	1.00715	0.000293388	0.0014866	1.17807e-07	-23.0171	down
2,4,4-Trimethyl-3-(3-methylbutyl)cyclohex-2-enone	Ketone	1.00715	0.000140689	0.00125782	8.01524e-06	-16.9288	down
2-Naphthalenol	Phenol	1.00695	0.00129526	0.00287599	0.000483815	-11.0133	down
7-Octylidenebicyclo[4.1.0]heptane	Terpenoids	1.00557	0.000888984	0.00228292	0.0321437	-4.95932	down
5,6-Dihydro-5-methyluracil	Heterocyclic compound	1.007	0.00123276	0.00280173	0.00028274	-11.7882	down
Anabasine	Heterocyclic compound	1.00582	0.00138377	0.00298895	0.0477818	-4.3874	down
Citronellyl butyrate	Ester	1.00715	0.000286728	0.0014866	2.75988e-07	-21.7889	down
(E)-1-Methyl-4-(6-methylhept-5-en-2-ylidene)cyclohex-1-ene	Terpenoids	1.00377	0.000457513	0.00169169	0.182666	-2.45272	down
1-Iodoundecane	Halogenated hydrocarbons	1.00685	0.00503599	0.00620741	1110.02	10.1164	up
(2S,3S,6S)-6-Isopropyl-3-methyl-2-(prop-1-en-2-yl)-3-vinylcyclohexanone	Terpenoids	1.00703	0.000300623	0.0014866	0.000139749	-12.8049	down
(2R,3R,6S)-6-Isopropyl-3-methyl-2-(prop-1-en-2-yl)-3-vinylcyclohexanone	Terpenoids	1.00628	0.00739964	0.00845852	143.051	7.16039	up
(1S,4R,7S,8R,11R,13R)-4,7,11-Trimethyl-5-oxatetracyclo[5.4.2.01,8.04,13]tridecane	Terpenoids	0.707263	0.132739	0.13403	0.864791	-0.209577	insig
Patulin	Heterocyclic compound	1.00714	0.000431211	0.00167979	4.83317e-06	-17.6586	down
n-Capric acid isobutyl ester	Ester	0.799528	0.129073	0.130425	0.74076	-0.432921	insig
4-Aminobenzoic acid	Acid	1.00568	3.65978e-05	0.00065904	0.147922	-2.75709	down
1-NaphthalenecarboxAldehyde	Aldehyde	1.00647	0.000126842	0.00124286	0.00265211	-8.55865	down
Pentadecane, 4-methyl-	Hydrocarbons	1.00711	0.00156854	0.00320474	2.48407e-05	-15.2969	down
1-Pentanone, 1-(p-anisyl)-3-methyl-	Ketone	0.935932	0.0105652	0.0115396	0.659896	-0.59969	insig
1,2,3,3a,8,9,9a,9b-Octahydrocyclopenta[def]phenanthrene	Aromatics	1.00714	0.00136327	0.00296362	1.04772e-05	-16.5424	down
Benzene, 1-methyl-4-(1,2,2-trimethylcyclopentyl)-, (R)-	Terpenoids	1.00685	0.0035156	0.0050064	0.000235503	-12.052	down
Pentylenetetrazol	Heterocyclic compound	1.00714	0.000458408	0.00169169	6.70996e-07	-20.5072	down
Cyclohexene, 3-(1,5-dimethyl-4-hexenyl)-6-methylene-, [S-(R*,S*)]-	Terpenoids	1.00445	0.000133241	0.00124286	0.0863515	-3.53363	down
1-Penten-3-one, 1-(4-methoxyphenyl)-4-methyl-	Ketone	0.959382	0.00316218	0.00473276	0.614328	-0.702919	insig
d-Nerolidol	Terpenoids	1.00715	0.000224139	0.00138073	4.10238e-06	-17.8951	down
3-Hexen-1-ol, benzoate, (Z)-	Ester	1.00707	0.0033729	0.00487518	5.06258e-05	-14.2698	down
2H-Cyclopropa[a]naphthalen-2-one, 1,1a,4,5,6,7,7a,7b-octahydro-1,1,7,7a-tetramethyl-, (1a.alpha.,7.alpha.,7a.alpha.,7b.alpha.)-	Terpenoids	1.00702	0.00195046	0.00363197	0.00733496	-7.09099	down
4-Sec-butyl-2-tert-butylphenol	Phenol	0.998403	0.00912174	0.0102109	0.324091	-1.62553	insig
(3S,3aR)-3-Butyl-3a,4,5,6-tetrahydroisobenzofuran-1(3H)-one	Ester	1.00686	0.0148729	0.0157108	1.11316e-05	-16.455	down
Cadina-1(10),6,8-triene	Terpenoids	1.00282	0.000810221	0.00218323	0.0876075	-3.5128	down
BenzAldehyde, 3,4-dihydroxy-	Aldehyde	1.00702	0.00195046	0.00363197	0.00733496	-7.09099	down
Butanoic acid, 2-methyl-, 3,7-dimethyl-2,6-octadienyl ester, (E)-	Ester	1.00715	0.000250849	0.00141378	1.15565e-07	-23.0448	down
Plumbagin	Phenol	0.998545	8.63358e-05	0.00108247	5.66931	2.50317	insig
Cedrol	Terpenoids	1.00715	0.000125282	0.00124286	2.07968e-06	-18.8752	down
.alpha.-Corocalene	Terpenoids	1.0071	0.00268366	0.00427739	7.52845e-06	-17.0192	down
(3aR,6R,8aR)-7,7-Dimethyl-8-methylenehexahydro-1H-3a,6-methanoazulen-3(2H)-one	Ester	1.00712	0.0033163	0.00483699	5.47262e-06	-17.4793	down
Fenobucarb	Ester	0.963382	0.0101124	0.0111352	0.687106	-0.541395	insig
(E)-Tetradec-2-enal	Aldehyde	1.00711	0.00580786	0.00692093	1.20524e-07	-22.9842	down
(3E,7E)-1,5,5,8-Tetramethylcycloundeca-3,7-dienol	Terpenoids	1.00634	0.000190535	0.00130712	0.0128136	-6.28618	down
6-fluoro-.beta.-methyl-1H-Indole-3-ethanAmine	Heterocyclic compound	1.00631	0.000416054	0.00166732	0.0138059	-6.17858	down
Methane, di-p-tolyl-	Aromatics	0.996017	3.39304e-05	0.00065904	0.249903	-2.00056	insig
1H-Cycloprop[e]azulen-7-ol, decahydro-1,1,7-trimethyl-4-methylene-, [1ar-(1a.alpha.,4a.alpha.,7.beta.,7a.beta.,7b.alpha.)]-	Terpenoids	1.0029	0.00215417	0.00385904	0.188068	-2.41067	down
Citronellyl valerate	Ester	1.00712	0.002019	0.00370837	3.74706e-06	-18.0258	down
1,3-Benzenediol, 5-pentyl-	Phenol	1.00695	0.00121642	0.00277862	0.000471527	-11.0504	down
.tau.-Muurolol	Terpenoids	1.00714	0.00195799	0.00363495	1.93578e-06	-18.9787	down
Hexadecane, 2-methyl-	Hydrocarbons	1.00711	0.00549318	0.00662818	1.20852e-07	-22.9803	down
Cyclopentaneacetic acid, 3-oxo-2-pentyl-, methyl ester	Ester	1.00226	0.00216391	0.00385904	0.252906	-1.98333	down
.beta.-Acorenol	Terpenoids	1.0071	0.00323404	0.00475121	1.61094e-06	-19.2437	down
3-Butylisobenzofuran-1(3H)-one	Heterocyclic compound	1.00405	0.00214453	0.00384988	0.0317469	-4.97724	down
Citronellyl tiglate	Terpenoids	1.00592	0.000437954	0.00167979	0.12645	-2.98336	down
(1S,4aR,7R,8aR)-1,4a-Dimethyl-7-(prop-1-en-2-yl)decahydronaphthalen-1-ol	Terpenoids	1.00715	0.000738706	0.0020872	5.41085e-07	-20.8176	down
1,8,11,14-Heptadecatetraene, (Z,Z,Z)-	Hydrocarbons	1.00714	0.00196047	0.00363495	9.65378e-07	-19.9824	down
2-Benzylidene-1-heptanol	Alcohol	1.00702	0.00195046	0.00363197	0.00733496	-7.09099	down
1(3H)-Isobenzofuranone, 3-butylidene-	Heterocyclic compound	1.00702	0.00195046	0.00363197	0.00733496	-7.09099	down
3-Cyclohexene-1-carboxAldehyde, 4-(4-hydroxy-4-methylpentyl)-	Aldehyde	1.00715	0.000355853	0.00156994	1.09712e-05	-16.4759	down
3-Buten-2-one, 4-(4-hydroxy-2,2,6-trimethyl-7-oxabicyclo[4.1.0]hept-1-yl)-	Ketone	1.00712	0.00239331	0.00405901	6.62888e-06	-17.2028	down
3,7-Cyclodecadien-1-one, 3,7-dimethyl-10-(1-methylethylidene)-, (E,E)-	Terpenoids	1.0071	0.00364423	0.00511405	8.63918e-06	-16.8207	down
4,8-Methanoazulen-9-ol, decahydro-2,2,4,8-tetramethyl-, stereoisomer	Terpenoids	0.481672	0.346705	0.34722	0.914766	-0.128526	insig
(Z)-3-Butylidene-4,5-dihydroisobenzofuran-1(3H)-one	Ester	1.00703	0.0076693	0.00874035	4.15507e-06	-17.8767	down
2,6,9,11-Dodecatetraenal, 2,6,10-trimethyl-, (E,E,E)-	Terpenoids	1.0071	0.00316876	0.00473725	4.50017e-06	-17.7616	down
Octanal, 2-(phenylmethylene)-	Acid	1.00707	0.00721184	0.00828595	1.06002e-05	-16.5256	down
1-Naphthalenol, 5,6,7,8-tetrahydro-2,5-dimethyl-8-(1-methylethyl)-	Phenol	1.00715	0.000833185	0.0022171	1.28734e-07	-22.8891	down
Octanoic acid, octyl ester	Ester	1.00715	7.01519e-05	0.000986511	9.00179e-07	-20.0833	down
cis-3-Hexenyl salicylate	Ester	1.00714	0.00248946	0.00412871	5.84726e-07	-20.7057	down
Benzene, 1,1'-(1,1,2,2-tetramethyl-1,2-ethanediyl)bis-	Aromatics	1.00712	0.00356657	0.00505469	1.98898e-06	-18.9395	down
9-Tetradecen-1-ol, acetate, (E)-	Ester	1.00715	0.000653386	0.0019412	3.30426e-07	-21.5292	down
2-Propanone, 1,3-diphenyl-	Aromatics	1.00715	0.000466142	0.00170494	5.10407e-08	-24.2238	down
Hippuric Acid	Acid	1.00715	0.000595921	0.00188406	1.17399e-07	-23.0221	down
1H-Indole-3-carboxaldehyde	Heterocyclic compound	1.00701	0.00181207	0.00350975	9.16008e-05	-13.4143	down
2(3H)-Naphthalenone, 4,4a,5,6,7,8-hexahydro-4a,5-dimethyl-3-(1-methylethylidene)-, (4ar-cis)-	Terpenoids	0.996553	0.00171474	0.00338931	0.00347387	-8.16924	insig
7-Ethoxycoumarin	Heterocyclic compound	1.00453	0.000895864	0.00228623	0.00451008	-7.79263	down
Ethotoin	Heterocyclic compound	1.00715	0.00036041	0.00157326	1.74862e-06	-19.1254	down
Ethanone, 1-[4-(1-piperazinyl)phenyl]-	Heterocyclic compound	1.00704	0.00681085	0.00791278	3.1879e-05	-14.937	down
(S)-3-(1-methyl-2-pyrrolidinyl)-Pyridine	Heterocyclic compound	1.00715	4.10891e-05	0.000711158	2.85727e-08	-25.0608	down
.beta.-Bisabolene	Terpenoids	1.00691	0.000319876	0.00149551	0.00742697	-7.07301	down
2H-Pyran, tetrahydro-4-methyl-2-(2-methyl-1-propenyl)-	Terpenoids	1.00714	0.00165628	0.00333727	7.93128e-07	-20.2659	down
Octane, 5-ethyl-2-methyl-	Hydrocarbons	1.00715	0.000478055	0.00172717	2.83306e-06	-18.4292	down
Butanoic Acid, 3-hydroxy-3-methyl-	Acid	1.00558	0.000222855	0.00138073	0.0442932	-4.49677	down
1,4-Methanoazulen-9-ol, decahydro-1,5,5,8a-tetramethyl-, [1R-(1.alpha.,3a.beta.,4.alpha.,8a.beta.,9S*)]-	Terpenoids	0.887591	0.0489038	0.0500153	1.72573	0.787203	insig
3-Butylthiophene	Heterocyclic compound	1.00715	0.000152622	0.00126639	1.22793e-06	-19.6353	down
(1S,4aR,7R)-1,4a-Dimethyl-7-(prop-1-en-2-yl)-1,2,3,4,4a,5,6,7-octahydronaphthalene	Terpenoids	1.00369	0.000889493	0.00228292	0.330381	-1.5978	down
Citronellyl isobutyrate	Ester	1.00696	0.0250405	0.0259437	4.99919e-07	-20.9318	down
Farnesene epoxide, E-	Terpenoids	1.0069	0.0030992	0.00468296	722.03	9.49592	up
(S)-3,3,6-Trimethylhepta-1,5-dien-4-yl acetate	Ester	1.00696	0.016604	0.0174303	1.94734e+06	20.8931	up
Furan, 2-pentyl-	Heterocyclic compound	1.00711	0.00647175	0.00757094	2.49936e+07	24.5751	up
Glycidol	Alcohol	1.00712	0.00337062	0.00487518	836271	19.6736	up
7-Oxabicyclo[4.1.0]heptane, 1-methyl-4-(1-methylethenyl)-	Terpenoids	1.00714	0.00114943	0.00269867	194659	17.5706	up
1,5-Heptadiene, 2-methyl-, (Z)-	Hydrocarbons	1.00714	0.00247578	0.00411613	4.02728e+07	25.2633	up
Benzene, pentamethyl-	Aromatics	1.00696	0.0112926	0.0122058	40604.5	15.3094	up
1,3-Cyclohexadiene, 5-butyl-	Hydrocarbons	1.00713	0.00238453	0.0040492	1.1004e+07	23.3915	up
Methacrylamide	Amine	1.00712	0.00245946	0.00410458	363100	18.47	up
3-Penten-2-one, 4-methyl-	Ketone	1.00712	0.00431943	0.00573621	8.0745e+06	22.9449	up
3-FurAldehyde	Heterocyclic compound	1.0071	0.00472694	0.00593065	1.54556e+06	20.5597	up
Ethanone, 1-(3-methylphenyl)-	Ketone	1.00712	0.00225051	0.00392591	123995	16.9199	up
6-Octenal, 7-methyl-3-methylene-	Aldehyde	1.00712	0.00381115	0.0052555	2.85841e+06	21.4468	up
Betahistine	Heterocyclic compound	1.00712	0.00288681	0.00446414	274311	18.0655	up
Dodecane, 5-methyl-	Hydrocarbons	1.0071	0.00295217	0.00453922	50276.2	15.6176	up
Benzoic acid, 2-hydroxy-, ethyl ester	Ester	1.00711	0.00202423	0.00371292	16006.5	13.9664	up
Nonane, 4,5-dimethyl-	Hydrocarbons	1.0071	0.00444985	0.00573621	558903	19.0922	up
2-Methyl-7-exo-vinylbicyclo[4.2.0]oct-1(2)-ene	Hydrocarbons	1.00711	0.005419	0.00657291	4.05592e+06	21.9516	up
2-(2-Acetoxy-1-propyl)furan, (S)	Heterocyclic compound	1.00707	0.00615273	0.00725431	375099	18.5169	up
Benzoic acid, ethyl ester	Ester	1.00713	0.00232609	0.00398	955049	19.8652	up
2,6,6-trimethyl-1-Cyclohexene-1-carboxaldehyde	Terpenoids	1.00711	0.00394484	0.00539231	386635	18.5606	up
1-Propanone, 1-cyclopropyl-	Ketone	1.00713	0.0027059	0.00429599	2.11269e+06	21.0106	up
Thiophene, 3-methyl-	Heterocyclic compound	1.00707	0.00547905	0.00662788	147606	17.1714	up
Cyclobutanone, 2,2,3-trimethyl-	Ketone	1.0071	0.00450588	0.00574944	408886	18.6413	up
E-1-Methoxy-4-hexene	Hydrocarbons	1.00715	0.00107262	0.00258118	5.03955e+07	25.5868	up
5-Hepten-2-one, 6-methyl-	Ketone	1.00708	0.00728787	0.00834489	2.24963e+06	21.1013	up
p-Cresol	Phenol	1.00711	0.00427081	0.00573621	1074773	20.0356	up
5-Nonen-4-one, 6-methyl-	Ketone	1.00714	0.00074031	0.0020872	62195.9	15.9245	up
3-Imidazol-1-ylpropanenitrile	Heterocyclic compound	1.00713	0.00277119	0.00434507	4.35596e+06	22.0546	up
BenzAldehyde, 2-ethyl-	Aldehyde	1.00713	0.0019532	0.00363198	121965	16.8961	up
(R)-(+)-1-(p-Tolyl)ethylAmine	Amine	1.00713	0.00156914	0.00320474	159961	17.2874	up
BenzAldehyde, 4-methoxy-	Aldehyde	1.00714	0.0015493	0.00318286	1.26932e+06	20.2756	up
Carvone	Terpenoids	1.00715	0.00022298	0.00138073	3.90967e+06	21.8986	up
3,6-Octadien-1-ol, 3,7-dimethyl-, (Z)-	Terpenoids	1.00714	0.000861276	0.00223171	3.05487e+06	21.5427	up
Pyridine, 2,3,4,5-tetrahydro-	Heterocyclic compound	1.00712	0.00308962	0.00468296	1.40369e+06	20.4208	up
ParAldehyde	Aldehyde	1.00714	0.00223108	0.00390998	1.5115e+07	23.8495	up
1,3-Cyclohexadiene, 1-methyl-4-(1-methylethyl)-	Terpenoids	1.00706	0.00636977	0.00748406	241051	17.879	up
Acetic acid, hexyl ester	Ester	1.00711	0.00459898	0.00581877	1.17102e+06	20.1593	up
Pentanenitrile, 5-(methylthio)-	Others	1.00714	0.00141558	0.00302858	270222	18.0438	up
2,3-Dimethylanisole	Ether	1.00713	0.00155467	0.00318482	255703	17.9641	up
1-Hexanol, 5-methyl-2-(1-methylethyl)-, acetate	Ester	1.00713	0.00264816	0.00425589	975730	19.8961	up
BenzAldehyde, 2,5-dimethyl-	Aldehyde	1.00707	0.00318443	0.00474197	4510.89	12.1392	up
Citral	Terpenoids	1.00713	0.00260475	0.00421127	1.65899e+07	23.9838	up
7-Oxabicyclo[4.1.0]heptan-2-one, 6-methyl-3-(1-methylethyl)-	Ketone	1.00706	0.00663655	0.0077503	166001	17.3408	up
2-Decen-1-ol, (E)-	Alcohol	1.00707	0.00467559	0.00587714	42945.3	15.3902	up
1-Dodecene	Hydrocarbons	1.00711	0.00319811	0.00474197	292121	18.1562	up
Pyrrole	Heterocyclic compound	1.00712	0.00227491	0.00394307	223833	17.7721	up
8-Nonen-2-one	Ketone	1.00712	0.00395149	0.00539385	2.77178e+06	21.4024	up
Thiazole, 2,4,5-trimethyl-	Heterocyclic compound	1.00692	0.0123856	0.0132597	61138.2	15.8998	up
Pyrazine, (2-methylpropyl)-	Heterocyclic compound	1.00709	0.00582937	0.00693851	731996	19.4815	up
Propanoic acid, 2-methyl-, 2-methylbutyl ester	Ester	1.00692	0.0156363	0.0164785	78510.6	16.2606	up
2-Heptenoic Acid	Acid	1.00634	0.00447849	0.00573621	27.2429	4.76781	up
4-Isopropyl-1-methylcyclohex-2-enol	Terpenoids	1.00703	0.0107177	0.0116779	910693	19.7966	up
1-methyl-2-nitro-Benzene	Aromatics	1.00711	0.00241807	0.00407525	37260.7	15.1854	up
1-(Furan-2-yl)-2-methylpentan-1-one	Heterocyclic compound	1.00714	0.00098056	0.00243338	139724	17.0922	up
2,6-Octadien-1-ol, 3,7-dimethyl-	Terpenoids	1.00712	0.00323786	0.00475121	1.4339e+06	20.4515	up
Phenol, 4-propyl-	Phenol	1.00712	0.00246226	0.00410458	255452	17.9627	up
1-Hexanol	Alcohol	1.00713	0.00255678	0.00418733	1.14456e+07	23.4483	up
3-Hexanone, 2,2-dimethyl-	Ketone	1.00709	0.00534522	0.00650681	571274	19.1238	up
2-Hepten-1-ol, (E)-	Alcohol	1.00712	0.00462361	0.00583898	3.76003e+07	25.1642	up
1H-Pyrrole-2-carboxAldehyde	Heterocyclic compound	1.00711	0.00308471	0.00468296	268251	18.0332	up
7-Octen-2-ol, 2,6-dimethyl-	Terpenoids	1.00712	0.00251233	0.00415643	504512	18.9445	up
Fenchone	Terpenoids	1.00713	0.00273901	0.00432476	8.10899e+06	22.9511	up
cis-Chrysanthenol	Terpenoids	1.00712	0.00302584	0.00463139	708896	19.4352	up
Linalyl acetate	Terpenoids	1.00712	0.00299431	0.00459354	480515	18.8742	up
2,4-Decadien-1-ol	Alcohol	1.00713	0.00273595	0.00432476	9.21545e+06	23.1356	up
(2,2,6-Trimethyl-bicyclo[4.1.0]hept-1-yl)-methanol	Alcohol	1.00711	0.00404813	0.00549797	1.3603e+06	20.3755	up
Hydroperoxide, 1,4-dioxan-2-yl	Heterocyclic compound	1.00711	0.00418708	0.00565256	1.30519e+06	20.3158	up
1-Ethylpropyl acetate	Ester	1.00704	0.0100242	0.0110471	829193	19.6613	up
4-Hexen-3-one	Ketone	1.00712	0.00361477	0.0050992	1.37308e+06	20.389	up
1,7-Diazabicyclo[2.2.0]heptane	Heterocyclic compound	1.00711	0.00205655	0.00374675	26029.1	14.6678	up
5-Heptenal, 2,6-dimethyl-	Aldehyde	1.00708	0.00363483	0.00510616	21642.1	14.4016	up
Pyrazine, 2-methoxy-3-(1-methylethyl)-	Heterocyclic compound	1.007	0.0105044	0.0114826	174107	17.4096	up
Benzene, 1,4-dichloro-	Aromatics	1.00712	0.00259879	0.00421127	148435	17.1795	up
Acetamide	Amine	1.00704	0.00842414	0.00950091	267045	18.0267	up
3(2H)-Thiophenone, dihydro-2-methyl-	Heterocyclic compound	1.00712	0.00623655	0.00734031	3.05658e+08	28.1873	up
Octanoic acid, methyl ester	Ester	1.00712	0.00387939	0.00532234	1.2127e+06	20.2098	up
1-Octyl trifluoroacetate	Ester	1.00713	0.00290242	0.00448314	2.20353e+07	24.3933	up
Benzene, 1,2-dimethoxy-	Aromatics	1.00712	0.00243091	0.00407951	366699	18.4842	up
3-Isopropylidene-5-methyl-hex-4-en-2-one	Ketone	1.00715	0.000414604	0.00166732	2.34681e+06	21.1623	up
(+)-(E)-Limonene oxide	Terpenoids	1.00711	0.004393	0.00573621	588150	19.1658	up
Formic acid, 2-phenylethyl ester	Ester	1.00711	0.00256782	0.00419351	41176.6	15.3295	up
3,6-Dimethyl-2,3,3a,4,5,7a-hexahydrobenzofuran	Heterocyclic compound	1.00713	0.00251581	0.00415708	3.11357e+06	21.5701	up
Benzene, 1-ethenyl-4-methoxy-	Aromatics	1.00713	0.0011257	0.00265681	43851.1	15.4203	up
2,5-Octanedione	Ketone	1.00714	0.00102206	0.00249961	1380699	20.397	up
Hexane, 2,3-dimethyl-	Hydrocarbons	1.00713	0.00320486	0.00474197	1.73995e+07	24.0525	up
1-Pentanol	Alcohol	1.00713	0.0034257	0.00491466	2.35926e+07	24.4918	up
Acetylacetone	Ketone	1.00708	0.00434309	0.00573621	73355.6	16.1626	up
1,4-Cyclohexadiene, 1-methyl-	Hydrocarbons	1.00702	0.014004	0.0148861	2.57481e+06	21.296	up
Pyrazine, 2,6-dimethyl-	Heterocyclic compound	1.00714	0.000860852	0.00223171	56916	15.7965	up
Diethoxymethyl acetate	Ester	1.00712	0.00178031	0.00346815	30413.3	14.8924	up
2-Acetylpyrrolidine	Heterocyclic compound	1.00709	0.00502298	0.00620741	420749	18.6826	up
Formic acid, phenylmethyl ester	Ester	1.00705	0.00456527	0.00580331	16033.3	13.9688	up
Bicyclo[3.1.0]hexan-3-one, 4-methyl-1-(1-methylethyl)-	Terpenoids	1.00634	0.00447849	0.00573621	27.2429	4.76781	up
Camphor	Terpenoids	1.00713	0.00203401	0.00372075	1.46411e+06	20.4816	up
2-Octanol, acetate	Ester	1.007	0.00848548	0.00955413	76364.7	16.2206	up
trans,cis-2,6-Nonadien-1-ol	Alcohol	1.00715	0.000360444	0.00157326	6.31508e+06	22.5904	up
Formamide, N-phenyl-	Amine	1.00712	0.00221083	0.00389637	129012	16.9771	up
Acetic acid, phenyl ester	Ester	1.00711	0.00331782	0.00483699	207799	17.6648	up
1H-Imidazole-4-methanol	Heterocyclic compound	1.00634	0.00447849	0.00573621	27.2429	4.76781	up
6-Ethyl-5,6-dihydro-2H-pyran-2-one	Heterocyclic compound	1.00713	0.00272082	0.00431115	1.3484e+06	20.3628	up
Phenol, 3-methyl-	Phenol	1.00712	0.00315548	0.00472797	1.1218e+06	20.0974	up
4-Methyl-5-nonanone	Ketone	1.00711	0.00336942	0.00487518	139030	17.085	up
Propanoic acid, hexyl ester	Ester	1.00712	0.0038775	0.00532234	5.0788e+06	22.2761	up
DiSulfur compounds, dipropyl	Sulfur compounds	1.00706	0.00638945	0.00749111	192609	17.5553	up
5-Methyl-2-thiophenecarboxaldehyde	Heterocyclic compound	1.00708	0.00706108	0.00813857	1.19438e+06	20.1878	up
2-Cyclohexen-1-ol, 1-methyl-4-(1-methylethenyl)-, trans-	Alcohol	1.00695	0.0128134	0.0136823	135810	17.0512	up
Cyclohexane, (1,1-dimethylpropyl)-	Hydrocarbons	1.00714	0.000713374	0.00204877	41911.1	15.355	up
(Z)-2,2-Dimethyl-3-(3-methylpenta-2,4-dien-1-yl)oxirane	Terpenoids	1.00712	0.00284628	0.00443192	315194	18.2659	up
Phenol, 2-ethyl-	Phenol	1.00712	0.00346201	0.00494573	1.20042e+06	20.1951	up
cis-p-Mentha-2,8-dien-1-ol	Terpenoids	1.00694	0.0138302	0.014713	141611	17.1116	up
DextroamphetAmine	Amine	1.00694	0.0116811	0.0125754	44873.1	15.4536	up
2H-Pyran, 3,6-dihydro-4-methyl-2-(2-methyl-1-propenyl)-	Terpenoids	1.00634	0.00447849	0.00573621	27.2429	4.76781	up
BenzAldehyde, 3-ethyl-	Aldehyde	1.00713	0.00132836	0.0029159	117568	16.8431	up
Phenol, 2,4-dichloro-	Phenol	1.00709	0.00305705	0.00466165	16161.2	13.9802	up
1,2-Propanedione, 1-phenyl-	Ketone	1.00709	0.00363168	0.00510616	56060.8	15.7747	up
Propanal, dipropylhydrazone	Amine	1.00712	0.00253337	0.00417137	454989	18.7955	up
Naphthalene, 1,2,3,4,4a,5,6,7-octahydro-4a-methyl-	Aromatics	1.00713	0.0025404	0.0041722	1.95528e+06	20.8989	up
3,5-Dimethyl-1-butylpyrazole	Heterocyclic compound	1.00713	0.00196826	0.00363495	1.15243e+06	20.1362	up
Bicyclo[3.1.1]hept-2-ene-2-carboxaldehyde, 6,6-dimethyl-	Terpenoids	1.00634	0.00447849	0.00573621	27.2429	4.76781	up
Tropinone	Heterocyclic compound	1.00714	0.0016981	0.0033762	1.078e+06	20.0399	up
Estragole	Aromatics	1.00712	0.00263365	0.0042377	182736	17.4794	up
1-Methylcyclohexylcarboxylic Acid	Acid	1.00713	0.00147603	0.00311349	60683.9	15.889	up
p-Menth-2-en-7-ol, cis-	Phenol	1.00713	0.0027644	0.00434507	2.01078e+06	20.9393	up
Carvone oxide, trans-	Terpenoids	1.00711	0.00376673	0.00523156	503444	18.9415	up
2,4-Nonadienal, (E,E)-	Aldehyde	1.00714	0.00231628	0.00397806	6.77429e+07	26.0136	up
2-Oxabicyclo[2.2.2]octan-6-one, 1,3,3-trimethyl-	Terpenoids	1.00713	0.00231401	0.00397806	5984337	22.5128	up
Ethanone, 1-(2,4-dimethylphenyl)-	Ketone	1.007	0.00938116	0.0104321	52499.8	15.68	up
AcetAldehyde, (3,3-dimethylcyclohexylidene)-, (Z)-	Aldehyde	1.00712	0.00320698	0.00474197	379971	18.5355	up
2-Hexenal	Aldehyde	1.00713	0.00257031	0.00419351	933373	19.8321	up
2-Methyl-3-furanthiol	Heterocyclic compound	1.00714	0.0021164	0.00382668	1.1949e+07	23.5104	up
2-Methyl-2,5-divinyltetrahydrofuran	Heterocyclic compound	1.00708	0.00464536	0.00584817	151606	17.21	up
Ethyl tiglate	Ester	1.00688	0.000221814	0.00138073	0.0139743	-6.16108	down
Furan, 2-butyltetrahydro-	Heterocyclic compound	1.0071	0.0060391	0.00713279	4.23875e+06	22.0152	up
1-ButanAmine, N-methyl-N-2-propenyl-	Amine	1.00713	0.00225646	0.0039306	2.33119e+06	21.1526	up
Thiophene, 3-ethyl-	Heterocyclic compound	1.00713	0.0021906	0.00387656	3.93849e+06	21.9092	up
3-Heptanol, 6-methyl-	Alcohol	1.0071	0.00551267	0.0066329	682467	19.3804	up
1H-Pyrrole-2,5-dione	Heterocyclic compound	1.00703	0.00928456	0.0103502	281898	18.1048	up
3(2H)-Pyridazinone	Heterocyclic compound	1.0071	0.00394637	0.00539231	170991	17.3836	up
1,1-diethoxy-2-methyl-Propane	Ether	1.00709	0.00367797	0.00513471	32325.1	14.9804	up
2-Propanol, 1-(dimethylamino)-, acetate (ester)	Ester	1.00696	0.0093274	0.0103894	29153	14.8314	up
3-Heptanol	Alcohol	1.00708	0.0037713	0.00523254	36791.8	15.1671	up
2-Buten-1-ol, 3-methyl-, acetate	Ester	1.00699	0.00910467	0.0102087	32526.4	14.9893	up
Tiglic Acid	Acid	1.00711	0.00404712	0.00549797	1.34108e+06	20.355	up
2-Propenoic acid, butyl ester	Ester	1.00706	0.00686606	0.00796321	338378	18.3683	up
Dicyandiamide	Nitrogen compounds	1.00709	0.00525248	0.0064046	745536	19.5079	up
Allyl Sulfur compounds	Sulfur compounds	1.00711	0.00421613	0.00568042	2.697e+06	21.3629	up
Pentanoic acid, 4-methyl-, methyl ester	Ester	1.00712	0.002192	0.00387656	393996	18.5878	up
Ethanone, 1-(2-furanyl)-	Heterocyclic compound	1.00709	0.00471517	0.00592137	224593	17.777	up
4-Pentenyl Acetate	Ester	1.00713	0.00322843	0.00475121	1.40458e+07	23.7436	up
2-Methylbut-2-en-1-yl acetate	Alcohol	1.00708	0.00548763	0.00662818	119626	16.8682	up
2-Acetyl-1-pyrroline	Heterocyclic compound	1.00704	0.00706548	0.00813857	75716.3	16.2083	up
1,4-Pentanediol	Alcohol	1.00698	0.0116693	0.0125727	70405	16.1034	up
Cyclopentanol, acetate	Ester	1.00693	0.0109861	0.0119318	14964.2	13.8692	up
1H-1,2,3-Triazole	Heterocyclic compound	1.00706	0.00715683	0.00823676	218140	17.7349	up
2-Butenoic Acid, 2-methyl-	Acid	1.00711	0.00241835	0.00407525	92941.4	16.504	up
Cyclopentene, 1-butyl-	Hydrocarbons	1.00711	0.00508107	0.00625197	3.61738e+06	21.7865	up
Benzene, 1,2,4-trimethyl-	Aromatics	1.0048	2.08563e-07	2.8156e-05	0.105493	-3.24478	down
Butanoic acid, 2-methylpropyl ester	Ester	1.00712	0.0038151	0.0052555	1.47092e+06	20.4883	up
BenzAldehyde	Aldehyde	1.00713	0.00336136	0.00487415	9.90039e+06	23.2391	up
Bicyclo[3.1.0]hexane, 4-methylene-1-(1-methylethyl)-	Terpenoids	1.00711	0.00666896	0.0077747	1.42867e+08	27.0901	up
Dimethyl triSulfur compounds	Sulfur compounds	1.00706	0.00594476	0.00704295	87516.4	16.4173	up
2-Propenoic acid, 2-methyl-, 2-chloroethyl ester	Ester	1.00712	0.00486312	0.00605367	2.73944e+07	24.7074	up
DiSulfur compounds, ethyl 1-methylethyl	Sulfur compounds	1.00498	6.64138e-06	0.000249052	0.0122676	-6.349	down
Isomaltol	Heterocyclic compound	1.00706	0.00847587	0.00955127	766508	19.5479	up
5-Hepten-2-ol, 6-methyl-	Alcohol	1.00707	0.00877763	0.00986661	1.6779e+06	20.6782	up
5-Isopropyl-3,3-dimethyl-2-methylene-2,3-dihydrofuran	Heterocyclic compound	1.00701	0.0102419	0.0112235	273821	18.0629	up
2-Octanone	Ketone	1.007	0.0109134	0.0118623	250334	17.9335	up
Bicyclo[3.2.1]oct-2-ene, 3-methyl-4-methylene-	Terpenoids	1.00713	0.00217743	0.0038678	1.04473e+06	19.9947	up
Butanoic acid, 2-methyl-, 2-methylpropyl ester	Ester	1.00712	0.00415039	0.00560864	1.13087e+07	23.4309	up
3-Hexen-1-ol, acetate, (Z)-	Ester	0.88963	0.0166675	0.0174699	0.70674	-0.500749	insig
3H-1,2,4-Triazol-3-one, 1,2-dihydro-	Heterocyclic compound	1.00545	0.0713355	0.0724627	111154	16.7622	insig
3-Mercapto-3-methylbutyl formate (ester)	Ester	1.00709	0.00460922	0.00582626	121008	16.8847	up
2-Ethylpiperidine	Heterocyclic compound	1.00708	0.00503868	0.00620741	146581	17.1613	up
Nonane, 3,7-dimethyl-	Hydrocarbons	1.00715	0.000631611	0.00191709	233788	17.8348	up
Hexanoic acid, 1-methylethyl ester	Ester	1.00703	0.00701152	0.00809713	83289.1	16.3458	up
Benzene, 1,4-diethyl-	Aromatics	1.00634	0.00447849	0.00573621	27.2429	4.76781	up
2-Pentanone, 4-mercapto-4-methyl-	Ketone	1.0071	0.00175893	0.00344457	3699.4	11.8531	up
BenzeneacetAldehyde	Aldehyde	1.00634	0.00447849	0.00573621	27.2429	4.76781	up
2-methylprop-2-enoyl 2-methylprop-2-enoate	Others	1.00712	0.00252396	0.00416546	106111	16.6952	up
2-Ethyl-3-methoxypyrazine	Heterocyclic compound	1.00692	0.0113059	0.0122104	31124.3	14.9258	up
BenzAldehyde, 2-methyl-	Aldehyde	1.00709	0.00621269	0.00731862	1.46565e+06	20.4831	up
1,2,4-Triazine-3,5(2H,4H)-dione	Heterocyclic compound	1.00711	0.00436169	0.00573621	1.45685e+06	20.4744	up
2-Furanmethanol, 5-ethenyltetrahydro-.alpha.,.alpha.,5-trimethyl-, cis-	Heterocyclic compound	1.00712	0.00259715	0.00421127	789181	19.59	up
BenzAldehyde, 3-methyl-	Aldehyde	1.00713	0.00177155	0.00346106	333575	18.3477	up
1-Octanol	Alcohol	1.00711	0.00444202	0.00573621	2.91285e+06	21.474	up
1,10-Undecadiene	Hydrocarbons	1.00713	0.00296341	0.00455131	1.25172e+07	23.5774	up
2,3-Dimethyl-5-ethylpyrazine	Heterocyclic compound	1.00665	0.0201832	0.0210241	16705.5	14.028	up
Benzene, 1,2,4,5-tetramethyl-	Aromatics	1.00703	0.00953423	0.0105762	150276	17.1973	up
(E)-2-Methylbut-2-en-1-yl methacrylate	Ester	1.00711	0.00478837	0.0059744	6.67094e+06	22.6695	up
Thiophene, 2-butyl-	Heterocyclic compound	1.00709	0.00572961	0.00684511	1.14011e+06	20.1207	up
6-Nonenal, (Z)-	Aldehyde	1.00714	0.00159975	0.00325251	1.12908e+07	23.4286	up
2-Octen-1-ol, (E)-	Alcohol	1.00711	0.00512668	0.00627267	2.54881e+06	21.2814	up
Butanoic acid, 2-methyl-, 2-methylbutyl ester	Ester	1.00711	0.00438384	0.00573621	2.64623e+06	21.3355	up
Benzenemethanol, 4-methyl-	Alcohol	1.00695	0.0122588	0.0131344	54223.8	15.7266	up
Bicyclo[3.1.0]hexan-2-ol, 2-methyl-5-(1-methylethyl)-, (1.alpha.,2.alpha.,5.alpha.)-	Terpenoids	1.00712	0.00323061	0.00475121	602869	19.2015	up
Fenchol	Terpenoids	1.00711	0.00639796	0.00749111	12141921	23.5335	up
3-Nonen-5-yne, 4-ethyl-, (Z)-	Hydrocarbons	1.00709	0.00425329	0.00572476	117260	16.8394	up
Benzene, 1-methyl-4-(1-methylethenyl)-	Aromatics	1.00708	0.00779492	0.00886533	1.7705e+06	20.7557	up
Benzenemethanol, .alpha.,4-dimethyl-	Alcohol	1.00711	0.00349842	0.00499246	385491	18.5563	up
p-Mentha-1(7),2-dien-8-ol	Terpenoids	1.00711	0.00226481	0.003935	42559.1	15.3772	up
BenzeneacetAldehyde, 4-methyl-	Aldehyde	1.00711	0.00287928	0.0044576	103068	16.6532	up
Bicyclo[3.1.1]hept-2-en-6-one, 2,7,7-trimethyl-	Terpenoids	1.00622	0.00125742	0.00283495	0.0148086	-6.07742	down
Cyclohexanecarboxylic Acid	Acid	1.0071	0.00430536	0.00573621	316519	18.2719	up
Furan, 3-(4-methyl-3-pentenyl)-	Terpenoids	1.00715	0.000710354	0.00204473	7.74775e+06	22.8853	up
Acetamide, N-(aminocarbonyl)-	Amine	1.00624	0.0339055	0.0349141	4842.02	12.2414	up
Terpinen-4-ol	Terpenoids	1.00497	0.000116499	0.00119147	0.0638386	-3.96943	down
Benzyl nitrile	Nitrogen compounds	1.00711	0.00343002	0.00491564	285972	18.1255	up
Benzoxazole, 2-methyl-	Heterocyclic compound	1.00715	0.000279764	0.0014866	60334.6	15.8807	up
2-Phenylpropenal	Aromatics	1.00711	0.00266552	0.00426235	86825.6	16.4058	up
Cyclohexene, 3,4-diethenyl-1,6-dimethyl-	Hydrocarbons	1.00713	0.0018263	0.00353224	680850	19.377	up
2-Nonenal	Aldehyde	1.00714	0.0022214	0.00390513	5.07791e+06	22.2758	up
2,6-Nonadienal, (E,Z)-	Aldehyde	1.00713	0.00255892	0.00418733	4.60036e+06	22.1333	up
Cyclooctyl Alcohol	Alcohol	1.00713	0.00278916	0.00436312	3.78861e+06	21.8532	up
endo-Borneol	Terpenoids	1.00634	0.00447849	0.00573621	27.2429	4.76781	up
Acetic acid, phenylmethyl ester	Ester	1.00713	0.0019097	0.00363197	177197	17.435	up
Bicyclo[2.2.1]heptan-2-ol, 1,7,7-trimethyl-, (1S-endo)-	Terpenoids	1.00714	0.0021679	0.00385904	4285245	22.0309	up
3-p-Menthen-7-al	Aldehyde	1.00713	0.00239901	0.00406357	801184	19.6118	up
BenzAldehyde, 4-ethyl-	Aldehyde	1.00715	0.000314365	0.00149358	31268.5	14.9324	up
3,4-Dimethoxytoluene	Aromatics	1.00714	0.000788536	0.00213921	28233.6	14.7851	up
1-Pentanone, 1-(2-furanyl)-	Heterocyclic compound	1.00713	0.00235439	0.00401317	1063488	20.0204	up
Bicyclo[3.1.1]heptan-3-ol, 2,6,6-trimethyl-, (1.alpha.,2.beta.,3.alpha.,5.alpha.)-	Terpenoids	1.00713	0.00266067	0.00426235	1.23007e+06	20.2303	up
Cyclohexanone, 5-methyl-2-(1-methylethenyl)-	Terpenoids	1.00712	0.00332463	0.0048417	1.22836e+06	20.2283	up
Isopinocarveol	Terpenoids	1.00712	0.00313702	0.00471076	1.15578e+06	20.1404	up
2-Octenoic Acid	Acid	1.00715	0.000242451	0.00141113	471230	18.8461	up
2-Picoline, 6-nitro-	Heterocyclic compound	1.00712	0.00294727	0.00453685	285006	18.1206	up
Butanoic acid, hexyl ester	Ester	1.00711	0.00356824	0.00505469	192633	17.5555	up
Undecane, 2,5-dimethyl-	Hydrocarbons	1.00706	0.00598167	0.00707735	59846.6	15.869	up
2-Nonanol	Alcohol	1.00634	0.00447849	0.00573621	27.2429	4.76781	up
3,7-Octadiene-2,6-diol, 2,6-dimethyl-	Alcohol	1.00634	0.00447849	0.00573621	27.2429	4.76781	up
3-Octen-1-ol, acetate, (Z)-	Ester	1.00707	0.00459243	0.00581593	49827.8	15.6047	up
Undecane, 4,6-dimethyl-	Hydrocarbons	1.00695	0.0186713	0.0195095	526396	19.0058	up
Butanoic acid, 1-methylhexyl ester	Ester	1.00708	0.00549403	0.00662818	201939	17.6236	up
Carveol	Terpenoids	1.00691	3.44761e-06	0.000160492	0.0379616	-4.71932	down
m-Aminophenylacetylene	Amine	1.00713	0.00257923	0.0042002	673029	19.3603	up
(-)-cis-Isopiperitenol	Terpenoids	1.00709	0.0037085	0.00516664	51999.2	15.6662	up
(-)-trans-Isopiperitenol	Terpenoids	1.00692	0.00511179	0.00626217	4692.91	12.1963	up
cis-7-Decen-1-al	Aldehyde	1.00714	0.00079857	0.00215614	32421.7	14.9847	up
Cyclooctane, 1,5-dimethyl-2,6-bis(methylene)-	Hydrocarbons	1.00715	0.000500435	0.00176855	95349.5	16.5409	up
Lilac Alcohol C	Alcohol	1.00712	0.002487	0.00412871	428337	18.7084	up
8-Azabicyclo[3.2.1]octane, 3-chloro-8-methyl-	Heterocyclic compound	1.00713	0.00130586	0.0028853	74721.5	16.1892	up
8-Azabicyclo[3.2.1]octan-3-ol, 8-methyl-, endo-	Heterocyclic compound	1.00711	0.00360376	0.00509431	335114	18.3543	up
1,6-Octadien-3-ol, 3,7-dimethyl-, formate	Ester	1.00713	0.00216317	0.00385904	298651	18.1881	up
1,4-Methano-1H-Cyclopropa[d]pyridazine, 4,4a,5,5a-tetrahydro-6,6-dimethyl-, (1.alpha.,4.alpha.,4a.alpha.,5a.alpha.)-	Heterocyclic compound	1.00711	0.00356546	0.00505469	501744	18.9366	up
3-Cyclohexene-1-acetAldehyde, .alpha.,4-dimethyl-	Aldehyde	1.00712	0.00270807	0.00429599	439553	18.7457	up
2-Cyclohexen-1-ol, 3-methyl-6-(1-methylethyl)-, trans-	Terpenoids	1.00713	0.00243132	0.00407951	1.30922e+06	20.3203	up
n-Caproic acid vinyl ester	Ester	1.00538	0.00498576	0.0061807	12.2662	3.61662	up
Butanoic acid, 3-methyl-, hexyl ester	Ester	1.00714	0.00102079	0.00249961	4.63099e+06	22.1429	up
2-Cyclohexen-1-one, 3-methyl-6-(1-methylethyl)-	Terpenoids	1.00634	0.00447849	0.00573621	27.2429	4.76781	up
Phenol, 4-methyl-2-nitro-	Phenol	1.00715	0.000553527	0.0018457	526900	19.0072	up
Benzoic acid, 2-propenyl ester	Ester	1.00708	0.00516658	0.0063108	104622	16.6748	up
Carvenone	Terpenoids	1.00634	0.00447849	0.00573621	27.2429	4.76781	up
Benzenemethanol, 3-hydroxy-	Alcohol	1.00634	0.00447849	0.00573621	27.2429	4.76781	up
2,5-ThiophenedicarboxAldehyde	Heterocyclic compound	1.00701	0.00705973	0.00813857	18869.6	14.2038	up
Benzeneacetic acid	Acid	1.00711	0.00367203	0.00513311	469796	18.8417	up
Cyclooctanemethanol	Alcohol	1.00678	0.0252334	0.0261035	80233	16.2919	up
Phenol, 2-nitro-	Phenol	1.00714	0.000780542	0.00212903	100119	16.6114	up
Hexanoic acid, 3-hydroxy-, ethyl ester	Ester	1.00708	0.00558803	0.00670564	273133	18.0592	up
2(5H)-Furanone, 5-ethyl-	Heterocyclic compound	1.0071	0.00525652	0.0064046	973625	19.893	up
(E)-2-Decenal	Aldehyde	1.00713	0.00280945	0.00438976	2.07827e+06	20.987	up
Benzeneacetamide	Amine	1.00713	0.00227993	0.00394307	544119	19.0536	up
2-Cyclopenten-1-one, 2-pentyl-	Ketone	1.00714	0.00194235	0.00363197	1.79427e+06	20.775	up
Acetic acid, nonyl ester	Ester	1.00713	0.0019505	0.00363197	217816	17.7327	up
1,2-Benzenediol, 4-methyl-	Alcohol	1.00701	0.00909412	0.0102054	46839.3	15.5154	up
2-Cyclohexen-1-ol, 2-methyl-5-(1-methylethenyl)-, acetate, (1R-cis)-	Ester	1.00695	0.011919	0.0128009	40044	15.2893	up
N-Benzylformamide	Amine	1.00711	0.00365303	0.00511575	285715	18.1242	up
Phenol, 3,4,5-trimethoxy-	Phenol	1.00634	0.00447849	0.00573621	27.2429	4.76781	up
4-Acetylanisole	Ketone	1.00702	0.00911402	0.0102107	95385.2	16.5415	up
Bornyl tiglate	Ester	1.00706	0.00683867	0.00793826	230726	17.8158	up
2-Bromo dodecane	Halogenated hydrocarbons	1.00714	0.00094661	0.00237863	138785	17.0825	up
2,6,10-Dodecatrien-1-ol, 3,7,11-trimethyl-, (Z,E)-	Terpenoids	1.00711	0.00276838	0.00434507	39013.8	15.2517	up
1-Tridecene	Hydrocarbons	1.00713	0.00196668	0.00363495	1.22557e+06	20.225	up
2,5-Furandione, 3-methyl-4-propyl-	Heterocyclic compound	1.00706	0.00376609	0.00523156	9338.67	13.189	up
(1R,2R,4S,6S,7S,8S)-8-Isopropyl-1-methyl-3-methylenetricyclo[4.4.0.02,7]decan-4-ol	Terpenoids	1.00709	0.00503426	0.00620741	394656	18.5902	up
Phenmetrazine	Heterocyclic compound	1.00714	0.00101721	0.00249679	47057.6	15.5221	up
TetraSulfur compounds, di-2-propenyl	Sulfur compounds	1.00711	0.00320066	0.00474197	280011	18.0951	up
Kessane	Terpenoids	1.00202	0.000137628	0.00125539	0.170007	-2.55633	down
GrAmine	Heterocyclic compound	1.00709	0.00286452	0.00443984	15461.2	13.9164	up
2-Propenoic Acid, 3-(2-hydroxyphenyl)-	Acid	1.00705	0.00550814	0.0066329	34460.2	15.0726	up
1H-Indole-3-acetonitrile	Heterocyclic compound	1.00634	0.00447849	0.00573621	27.2429	4.76781	up
Propofol	Phenol	1.00712	0.0016445	0.0033185	42014.1	15.3586	up
Phenol, 4-pentyl-	Phenol	1.00699	0.0111694	0.0121017	116669	16.8321	up
Dodecane, 2-methyl-6-propyl-	Hydrocarbons	1.00683	0.0149323	0.0157612	31237.9	14.931	up
1,3,6,10-Dodecatetraene, 3,7,11-trimethyl-, (Z,E)-	Terpenoids	1.00714	0.00155135	0.00318286	2.26884e+06	21.1135	up
Dodecane, 1-iodo-	Halogenated hydrocarbons	1.00709	0.00320099	0.00474197	28494.5	14.7984	up
Benzophenone	Ketone	1.00634	0.00447849	0.00573621	27.2429	4.76781	up
2-Naphthalenemethanol, 1,2,3,4,4a,5,6,7-octahydro-.alpha.,.alpha.,4a,8-tetramethyl-, (2R-cis)-	Terpenoids	1.00711	0.00213973	0.00384638	13699.8	13.7419	up
Dibutyl phthalate	Ester	1.00687	0.0207205	0.0215506	148582	17.1809	up
4-Methylhexyl 3-methylbutanoate	Ester	1.00713	0.00171168	0.00338918	538536	19.0387	up
2-Methoxy-4-vinylphenol	Aromatics	1.00634	0.00447849	0.00573621	27.2429	4.76781	up
Nonanoic acid, 9-oxo-, methyl ester	Ester	1.00689	0.00999863	0.0110279	9249.82	13.1752	up
1-Penten-3-one, 4-methyl-1-(1-piperidinyl)-	Heterocyclic compound	1.00713	0.00216964	0.00385904	2.15404e+06	21.0386	up
2-bromo-4-methoxy-Phenol	Phenol	1.007	0.00693264	0.00802665	9899.27	13.2731	up
Butanedioic acid, bis(2-methylpropyl) ester	Ester	1.00634	0.00447849	0.00573621	27.2429	4.76781	up
BenzeneacetAldehyde, .alpha.-methyl-4-(2-methylpropyl)-	Aldehyde	1.00714	0.000952325	0.00237863	1.84352e+06	20.814	up
(4R,4aS,6S)-4,4a-Dimethyl-6-(prop-1-en-2-yl)-1,2,3,4,4a,5,6,7-octahydronaphthalene	Terpenoids	1.00714	0.00130307	0.00288384	792523	19.5961	up
β-Ionone	Terpenoids	1.00634	0.00447849	0.00573621	27.2429	4.76781	up
E-2-Hexenyl benzoate	Ester	1.00708	0.00594738	0.00704295	393208	18.5849	up
(3R,3aR,7S,8aS)-3,6,8,8-Tetramethyl-4,7,8,8a-tetrahydro-1H-3a,7-methanoazulen-2(3H)-one	Terpenoids	1.00677	0.0193265	0.0201629	25836	14.6571	up
Benzeneacetic Acid, .alpha.-cyclopentyl-	Acid	1.00662	0.0178013	0.0186148	8989.28	13.134	up
2-Octyl methylphosphonofluoridate	Ester	1.00713	0.00149851	0.00314128	71585.3	16.1274	up
TriSulfur compounds, dipropyl	Sulfur compounds	1.00634	0.00447849	0.00573621	27.2429	4.76781	up
Benzoic acid, 2-(methylamino)-, methyl ester	Ester	1.0071	0.00390003	0.0053398	212869	17.6996	up
Naphthalene, 1,2-dihydro-4,5,7-trimethyl-	Aromatics	1.00707	0.00381494	0.0052555	27347.4	14.7391	up
(6,6-dimethyl-2-bicyclo[3.1.1]hept-2-enyl)methyl 2-methylpropanoate	Ester	1.00701	0.0106261	0.0115874	130402	16.9926	up
4H-Inden-4-one, 1,2,3,5,6,7-hexahydro-1,1,2,3,3-pentamethyl-	Ketone	1.00713	0.00112923	0.0026605	36516.3	15.1563	up
(1S,2E,6E,10R)-3,7,11,11-Tetramethylbicyclo[8.1.0]undeca-2,6-diene	Terpenoids	0.505416	0.328312	0.329043	0.915601	-0.127209	insig
Benzene, 1-(1,5-dimethyl-4-hexenyl)-4-methyl-	Terpenoids	1.00714	0.00144139	0.0030692	4.66658e+06	22.1539	up
1-((1S,3aR,4S,7R,7aR)-3a,7a-Dimethyloctahydro-1H-4,7-methanoinden-1-yl)ethanone	Ketone	1.00707	0.00580845	0.00692093	143113	17.1268	up
9-Dodecen-1-ol, acetate, (E)-	Ester	1.00711	0.00450017	0.00574944	2.36588e+06	21.1739	up
5-Azulenemethanol, 1,2,3,4,5,6,7,8-octahydro-.alpha.,.alpha.,3,8-tetramethyl-, acetate, [3S-(3.alpha.,5.alpha.,8.alpha.)]-	Ester	1.00634	0.00447849	0.00573621	27.2429	4.76781	up
4-Isopropylcyclohexa-1,3-dienecarbAldehyde	Aldehyde	1.0071	0.00508793	0.00625197	633544	19.2731	up
Butanoic acid, 1-ethenylhexyl ester	Ester	1.00713	0.00193579	0.00363197	144082	17.1365	up
p-Menthane-3,8-diol, cis-1,3,trans-1,4-	Terpenoids	1.00634	0.00447849	0.00573621	27.2429	4.76781	up
1,2,4-Methenoazulene, decahydro-1,5,5,8a-tetramethyl-, [1S-(1.alpha.,2.alpha.,3a.beta.,4.alpha.,8a.beta.,9R*)]-	Terpenoids	1.00634	0.00447849	0.00573621	27.2429	4.76781	up
p-Hydroxyphenyl methyl carbinol	Alcohol	1.00678	0.0125212	0.0133943	8325.06	13.0232	up
2-Furanmethanol, tetrahydro-.alpha.,.alpha.,5-trimethyl-5-(4-methyl-3-cyclohexen-1-yl)-, [2S-[2.alpha.,5.beta.(R*)]]-	Terpenoids	1.00708	0.00412013	0.00557333	23945.2	14.5474	up
1-Decanol	Alcohol	1.00713	0.00272829	0.00431792	1.86886e+07	24.1557	up
2-Tridecanone	Ketone	1.00712	0.00187937	0.00360904	45273	15.4664	up
2-Buten-1-ol, 2-ethyl-4-(2,2,3-trimethyl-3-cyclopenten-1-yl)-	Alcohol	1.00614	0.0374091	0.0384632	22776.3	14.4752	up
6-Methyl-2-(4-methylcyclohex-3-en-1-yl)hepta-1,5-dien-4-ol	Terpenoids	1.0071	0.00367302	0.00513311	82078.7	16.3247	up
2-Propenoic acid, 3-phenyl-, ethyl ester, (E)-	Ester	1.00715	0.00017426	0.00127163	115657	16.8195	up
6,8-Nonadien-2-one, 8-methyl-5-(1-methylethyl)-, (E)-	Ketone	1.00634	0.00447849	0.00573621	27.2429	4.76781	up
5-Decen-1-ol, acetate, (E)-	Ester	1.00706	0.00379014	0.00524788	15241.9	13.8958	up
Hexanoic acid, 1-methylhexyl ester	Ester	1.00714	0.00153709	0.00318286	1.46839e+06	20.4858	up
Pyridine, 3-(3,4-dihydro-2H-pyrrol-5-yl)-	Heterocyclic compound	1.00711	0.00331289	0.00483699	361131	18.4622	up
(2E)-2-(Acetylhydrazono)propanoic acid	Acid	1.00692	0.0142941	0.0151707	140870	17.104	up
Naphthalene, 1,2,3,5,6,8a-hexahydro-4,7-dimethyl-1-(1-methylethyl)-, (1S-cis)-	Terpenoids	1.0071	0.00486536	0.00605367	498299	18.9267	up
Carotol	Terpenoids	1.00027	0.00323731	0.00475121	5.38705	2.42949	up
Naphthalene, 1-nitro-	Aromatics	1.0069	0.0101438	0.0111486	9890.68	13.2719	up
Heptanoic acid, anhydride	Others	1.00684	0.012248	0.0131332	12659.5	13.6279	up
(-)-Bornyl acetate	Terpenoids	1.00714	0.00209375	0.00379914	2.06858e+07	24.3021	up
2-Dodecanone	Ketone	1.00697	0.00947159	0.010524	20911.7	14.352	up
Mexiletine	Amine	1.00678	0.0169084	0.0177086	9202.36	13.1678	up
Cyclohexanone, 2-(1-mercapto-1-methylethyl)-5-methyl-	Ketone	1.0071	0.00498195	0.0061807	1.17078e+06	20.159	up
trans-.alpha.-Bergamotene	Terpenoids	1.00715	0.000316417	0.00149358	1.93815e+06	20.8862	up
Undecylenic Acid	Acid	1.00713	0.00168861	0.00336986	1.08632e+06	20.051	up
Germacrene D	Terpenoids	1.00713	0.00235232	0.00401317	1.15968e+06	20.1453	up
Dibenzo-p-dioxin	Heterocyclic compound	1.00714	0.000455003	0.00169169	13258.4	13.6946	up
Khusimyl methyl ether	Hydrocarbons	1.00634	0.00447849	0.00573621	27.2429	4.76781	up
Heptadecane, 2-methyl-	Hydrocarbons	1.00651	0.0418037	0.0428837	59713.8	15.8658	up
4-Decenoic acid, methyl ester, Z-	Ester	1.00693	0.0112304	0.0121483	48953.4	15.5791	up
p-Mentha-1,8-dien-7-ol	Terpenoids	1.00709	0.00511086	0.00626217	414748	18.6619	up
Benzenemethanol, .alpha.-methyl-.alpha.-(1-methyl-2-propenyl)-	Alcohol	1.00693	0.0158585	0.0166867	192477	17.5543	up
Tetradecane	Hydrocarbons	1.00709	0.00583349	0.00693851	381028	18.5395	up
Petasitene	Terpenoids	1.00712	0.000231144	0.00138073	4.96396e-07	-20.942	down
Naphthalene, 1,2,3,4-tetrahydro-1,4,6-trimethyl-	Aromatics	1.00685	0.0128208	0.0136823	8360.39	13.0294	up
Cyclohexanepropanoic Acid, 2-propenyl ester	Ester	1.00715	0.000412096	0.00166732	721437	19.4605	up
(Z)-1-Methyl-4-(6-methylhept-5-en-2-ylidene)cyclohex-1-ene	Terpenoids	1.00714	0.00131376	0.00289328	1.78855e+06	20.7704	up
1-Dodecanol	Alcohol	1.00706	0.00934187	0.010397	2.88743e+06	21.4614	up
8-Dodecen-1-ol, acetate, (Z)-	Ester	1.00715	0.000380386	0.00158641	142495	17.1206	up
Naphthalene, 2,6-dimethyl-	Aromatics	1.00712	0.00307323	0.00467741	801754	19.6128	up
1-Heptadecene	Hydrocarbons	1.00673	0.0173575	0.0181649	19912.2	14.2814	up
Squamulosone	Terpenoids	1.00634	0.00447849	0.00573621	27.2429	4.76781	up
Adenine	Heterocyclic compound	1.00634	0.00447849	0.00573621	27.2429	4.76781	up
Furan, 2-(1,2-diethoxyethyl)-	Heterocyclic compound	1.00714	0.00222379	0.00390513	9.25237e+06	23.1414	up
1-Cyclohexene-1-carboxaldehyde, 4-(1-methylethyl)-	Terpenoids	1.00713	0.00205126	0.00374217	461507	18.816	up
4-Pyridinecarboxamide	Heterocyclic compound	1.00712	0.00291843	0.00450272	220893	17.753	up
Thiophene, 2-butyl-5-ethyl-	Heterocyclic compound	1.00713	0.00173625	0.00340689	162397	17.3092	up
Ethanone, 1-(3-hydroxyphenyl)-	Ketone	1.00715	0.00062242	0.00191105	1632279	20.6385	up
Picolinamide	Heterocyclic compound	1.00705	0.00783407	0.00888738	427351	18.7051	up
Dodecane, 3-methyl-	Hydrocarbons	1.00713	0.00269539	0.00428595	6.5287e+06	22.6384	up
1-Cyclohexene-1-carboxAldehyde, 4-(1-methylethenyl)-	Aldehyde	1.00713	0.00258995	0.00420751	6.43568e+06	22.6177	up
Phenol, 2-(1,1-dimethylethyl)-	Phenol	1.00697	0.0110051	0.0119428	66473.1	16.0205	up
6-Undecanol	Alcohol	1.00714	0.00241485	0.00407525	1.54823e+07	23.8841	up
1,4-BenzenedicarboxAldehyde	Aldehyde	1.0071	0.00338318	0.00487958	100837	16.6217	up
2,4-Dimethyldodecane	Hydrocarbons	1.00712	0.00231906	0.00397806	327012	18.319	up
Tricyclo[2.2.1.0(2,6)]heptane-3-methanol, 2,3-dimethyl-	Terpenoids	1.00713	0.00261577	0.00421898	9.89123e+06	23.2377	up
4,4'-Bitriazolyl	Heterocyclic compound	1.00634	0.00084797	0.00223171	0.0500447	-4.32064	down
1H-Inden-1-one, 2,3-dihydro-	Ketone	1.0071	0.00309215	0.00468296	52275.8	15.6739	up
p-Tolyl isobutyrate	Ester	1.00713	0.00266583	0.00426235	3.67984e+06	21.8112	up
3,7,7-Trimethylbicyclo[4.1.0]hept-3-ene-2,5-dione	Terpenoids	1.00634	0.00447849	0.00573621	27.2429	4.76781	up
BenzAldehyde diethylacetal	Aldehyde	1.00712	0.00363474	0.00510616	3.58544e+06	21.7737	up
Tridecane	Hydrocarbons	1.00714	0.00241396	0.00407525	1.38487e+07	23.7232	up
Ketone, methyl 2,4,5-trimethylpyrrol-3-yl	Heterocyclic compound	1.00711	0.00407342	0.0055212	455941	18.7985	up
Propanoic acid, 2-methyl-, phenylmethyl ester	Ester	1.0071	0.00480821	0.00599361	689226	19.3946	up
Ethanone, 1-(2-aminophenyl)-	Ketone	1.00698	0.00772202	0.00878982	15568.4	13.9263	up
2(1H)-Naphthalenone, 3,4,5,6,7,8-hexahydro-	Ketone	1.00712	0.00168992	0.00336986	32580.4	14.9917	up
6-Octenoic Acid, 3,7-dimethyl-	Acid	1.00713	0.00228688	0.00394307	677368	19.3696	up
p-Isopropoxyaniline	Amine	1.00697	0.0143412	0.0151967	900204	19.7799	up
(1Alpha,3beta,4beta)-p-menthane-3,8-diol	Terpenoids	1.00712	0.00232295	0.00397968	176619	17.4303	up
Cyclopropanecarboxylic Acid, 2,2-dimethyl-3-(2-methyl-1-propenyl)-, (1R-trans)-	Terpenoids	1.00709	0.00562019	0.00673226	335296	18.3551	up
Ethyl cyclohexanepropionate	Ester	1.00712	0.0016881	0.00336986	40492.7	15.3054	up
Benzenepropanoic acid, ethyl ester	Ester	1.00692	0.00828532	0.00936783	6973.79	12.7677	up
Geranic acid	Terpenoids	1.00713	0.00154952	0.00318286	125055	16.9322	up
1-Oxaspiro[4.5]dec-6-ene, 2,6,10,10-tetramethyl-	Terpenoids	1.00712	0.00276513	0.00434507	164834	17.3307	up
1H-Cycloprop[e]azulene, decahydro-1,1,4,7-tetramethyl-, [1aR-(1a.alpha.,4.beta.,4a.beta.,7.beta.,7a.beta.,7b.alpha.)]-	Terpenoids	1.00712	0.00340906	0.00490643	676570	19.3679	up
Propanoic acid, 2-methyl-, 3-hydroxy-2,2,4-trimethylpentyl ester	Ester	1.00712	0.00303237	0.00463612	345201	18.3971	up
2-Nitrophenyl acetate	Ester	1.00709	0.0055621	0.00668046	442831	18.7564	up
2H-2,4a-Methanonaphthalene, 1,3,4,5,6,7-hexahydro-1,1,5,5-tetramethyl-, (2S)-	Terpenoids	1.00715	0.000708596	0.00204473	2.64332e+06	21.3339	up
(1S,5S)-2-Methyl-5-((R)-6-methylhept-5-en-2-yl)bicyclo[3.1.0]hex-2-ene	Hydrocarbons	1.00715	0.000445553	0.00168221	1.99247e+06	20.9261	up
Nitroguanidine	Nitrogen compounds	1.00715	2.28609e-05	0.000554213	20140.6	14.2978	up
2-Buten-1-one, 1-(2,6,6-trimethyl-2-cyclohexen-1-yl)-, (E)-	Ketone	1.00712	0.00305942	0.00466165	405137	18.6281	up
Decanoic acid, ethyl ester	Ester	1.00715	0.000162161	0.00126639	23375.2	14.5127	up
1R,4R,7R,11R-1,3,4,7-Tetramethyltricyclo[5.3.1.0(4,11)]undec-2-ene	Terpenoids	1.00711	0.0035982	0.00509179	430260	18.7148	up
Octanoic acid, 2-pentyl ester	Ester	1.00713	0.00318722	0.00474197	2.59929e+06	21.3097	up
2-Butyl-5-propylthiazole	Heterocyclic compound	1.00713	0.00285913	0.00443984	2.56867e+06	21.2926	up
.alpha.-Ionone	Terpenoids	1.00712	0.00341474	0.00490733	1.9308e+06	20.8808	up
Ionone	Terpenoids	1.00712	0.00345802	0.00494526	1.92996e+06	20.8801	up
(E,E)-2,4-Undecadienal	Aldehyde	1.00715	6.68792e-05	0.000985449	774960	19.5638	up
cis-.alpha.-Bergamotene	Terpenoids	1.00714	0.00253681	0.00417137	2.11239e+07	24.3324	up
2-Cyclohexen-1-one, 4-hydroxy-3-methyl-6-(1-methylethyl)-, trans-	Ketone	1.00702	0.00667794	0.00777844	21264.4	14.3762	up
1H-Cyclopropa[a]naphthalene, 1a,2,3,5,6,7,7a,7b-octahydro-1,1,7,7a-tetramethyl-, [1aR-(1a.alpha.,7.alpha.,7a.alpha.,7b.alpha.)]-	Terpenoids	1.00715	0.000757209	0.00210413	2.75949e+06	21.396	up
2-Propenoic Acid, 3-phenyl-	Acid	1.00715	0.000796011	0.00215354	2.50029e+06	21.2537	up
2-Hydroxymethylbenzimidazole	Heterocyclic compound	1.00714	0.0013366	0.00292449	352200	18.426	up
Bicyclo[7.2.0]undec-4-ene, 4,11,11-trimethyl-8-methylene-,[1R-(1R*,4Z,9S*)]-	Terpenoids	1.00712	0.00257202	0.00419351	309402	18.2391	up
Quinoline, 2,7-dimethyl-	Heterocyclic compound	1.00712	0.00292677	0.00451044	1.35903e+06	20.3741	up
3-Buten-2-ol, 4-(2,6,6-trimethyl-2-cyclohexen-1-yl)-, (3E)-	Alcohol	1.00714	0.00108081	0.00259165	1.44149e+06	20.4591	up
Cyclohexane, 1-(1,5-dimethylhexyl)-4-methyl-	Hydrocarbons	1.00713	0.00177914	0.00346815	541394	19.0463	up
1(2H)-Naphthalenone, octahydro-4-hydroxy-, trans-	Ketone	1.00714	0.00137923	0.00298391	1.6221e+06	20.6294	up
Benzene, [1-[[1-(1-methylethyl)-3-butenyl]oxy]ethyl]-, [S-(R*,R*)]-	Aromatics	1.00699	0.0102425	0.0112235	95914.4	16.5495	up
Diisopropyl adipate	Ester	1.00634	0.00447849	0.00573621	27.2429	4.76781	up
3-(4-Isopropylphenyl)-2-methylpropionAldehyde	Aldehyde	1.00715	0.000255326	0.00142434	662077	19.3366	up
trans-O-Dithiane-4,5-diol	Heterocyclic compound	1.00634	0.00447849	0.00573621	27.2429	4.76781	up
8-Dodecen-1-ol, (Z)-	Alcohol	1.00634	0.00447849	0.00573621	27.2429	4.76781	up
1-Isopropyl-4,7-dimethyl-1,2,3,5,6,8a-hexahydronaphthalene	Terpenoids	1.00714	0.000952325	0.00237863	1.84352e+06	20.814	up
Ethanone, 1-(2,4-dihydroxyphenyl)-	Ketone	1.00711	0.00311776	0.00470276	275679	18.0726	up
Spiro[4.5]dec-7-ene, 1,8-dimethyl-4-(1-methylethenyl)-, [1S-(1.alpha.,4.beta.,5.alpha.)]-	Terpenoids	1.00715	0.000602955	0.00188861	2.40104e+06	21.1952	up
Eremophilene	Terpenoids	1.00713	0.00206317	0.00375375	3.24162e+06	21.6283	up
Pyrolo[3,2-d]pyrimidin-2,4(1H,3H)-dione	Heterocyclic compound	1.00691	0.0112132	0.0121394	10074.9	13.2985	up
2,4-Decadienoic acid, ethyl ester, (E,Z)-	Ester	1.00705	0.00744092	0.00849851	294078	18.1658	up
3-Cyclohexene-1-ethanol, .beta.,4-dimethyl-	Alcohol	1.00709	0.00502762	0.00620741	160820	17.2951	up
Dodecanoic acid, ethyl ester	Ester	1.00712	0.00133936	0.00292579	10518.1	13.3606	up
(5R,10R)-10-Methyl-6-methylene-2-(propan-2-ylidene)spiro[4.5]dec-7-ene	Terpenoids	1.00634	0.00447849	0.00573621	27.2429	4.76781	up
Diethylpropion	Amine	1.00715	0.00011223	0.00118368	26382	14.6873	up
Hexa-2,4-diyn-1-ylbenzene	Aromatics	1.00625	0.00547698	0.00662788	138.7	7.11582	up
Benzene, (1-methyl-1-propylpentyl)-	Aromatics	1.00713	0.00219385	0.00387656	2.16444e+06	21.0456	up
Geranyl isobutyrate	Ester	1.00713	0.00196334	0.00363495	1.21438e+06	20.2118	up
Ethanol, 2-(4-chlorophenyl)amino-	Alcohol	1.0035	0.0850798	0.0862943	2853.3	11.4784	insig
(1R,5S)-1,8-Dimethyl-4-(propan-2-ylidene)spiro[4.5]dec-7-ene	Terpenoids	1.00713	0.00268908	0.00428096	1.20411e+06	20.1995	up
.alpha.-Irone	Terpenoids	1.00712	0.002421	0.00407525	229830	17.8102	up
Naphthalene, 1,2,3,4-tetrahydro-1,6-dimethyl-4-(1-methylethyl)-, (1S-cis)-	Terpenoids	1.00687	0.0110933	0.0120289	16193.8	13.9832	up
Cyclohexanemethanol, 4-ethenyl-.alpha.,.alpha.,4-trimethyl-3-(1-methylethenyl)-, [1R-(1.alpha.,3.alpha.,4.beta.)]-	Terpenoids	1.00622	0.0347225	0.0357282	4207.82	12.0389	up
Benzene, 1-methyl-3,5-dinitro-	Aromatics	1.00704	0.00475323	0.00594153	15686.9	13.9373	up
3-Buten-2-one, 4-(2,5,6,6-tetramethyl-1-cyclohexen-1-yl)-	Ketone	1.00566	0.0549079	0.0559862	4708.27	12.201	insig
Cyclohexene, 3-(1,5-dimethyl-4-hexenyl)-6-methylene-, [S-(R*,S*)]-	Terpenoids	1.00445	0.000133241	0.00124286	0.0863515	-3.53363	down
Octanoic acid, 3-hexenyl ester, (Z)-	Ester	1.00634	0.00447849	0.00573621	27.2429	4.76781	up
N-Methyl-3,4-methylenedioxyamphetAmine	Amine	1.00708	0.00327075	0.00478906	11802.6	13.5268	up
1,3-Pentanedione, 4,4-dimethyl-1-phenyl-	Ketone	1.00704	0.00591363	0.00702146	22803.5	14.477	up
2-Butenal, 2-methyl-4-(2,6,6-trimethyl-1-cyclohexen-1-yl)-	Aldehyde	1.00711	0.00381272	0.0052555	246997	17.9141	up
2H-2a,7-Methanoazuleno[5,6-b]oxirene, octahydro-3,6,6,7a-tetramethyl-	Terpenoids	1.00709	0.00614373	0.00725003	716861	19.4513	up
Biuret, 1-[(dimethylamino)methylene]-	Nitrogen compounds	1.00713	0.00105412	0.00255947	19269.4	14.234	up
.alpha.-Dehydro-ar-himachalene	Terpenoids	1.00703	0.00840655	0.009489	88192	16.4284	up
Spiro[4.5]decan-7-one, 1,8-dimethyl-4-(1-methylethyl)-	Ketone	1.00712	0.00211948	0.00382668	48979.4	15.5799	up
Geranyl isovalerate	Ester	1.00715	0.0006848	0.00200759	682136	19.3797	up
2H-2,4a-Methanonaphthalen-8(5H)-one, 1,3,4,6,7,8a-hexahydro-1,1,5,5-tetramethyl-	Terpenoids	1.00686	0.00961983	0.0106624	5397.78	12.3981	up
1,E-11,Z-13-Hexadecatriene	Hydrocarbons	1.00706	0.00639336	0.00749111	262210	18.0004	up
Ibuprofen	Acid	1.00703	0.00826417	0.00935175	83973.7	16.3577	up
Cyclohexanecarboxamide, N-ethyl-5-methyl-2-(1-methylethyl)-	Amine	1.00715	5.93789e-05	0.000943077	3486.91	11.7677	up
Hexadecane, 7,9-dimethyl-	Hydrocarbons	1.00693	0.0145381	0.0153812	107240	16.7105	up
(1R,4R)-1-methyl-4-(6-Methylhept-5-en-2-yl)cyclohex-2-enol	Terpenoids	1.00709	0.00454907	0.00578817	259245	17.984	up
trans-2-Dodecen-1-ol	Alcohol	1.00705	0.00923653	0.0103137	1.55421e+06	20.5677	up
Heptadecane	Hydrocarbons	1.00701	0.0107646	0.0117195	140133	17.0964	up
2H-1,3,5-Thiadiazine-2-thione, tetrahydro-3,5-dimethyl-	Heterocyclic compound	1.00696	0.00748128	0.00853738	10178.1	13.3132	up
Hexanoic acid, 2-ethyl-, octyl ester	Ester	1.00658	0.0402465	0.0413177	103382	16.6576	up
.delta.-Dodecalactone	Ester	1.00665	0.0314645	0.0324748	48427.4	15.5635	up
1H-Cycloprop[e]azulen-4-ol, decahydro-1,1,4,7-tetramethyl-, [1aR-(1a.alpha.,4.beta.,4a.beta.,7.alpha.,7a.beta.,7b.alpha.)]-	Terpenoids	1.00709	0.00601741	0.0071134	980201	19.9027	up
3-Pentyl-4,5,6,7-tetrahydro-1H-indazole	Heterocyclic compound	1.00634	0.00447849	0.00573621	27.2429	4.76781	up
Lanceol, cis	Terpenoids	1.00634	0.00447849	0.00573621	27.2429	4.76781	up
Pyrimidine, 4-(2-hydroxy-5-methoxyphenyl)-	Heterocyclic compound	1.00634	0.00447849	0.00573621	27.2429	4.76781	up
Tryptophol	Heterocyclic compound	1.00652	0.0226596	0.0235492	11168.1	13.4471	up
10-epi-.gamma.-Eudesmol	Terpenoids	1.00714	0.000634972	0.00191709	14603.3	13.834	up
Phenanthrene, 7-ethenyl-1,2,3,4,4a,4b,5,6,7,9,10,10a-dodecahydro-1,1,4a,7-tetramethyl-, [4aS-(4a.alpha.,4b.beta.,7.beta.,10a.beta.)]-	Terpenoids	1.00684	0.014498	0.0153508	31981.5	14.9649	up
Thiazol-2-Amine, N-(4-dimethylaminobenzyl)-	Heterocyclic compound	1.00715	0.000333	0.00152652	23489.2	14.5197	up

## Sheet: BcR_W
Table S11 Differential metabolites between dried and fresh samples of BcR_W
Compounds	Class	VIP	p_value	FDR	FC(Dried/Fresh)	Log2FC	Type
Acetonitrile, 2,2'-iminobis-	Nitrogen compounds	1.02857	0.000165605	0.00404809	1.65216e-07	-22.5291	down
2-Methyl-1,3-dithiacyclopentane	Heterocyclic compound	0.402697	0.527962	0.537113	0.882314	-0.180636	insig
Pyrazine, tetramethyl-	Heterocyclic compound	0.203564	0.709517	0.715346	1.01707	0.0244132	insig
cis-Dihydrocarvone	Terpenoids	1.02447	0.00379096	0.00868802	2.01518	1.01091	up
Butanoic acid, 2-methyl-, propyl ester	Ester	1.02125	0.0137526	0.0198993	5.9021	2.56123	up
Prenol	Alcohol	1.02852	0.00257079	0.00712643	9.54691e-06	-16.6765	down
Pyrazine, trimethyl-	Heterocyclic compound	1.02857	5.15672e-05	0.00248628	3.16992e-06	-18.2671	down
cis-2-(2-Pentenyl)furan	Heterocyclic compound	0.885978	0.1226	0.128402	1.92501	0.944865	insig
Butanoic acid, 3-hexenyl ester, (E)-	Ester	1.02706	0.00297286	0.00767374	5.14714	2.36377	up
Ethanone, 1-(3,5-dimethylpyrazinyl)-	Heterocyclic compound	1.02485	0.00214968	0.00642049	3.15938	1.65964	up
n-Pentyl methylphosphonofluoridate	Others	1.02856	0.00117975	0.00464334	1.76597e-05	-15.7892	down
Cyclohexene, 1-methyl-4-(1-methylethylidene)-	Terpenoids	1.02147	0.00680817	0.0124491	3.83936	1.94086	up
3-Mercaptohexyl acetate	Ester	0.802574	0.0866607	0.0917583	0.71941	-0.475114	insig
Benzenemethanol, .alpha.-2-propenyl-	Alcohol	0.995007	0.00260739	0.00719832	0.773986	-0.369621	insig
2-Hexanone	Ketone	1.02829	0.00175962	0.00571031	50.7297	5.66476	up
Cyclopentanone, 2-methyl-3-(1-methylethyl)-	Ketone	0.518642	0.354496	0.363931	1.24589	0.317175	insig
Acetic acid, cyclohexyl ester	Ester	1.02857	0.00054533	0.00464334	3.21048e-06	-18.2488	down
D-Verbenone	Terpenoids	0.924219	0.011285	0.0173873	0.554684	-0.850262	insig
1,3,6-Octatriene, 3,7-dimethyl-, (Z)-	Terpenoids	0.951817	0.0550771	0.0597702	2.39843	1.26209	insig
2,6-Octadienal, 3,7-dimethyl-, (Z)-	Terpenoids	1.02857	0.000369645	0.00442267	3.70495e-07	-21.364	down
3-Mercaptohexanol	Alcohol	1.02659	0.00614333	0.0117241	22.0169	4.46054	up
5-Methyloxazolidine	Heterocyclic compound	1.02698	0.00206546	0.0062801	41.0912	5.36076	up
1-Hexanol, 4-methyl-	Alcohol	1.00386	0.018727	0.0248589	2.73925	1.45378	up
1-Heptanol	Alcohol	0.969194	0.00822075	0.0140481	1.48885	0.574199	insig
1H-Pyrazole, 4,5-dihydro-5,5-dimethyl-	Heterocyclic compound	1.02567	0.00540245	0.0107602	8.51179	3.08946	up
Pyrazine, 2-ethyl-5-methyl-	Heterocyclic compound	1.02842	0.00478523	0.0099233	0.000124148	-12.9757	down
Dicyclopentadiene	Hydrocarbons	1.01516	0.0128332	0.0189965	4.39531	2.13597	up
3-Penten-2-one, 4-(acetyloxy)-, (Z)-	Ketone	1.02575	0.0142319	0.0203313	21.0801	4.39781	up
Pyridine, 2,3,4,5-tetrahydro-6-propyl-	Heterocyclic compound	0.847768	0.0507447	0.0554699	0.74668	-0.421438	insig
3-Cyclohexen-1-one, 3,5,5-trimethyl-	Ketone	1.02856	0.00106943	0.00464334	1.44921e-06	-19.3963	down
Thiophene, 2-pentyl-	Heterocyclic compound	0.944107	0.0101914	0.0161484	1.21355	0.279236	insig
6-Nonenal, (E)-	Aldehyde	1.01876	0.011753	0.0179334	9.36696	3.22758	up
3-Nonen-1-ol, (Z)-	Alcohol	1.02767	0.00559959	0.0110518	32.3852	5.01726	up
6-Octen-1-ol, 7-methyl-3-methylene-	Terpenoids	1.02205	0.00355486	0.00845582	1.36737	0.451409	insig
Undecane, 3,5-dimethyl-	Hydrocarbons	0.931325	0.0345427	0.0391871	2.01096	1.00789	insig
2-Furanpropanoic acid, ethyl ester	Heterocyclic compound	1.02819	0.0153921	0.0214662	8.07395e-05	-13.5964	down
n-Valeric acid cis-3-hexenyl ester	Ester	1.02647	0.00025769	0.00442267	0.0392971	-4.66943	down
Ascaridole	Terpenoids	0.909585	0.0246599	0.0300404	0.647808	-0.626363	insig
Hexanoic acid, 2-methylbutyl ester	Ester	0.980606	0.00426845	0.00931612	1.15942	0.213403	insig
Phenol, 4-(2-propenyl)-	Aromatics	0.992628	0.00732358	0.0130606	1.83298	0.874193	insig
2-Decenal, (Z)-	Aldehyde	1.02684	8.01724e-06	0.00108312	3.35769	1.74747	up
2-Hexanol, (R)-	Alcohol	1.02857	9.10186e-05	0.00314524	1.11876e-07	-23.0916	down
3-Hexenal, (Z)-	Aldehyde	1.02769	0.000884888	0.00464334	14.5177	3.85974	up
Octane	Hydrocarbons	1.02839	0.000860759	0.00464334	66.8762	6.06342	up
Hexanal	Aldehyde	1.02821	0.00326388	0.00816663	74.9997	6.22881	up
2-Butene-1,4-diol, (Z)-	Alcohol	1.02847	0.005404	0.0107602	0.000111629	-13.129	down
1,3-Cyclopentadiene, 1,2,3,4,5-pentamethyl-	Hydrocarbons	1.0285	0.00498136	0.0102201	4.23208e-06	-17.8502	down
2,4,6-Octatriene, 3,4-dimethyl-	Hydrocarbons	1.02409	0.00438651	0.00950528	5.16732	2.36942	up
.alpha.-Phellandrene 1	Terpenoids	1.01831	0.0126882	0.0189104	0.102884	-3.28091	down
3-Carene	Terpenoids	0.473423	0.387383	0.39709	1.24682	0.318249	insig
D-Limonene	Terpenoids	0.935441	0.0768576	0.0820869	2.27818	1.18788	insig
1,5-Cyclooctadiene, 3,4-dimethyl-	Hydrocarbons	1.01475	0.0129653	0.0191083	2.8726	1.52236	up
2,4-Dimethyl-2-oxazoline-4-methanol	Heterocyclic compound	0.979268	0.00468917	0.00984507	0.660196	-0.599034	insig
Hygrine	Heterocyclic compound	1.0284	0.0209243	0.0269798	1.04393e-07	-23.1915	down
Cyclohexanol, 2,6-dimethyl-	Alcohol	1.01505	0.0377149	0.0423587	0.119891	-3.0602	down
Ethanone, 1-(1H-pyrazol-4-yl)-	Heterocyclic compound	1.0283	0.000419463	0.00442267	29.6395	4.88945	up
Citronellal	Terpenoids	1.02853	0.0023428	0.00672263	5.2101e-06	-17.5503	down
3-Ethylphenyl isocyanate	Ester	1.0214	0.0044769	0.00963134	2.4303	1.28113	up
Bicyclo[3.1.1]hept-2-ene-2-methanol, 6,6-dimethyl-	Terpenoids	1.02857	2.72424e-05	0.00231081	3.16222e-06	-18.2706	down
Pyrazinamide	Heterocyclic compound	0.955013	0.0111927	0.0173064	0.821357	-0.283918	insig
2-Hexanol	Alcohol	1.02786	0.00216993	0.00645244	31.1844	4.96275	up
Benzene, 1,3-dimethyl-	Aromatics	1.02255	0.0135949	0.0198627	7.67703	2.94055	up
4-Hexen-3-one, 5-methyl-	Ketone	1.02822	0.00921765	0.0151963	3234.58	11.6594	up
Furan, 2-propyl-	Heterocyclic compound	1.02813	0.00195932	0.00609612	76.5493	6.25832	up
Norbornadieone	Ketone	1.02845	0.00679882	0.0124491	1.30697e-05	-16.2234	down
CyclohexanecarboxAldehyde	Aldehyde	1.02735	0.00281922	0.00747731	7.24721	2.85743	up
2,4,6-Octatriene, 2,6-dimethyl-	Terpenoids	0.997714	0.0497638	0.0544859	5.92235	2.56617	insig
2H-Pyran-2-methanol, tetrahydro-	Heterocyclic compound	1.02842	0.0034896	0.00839744	7893.45	12.9464	up
Isobutyl isovalerate	Ester	1.02669	0.0100679	0.016028	23.2351	4.53824	up
1,3-Hexadiene, 3-ethyl-2-methyl-	Hydrocarbons	0.930798	0.0767403	0.0820264	2.19167	1.13203	insig
Pyrazine, 2-ethyl-3-methyl-	Heterocyclic compound	1.02844	0.00896545	0.015049	4.73596e-06	-17.6879	down
Pyrazine, 2-methyl-5-(1-methylethyl)-	Heterocyclic compound	1.01772	0.0116529	0.0178159	0.0896147	-3.48012	down
2-Nonanone, 3-(hydroxymethyl)-	Ketone	1.02848	0.0100068	0.0159683	1.8718e-07	-22.3491	down
Acetic acid, heptyl ester	Ester	1.02817	0.0273877	0.0324282	5.86658e-06	-17.379	down
1,6-HexanediAmine, N,N,N',N'-tetramethyl-	Amine	0.939729	0.0397911	0.044395	2.37505	1.24796	insig
3-Nonen-1-ol, (E)-	Alcohol	1.02783	0.00157314	0.00532751	11.2545	3.49243	up
Catechol	Phenol	0.993476	0.0101152	0.0160843	2.98962	1.57996	insig
Butanoic acid, 2-methyl-, hexyl ester	Ester	0.9084	0.0201451	0.0262134	0.618332	-0.693547	insig
2-methyl-5-propan-2-ylcyclohexa-2,5-diene-1,4-dione	Ketone	0.918286	0.0167312	0.022901	0.584148	-0.775595	insig
2,4-Heptadien-1-ol, (E,E)-	Alcohol	1.0285	0.00229613	0.00664502	3.83463e-05	-14.6706	down
Pyridine, 3-propyl-	Heterocyclic compound	1.02565	0.02191	0.0278156	71.0301	6.15036	up
Carbonochloridodithioic acid, methyl ester	Others	0.784089	0.0772402	0.0824302	0.617898	-0.694559	insig
1H-1,2,4-Triazole, 3-chloro-	Heterocyclic compound	1.02495	0.000182914	0.00404809	0.0736945	-3.7623	down
2(1H)-Pyridinone	Heterocyclic compound	1.02595	2.45623e-06	0.000473701	0.267741	-1.90109	down
Pinocarvone	Terpenoids	1.02799	0.00128867	0.00488681	10.0339	3.32681	up
Pyrazine, 3,5-diethyl-2-methyl-	Heterocyclic compound	1.02854	0.00151622	0.00524357	0.000108872	-13.1651	down
BenzAldehyde, 2,4-dimethyl-	Aldehyde	1.02851	0.00296776	0.00767374	2.41603e-05	-15.337	down
Quinoxaline	Heterocyclic compound	1.02849	0.00464793	0.00978928	1.2953e-05	-16.2364	down
2-Hexanoylfuran	Heterocyclic compound	1.00564	0.000996562	0.00464334	0.757512	-0.40066	insig
Bicyclo[3.1.1]heptan-3-one, 2-hydroxy-2,6,6-trimethyl-	Ketone	1.02255	4.92744e-05	0.00248628	2.53791	1.34364	up
1-Propene, 1,3-dichloro-, (E)-	Halogenated hydrocarbons	1.02857	0.00071207	0.00464334	5.02154e-06	-17.6034	down
Isobutyl acetate	Ester	1.02057	0.00564651	0.0111119	2.12338	1.08636	up
.alpha.-Methylstyrene	Aromatics	1.02492	0.0113843	0.0174844	14.3178	3.83974	up
2-Propenoic acid, pentyl ester	Ester	0.922118	0.0594227	0.0642279	1.5721	0.65269	insig
3-Hexene, 1-(1-methoxyethoxy)-, (Z)-	Hydrocarbons	1.02829	0.00245461	0.00691799	0.00828898	-6.91459	down
3-Acetyl-1H-pyrroline	Heterocyclic compound	0.899641	0.0839456	0.0892335	1.61597	0.6924	insig
Nonane, 3-methyl-5-propyl-	Hydrocarbons	1.02668	0.00643632	0.0120888	12.9332	3.69301	up
3-Oxatricyclo[4.1.1.0(2,4)]octane, 2,7,7-trimethyl-	Terpenoids	0.993951	0.00146629	0.0051611	0.560078	-0.836301	insig
Butanoic acid, 3-hexenyl ester, (Z)-	Ester	1.02762	0.00134471	0.0049465	17.5614	4.13434	up
Glycerol 1,2-diacetate	Ester	1.02852	0.00296418	0.00767374	6.29257e-06	-17.2779	down
Bicyclo[3.1.1]hept-2-en-6-ol, 2,7,7-trimethyl-, acetate, [1S-(1.alpha.,5.alpha.,6.beta.)]-	Ester	0.941849	0.00901785	0.015049	0.544308	-0.877506	insig
Pyridine, 2-ethyl-	Heterocyclic compound	1.02837	0.0103485	0.0163398	2.93748e-05	-15.0551	down
1-Propanol, 3-(methylthio)-	Alcohol	1.02852	0.00449813	0.00963134	7.66864e-07	-20.3145	down
N,N-Dimethylhexanamide	Amine	1.02852	0.00373286	0.00862904	4.42504e-06	-17.7859	down
7-Oxabicyclo[2.2.1]heptane, 1-methyl-4-(1-methylethyl)-	Terpenoids	1.02855	0.00170304	0.00558034	1.32975e-05	-16.1985	down
1H-Tetrazole	Heterocyclic compound	1.02851	0.00319577	0.00803797	1.79543e-05	-15.7653	down
Hexanoic Acid	Acid	1.02838	0.00117753	0.00464334	0.0343832	-4.86215	down
3,4-Hexanedione, 2,2,5-trimethyl-	Ketone	1.02784	0.025857	0.0309733	0.000330045	-11.5651	down
trans-.beta.-Ocimene	Terpenoids	0.971601	0.060404	0.0650801	2.44086	1.28739	insig
Benzene, n-butyl-	Aromatics	1.02844	0.00911074	0.0150914	2.52543e-06	-18.595	down
1H-Pyrazole-1-carboximidamide, 3,5-dimethyl-	Heterocyclic compound	1.00759	0.00161781	0.00541819	0.618795	-0.692467	insig
2-Methyl-6-methyleneocta-2,7-dien-4-one	Terpenoids	1.02841	0.000898567	0.00464334	45.6564	5.51275	up
4-Decenal, (E)-	Aldehyde	1.02832	0.0183622	0.0244467	3.80847e-06	-18.0024	down
Benzene, 1-methyl-4-nitro-	Aromatics	1.02761	0.000628211	0.00464334	19.6517	4.29658	up
Benzothiazole	Heterocyclic compound	0.851142	0.039847	0.0444207	0.70702	-0.500177	insig
4-Methylthiazole	Heterocyclic compound	1.02847	0.00624704	0.0118782	2.0211e-06	-18.9164	down
Toluene	Aromatics	0.992067	0.0234121	0.0292353	1.40549	0.491073	insig
Phenol	Phenol	1.02851	0.00474157	0.00991211	5.50572e-07	-20.7926	down
Ethyl (methylthio)acetate	Ester	1.02838	0.00117753	0.00464334	0.0343832	-4.86215	down
3-Pentenoic Acid, 2,2-dimethyl-	Acid	1.02644	0.00731304	0.0130606	17.1472	4.0999	up
Cyclohexanol, 1-ethenyl-	Alcohol	1.02098	9.31923e-05	0.00314524	0.065832	-3.92507	down
Nonane, 2,5-dimethyl-	Hydrocarbons	0.131074	0.750517	0.75506	1.06159	0.086232	insig
Ethanediamide	Amine	0.996886	0.00331194	0.00821572	2.70111	1.43355	insig
Benzyl Alcohol	Alcohol	1.02852	0.00446148	0.00963134	5.34185e-07	-20.8362	down
3-Octen-1-ol, (Z)-	Alcohol	1.02549	0.0022575	0.00658233	11.3075	3.49921	up
Butanoic Acid, 3-methylbutyl ester	Ester	1.02853	0.00224552	0.00656158	6.93359e-06	-17.138	down
Adamantane	Hydrocarbons	1.02846	0.00449033	0.00963134	7.41477e-05	-13.7192	down
Bicyclo[3.1.1]heptan-3-ol, 6,6-dimethyl-2-methylene-, [1S-(1.alpha.,3.alpha.,5.alpha.)]-	Terpenoids	0.7156	0.240525	0.249392	1.58211	0.661846	insig
2-((3,3-Dimethyloxiran-2-yl)methyl)-3-methylfuran	Heterocyclic compound	1.02786	0.00129398	0.00489319	51.2105	5.67837	up
L-.alpha.-Terpineol	Terpenoids	1.02857	0.000338113	0.00442267	4.43783e-06	-17.7817	down
(E)-2,6-Dimethylocta-3,7-diene-2,6-diol	Alcohol	1.02838	0.0160497	0.0222455	1.37858e-06	-19.4684	down
2-Acetyl-4,4-dimethyl-cyclopent-2-enone	Ketone	1.02835	0.00285119	0.00753249	887.449	9.79352	up
Naphthalene	Aromatics	1.02854	0.00189649	0.00596796	2.68892e-06	-18.5045	down
Propanedioic acid, amino-, diethyl ester	Ester	1.02273	0.00151515	0.00524357	0.0779653	-3.68102	down
Benzoic acid, 1-methylethyl ester	Ester	1.0278	0.000273104	0.00442267	32.2918	5.01309	up
.beta.-Myrcene	Terpenoids	0.876065	0.12163	0.127485	1.88636	0.915607	insig
3-Pentyn-1-ol	Alcohol	0.999172	0.0172198	0.0233636	1.90879	0.932656	insig
Ethylbenzene	Aromatics	1.02856	0.000346394	0.00442267	3.40553e-05	-14.8418	down
Hydrazine, 1,1-bis(2-methylpropyl)-	Nitrogen compounds	1.02846	0.00546254	0.0108288	2.38676e-05	-15.3546	down
4,6-Octadiyn-3-one, 2-methyl-	Ketone	0.433918	0.475527	0.484865	0.872492	-0.196786	insig
5-Ethylcyclopent-1-enecarboxAldehyde	Aldehyde	1.02857	0.000935614	0.00464334	8.66378e-06	-16.8166	down
Propanoic acid, 2,2-dimethyl-, pentyl ester	Ester	1.02697	0.00199353	0.00615849	9.07048	3.18118	up
Cyclopentanecarbonitrile, 3-(1-methylethylidene)-	Nitrogen compounds	1.02698	0.00131626	0.00493078	3.22939	1.69126	up
Cyclohexanol, 1-methyl-4-(1-methylethylidene)-	Terpenoids	0.848334	0.055297	0.0599606	0.798253	-0.325082	insig
OxiranecarboxAldehyde, 3-methyl-3-(4-methyl-3-pentenyl)-	Aldehyde	1.02855	0.00203649	0.00624828	2.97219e-07	-21.682	down
Piperidin-3-one, 2,2,5-methyl-	Heterocyclic compound	1.02854	0.0015664	0.005327	1.51717e-05	-16.0083	down
4-Phenyl-2-butanol	Alcohol	0.90549	0.0212485	0.0273455	0.610479	-0.711985	insig
3-Buten-2-one, 4-phenyl-	Ketone	1.02855	0.00151869	0.00524357	1.98302e-06	-18.9439	down
1,7-Nonadiene, 4,8-dimethyl-	Hydrocarbons	1.02854	0.00212837	0.0063851	1.74926e-06	-19.1248	down
N,N-Dimethylacetamide	Amine	1.02803	0.0102232	0.0161797	0.00149598	-9.38469	down
Cyclohexanone	Ketone	1.02666	0.00401618	0.00893219	12.7003	3.66679	up
Nonane	Hydrocarbons	1.00664	0.00221443	0.00653212	3.36968	1.75261	up
Butane, 1-isothiocyanato-	Others	1.02853	0.00185947	0.00589355	4.2697e-05	-14.5155	down
o-Cymene	Terpenoids	0.424432	0.499295	0.508332	0.874522	-0.193433	insig
(E)-2-Octenal	Aldehyde	1.02848	0.00776061	0.0135178	7.18392e-07	-20.4087	down
1,2-Cyclohexanedione	Ketone	1.02857	0.000789986	0.00464334	6.72458e-07	-20.5041	down
1,5-Heptadien-4-one, 3,3,6-trimethyl-	Terpenoids	0.976228	0.0314792	0.0361652	1.2589	0.332163	insig
3-Acetyl-2,5-dimethyl furan	Heterocyclic compound	0.995171	0.00976451	0.0157545	0.669064	-0.579784	insig
Undecane	Hydrocarbons	0.35152	0.538801	0.547727	1.18729	0.247677	insig
1,3-Cyclohexadiene-1-carboxaldehyde, 2,6,6-trimethyl-	Terpenoids	1.02819	0.000305029	0.00442267	12.9294	3.69258	up
Decane	Hydrocarbons	1.00113	0.0034428	0.00832934	0.317114	-1.65693	down
Undecane, 2,9-dimethyl-	Hydrocarbons	0.942907	0.00836089	0.0142156	0.577289	-0.792634	insig
3-n-Propyl-2-pyrazolin-5-one	Heterocyclic compound	1.02805	0.0172371	0.0233636	6450.2	12.6551	up
2-Oxepanone	Ester	1.00984	0.00392478	0.00885989	1.42893	0.514932	insig
3-Methoxy-2,5-dimethylpyrazine	Heterocyclic compound	1.01603	0.0114852	0.0175794	0.136827	-2.86957	down
Indan, 1-methyl-	Aromatics	1.02857	0.000850903	0.00464334	4.33126e-07	-21.1387	down
2-Thiophenemethanethiol	Heterocyclic compound	1.02845	0.00562728	0.0110903	121786	16.894	up
2-Acetyl-3-methylpyrazine	Heterocyclic compound	0.0550309	0.863537	0.86546	1.03002	0.0426786	insig
2,6-Dimethyldecane	Hydrocarbons	0.46651	0.388976	0.39842	1.17708	0.235217	insig
Cyclohexanone, 2,2,6-trimethyl-	Ketone	1.02852	0.000797576	0.00464334	7.72527e-05	-13.6601	down
BenzenAmine, N,N-dimethyl-	Amine	0.968763	0.0139796	0.0200703	0.772095	-0.37315	insig
1-ethenyl-2-Pyrrolidinone	Heterocyclic compound	0.206222	0.707021	0.713896	1.09371	0.129232	insig
Thujone	Terpenoids	1.02857	0.000191649	0.00410677	6.85024e-07	-20.4773	down
Butanoic acid, 3-methyl-, 3-methylbutyl ester	Ester	0.313801	0.577389	0.586072	1.14568	0.196199	insig
Benzenemethanethiol	Sulfur compounds	1.02857	0.000173755	0.00404809	1.48477e-06	-19.3613	down
Benzene, (1-methoxypropyl)-	Aromatics	0.105498	0.80863	0.811033	1.01703	0.0243556	insig
2-Isopropyl-5-methylhex-2-enal	Aldehyde	1.01542	0.0178445	0.0239464	0.177075	-2.49757	down
2-Cyclohexen-1-ol, 1-methyl-4-(1-methylethyl)-, cis-	Alcohol	1.02847	0.00481681	0.00997346	3.38411e-05	-14.8509	down
Benzene, 1-ethyl-3,5-dimethyl-	Aromatics	1.02152	0.00688183	0.012504	0.0873299	-3.51738	down
Isophorone	Ketone	1.02853	0.00303671	0.00773675	1.12783e-05	-16.4361	down
Propanediamide	Amine	1.02854	0.00162144	0.00541819	8.09813e-05	-13.5921	down
p-Mentha-1,5-dien-8-ol	Terpenoids	1.01276	0.00157636	0.00532751	1.55998	0.641524	insig
Azacyclohexan-3-one, 1,5,6-trimethyl-	Heterocyclic compound	1.02838	0.00117753	0.00464334	0.0343832	-4.86215	down
Phenol, 3,5-dimethyl-	Phenol	1.02578	4.8622e-05	0.00248628	3.20229	1.6791	up
AmphetAmine	Amine	1.02838	0.00117753	0.00464334	0.0343832	-4.86215	down
Acetic acid, 2-ethylhexyl ester	Ester	1.02838	0.00117753	0.00464334	0.0343832	-4.86215	down
exo-7-(trans-1-Propenyl)bicyclo[4.2.0]oct-1(2)-ene	Hydrocarbons	1.02856	0.000929423	0.00464334	4.12681e-06	-17.8865	down
1-Decen-3-one	Ketone	1.02803	0.00154964	0.00529625	14.8803	3.89533	up
Myroxide	Terpenoids	1.02704	0.00145861	0.00515477	11.4262	3.51427	up
4-Methylpentyl 2-methylbutanoate	Ester	1.02838	0.00117753	0.00464334	0.0343832	-4.86215	down
Undecane, 2-methyl-	Hydrocarbons	1.02857	0.000401748	0.00442267	1.77663e-07	-22.4244	down
1-Undecene, 9-methyl-	Hydrocarbons	1.02509	0.00552224	0.0109311	4.14021	2.0497	up
1-Nonanol	Alcohol	1.01351	0.00352162	0.0084145	1.51548	0.599776	insig
4-Pyridinecarboxylic acid, ethyl ester	Heterocyclic compound	1.02821	0.000332302	0.00442267	15.3503	3.9402	up
6-Nonen-1-ol, (E)-	Alcohol	1.02857	0.000364382	0.00442267	3.27421e-07	-21.5424	down
(E)-2,6-Dimethylocta-5,7-dien-2-ol	Alcohol	1.01922	0.00157852	0.00532751	2.04819	1.03435	up
Phenol, 3-ethyl-	Phenol	1.02767	0.00125669	0.00479246	7.66961	2.93915	up
Levomenthol	Terpenoids	1.01404	0.00452838	0.00963134	1.57743	0.657572	insig
Bicyclo[3.1.0]hex-3-en-2-one, 4-methyl-1-(1-methylethyl)-	Terpenoids	1.02523	0.00281719	0.00747731	2.90621	1.53914	up
BenzenAmine, 2,5-dimethyl-	Amine	1.02857	0.000290407	0.00442267	5.01787e-06	-17.6045	down
Butanethioic acid, 3-methyl-, S-(1-methylpropyl) ester	Ester	1.0116	0.00494373	0.0101583	1.47998	0.565581	insig
Acetic acid, octyl ester	Ester	1.02173	0.0178294	0.0239464	0.0859098	-3.54103	down
Undecane, 2,4-dimethyl-	Hydrocarbons	0.934709	0.0122774	0.0185213	1.66777	0.737924	insig
2-Nonenenitrile	Nitrogen compounds	1.02854	0.000226782	0.00442267	0.000281378	-11.7952	down
spiro[3-oxatricyclo[3.3.1.02,4]nonane-8,1'-cyclopropane]-6-one	Ketone	1.02856	0.000489171	0.00442267	1.53364e-06	-19.3146	down
1,2-Octanediol	Alcohol	0.959132	0.0216736	0.0277077	2.37494	1.24789	insig
Benzofuran, 4,7-dimethyl-	Heterocyclic compound	1.0285	0.00373255	0.00862904	1.86575e-05	-15.7099	down
Benzene, 1,3,5-triethyl-	Aromatics	1.02854	0.00203823	0.00624828	1.78382e-06	-19.0966	down
8,9-Dehydrothymol	Phenol	1.02772	0.00406179	0.00898921	0.033265	-4.90985	down
Nonanoic acid, methyl ester	Ester	0.961931	0.0033872	0.00828391	0.425401	-1.2331	insig
4-(1-methylethyl)-Benzaldehyde	Terpenoids	0.901827	0.0232906	0.0291673	0.609867	-0.713434	insig
Tricyclo[3.3.1.1(3,7)]decane, 2-nitro-	Nitrogen compounds	0.989919	0.00638499	0.0120679	0.462111	-1.11369	insig
2-Nonanol, acetate	Ester	1.02855	0.00165257	0.00545205	4.06952e-06	-17.9067	down
Nonane, 2-methyl-	Hydrocarbons	1.02847	0.0045303	0.00963134	1.87933e-05	-15.6994	down
4-Hexen-1-ol, (E)-	Alcohol	1.02389	8.02314e-06	0.00108312	0.130739	-2.93524	down
4-Heptenal, (Z)-	Aldehyde	1.02398	0.00396243	0.00890064	10.8024	3.43328	up
Heptanal	Aldehyde	1.02718	0.0039441	0.00887422	16.8298	4.07295	up
2-Cyclohexen-1-one	Ketone	1.02848	0.0079268	0.0136884	9.52939e-07	-20.0011	down
Butanoic acid, 3-hydroxy-, ethyl ester	Ester	0.153368	0.694623	0.701902	1.10157	0.139562	insig
Ethyl tiglate	Ester	0.482263	0.353149	0.362824	1.20396	0.267786	insig
.alpha.-Pinene	Terpenoids	0.911646	0.0816112	0.0868889	2.04414	1.03149	insig
Bicyclo[3.1.1]hept-2-ene, 3,6,6-trimethyl-	Terpenoids	0.176302	0.687111	0.694831	1.08924	0.123325	insig
Bicyclo(3.3.1)non-2-ene	Hydrocarbons	1.02846	0.00783905	0.0136025	3.62373e-06	-18.0741	down
Dihydro-3-(2H)-thiophenone	Heterocyclic compound	1.02848	0.00282491	0.00747771	0.000188661	-12.3719	down
Diaziridine, 3-ethyl-3-methyl-	Heterocyclic compound	1.02753	0.00343198	0.00832934	0.0336542	-4.89307	down
Allyl isovalerate	Ester	1.02853	0.000142494	0.00400763	0.000930928	-10.069	down
Cyclobutanespiro-2'-bicyclo[1.1.0]butane-4'-spirocyclobutane	Hydrocarbons	1.02851	0.00709508	0.0127541	6.73342e-08	-23.8241	down
Cyclopentane, butyl-	Hydrocarbons	0.96023	0.0589945	0.0638162	2.52656	1.33718	insig
1,7-Octadiene, 2-methyl-6-methylene-	Terpenoids	1.02539	0.0165615	0.0227678	25.0005	4.64388	up
1,3-Dioxolane, 4-methyl-2-(2-methylpropyl)-	Heterocyclic compound	0.98726	0.0263108	0.0313541	2.57444	1.36426	insig
3-Octanone	Ketone	1.02855	0.000768608	0.00464334	7.31716e-05	-13.7384	down
1-Hepten-6-one, 2-methyl-	Ketone	1.02847	0.000688898	0.00464334	685.582	9.42118	up
2-Heptanone	Ketone	1.02396	0.00362904	0.00850556	7.1211	2.8321	up
3-Hexen-1-ol, formate, (Z)-	Ester	1.02851	0.005997	0.0115988	4.58186e-07	-21.0576	down
Anisole	Aromatics	1.02458	0.00677354	0.0124491	0.0821364	-3.60583	down
3-Chloro-2,4-pentanedione	Ketone	1.02838	0.00901562	0.015049	3.07042e-05	-14.9912	down
N-Acetylisoxazolidine	Heterocyclic compound	0.90295	0.0937973	0.0990817	1.99759	0.998261	insig
4-methyl-1-(1-methylethyl)-Bicyclo[3.1.0]hex-2-ene	Hydrocarbons	1.0285	0.00653979	0.0121944	4.27232e-07	-21.1585	down
1,2,4,5-Tetrazin-3-Amine	Heterocyclic compound	1.02852	0.00233741	0.00672263	1.51534e-05	-16.01	down
1-Hepten-3-one	Ketone	1.02856	0.000447316	0.00442267	0.000143722	-12.7644	down
Thiazole, 2,4-dimethyl-	Heterocyclic compound	1.02847	0.00450517	0.00963134	3.68278e-05	-14.7288	down
1H-Pyrazole	Heterocyclic compound	1.02632	2.01979e-06	0.000454453	0.0356683	-4.80921	down
o-Xylene	Aromatics	1.02277	0.00458027	0.00970701	5.8462	2.5475	up
Styrene	Aromatics	1.02798	0.00277542	0.00743416	24.673	4.62486	up
5-Hexenal, 4-methylene-	Hydrocarbons	1.02764	0.00386965	0.00879467	21.3312	4.41489	up
4-Heptenal	Aldehyde	1.02857	8.83339e-05	0.00314524	8.82904e-07	-20.1112	down
Pyrazine, ethyl-	Heterocyclic compound	0.187208	0.673536	0.681615	1.1126	0.153934	insig
Cyclohexanol, 1-methyl-	Alcohol	1.02239	0.00401317	0.00893219	7.49763	2.90643	up
Santolina triene	Hydrocarbons	1.0284	0.0075042	0.01326	3.16586e-05	-14.947	down
Propanoic acid, 2-methyl-, 2-methylpropyl ester	Ester	1.02838	0.00117753	0.00464334	0.0343832	-4.86215	down
2,4-Hexadienal, (E,E)-	Aldehyde	1.02768	0.00362389	0.00850556	1912.45	10.9012	up
DiSulfur compounds, methyl 2-propenyl	Sulfur compounds	1.02586	0.0602333	0.0649481	0.000342823	-11.5102	insig
Fomepizole	Heterocyclic compound	1.02843	0.005219	0.0105632	4.55942e-05	-14.4208	down
Benzene, (1-methylethyl)-	Aromatics	0.978746	0.0601903	0.0649481	3.4844	1.80091	insig
Acetic acid, 2-ethylbutyl ester	Ester	1.02847	0.0067363	0.0124491	5.06625e-06	-17.5907	down
1,7,7-trimethyl-Tricyclo[2.2.1.0(2,6)]heptane	Terpenoids	0.394752	0.427248	0.436628	1.19669	0.259044	insig
Diethyl diSulfur compounds	Sulfur compounds	1.02621	0.00678674	0.0124491	0.0130333	-6.26165	down
3-Ethyl-3-methylheptane	Hydrocarbons	1.02759	0.00267663	0.00726646	16.2378	4.02128	up
Octane, 3,3-dimethyl-	Hydrocarbons	1.02843	0.00326665	0.00816663	2846.62	11.475	up
Butanoic Acid, 4-hydroxy-	Acid	0.928347	0.0862029	0.0914889	2.46978	1.30438	insig
Cyclopropanemethanol, 2,2,3,3-tetramethyl-	Alcohol	1.02849	0.00639152	0.0120679	1.11374e-06	-19.7761	down
Heptane, 3-ethyl-2-methyl-	Hydrocarbons	0.896884	0.0864973	0.0916573	1.83866	0.878656	insig
Pentanoic acid, 2-methyl-, ethyl ester	Ester	0.121282	0.739548	0.745067	1.08223	0.11401	insig
Pyridine, 2,3-dimethyl-	Heterocyclic compound	0.116862	0.755906	0.75928	1.06951	0.0969534	insig
Benzene, 1,2,4-trimethyl-	Aromatics	1.00459	0.0378786	0.0424014	5.06573	2.34077	up
1,6-Octadiene, 3,7-dimethyl-	Terpenoids	0.84867	0.114291	0.120259	1.60109	0.679052	insig
Bicyclo[3.1.0]hex-2-ene, 4-methylene-1-(1-methylethyl)-	Terpenoids	1.02854	0.00243795	0.00688542	2.06667e-06	-18.8843	down
2-Pentenoic Acid, 2-methyl-	Acid	0.956404	0.0490141	0.0537523	1.93148	0.949709	insig
Glycerin	Alcohol	1.02831	0.00571977	0.0112397	0.00124065	-9.65469	down
3-Thiophenethiol	Heterocyclic compound	1.02856	0.000443042	0.00442267	0.000114216	-13.096	down
Pentanoic acid, 4-methyl-, ethyl ester	Ester	1.02847	0.00196924	0.00611145	0.000907933	-10.1051	down
1,3-Cyclohexadiene, 1,5,5,6-tetramethyl-	Terpenoids	0.731315	0.199422	0.207092	1.43171	0.517741	insig
Benzene, 1-ethyl-2-methyl-	Aromatics	1.02824	0.0238514	0.0295407	317778	18.2777	up
3-Mercapto-3-methylbutanol	Alcohol	1.02475	0.00222314	0.00653212	6.76446	2.75798	up
5-Methyl-(E)-2-hepten-4-one	Ketone	1.02725	0.00360554	0.00850556	0.0506569	-4.3031	down
4H-Pyran-4-one	Heterocyclic compound	0.929622	0.0617281	0.0663479	1.77719	0.829596	insig
5-Hepten-2-one, 4,6-dimethyl-	Ketone	0.737157	0.194219	0.201844	1.44028	0.526351	insig
4-Pyridinecarboxaldehyde	Heterocyclic compound	0.768137	0.170748	0.178	1.47524	0.560953	insig
3-Octanol	Alcohol	1.02712	0.00235043	0.00672263	10.5004	3.39238	up
.beta.-Pinene	Terpenoids	0.837208	0.120737	0.126647	1.54801	0.630412	insig
1-Octen-3-ol	Alcohol	1.02857	5.09968e-05	0.00248628	3.6644e-07	-21.3799	down
Butanoic acid, butyl ester	Ester	1.0096	0.000779906	0.00464334	5.32879	2.41381	up
Heptanoic acid, methyl ester	Ester	1.02194	0.0144129	0.020503	9.30973	3.21874	up
DiSulfur compounds, ethyl 1-methylethyl	Sulfur compounds	0.83042	0.154447	0.161131	1.73247	0.792827	insig
cis-2,6-Dimethyl-2,6-octadiene	Hydrocarbons	1.02854	0.00232176	0.00669739	3.4142e-07	-21.4819	down
Propane-1,1-diol diacetate	Ester	1.02838	0.00117753	0.00464334	0.0343832	-4.86215	down
2,3-Dehydro-1,8-cineole	Terpenoids	1.02857	6.66212e-05	0.00299795	8.12029e-07	-20.232	down
1,2-HydrazinedicarboxAldehyde	Aldehyde	1.0253	0.02744	0.0324282	117.792	6.8801	up
Benzene, (1-methylpropyl)-	Aromatics	1.02842	0.0100525	0.0160223	2.88729e-05	-15.0799	down
Pyrazine, 2-methoxy-6-methyl-	Heterocyclic compound	0.860021	0.115111	0.121028	1.32042	0.400997	insig
Hexanoic acid, methyl ester	Ester	1.02847	0.00393117	0.00885989	42374.4	15.3709	up
Benzene, 1-methoxy-2-methyl-	Ether	1.02844	0.00608508	0.0116941	4.1526e-05	-14.5556	down
2-Cyclopentylethanol	Alcohol	1.02436	0.0123344	0.0185428	12.082	3.59479	up
3-Hexen-1-ol, acetate, (E)-	Ester	1.02556	0.013315	0.019517	21.5825	4.43179	up
3-Hexen-1-ol, acetate, (Z)-	Ester	1.00357	0.0239887	0.0295855	2.19187	1.13216	up
Albene	Hydrocarbons	1.02817	0.0149941	0.0210635	0.00011402	-13.0984	down
Benzene, 1-propynyl-	Aromatics	1.02838	0.00780408	0.0135592	5.20851e-05	-14.2288	down
4-Isobutylpyrimidine	Heterocyclic compound	1.02851	0.00583361	0.0113986	6.86715e-07	-20.4738	down
2-Furanmethanethiol, 5-methyl-	Heterocyclic compound	1.02647	0.00390117	0.00883655	0.176954	-2.49855	down
Nonane, 2,6-dimethyl-	Hydrocarbons	1.02852	0.00317716	0.00801712	1.43546e-05	-16.0881	down
Acetic Acid, (acetyloxy)-	Acid	1.02056	0.0125092	0.018743	7.03351	2.81425	up
2-Acetylthiazole	Heterocyclic compound	0.513331	0.379657	0.389466	0.83928	-0.252775	insig
Acetylpyrazine	Heterocyclic compound	1.02849	0.00533718	0.0106843	7.75234e-06	-16.9769	down
Indane	Aromatics	1.00282	0.000785847	0.00464334	1.41852	0.504388	insig
1-Hexanol, 2-ethyl-	Alcohol	1.01877	0.00248226	0.00697214	0.528103	-0.921108	insig
1H-Pyrazole, 1,3,5-trimethyl-	Heterocyclic compound	1.01809	0.000121377	0.00363698	2.80119	1.48604	up
Acetic acid, (propylthio)-, methyl ester	Ester	1.02693	0.00020235	0.00420265	6.89076	2.78466	up
(S)-2,5-Dimethyl-3-vinylhex-4-en-2-ol	Alcohol	1.02849	0.00269395	0.00727367	2.54297e-05	-15.2631	down
4-Methylurazole	Heterocyclic compound	1.00565	0.00451384	0.00963134	5.9913	2.58287	up
3-Octen-2-one	Ketone	1.02742	0.00229868	0.00664502	20.4044	4.35081	up
Acetophenone	Ketone	1.02848	0.00934156	0.0152862	2.73484e-07	-21.802	down
1H-Pyrrole-3-carbonitrile	Heterocyclic compound	0.23726	0.621369	0.630239	1.07272	0.101276	insig
Ethanone, 1-(1H-pyrrol-2-yl)-	Heterocyclic compound	1.02849	0.00818837	0.0140105	2.98858e-07	-21.674	down
1-Hexanol, 3,5,5-trimethyl-	Alcohol	1.02855	0.00123167	0.00474111	5.62609e-05	-14.1175	down
Decane, 4-methyl-	Hydrocarbons	1.02762	0.000406154	0.00442267	0.104859	-3.25348	down
.beta.-Phellandrene	Terpenoids	0.917819	0.0864898	0.0916573	2.05217	1.03715	insig
1H-Imidazole, 1-acetyl-	Heterocyclic compound	0.362133	0.488089	0.497299	1.15261	0.204899	insig
2-PyridinemethanAmine	Heterocyclic compound	1.01405	0.0114508	0.0175467	0.128299	-2.96242	down
Propanoic acid, 2-methyl-, pentyl ester	Ester	1.02845	0.00929398	0.0152453	2.90696e-06	-18.3921	down
1-Methyl-2-phenylcyclopropane	Aromatics	1.01981	0.00792911	0.0136884	0.0832509	-3.58639	down
2,5-Furandione, dihydro-3-methyl-	Heterocyclic compound	1.02728	0.00323512	0.00811786	18.1227	4.17973	up
Benzenemethanol, .alpha.-methyl-	Alcohol	1.01564	0.010296	0.0162759	0.136604	-2.87193	down
Bicyclo[3.1.0]hexan-2-ol, 2-methyl-5-(1-methylethyl)-, (1.alpha.,2.beta.,5.alpha.)-	Terpenoids	1.02709	0.0111018	0.0172779	0.00480485	-7.70129	down
3,5-Octadien-2-one, (E,E)-	Ketone	1.02791	0.0139749	0.0200703	0.00109362	-9.83668	down
Benzene, 1-methyl-3-(1-methylethenyl)-	Aromatics	1.02857	0.00094178	0.00464334	3.31757e-07	-21.5234	down
.gamma.-Terpinene	Terpenoids	1.01772	0.0110226	0.0172029	0.112537	-3.15153	down
Benzene, 2-ethyl-1,4-dimethyl-	Aromatics	1.01502	0.0171264	0.0232601	3.87504	1.95421	up
BenzAldehyde, 4-methyl-	Aldehyde	1.02824	0.0124604	0.0187114	0.00013846	-12.8182	down
Pyrazine, 2-ethyl-3,5-dimethyl-	Heterocyclic compound	1.02856	0.000343385	0.00442267	0.000112541	-13.1173	down
Maltol	Heterocyclic compound	0.253641	0.667075	0.675582	1.12805	0.173829	insig
1-OctanAmine,N-methyl-	Amine	1.02849	0.00743017	0.0131637	3.75008e-07	-21.3466	down
2H-Pyran-2-one, tetrahydro-6-methyl-	Heterocyclic compound	1.0284	0.0190465	0.0252086	1.88878e-07	-22.336	down
4-Heptanol, 2,6-dimethyl-, acetate	Ester	1.02856	0.000385385	0.00442267	8.27967e-07	-20.2039	down
2-Butenoic acid, 2-methyl-, 2-methylpropyl ester, (E)-	Ester	1.02856	0.00152335	0.00524623	7.67503e-08	-23.6353	down
1-Undecyne	Hydrocarbons	1.02857	0.000182702	0.00404809	3.05353e-07	-21.643	down
1H-Imidazole, 2-propyl-	Heterocyclic compound	1.02597	8.88199e-05	0.00314524	0.189054	-2.40313	down
Hexanoic acid, propyl ester	Ester	1.02856	0.00124009	0.00475603	4.09909e-06	-17.8963	down
7-Octen-4-ol, 2-methyl-6-methylene-, (S)-	Terpenoids	0.787304	0.0837302	0.0890747	0.8096	-0.304718	insig
1-Nonen-4-ol	Alcohol	0.654967	0.190422	0.19805	0.812248	-0.300007	insig
Benzene, (methylthio)-	Sulfur compounds	1.02793	7.25187e-05	0.00313153	0.0284408	-5.1359	down
2,6,6-Trimethylbicyclo[3.2.0]hept-2-en-7-one	Ketone	1.02857	0.000450929	0.00442267	7.75905e-07	-20.2976	down
Benzyl methyl ketone	Ketone	1.0259	7.76309e-05	0.00313153	9.82758	3.29684	up
3-Hexene, 1-(1-ethoxyethoxy)-, (Z)-	Aldehyde	1.02238	0.000363586	0.00442267	0.485667	-1.04196	down
Formic acid, octyl ester	Ester	1.00282	0.000785847	0.00464334	1.41852	0.504388	insig
1,3,8-p-Menthatriene	Terpenoids	1.02855	0.00107775	0.00464334	1.37521e-05	-16.15	down
Butanoic acid, anhydride	Others	1.02838	0.00117753	0.00464334	0.0343832	-4.86215	down
L-Fenchone	Terpenoids	1.02856	0.000637583	0.00464334	1.87426e-05	-15.7033	down
Bicyclo[3.1.1]hept-2-en-6-one, 2,7,7-trimethyl-	Terpenoids	0.964866	0.00680591	0.0124491	1.6259	0.701243	insig
Benzene, 1,2-dichloro-4-methyl-	Aromatics	1.02855	0.00101447	0.00464334	0.000109922	-13.1512	down
Butanoic acid, cyclopentyl ester	Ester	1.02746	0.0361055	0.0407545	0.000166557	-12.5517	down
BenzenAmine, N-ethyl-	Amine	1.01263	0.024426	0.0299468	9.49916	3.2478	up
2,6-Dimethyl-1,3,5,7-octatetraene, E,E-	Terpenoids	1.02376	0.00204337	0.00624828	3.07703	1.62154	up
Cyclohexanecarboxylic acid, ethyl ester	Ester	1.02856	0.000911067	0.00464334	2.88098e-06	-18.405	down
Terpinen-4-ol	Terpenoids	1.02839	3.34356e-08	1.862e-05	10.3562	3.37242	up
3-Cyclohexen-1-ol, 1-methyl-4-(1-methylethyl)-	Terpenoids	0.989207	0.0011143	0.00464334	0.316764	-1.65852	insig
2,7-Nonadien-5-one, 4,6-dimethyl-	Ketone	1.02856	0.00059998	0.00464334	1.08231e-05	-16.4955	down
1,7,7-Trimethylbicyclo[2.2.1]heptan-2-ol	Terpenoids	1.02857	0.000553339	0.00464334	6.23779e-06	-17.2905	down
3-Methylisoxazolo[4,5-b]pyridine	Heterocyclic compound	1.02779	0.00103403	0.00464334	10.5294	3.39635	up
2H-Pyran-2-one, tetrahydro-4,6,6-trimethyl-	Heterocyclic compound	1.0285	0.00501112	0.01025	4.07009e-05	-14.5846	down
2,6,6-Trimethyl-2-cyclohexene-1,4-dione	Ketone	1.02734	0.00293506	0.00763836	33.0845	5.04808	up
2,4,6-Octatriene, 2,6-dimethyl-, (E,E)-	Terpenoids	1.02533	0.00287013	0.00755296	12.0575	3.59186	up
Pyrazine, 2-methyl-6-(methylthio)-	Heterocyclic compound	1.02857	8.70177e-05	0.00314524	1.01661e-05	-16.5859	down
Hexanoic acid, 2-methylpropyl ester	Ester	1.02853	0.00166817	0.00547939	4.11084e-05	-14.5702	down
Ethanone, 1-(1,4-dimethyl-3-cyclohexen-1-yl)-	Terpenoids	1.02811	3.33391e-07	0.00011252	35.3923	5.14536	up
AcetAldehyde, tetramer	Aldehyde	1.02003	0.00303076	0.00773675	1.67562	0.744699	insig
2-Acetyl-3-ethylpyrazine	Heterocyclic compound	1.02796	0.00151618	0.00524357	11.1292	3.47628	up
Lilac Aldehyde D	Aldehyde	1.01241	0.00192731	0.00602548	1.41054	0.496248	insig
(6Z)-Nonen-1-ol	Alcohol	1.02817	0.00114236	0.00464334	15.9636	3.99672	up
trans-Linalool oxide (furanoid)	Heterocyclic compound	1.02856	0.000471498	0.00442267	1.90066e-05	-15.6831	down
Butanoic acid, 5-hexenyl ester	Ester	0.626169	0.257995	0.266483	0.801989	-0.318346	insig
Pyrazine, 2-methoxy-3-(1-methylpropyl)-	Heterocyclic compound	1.02857	0.000422527	0.00442267	1.63586e-07	-22.5434	down
Ethanethioic acid, S-(2-furanylmethyl) ester	Heterocyclic compound	1.02588	0.00214716	0.00642049	3.43039	1.77837	up
Cyclobutaneethanol, 1-methyl-2-(1-methylethenyl)-, cis-	Alcohol	1.02806	4.13778e-08	1.862e-05	0.111107	-3.16998	down
Undecane, 3,4-dimethyl-	Hydrocarbons	1.0113	0.000547659	0.00464334	0.778592	-0.361061	insig
4-Hexen-1-ol, 5-methyl-2-(1-methylethenyl)-, (R)-	Terpenoids	1.02108	0.00252529	0.00704797	1.93022	0.948765	insig
Pyrazine, 2-methoxy-3-(2-methylpropyl)-	Heterocyclic compound	1.02636	0.000386141	0.00442267	0.0351717	-4.82944	down
1,3,5-Triazaadamantan-7-ol	Heterocyclic compound	1.02857	0.00010379	0.00333612	4.88672e-07	-20.9646	down
2,5-Pyrrolidinedione, 1-ethyl-	Heterocyclic compound	1.02833	0.0198719	0.0260457	1.94115e-06	-18.9747	down
Pyridine, 2-pentyl-	Heterocyclic compound	1.02838	0.00117753	0.00464334	0.0343832	-4.86215	down
Benzene, 1-methyl-2-(1-ethylpropyl)-	Aromatics	0.912922	0.0190339	0.0252086	0.614328	-0.70292	insig
Phenol, 2-methyl-	Phenol	1.02832	0.00927098	0.0152261	8.62164e-05	-13.5017	down
Cyclohexanol, 2-methyl-3-(1-methylethenyl)-, (1.alpha.,2.alpha.,3.alpha.)-	Alcohol	0.900965	0.0418484	0.0463456	1.57952	0.659484	insig
BenzAldehyde, 3-methoxy-	Aldehyde	1.02646	0.00285892	0.00753815	4.31619	2.10976	up
Carveol	Terpenoids	1.02795	0.00340346	0.00829363	0.0233332	-5.42147	down
Cyclohexanol, 5-methyl-2-(1-methylethyl)-, (1.alpha.,2.alpha.,5.alpha.)-	Terpenoids	1.02856	0.000259888	0.00442267	6.61108e-06	-17.2067	down
Butanoic acid, 4-hexenyl ester, (Z)-	Ester	1.02841	0.0131405	0.0193032	1.63746e-06	-19.2201	down
Undecane, 4,7-dimethyl-	Hydrocarbons	1.02737	5.82046e-07	0.000157153	0.11728	-3.09198	down
1,5-Cyclooctadiene, 3-(1-methyl-2-propenyl)-	Hydrocarbons	0.960708	0.00755897	0.0133219	2.0086	1.00619	insig
(-)-trans-Isopiperitenol	Terpenoids	0.998034	0.00367124	0.00857469	1.66134	0.732351	insig
(-)-Myrtenol	Terpenoids	1.02852	0.00143756	0.00510711	86038.2	16.3927	up
Ethanone, 1-(2,4-dimethyl-1H-pyrrol-3-yl)-	Heterocyclic compound	1.02821	8.98485e-05	0.00314524	12.7164	3.66861	up
2,6-Piperidinedione, 3-ethyl-	Heterocyclic compound	1.02834	0.00477458	0.0099233	0.00060458	-10.6918	down
Isopentyl hexanoate	Ester	0.603849	0.245497	0.254352	0.949731	-0.0744095	insig
Benzene, (2,2-dimethoxyethyl)-	Aromatics	1.02852	0.0040806	0.00900132	2.06595e-06	-18.8848	down
Phenethyl isocyanate	Ester	1.02854	0.00336663	0.00825353	8.98698e-08	-23.4076	down
2-Cyclohexen-1-ol, 2-methyl-5-(1-methylethenyl)-, cis-	Terpenoids	1.02857	0.000359794	0.00442267	1.69481e-08	-25.8143	down
Undecane, 4,4-dimethyl-	Hydrocarbons	1.0283	0.000304805	0.00442267	0.00326731	-8.25768	down
Benzene, 1-methoxy-4-methyl-2-(1-methylethyl)-	Aromatics	0.929375	0.0104971	0.0165357	0.551853	-0.857645	insig
2-Butanone, 4-phenyl-	Ketone	0.912482	0.0161688	0.0223032	0.537091	-0.896762	insig
Imidodicarbonic diamide	Nitrogen compounds	1.01154	0.000468829	0.00442267	0.71218	-0.489686	insig
7-Octene-2,6-diol, 2,6-dimethyl-	Alcohol	1.02613	4.06743e-05	0.00248628	0.0670973	-3.8976	down
Phenol, 2,3,6-trimethyl-	Phenol	0.925458	0.0147496	0.020894	0.578621	-0.789308	insig
(E)-2,6-Dimethylocta-2,5,7-trien-4-one	Ketone	1.02856	0.000892514	0.00464334	3.58835e-07	-21.4102	down
1H-Pyrrole-2,5-dione, 3-ethyl-4-methyl-	Heterocyclic compound	1.02857	0.000251266	0.00442267	3.40002e-07	-21.488	down
Hexanedioic acid, dimethyl ester	Ester	1.01375	0.000299055	0.00442267	0.667895	-0.582306	insig
Benzonitrile	Nitrogen compounds	1.02852	0.00266638	0.00726494	2.79926e-05	-15.1246	down
n-Caproic acid vinyl ester	Ester	1.02625	0.00448702	0.00963134	5.47836	2.45374	up
Isobornyl formate	Ester	1.02857	0.000106736	0.00335103	4.50614e-08	-24.4035	down
Propanoic acid, 2-methyl-, heptyl ester	Ester	0.945558	0.0178247	0.0239464	0.943382	-0.0840856	insig
5H-5-Methyl-6,7-dihydrocyclopentapyrazine	Heterocyclic compound	1.02838	0.000977807	0.00464334	56.2851	5.81468	up
Benzeneacetic acid, ethyl ester	Ester	0.882595	0.0317408	0.0363753	0.640811	-0.642029	insig
3-Phenylpropanol	Alcohol	1.02232	0.00142244	0.005078	0.0778085	-3.68393	down
(-)-Carvone	Terpenoids	1.02845	0.00595527	0.0115678	5.16082e-05	-14.242	down
(1R,5S,6R)-2,7,7-Trimethylbicyclo[3.1.1]hept-2-en-6-yl acetate	Ester	1.02852	0.00309169	0.00783074	8.1119e-06	-16.9115	down
Furfuryl pentanoate	Ester	1.02855	0.00219806	0.00651001	1.04355e-06	-19.8701	down
1-Cyclohexene-1-carboxAldehyde, 4-(1-methylethenyl)-, (S)-	Aldehyde	0.917667	0.0376859	0.0423587	1.74223	0.800931	insig
3,6-Nonadien-1-ol, (E,Z)-	Alcohol	1.02857	0.000255801	0.00442267	5.5306e-06	-17.4641	down
(3R,6R)-2,2,6-Trimethyl-6-vinyltetrahydro-2H-pyran-3-ol	Heterocyclic compound	1.02802	0.00133592	0.0049465	10.568	3.40163	up
2-hydroxy-BenzAldehyde	Aldehyde	1.02851	0.00104114	0.00464334	0.000223699	-12.1262	down
Diallyl disulphide	Sulfur compounds	1.02855	0.000958989	0.00464334	5.20749e-06	-17.551	down
Undecanal	Aldehyde	0.812503	0.0969264	0.102307	1.42289	0.50882	insig
4a(2H)-Naphthalenol, 1,3,4,5,6,8a-hexahydro-4,7-dimethyl-1-(1-methylethyl)-, (1S,4S,4aS,8aR)-	Terpenoids	1.02848	0.00426585	0.00931612	3.1612e-05	-14.9492	down
(1R,3aS,8aS)-7-Isopropyl-1,4-dimethyl-1,2,3,3a,6,8a-hexahydroazulene	Terpenoids	1.01659	0.02734	0.0324047	11.8332	3.56477	up
1,1'-(1,4-phenylene)bis-Ethanone	Ketone	1.02824	0.0219434	0.0278156	6.99443e-06	-17.1254	down
1,2-Ethanediol, monobenzoate	Ester	1.02823	0.0177566	0.0239235	56344.6	15.782	up
BenzenAmine, 2,6-diethyl-	Amine	0.700922	0.24985	0.258579	1.61804	0.694245	insig
2-Acetylbenzofuran	Heterocyclic compound	1.02115	0.0231199	0.0289804	20.8282	4.38047	up
2-Oxabicyclo[2.2.2]octan-6-ol, 1,3,3-trimethyl-, acetate	Ester	1.02849	0.00264139	0.00724772	0.000115508	-13.0797	down
Benzamide	Amine	0.909515	0.0908144	0.0960811	2.76176	1.46559	insig
1-(5-Dimethylethyl)pyrazin-2-yl-ethan-1-one	Heterocyclic compound	1.02728	0.0409063	0.0454141	0.000340058	-11.5219	down
BenzAldehyde, 4-hydroxy-	Aldehyde	0.0514304	0.96314	0.963854	0.991838	-0.011823	insig
Naphthalene, decahydro-4a-methyl-1-methylene-7-(1-methylethenyl)-, [4aR-(4a.alpha.,7.alpha.,8a.beta.)]-	Terpenoids	0.85299	0.0447718	0.0494211	0.658979	-0.601696	insig
Carbamic acid, (1-methylethyl)-, 2-[[(aminocarbonyl)oxy]methyl]-2-methylpentyl ester	Heterocyclic compound	1.02838	0.00117753	0.00464334	0.0343832	-4.86215	down
Azulene, 1,2,3,3a,4,5,6,7-octahydro-1,4-dimethyl-7-(1-methylethenyl)-, [1R-(1.alpha.,3a.beta.,4.alpha.,7.beta.)]-	Terpenoids	0.863928	0.0788097	0.0839725	1.90542	0.930109	insig
5,9-Undecadien-2-one, 6,10-dimethyl-, (E)-	Ketone	1.01744	0.0256899	0.0308553	0.0676531	-3.8857	down
5-Amino-2-methoxyphenol	Phenol	1.02735	0.00840788	0.0142596	0.00746601	-7.06545	down
2,4-Decadienal, (E,E)-	Aldehyde	1.02683	0.00117427	0.00464334	17.8257	4.15589	up
3-Cyclohexene-1-carboxAldehyde, 4-(4-methyl-3-pentenyl)-	Aldehyde	0.455895	0.40103	0.410455	0.816418	-0.292619	insig
.alpha.-Muurolene	Terpenoids	1.02844	0.0090959	0.0150914	663034	19.3387	up
(5-bromopentyl)-Benzene	Aromatics	0.674123	0.186562	0.194186	1.43273	0.518768	insig
Phenol, 2-methoxy-4-(2-propenyl)-, acetate	Ester	1.02838	0.00117753	0.00464334	0.0343832	-4.86215	down
3,5-Dimethyldodecane	Hydrocarbons	1.02788	0.0483632	0.0530815	5.55195e-06	-17.4586	down
1,3-Benzenediol, 4,5-dimethyl-	Phenol	0.941311	0.0279601	0.0329373	1.25252	0.324828	insig
2H-Pyran-2-one, tetrahydro-6-pentyl-	Ester	0.994285	0.0246183	0.0300404	4.30311	2.10538	insig
aR-Himachalene	Terpenoids	0.998503	0.000642347	0.00464334	0.357642	-1.48341	insig
Acetic acid, 1-methyl-3-(2,6,6-trimethylcyclohex-1-enyl)propyl ester	Ester	1.02847	0.00343833	0.00832934	0.000131192	-12.896	down
Benzoic acid, 1,2,3,4,5-pentamethylcyclopenta-2,4-dienyl ester	Ester	1.02838	0.00117753	0.00464334	0.0343832	-4.86215	down
2-Pyridin-2-ylmethyl-cyclohexanone	Ketone	1.02841	0.00533741	0.0106843	7.52364e-05	-13.6982	down
1,2,4-Trimethoxybenzene	Aromatics	1.02721	0.00684756	0.0124753	0.0337418	-4.88932	down
Bornyl acetate	Terpenoids	1.02779	0.0548687	0.0596399	5.21713e-06	-17.5483	insig
2(3H)-Furanone, 5-butyldihydro-4-methyl-	Heterocyclic compound	1.02797	0.0365405	0.0411423	99895.7	16.6081	up
Isobutyric acid, 2-methylphenyl ester	Ester	1.02815	0.0241403	0.0297349	1.77008e-05	-15.7858	down
2-Thiopheneacetic acid	Heterocyclic compound	1.02838	0.00117753	0.00464334	0.0343832	-4.86215	down
Tridecane, 2-methyl-	Hydrocarbons	1.02851	0.00237685	0.00675526	4.01238e-05	-14.6052	down
Paroxypropione	Ketone	1.0283	0.00556357	0.0109968	0.000788589	-10.3084	down
Naphthalene, 1,2-dihydro-1,1,6-trimethyl-	Aromatics	1.02715	0.0415164	0.0460536	0.000701726	-10.4768	down
Phenol, 5-methyl-2-(1-methylethyl)-, acetate	Terpenoids	1.02852	0.00138006	0.00503617	0.000112308	-13.1203	down
Benzoic acid, 2-(dimethylamino)-, methyl ester	Ester	0.98371	0.0312538	0.0360638	2.15508	1.10774	insig
2-Furancarboxylic acid, hexyl ester	Ester	1.02838	0.0137075	0.0198962	3.31909e-06	-18.2008	down
.alpha.-Maaliene	Terpenoids	1.02058	0.024905	0.0302626	18.8178	4.23403	up
2-Butanone, 4-(2,6,6-trimethyl-1-cyclohexen-1-yl)-	Ketone	0.969134	0.00224471	0.00656158	0.381177	-1.39147	insig
2-Dodecenal, (E)-	Aldehyde	1.02845	0.0097678	0.0157545	1.88275e-06	-19.0187	down
1,3-Dioxepane, 2-heptyl-	Heterocyclic compound	1.02788	0.0242617	0.0298299	0.000192875	-12.34	down
Butanoic acid, 1,7,7-trimethylbicyclo[2.2.1]hept-2-yl ester, endo-	Ester	0.982465	0.0251186	0.0304674	4.03043	2.01093	insig
Dodecanenitrile	Nitrogen compounds	0.498397	0.339584	0.349419	0.96781	-0.0472037	insig
(3S,3aR,3bR,4S,7R,7aR)-4-Isopropyl-3,7-dimethyloctahydro-1H-cyclopenta[1,3]cyclopropa[1,2]benzen-3-ol	Terpenoids	0.891435	0.047681	0.0523754	1.94885	0.96262	insig
Cubenene	Terpenoids	1.02843	0.0111694	0.0173064	1.68102e-06	-19.1822	down
Dauca-4(11),8-diene	Terpenoids	1.0172	0.0108437	0.0169629	0.108648	-3.20226	down
3,5,9-Undecatrien-2-one, 6,10-dimethyl-, (E,Z)-	Ketone	1.02844	0.00727658	0.0130457	1.26015e-05	-16.276	down
Kessane	Terpenoids	0.989774	0.0246609	0.0300404	2.42848	1.28006	insig
Propanoic acid, 2-methyl-, 3-phenyl-2-propenyl ester	Ester	1.02838	0.00117753	0.00464334	0.0343832	-4.86215	down
Levomenol	Terpenoids	1.02838	0.00117753	0.00464334	0.0343832	-4.86215	down
2-Propenoic Acid, 3-(3-hydroxyphenyl)-	Acid	1.02575	0.00824101	0.0140649	12.5423	3.64873	up
3-Cyclohexene-1-methanol, .alpha.,4-dimethyl-.alpha.-(4-methyl-3-pentenyl)-, [R-(R*,R*)]-	Terpenoids	0.970362	0.0498933	0.0545834	0.447843	-1.15893	insig
8-Hexadecyne	Hydrocarbons	1.02838	0.00117753	0.00464334	0.0343832	-4.86215	down
2-Propenoic acid, 3-phenyl-, methyl ester, (E)-	Ester	1.02845	0.00429149	0.00934438	0.000145964	-12.7421	down
Naphthalene, 1,6-dimethyl-4-(1-methylethyl)-	Terpenoids	1.02856	0.000653557	0.00464334	4.03406e-06	-17.9193	down
Thiamylal	Heterocyclic compound	1.02838	0.00117753	0.00464334	0.0343832	-4.86215	down
2-Cyclohexen-1-one, 2-hydroxy-3-methyl-6-(1-methylethyl)-	Terpenoids	1.02794	0.0334846	0.0380828	44020.5	15.4259	up
Ethyl trans-4-decenoate	Ester	1.02829	0.00423182	0.00928936	545.394	9.09116	up
1-methyl-4-(1-methylethenyl)-1,2-Cyclohexanediol	Terpenoids	1.02845	0.00731373	0.0130606	1.61006e-05	-15.9225	down
Hydrocinnamic Acid	Acid	1.02845	0.00733649	0.0130622	1.11809e-05	-16.4486	down
trans-3-Methyl-4-octanolide	Ester	1.02855	0.000486447	0.00442267	0.000124768	-12.9685	down
2-Cyclohexen-1-ol, 2-methyl-5-(1-methylethenyl)-, acetate, cis-	Ester	1.00735	0.0289937	0.0338887	0.111974	-3.15876	down
2,6-Octadien-1-ol, 3,7-dimethyl-, acetate, (Z)-	Ester	1.00339	0.00122281	0.00473466	3.04634	1.60708	up
p-Tolylacetic Acid	Acid	1.02784	0.0263143	0.0313541	0.000163963	-12.5743	down
Thieno[2,3-b]thiophene,2-methyl-	Heterocyclic compound	1.02752	0.0120101	0.0182176	183.375	7.51865	up
2-Undecanone, 6,10-dimethyl-	Ketone	0.959846	0.00476892	0.0099233	0.485568	-1.04225	insig
Propanoic acid, 2-methyl-, 3-phenylpropyl ester	Ester	0.97386	0.0457315	0.0503569	3.12994	1.64614	insig
Dodecanal	Aldehyde	0.561072	0.291796	0.301165	1.19849	0.261221	insig
2-Propenoic acid, 2-methyl-, 3,3,5-trimethylcyclohexyl ester	Ester	0.84564	0.105537	0.111309	1.37137	0.455622	insig
Naphthalene, 1,4-dimethyl-	Aromatics	1.02841	0.00362142	0.00850556	3285.8	11.682	up
Benzeneethanol, 4-hydroxy-	Alcohol	1.016	0.0275434	0.0325032	10.95	3.45286	up
(1S,4S,4aR)-1-Isopropyl-4-methyl-7-methylene-1,2,3,4,4a,5,6,7-octahydronaphthalene	Terpenoids	0.981701	0.0311315	0.0359825	4.01797	2.00647	insig
1,2,4-Benzenetriol	Alcohol	1.02812	0.0218338	0.0278156	2.47655e-05	-15.3013	down
Pentanoic acid, 1-ethenyl-1,5-dimethyl-4-hexenyl ester	Ester	1.0024	0.0219374	0.0278156	4.71808	2.2382	up
trans-Calamenene	Terpenoids	1.02854	0.00203429	0.00624828	4.02813e-07	-21.2434	down
Naphthalene, 1,2,4a,5,6,8a-hexahydro-4,7-dimethyl-1-(1-methylethyl)-, [1S-(1.alpha.,4a.beta.,8a.alpha.)]-	Terpenoids	1.02837	0.0152295	0.0213276	2.67354e-06	-18.5128	down
Naphthalene, 2,3,6-trimethyl-	Aromatics	1.02842	0.00474313	0.00991211	0.000271307	-11.8478	down
Longifolenaldehyde	Terpenoids	1.02846	0.00209422	0.00635004	1827.23	10.8354	up
Benzene, 1-methoxy-4-phenoxy-	Aromatics	1.0284	0.00903578	0.0150596	1.00506e-05	-16.6024	down
2,6,9,11-Dodecatetraenal, 2,6,10-trimethyl-	Terpenoids	1.02838	0.00117753	0.00464334	0.0343832	-4.86215	down
1-(1-Adamantyl)-1-phenylethanol	Aromatics	1.00282	0.000785847	0.00464334	1.41852	0.504388	insig
Bicyclo[4.4.0]dec-1-ene, 2-isopropyl-5-methyl-9-methylene-	Terpenoids	0.410876	0.429021	0.438107	1.22421	0.291853	insig
2,6-Octadienoic acid, 3,7-dimethyl-, methyl ester	Ester	1.02819	0.000166921	0.00404809	11.7549	3.55519	up
1-Cyclohexene-1-carboxAldehyde, 5,5-dimethyl-3-oxo-	Aldehyde	1.0279	0.0324552	0.0371309	4.43706e-05	-14.46	down
Bicyclo[3.1.0]hexan-3-ol, 4-methylene-1-(1-methylethyl)-, acetate	Terpenoids	1.02846	0.00478024	0.0099233	2.78882e-05	-15.13	down
Iso-3-thujyl acetate	Ester	1.02659	3.17174e-06	0.000535232	8.85046	3.14575	up
Salicylic Acid	Acid	1.02849	0.00379782	0.00868802	3.22366e-05	-14.9209	down
Thiocyanic acid, phenylmethyl ester	Sulfur compounds	1.02813	0.0191914	0.0253507	2.85698e-05	-15.0951	down
Cyclohexanone, 2-(1-mercapto-1-methylethyl)-5-methyl-, (2S-trans)-	Ketone	1.02838	0.00117753	0.00464334	0.0343832	-4.86215	down
L-Proline, 1-acetyl-	Acid	1.02437	0.00610902	0.0117147	39.8107	5.31509	up
Acetamide, N-phenyl-	Amine	1.02845	0.00176515	0.00571453	2753.96	11.4273	up
Piperitenone oxide	Ketone	1.02827	0.0048729	0.0100493	901.892	9.81681	up
4-tert-Butylcyclohexyl acetate	Ester	1.02783	0.0435283	0.0481666	2.19749e-05	-15.4738	down
Hexanoic acid, 5-hexenyl ester	Ester	1.02799	0.0256475	0.0308318	7.33423e-05	-13.735	down
2-Acetoxyacetophenone	Ketone	0.930615	0.0688554	0.0738909	2.51587	1.33106	insig
1,5-Dimethyl-1-vinyl-4-hexenyl butyrate	Ester	1.02847	0.0139782	0.0200703	1.76365e-08	-25.7569	down
Benzene, 1-methoxy-4-nitro-	Aromatics	1.02838	0.00117753	0.00464334	0.0343832	-4.86215	down
Naphthalene, 1,2-dimethyl-	Aromatics	1.02855	0.000935228	0.00464334	4.47493e-05	-14.4478	down
N,N-Dimethyl-1,2,3-trithian-5-Amine	Heterocyclic compound	0.983309	0.0539764	0.0587173	0.368507	-1.44024	insig
4-Isopropyl-6-methyl-1-methylene-1,2,3,4-tetrahydronaphthalene	Terpenoids	1.0285	0.0046145	0.00976286	1.53767e-06	-19.3108	down
(4aR,8aR)-5,8a-dimethyl-3-propan-2-ylidene-1,2,4,4a,7,8-hexahydronaphthalene	Terpenoids	1.02832	0.0167432	0.022901	5.84876e-06	-17.3834	down
(1.alpha.,4a.beta.,8a.alpha.)-1,2,3,4,4a,5,6,8a-octahydro-7-methyl-4-methylene-1-(1-methylethyl)-Naphthalene	Terpenoids	1.02832	0.0203976	0.0264147	1.35722e-06	-19.4909	down
Isolongifolene, 4,5,9,10-dehydro-	Hydrocarbons	1.02738	0.0344273	0.0390891	0.000366803	-11.4127	down
.beta.-Oplopenone	Terpenoids	1.02644	0.000684824	0.00464334	20.8785	4.38395	up
Cubenol	Terpenoids	1.02838	0.00117753	0.00464334	0.0343832	-4.86215	down
Lavandulyl caproate	Ester	1.01954	0.000158987	0.00404809	3.62278	1.8571	up
Benzyl Benzoate	Ester	1.00282	0.000785847	0.00464334	1.41852	0.504388	insig
Benzeneacetic acid, phenylmethyl ester	Ester	1.00282	0.000785847	0.00464334	1.41852	0.504388	insig
(+)-Diethyl L-tartrate	Ester	1.02772	0.0329955	0.0376583	0.000144264	-12.759	down
10-Undecenal	Aldehyde	1.02809	0.045679	0.0503401	8.39903e-07	-20.1833	down
Naphthalene, 2-methyl-	Aromatics	1.01893	0.00663375	0.0123185	22.0964	4.46574	up
2-Propen-1-ol, 3-phenyl-	Alcohol	0.617347	0.253679	0.262225	0.851393	-0.232102	insig
BenzAldehyde, 3-hydroxy-	Aldehyde	1.02843	0.00515577	0.0104509	0.0002246	-12.1204	down
4H-Pyran-4-one, 5-hydroxy-2-(hydroxymethyl)-	Heterocyclic compound	1.02701	0.0281982	0.0331023	460.727	8.84777	up
1-Pentanone, 1-(1H-imidazol-4-yl)-	Heterocyclic compound	1.0282	0.00608961	0.0116941	600.309	9.22956	up
Benzoic Acid, 2,3-dihydroxy-	Acid	1.00282	0.000785847	0.00464334	1.41852	0.504388	insig
n-Decanoic Acid	Acid	1.02838	0.00117753	0.00464334	0.0343832	-4.86215	down
3-Phenyl-1-propanol, acetate	Ester	1.02793	0.0213526	0.0274273	0.000266778	-11.8721	down
1-(3-Ethoxyphenyl)acetone	Ketone	1.02844	0.0189851	0.0251767	1.42853e-08	-26.0609	down
Butanoic acid, 1-methyloctyl ester	Ester	1.02438	0.00452922	0.00963134	12.8512	3.68383	up
(-)-.beta.-Bourbonene	Terpenoids	0.0874193	0.792116	0.795061	1.06806	0.0949983	insig
2,6,10-Trimethyltridecane	Hydrocarbons	0.955915	0.0401689	0.0446689	0.381143	-1.39159	insig
Ethanone, 1-(2-hydroxy-5-methoxyphenyl)-	Ketone	1.0284	0.00632748	0.0119973	0.000128322	-12.9279	down
(E)-.beta.-Famesene	Terpenoids	0.984281	0.0399249	0.0444708	4.25542	2.0893	insig
2H-Pyran-2-one, 6-pentyl-	Heterocyclic compound	1.02839	0.0136864	0.0198962	2.17275e-06	-18.812	down
2H-Pyran-2-one, 5,6-dihydro-6-pentyl-	Heterocyclic compound	1.02804	0.0199529	0.0261011	11955.3	13.5454	up
9-Oxononanoic Acid	Acid	0.995826	0.00135063	0.00495476	0.379781	-1.39676	insig
1,3-Cyclohexadiene, 5-(1,5-dimethyl-4-hexenyl)-2-methyl-, [S-(R*,S*)]-	Terpenoids	1.02851	0.00343191	0.00832934	343123	18.3884	up
(1S,2E,6E,10R)-3,7,11,11-Tetramethylbicyclo[8.1.0]undeca-2,6-diene	Terpenoids	1.01982	0.0233634	0.0292043	12.7832	3.67617	up
Butanoic acid, 3,7-dimethyl-2,6-octadienyl ester, (E)-	Ester	1.00528	0.0215845	0.02762	5.02038	2.3278	up
(1aR,1bS,2aS,5S,5aS,7aS)-2,2,5,7a-Tetramethyldecahydrocyclopenta[2',3']cyclobuta[1',2':3,4]benzo[1,2-b]oxirene	Terpenoids	1.02826	0.0104124	0.0164214	8674.67	13.0826	up
N-Benzyloxy-2-carbomethoxyaziridine	Heterocyclic compound	1.02665	0.0127394	0.0189104	119.137	6.89648	up
Benzeneacetic Acid, 4-hydroxy-	Acid	1.02733	0.0128005	0.0189689	300.708	8.23222	up
Hexadecane	Hydrocarbons	1.01538	0.0239971	0.0295855	0.198146	-2.33537	down
6-Quinolinamine, 2-methyl-	Heterocyclic compound	1.02854	0.00128537	0.00488681	1.50082e-05	-16.0239	down
BenzAldehyde, 2,4-dihydroxy-3,6-dimethyl-	Aldehyde	1.02853	0.00146804	0.0051611	7.63089e-05	-13.6778	down
Benzenepropanoic Acid, 4-hydroxy-	Acid	1.02833	0.0138957	0.0200633	1.37953e-05	-16.1455	down
Curcumenol	Terpenoids	1.02838	0.00117753	0.00464334	0.0343832	-4.86215	down
Phenol, 4-octyl-	Phenol	1.02838	0.00117753	0.00464334	0.0343832	-4.86215	down
Octadecane	Hydrocarbons	1.02838	0.00117753	0.00464334	0.0343832	-4.86215	down
Benzene, 2-methyl-1,4-bis(1-methylethyl)-	Aromatics	1.02838	0.00117753	0.00464334	0.0343832	-4.86215	down
3-Methylbenzothiophene	Heterocyclic compound	1.02854	0.00171119	0.00559349	1.48484e-06	-19.3613	down
3-Methoxy-5-methylphenol	Phenol	1.00282	0.000785847	0.00464334	1.41852	0.504388	insig
Phenylacetic acid propyl ester	Ester	1.02537	0.00775508	0.0135178	7.69804	2.94449	up
1-Pentanone, 1-phenyl-	Ketone	1.02695	0.0339427	0.0385712	0.000630878	-10.6304	down
Orcinol	Phenol	1.02835	0.0034989	0.00840484	840.433	9.71499	up
Benzene, 1,2-(methylenedioxy)-4-propenyl-, (E)-	Aromatics	1.02734	0.0528779	0.0576151	8.57171e-05	-13.5101	insig
Copaene	Terpenoids	1.02834	0.0130297	0.0191613	1.41561e-05	-16.1082	down
Niacinamide	Amine	1.02831	0.0150479	0.0211004	1.06101e-05	-16.5242	down
Ethyl mandelate	Ester	0.873912	0.0390307	0.0435826	0.515832	-0.955026	insig
1H-3a,7-Methanoazulene, octahydro-3,8,8-trimethyl-6-methylene-, [3R-(3.alpha.,3a.beta.,7.beta.,8a.alpha.)]-	Terpenoids	0.926741	0.0704011	0.0753699	2.15697	1.10901	insig
Quinoxaline, 2,3-dimethyl-	Heterocyclic compound	0.651819	0.249959	0.258579	1.22278	0.29017	insig
Humulene	Terpenoids	1.02837	0.0153488	0.0214662	2.75599e-06	-18.469	down
Butanoic acid, 3-methyl-, 1-ethenyl-1,5-dimethyl-4-hexenyl ester	Ester	1.00273	0.03145	0.0361649	4.42523	2.14575	up
Hordenine	Amine	1.0276	0.0236002	0.0293103	0.000604838	-10.6912	down
Dodecanoic acid, methyl ester	Ester	1.0265	0.00173127	0.00564545	17.3654	4.11814	up
Cyclohexanol, 3-ethenyl-3-methyl-2-(1-methylethenyl)-6-(1-methylethyl)-, [1R-(1.alpha.,2.alpha.,3.beta.,6.alpha.)]-	Terpenoids	1.02797	0.0146515	0.0207768	1932.95	10.9166	up
Benzene, 1,2-diethyl-3,4,5,6-tetramethyl-	Aromatics	1.00282	0.000785847	0.00464334	1.41852	0.504388	insig
Vanillic acid	Acid	1.02838	0.00117753	0.00464334	0.0343832	-4.86215	down
(4,4-Dimethyl-2,4,5,6-tetrahydro-1H-inden-2-yl)acetic Acid	Acid	1.02838	0.00117753	0.00464334	0.0343832	-4.86215	down
2,6,10-Dodecatrienal, 3,7,11-trimethyl-	Terpenoids	1.02253	0.00249248	0.00698102	3.45878	1.79026	up
2H-1-Benzopyran-2-one, 7-methoxy-	Heterocyclic compound	1.02838	0.00117753	0.00464334	0.0343832	-4.86215	down
n-Pentadecanol	Alcohol	1.02838	0.00117753	0.00464334	0.0343832	-4.86215	down
Thiopental	Heterocyclic compound	1.02838	0.00117753	0.00464334	0.0343832	-4.86215	down
Decane, 2,3,5-trimethyl-	Hydrocarbons	0.74588	0.106703	0.112451	0.753832	-0.407686	insig
Butyramide, 2-cyano-2-ethyl-	Amine	1.00577	0.00653927	0.0121944	3.72498	1.89723	up
4,7,7-Trimethylbicyclo[4.1.0]hept-3-en-2-one	Ketone	1.02715	0.0363018	0.0409077	0.000142727	-12.7745	down
Silphiperfol-5-ene	Terpenoids	1.02818	0.0117563	0.0179334	0.000242329	-12.0107	down
1-Adamantanol	Alcohol	1.02801	0.0225798	0.0284619	0.000103692	-13.2354	down
Di-epi-.alpha.-cedrene-(I)	Terpenoids	1.02824	0.0253501	0.0305559	2.61066e-06	-18.5472	down
BenzeneacetAldehyde, .alpha.-(2-methylpropylidene)-	Aldehyde	1.02827	0.0117704	0.0179346	3.96449e-05	-14.6225	down
Tridecane, 4,8-dimethyl-	Hydrocarbons	1.02788	0.0287964	0.0336873	16674.3	14.0253	up
2-Propanone, 1-(4-methoxyphenyl)-	Ketone	1.02847	0.00924308	0.0152001	4.81863e-07	-20.9849	down
2-Buten-1-one, 1-(2,6,6-trimethyl-1,3-cyclohexadien-1-yl)-, (E)-	Terpenoids	1.02837	0.0119057	0.0181066	8.29132e-06	-16.88	down
Hexanoic acid, 3-hexenyl ester	Ester	0.836993	0.135886	0.142207	0.617141	-0.696328	insig
Cedrene	Terpenoids	1.02853	0.00393088	0.00885989	4.42065e-07	-21.1092	down
4-Hydroxy-3-methoxybenzyl Alcohol	Alcohol	1.02838	0.00117753	0.00464334	0.0343832	-4.86215	down
Ethanol, 2-(4-ethylphenoxy)-	Alcohol	1.02853	0.00369511	0.00860069	2.28495e-07	-22.0613	down
2-Butanone, 4-(2,6,6-trimethyl-1,3-cyclohexadien-1-yl)-	Ketone	0.454504	0.403157	0.41232	1.15038	0.202107	insig
1-Pentanone, 1-(4-methylphenyl)-	Ketone	1.00996	0.0293246	0.0341867	6.54592	2.7106	up
trans-Cinnamic Acid	Acid	1.02838	0.0158937	0.0220745	1.43798e-06	-19.4075	down
6-Methyl-6-(5-methylfuran-2-yl)heptan-2-one	Ketone	0.863541	0.0533648	0.0580988	0.602308	-0.731427	insig
2H-Indol-2-one, 1,3-dihydro-	Heterocyclic compound	0.975399	0.00643842	0.0120888	2.775	1.47249	insig
1-Propanone, 1-(4-methoxyphenyl)-	Ketone	0.393167	0.469558	0.47914	0.862902	-0.212732	insig
Tetradecane, 2,6,10-trimethyl-	Hydrocarbons	1.02833	0.010544	0.0165903	2.96848e-05	-15.0399	down
Ledol	Terpenoids	1.02836	0.00921895	0.0151963	5.38137e-05	-14.1817	down
1,4-Methanobenzocyclodecene, 1,2,3,4,4a,5,8,9,12,12a-decahydro-	Terpenoids	1.02838	0.00117753	0.00464334	0.0343832	-4.86215	down
n-Tridecan-1-ol	Alcohol	1.02856	0.000541272	0.00464334	0.00016855	-12.5345	down
8-Dodecen-1-ol, acetate, (E)-	Ester	1.02832	0.0175888	0.0237236	3.7434e-06	-18.0272	down
.alpha.-Bisabolol	Terpenoids	1.02838	0.00117753	0.00464334	0.0343832	-4.86215	down
(4aS,8aR)-3,8a-Dimethyl-5-methylene-4,4a,5,6,7,8,8a,9-octahydronaphtho[2,3-b]furan	Terpenoids	1.02832	0.00731663	0.0130606	0.000184997	-12.4002	down
Acetic acid, (4,6,8,9-tetramethyl-3-oxabicyclo[3.3.1]non-6-en-1-yl)methyl ester	Ester	1.02838	0.00117753	0.00464334	0.0343832	-4.86215	down
cis-9-Tetradecen-1-ol	Alcohol	1.02835	0.0072702	0.0130457	0.000176229	-12.4703	down
(3S,3aR,6R,8aS)-3,7,7-Trimethyl-8-methylenehexahydro-1H-3a,6-methanoazulen-2(3H)-one	Terpenoids	1.01872	0.0225676	0.0284619	8.18527	3.03303	up
1-Tetradecanol	Alcohol	1.02767	0.0388217	0.0433956	7.18866e-05	-13.7639	down
Apocynin	Ketone	1.02857	0.000176336	0.00404809	1.38779e-06	-19.4588	down
6,7-Dimethyl-1,2,3,5,8,8a-hexahydronaphthalene	Terpenoids	1.02853	0.0018129	0.00579957	1.93559e-05	-15.6569	down
Benzenepropanol, .alpha.,.alpha.-dimethyl-	Alcohol	1.02831	0.00681472	0.0124491	0.000269762	-11.856	down
Geranyl formate	Ester	1.02808	0.0295112	0.0343745	102401	16.6439	up
Cyclopentanone, 2-(2-hexenyl)-	Ketone	1.02838	0.00117753	0.00464334	0.0343832	-4.86215	down
1,3-Cyclopentanedione, 4-(3-methylbutyl)-	Ketone	1.02838	0.00117753	0.00464334	0.0343832	-4.86215	down
Methyl anthranilate	Ester	1.02834	0.0158564	0.0220455	5.56106e-06	-17.4562	down
Hydrocoumarin	Heterocyclic compound	1.02817	0.0285392	0.0334154	4.40927e-06	-17.791	down
Butyl caprylate	Ester	1.02838	0.0123135	0.0185428	6.88828e-06	-17.1474	down
Acetic Acid, phenoxy-	Acid	0.98612	0.0443142	0.0489961	5.39901	2.43269	insig
Butanoic acid, octyl ester	Ester	1.02782	0.0261916	0.0312632	7293.17	12.8323	up
3-Hexanone, 1-phenyl-	Ketone	0.809674	0.153247	0.160126	1.622	0.69777	insig
3-Cyclohexene-1-methanol, .alpha.,.alpha.,4-trimethyl-, propanoate	Terpenoids	1.0284	0.0141377	0.0202395	1.67574e-06	-19.1868	down
Acetophenone, 4'-hydroxy-	Ketone	1.00627	0.0236582	0.0293553	5.91289	2.56386	up
Epizonarene	Terpenoids	0.28707	0.55693	0.56573	1.1305	0.176963	insig
.beta.-Guaiene	Terpenoids	0.998804	0.0160476	0.0222455	3.56636	1.83445	insig
Benzyl tiglate	Ester	1.01886	0.0219409	0.0278156	34.3465	5.10209	up
Phenol, 4-methyl-2-nitro-, acetate (ester)	Ester	1.02844	0.00382368	0.00870483	0.000307657	-11.6664	down
Carotol	Terpenoids	1.02745	0.00205036	0.00624828	61.82	5.95	up
Phenol, 4-heptyl-	Phenol	1.02838	0.00117753	0.00464334	0.0343832	-4.86215	down
Dibenzofuran, 2-methoxy-	Heterocyclic compound	1.02855	0.0011633	0.00464334	8.27434e-06	-16.8829	down
8-Isopropyl-1-methyltricyclo[4.4.0.02,7]dec-3-ene-3-carbAldehyde	Aldehyde	1.02811	0.00738578	0.0131022	491.164	8.94006	up
2-Dibenzofuranol	Heterocyclic compound	1.02838	0.00117753	0.00464334	0.0343832	-4.86215	down
1,2,4,5-Tetrazine-3,6-diAmine	Heterocyclic compound	1.02838	0.00117753	0.00464334	0.0343832	-4.86215	down
2-Undecanone	Ketone	1.02197	0.0136919	0.0198962	36.6323	5.19504	up
6-Nonen-1-ol, acetate, (Z)-	Ester	0.822036	0.0780257	0.0832027	1.4212	0.507114	insig
Cyclohexane, 1-ethenyl-1-methyl-2,4-bis(1-methylethenyl)-, (1.alpha.,2.beta.,4.beta.)-	Terpenoids	1.02133	0.0169788	0.0231572	21.1135	4.40009	up
Benzeneacetic acid, 2-methylpropyl ester	Ester	1.02606	0.0235965	0.0293103	177.288	7.46995	up
(1R,3aR,4aR,8aR)-1,4,4,6-Tetramethyl-1,2,3,3a,4,4a,7,8-octahydrocyclopenta[1,4]cyclobuta[1,2]benzene	Terpenoids	1.02827	0.0170746	0.0232132	1.60567e-05	-15.9265	down
Propanoic acid, 2-methyl-, 2-phenylethyl ester	Ester	1.01991	0.0200235	0.0261614	9.72232	3.2813	up
(1R,1aR,2aS,5R,6R,6aS,7aS)-1,6,6a-trimethyldecahydro-1,2a-methanocyclopropa[b]naphthalen-5-ol	Terpenoids	0.987209	0.000938843	0.00464334	0.408216	-1.2926	insig
1-iodo-Decane	Halogenated hydrocarbons	1.02838	0.00117753	0.00464334	0.0343832	-4.86215	down
2,2'-Isopropylidenebis(5-methylfuran)	Heterocyclic compound	1.00001	0.0270225	0.032113	5.13266	2.35971	up
Pentyl octanoate	Ester	1.02372	0.00671741	0.0124491	0.0621361	-4.00843	down
Naphthalene, 1,8-dimethyl-	Aromatics	0.706027	0.172135	0.179307	1.8351	0.875862	insig
.alpha.-Farnesene	Terpenoids	0.938919	0.0297534	0.0345969	0.504176	-0.988002	insig
Phenol, 3-nitro-	Phenol	1.02782	0.0193778	0.0255469	0.00063486	-10.6213	down
Isoquinoline, 1-butyl-3,4-dihydro-	Heterocyclic compound	1.02838	0.00117753	0.00464334	0.0343832	-4.86215	down
(-)-Spathulenol	Terpenoids	1.02836	0.00826648	0.0140906	7.02441e-05	-13.7973	down
1H-3a,7-Methanoazulen-5-ol, octahydro-3,8,8-trimethyl-6-methylene-	Terpenoids	1.01309	0.0239881	0.0295855	0.208294	-2.26331	down
Acetic acid, (1,2,3,4,5,6,7,8-octahydro-3,8,8-trimethylnaphth-2-yl)methyl ester	Ester	1.02515	0.00179626	0.00576635	16.6568	4.05804	up
2,6-Dimethyl-1-nonen-3-yn-5-ol	Alcohol	1.02855	0.00089369	0.00464334	3.26637e-05	-14.902	down
3-Cyclohexene-1-methanethiol, .alpha.,.alpha.,4-trimethyl-	Sulfur compounds	0.918204	0.0555703	0.0602086	2.33677	1.22452	insig
TRANS-ANETHOLE	Aromatics	1.0257	0.00527144	0.0106216	8.52009	3.09087	up
Cyclohexene, 4-ethenyl-4-methyl-3-(1-methylethenyl)-1-(1-methylethyl)-, (3R-trans)-	Terpenoids	0.82571	0.0611161	0.0657424	0.558452	-0.840494	insig
Cyclohexanol, 1-methyl-4-(1-methylethylidene)-, acetate	Ester	1.02847	0.0039917	0.00893219	5.07015e-05	-14.2676	down
(3S,3aS,6R,8aS)-3,8,8-Trimethyl-7-methyleneoctahydro-1H-3a,6-methanoazulene	Terpenoids	1.02839	0.0149714	0.0210635	1.32216e-06	-19.5287	down
Longifolene	Terpenoids	1.0283	0.0202857	0.0263071	3.12986e-06	-18.2855	down
3H-3a,7-Methanoazulene, 2,4,5,6,7,8-hexahydro-1,4,9,9-tetramethyl-, [3aR-(3a.alpha.,4.beta.,7.alpha.)]-	Terpenoids	1.01995	0.038831	0.0433956	33.553	5.06837	up
Petasitene	Terpenoids	1.02839	0.00900228	0.015049	1.26059e-05	-16.2755	down
Tetradecane, 4-methyl-	Hydrocarbons	1.02827	0.0182759	0.0244114	1.31045e-05	-16.2196	down
Naphthalene, decahydro-1,6-bis(methylene)-4-(1-methylethyl)-, (4.alpha.,4a.alpha.,8a.alpha.)-	Terpenoids	1.00589	0.0149932	0.0210635	5.73759	2.52045	up
1-Cyclohexene-1-carboxylic acid, 4-(1-methylethenyl)-	Terpenoids	0.878036	0.0858024	0.0911355	1.8593	0.894756	insig
Tridecanal	Aldehyde	1.02757	0.0241855	0.0297634	0.000785734	-10.3137	down
2,4,6-Cycloheptatrien-1-one, 2-hydroxy-4-(1-methylethyl)-	Terpenoids	1.02822	0.0245379	0.0300056	5.05292e-06	-17.5944	down
Tetradecanal	Aldehyde	0.921413	0.0150516	0.0211004	1.72266	0.784642	insig
Oxirane, tetradecyl-	Hydrocarbons	1.02818	0.0125024	0.018743	0.000229289	-12.0905	down
Santalol, E-cis,epi-.beta.-	Terpenoids	1.02838	0.00117753	0.00464334	0.0343832	-4.86215	down
trans-11-Tetradecenyl acetate	Ester	1.02838	0.00117753	0.00464334	0.0343832	-4.86215	down
1H-Cyclopenta[1,3]cyclopropa[1,2]benzene, octahydro-7-methyl-3-methylene-4-(1-methylethyl)-, [3aS-(3a.alpha.,3b.beta.,4.beta.,7.alpha.,7aS*)]-	Terpenoids	1.01867	0.0315039	0.0361652	27.2159	4.76638	up
Benzene, (2-nitroethyl)-	Aromatics	1.02605	0.00297944	0.00767604	9.9342	3.3124	up
Benzene, 1,2-diethyl-3,4-dimethyl-	Aromatics	1.02849	0.00369044	0.00860069	2.51898e-05	-15.2768	down
Benzenemethanol, 4-methoxy-	Phenol	1.0279	0.0196128	0.0257422	0.000460169	-11.0855	down
1H-Inden-5-ol, 2,3-dihydro-	Phenol	1.02839	0.00614592	0.0117241	0.000180451	-12.4361	down
Undecanol-5	Alcohol	1.0198	0.0148909	0.0210279	7.64012	2.9336	up
Hexanoic acid, 3-methyl-2-butenyl ester	Ester	1.02827	0.0136452	0.0198962	5.19789e-05	-14.2317	down
Pyridine, 2-hexyl-	Heterocyclic compound	1.02777	0.051238	0.0559638	9.5186e-06	-16.6808	insig
Dodecane, 4,6-dimethyl-	Hydrocarbons	1.00856	0.00255474	0.00709651	2.62535	1.39251	up
4,4'-Bitriazolyl	Heterocyclic compound	0.923275	0.0221225	0.0279901	1.33529	0.417155	insig
Anethole	Aromatics	1.02853	0.00152762	0.00524756	0.000133592	-12.8699	down
Hexanoic acid, pentyl ester	Ester	1.02852	0.000169637	0.00404809	2963	11.5328	up
Quinoxaline, 2-methyl-	Heterocyclic compound	1.02781	0.0175906	0.0237236	0.000389011	-11.3279	down
Indole	Heterocyclic compound	1.02851	0.00336672	0.00825353	9.07758e-06	-16.7493	down
Nonanoic acid, ethyl ester	Ester	1.02291	0.0912851	0.0965034	0.00090752	-10.1058	insig
Phenol, 2-methyl-5-(1-methylethyl)-	Terpenoids	1.02856	0.000111377	0.00341724	2.0218e-05	-15.594	down
cis-.beta.-Farnesene	Terpenoids	1.01166	0.0356158	0.0402691	9.04789	3.17758	up
1,3-Cyclopentanedione, 2-acetyl-4-methyl-	Ketone	1.02212	0.0127065	0.0189104	5.97507	2.57895	up
Methyl 6,6-dimethylbicyclo[3.1.1]hept-2-ene-2-carboxylate	Ester	1.02854	0.00123269	0.00474111	8.52236e-06	-16.8403	down
2-Propenal, 2-methyl-3-phenyl-	Aldehyde	1.02846	0.00678448	0.0124491	1.05826e-05	-16.5279	down
Benzene, (1-nitropropyl)-	Aromatics	0.178387	0.707893	0.714242	1.04469	0.0630787	insig
1H-Indene, 1-ethylidene-	Hydrocarbons	1.02839	0.00769948	0.0134816	5.12838e-05	-14.2511	down
2'-Ethoxyacetophenone	Ketone	1.0281	0.0154261	0.0214915	9.79025e-05	-13.3183	down
Hexanoic acid, cyclopentyl ester	Ester	1.00688	0.000350971	0.00442267	2.60856	1.38326	up
1,4-Cyclohexadiene-1-methanol, 4-(1-methylethyl)-	Alcohol	1.02847	0.00115079	0.00464334	0.00150074	-9.38011	down
Carbonic acid, phenyl propyl ester	Ester	1.02775	0.0291624	0.034027	0.000201854	-12.2744	down
Butanoic acid, phenylmethyl ester	Ester	1.02847	0.00407366	0.00900071	6.38933e-05	-13.934	down
Dihydrocarvyl acetate	Terpenoids	1.02852	0.00293268	0.00763836	4.19823e-06	-17.8618	down
Cyclohexene, 6-(2-butenylidene)-1,5,5-trimethyl-, (E,Z)-	Hydrocarbons	1.02854	0.00114865	0.00464334	5.12883e-05	-14.251	down
2-Cyclopenten-1-one, 3-methyl-2-(2-pentenyl)-, (Z)-	Ketone	1.02847	0.00372755	0.00862904	0.000104138	-13.2292	down
(1R,3aS,8aS)-1,4,4,6-Tetramethyl-1,2,3,3a,4,5,7,8-octahydrocyclopenta[c]pentalene	Terpenoids	1.02716	0.019133	0.0252983	0.00380139	-8.03926	down
1,4-Methano-1H-indene, octahydro-4-methyl-8-methylene-7-(1-methylethyl)-, [1S-(1.alpha.,3a.beta.,4.alpha.,7.alpha.,7a.beta.)]-	Terpenoids	1.024	0.0139565	0.0200703	30.6757	4.93903	up
Naphthalene, 1,2,3,4-tetrahydro-2,6-dimethyl-	Aromatics	0.855706	0.046625	0.0512989	1.44343	0.5295	insig
Triacetin	Ester	1.02755	0.0378652	0.0424014	0.000148956	-12.7128	down
Neric Acid	Terpenoids	1.02852	0.000317068	0.00442267	1682.33	10.7162	up
.alpha.-Cubebene	Terpenoids	0.962958	0.063042	0.0677062	3.37967	1.75688	insig
Methyl p-tolyloxyacetate	Ester	1.02856	0.000464348	0.00442267	1.59712e-06	-19.2561	down
Ethyl geranate	Ester	1.02853	0.00211811	0.00637536	1.20811e-05	-16.3369	down
.alpha.-Terpinyl acetate	Ester	1.0225	1.57675e-05	0.00177384	0.0963122	-3.37614	down
Bicyclo[3.1.1]hept-2-ene-2-carboxylic acid, 6,6-dimethyl-	Terpenoids	1.02827	0.0178132	0.0239464	1.33909e-05	-16.1884	down
2-Acetyl-1,3-cyclohexanedione	Ketone	1.02838	0.00117753	0.00464334	0.0343832	-4.86215	down
2,7-Octadiene-1,6-diol, 2,6-dimethyl-, (Z)-	Alcohol	1.02849	0.00333669	0.00821995	4.6378e-05	-14.3962	down
Phenol, 4-butyl-	Phenol	1.02821	0.0254506	0.0306223	5.44934e-06	-17.4855	down
4-Hydroxy-2-methylacetophenone	Ketone	1.0277	0.0448237	0.0494379	3.57498e-05	-14.7717	down
2-Undecenal, E-	Aldehyde	1.02005	0.000897272	0.00464334	26.7119	4.73941	up
Benzene, 1-methoxy-2-nitro-	Aromatics	1.0262	0.0254282	0.0306223	0.00409338	-7.93249	down
Furfuryl hexanoate	Ester	1.01979	1.02698e-05	0.00126038	7.16957	2.84189	up
4-Methoxyformanilide	Amine	1.01125	0.00131433	0.00493078	4.03431	2.01232	up
1-Undecanol	Alcohol	1.02183	0.00769762	0.0134816	67.7528	6.08221	up
Benzoic acid, 4-amino-, methyl ester	Ester	1.02544	0.0219149	0.0278156	0.0152647	-6.03366	down
2-Octenal, 2-butyl-	Alcohol	1.02806	0.0027191	0.00731231	33.3002	5.05746	up
3,6-Dimethyl-4H-furo[3,2-c]pyran-4-one	Heterocyclic compound	1.02856	0.000462044	0.00442267	3.14249e-07	-21.6016	down
2-Propenoic acid, 3-phenyl-, methyl ester	Ester	1.02853	0.00165398	0.00545205	9.97529e-05	-13.2913	down
2,2'-Ethylidenebis(5-methylfuran)	Heterocyclic compound	1.02838	0.00117753	0.00464334	0.0343832	-4.86215	down
Benzene, 1,2-dimethoxy-4-(1-propenyl)-	Aromatics	1.02857	0.000178901	0.00404809	1.41562e-07	-22.7521	down
Hexanoic acid, 3-hexenyl ester, (Z)-	Ester	1.02856	0.000323536	0.00442267	2.78663e-06	-18.453	down
Biphenyl	Aromatics	1.02589	0.0021204	0.00637536	13.0447	3.70539	up
4,7-Methanoazulene, 1,2,3,4,5,6,7,8-octahydro-1,4,9,9-tetramethyl-, [1S-(1.alpha.,4.alpha.,7.alpha.)]-	Terpenoids	1.02824	0.0257752	0.0309302	2.21469e-06	-18.7845	down
Geranyl acetate	Terpenoids	1.02709	0.0446095	0.0492822	3971.17	11.9553	up
1,1,7,7a-Tetramethyl-1a,2,6,7,7a,7b-hexahydro-1H-cyclopropa[a]naphthalene	Terpenoids	1.02844	0.00698563	0.0126585	1.97616e-05	-15.6269	down
1H-3a,7-Methanoazulene, 2,3,4,7,8,8a-hexahydro-3,6,8,8-tetramethyl-, (3R,3aS,7S,8aR)-	Terpenoids	1.02821	0.0300275	0.0348557	1.77579e-06	-19.1031	down
1-Butanone, 2-hydroxy-1-phenyl-	Ketone	1.02082	0.0244676	0.0299468	30.9302	4.95094	up
Butanoic acid, 2-methyl-, phenylmethyl ester	Ester	1.02845	0.00735355	0.0130622	4.55862e-06	-17.743	down
Benzenemethanol, 4-methyl-.alpha.-(1-methyl-2-propenyl)-, (R*,R*)-	Alcohol	1.02688	0.021468	0.0275493	188.825	7.5609	up
2,6-dihydroxy-Benzoic Acid	Acid	1.02355	0.0161726	0.0223032	18.4025	4.20183	up
beta-Elemen	Terpenoids	1.02082	0.0243722	0.0299113	32.6861	5.03061	up
1H-Cyclopropa[a]naphthalene, 1a,2,3,3a,4,5,6,7b-octahydro-1,1,3a,7-tetramethyl-, [1aR-(1a.alpha.,3a.alpha.,7b.alpha.)]-	Terpenoids	1.02819	0.0204357	0.0264254	65478	15.9987	up
Phenol, 4-(1,1-dimethylpropyl)-	Phenol	1.02845	0.0087678	0.0147957	2.7878e-06	-18.4524	down
1-ButanAmine, N-(2-pyridinylmethylene)-	Heterocyclic compound	0.536464	0.307516	0.316905	0.799604	-0.322642	insig
1H-3a,7-Methanoazulene, 2,3,4,7,8,8a-hexahydro-3,6,8,8-tetramethyl-, [3R-(3.alpha.,3a.beta.,7.beta.,8a.alpha.)]-	Terpenoids	1.01364	0.0333989	0.0380173	9.31064	3.21888	up
Benzene, 1,4-dimethyl-2,5-bis(1-methylethyl)-	Aromatics	1.01355	0.0202521	0.026293	7.31641	2.87114	up
Bicyclo[5.2.0]nonane, 2-methylene-4,8,8-trimethyl-4-vinyl-	Terpenoids	0.838658	0.0751461	0.0803861	1.79371	0.84295	insig
Methyleugenol	Phenol	0.996121	0.0496708	0.0544283	4.78997	2.26002	insig
Benzene, 1,2,3-trimethoxy-5-methyl-	Aromatics	0.997628	0.0308891	0.0357329	0.265049	-1.91567	insig
Acetic acid, decyl ester	Ester	0.963129	0.0217051	0.0277217	0.567727	-0.816731	insig
2-Cyclohexen-1-ol, 2-methyl-5-(1-methylethenyl)-, acetate	Ester	1.02838	0.00117753	0.00464334	0.0343832	-4.86215	down
4a(2H)-Naphthalenol, octahydro-4,8a-dimethyl-,(4.alpha.,4a.alpha.,8a.beta.)-	Aromatics	0.941001	0.0550479	0.0597702	2.3259	1.21779	insig
Benzo[b]thiophene, 2-ethyl-	Heterocyclic compound	1.0279	0.031712	0.0363732	32439.8	14.9855	up
[1aR-(1a.alpha.,4.alpha.,4a.beta.,7b.alpha.)]-1a,2,3,4,4a,5,6,7b-octahydro-1,1,4,7-tetramethyl-1H-Cycloprop[e]azulene	Terpenoids	0.985379	0.0569179	0.0616192	5.00094	2.3222	insig
2-Buten-1-one, 1-(2,6,6-trimethyl-1-cyclohexen-1-yl)-	Ketone	1.02823	0.028123	0.0330427	1.85047e-06	-19.0437	down
2-Tetradecene, (E)-	Hydrocarbons	0.960088	0.00512795	0.0104243	0.487002	-1.038	insig
Benzenemethanol, 4-hydroxy-	Alcohol	0.874859	0.115461	0.121302	1.93258	0.950528	insig
Bicyclo[3.1.1]hept-2-ene, 2,6-dimethyl-6-(4-methyl-3-pentenyl)-	Terpenoids	0.0185357	0.895766	0.897095	1.0297	0.0422231	insig
Tricyclo[4.4.0.02,7]decane, 1-methyl-3-methylene-8-(1-methylethyl)-, stereoisomer	Terpenoids	1.02846	0.0127408	0.0189104	1.58899e-07	-22.5854	down
Ethanol, 2-phenoxy-, propanoate	Ester	1.02829	0.00774441	0.0135178	0.000352932	-11.4683	down
Coumarin	Heterocyclic compound	1.02826	0.0166445	0.0228355	2.34625e-05	-15.3793	down
[1α,4aα,8aα]-1,2,4a,5,6,8a-hexahydro-4-7-dimethyl-1-[1-methylethyl]naphthalene	Terpenoids	1.02838	0.00117753	0.00464334	0.0343832	-4.86215	down
1H-Pyrrolizine-1-methanol, hexahydro-7-hydroxy-, [1S-(1.alpha.,7.alpha.,7a.beta.)]-	Heterocyclic compound	0.872145	0.0516288	0.0563451	0.713842	-0.486324	insig
2(3H)-Furanone, 5-hexyldihydro-4-methyl-, trans-	Heterocyclic compound	1.02838	0.00117753	0.00464334	0.0343832	-4.86215	down
Acetic Acid, cinnamyl ester	Acid	1.02836	0.0140491	0.020134	6.75543e-06	-17.1755	down
Octanoic acid, 3-methylbutyl ester	Ester	0.985003	0.0468004	0.05145	3.79101	1.92258	insig
Benzyl angelate	Ester	1.01253	0.0319785	0.0366167	9.1835	3.19904	up
.beta.-Phenylethyl butyrate	Ester	1.02827	0.0167112	0.022901	1.99907e-05	-15.6103	down
Octanedioic acid, dimethyl ester	Ester	1.02826	0.0142828	0.0203793	4.6117e-05	-14.4043	down
5-Pyrimidinamine, 2-chloro-4-ethoxy-	Heterocyclic compound	1.02849	0.00354928	0.00845582	3.35501e-05	-14.8633	down
(S,1Z,6Z)-8-Isopropyl-1-methyl-5-methylenecyclodeca-1,6-diene	Terpenoids	1.02845	0.00910396	0.0150914	2.73368e-06	-18.4807	down
3-MethoxycinnamAldehyde	Aldehyde	1.02816	0.0230398	0.0289337	2.00704e-05	-15.6046	down
L-Aspartic acid, N-acetyl-, dimethyl ester	Ester	1.02825	0.00924389	0.0152001	0.000288453	-11.7594	down
Benzoic Acid, 4-methoxy-	Acid	1.02815	0.0266076	0.0316758	1.09753e-05	-16.4754	down
Megastigmatrienone	Ketone	1.01888	0.0111859	0.0173064	0.0460245	-4.44145	down
Dimethyl phthalate	Ester	1.02842	0.0052522	0.0105986	0.0002751	-11.8278	down
(4aR-trans)-decahydro-4a-methyl-1-methylene-7-(1-methylethylidene)-Naphthalene	Terpenoids	1.02815	0.0297798	0.0345979	5.71575e-06	-17.4166	down
5,9-Undecadien-2-ol, 6,10-dimethyl-	Alcohol	1.02855	0.000821236	0.00464334	3.35343e-05	-14.864	down
Valerena-4,7(11)-diene	Terpenoids	1.00122	0.0244559	0.0299468	5.27474	2.3991	up
(1R,4R,4aS,8aR)-4,7-Dimethyl-1-(prop-1-en-2-yl)-1,2,3,4,4a,5,6,8a-octahydronaphthalene	Terpenoids	0.991493	0.0313648	0.0361284	4.43232	2.14806	insig
Tetradecane, 2-methyl-	Hydrocarbons	1.02809	0.0174329	0.023558	9089.09	13.1499	up
Iridomyrmecin	Terpenoids	1.02779	0.0234714	0.0292353	4239.91	12.0498	up
Methylparaben	Ester	1.02801	0.0207809	0.0268204	12812.7	13.6453	up
2H-1-Benzopyran-2-one, 3-methyl-	Heterocyclic compound	1.02838	0.00117753	0.00464334	0.0343832	-4.86215	down
Precocene I	Heterocyclic compound	1.01639	0.0122578	0.0185213	0.0837209	-3.57827	down
2,5-di-tert-Butyl-1,4-benzoquinone	Aromatics	1.02854	0.000903779	0.00464334	0.000287276	-11.7653	down
2-Propenoic acid, 3-phenyl-, ethyl ester	Ester	1.02838	0.00117753	0.00464334	0.0343832	-4.86215	down
1,1'-Biphenyl, 3-methyl-	Aromatics	1.02846	0.00332393	0.00821572	9.63392e-05	-13.3415	down
Furo[3,4-c]pyridin-1(3H)-one, 7-hydroxy-6-methyl-	Heterocyclic compound	1.02856	0.000918697	0.00464334	4.20914e-07	-21.18	down
3,5,11-Eudesmatriene	Terpenoids	0.232267	0.752204	0.756125	1.03734	0.0528909	insig
1-Pentanol, 5-[(tetrahydro-2H-pyran-2-yl)oxy]-	Heterocyclic compound	1.02075	0.0253357	0.0305559	0.0255276	-5.2918	down
2-Phenoxyethyl isobutyrate	Ester	1.0283	0.0212982	0.0273834	2.32677e-06	-18.7132	down
Nicotyrine	Heterocyclic compound	1.02855	0.00119371	0.00467106	1.61948e-05	-15.9141	down
Bicyclo[7.2.0]undecane, 10,10-dimethyl-2,6-bis(methylene)-, [1S-(1R*,9S*)]-	Terpenoids	1.02842	0.00766303	0.0134702	1.18999e-05	-16.3587	down
10,10-Dimethyl-2,6-dimethylenebicyclo[7.2.0]undecane	Terpenoids	1.01332	0.0283173	0.0332132	8.28944	3.05128	up
[1S-(1.alpha.,7.alpha.,8a.beta.)]-1,2,3,5,6,7,8,8a-octahydro-1,4-dimethyl-7-(1-methylethenyl)-Azulene	Terpenoids	1.02028	0.0161643	0.0223032	13.6813	3.77414	up
3-(4-Hydroxyphenyl)propanal	Aldehyde	1.02855	0.00179013	0.00576635	2.3039e-07	-22.0494	down
(1S,5S,6R)-6-Methyl-2-methylene-6-(4-methylpent-3-en-1-yl)bicyclo[3.1.1]heptane	Terpenoids	0.541125	0.303051	0.312543	0.85702	-0.222599	insig
BenzAldehyde, 3,4-dimethoxy-	Aldehyde	1.02855	0.00125527	0.00479246	1.66042e-06	-19.2	down
Pentadecane	Hydrocarbons	0.978855	0.0331944	0.0378163	3.74412	1.90463	insig
Hexa-2,4-diyn-1-ylbenzene	Aromatics	1.02749	0.0014068	0.005078	934.447	9.86797	up
cis-.alpha.-Bisabolene	Terpenoids	1.02832	0.0200658	0.0261728	2.21993e-06	-18.7811	down
1-methyl-4-(1,2,2-trimethylcyclopentyl)cyclohexa-1,3-diene	Terpenoids	0.136467	0.750585	0.75506	0.938562	-0.0914764	insig
2-Benzofurancarboxylic acid, 2,4,5,6,7,7a-hexahydro-4,4,7a-trimethyl-, methyl ester, cis-	Ester	1.02849	0.0030652	0.00777823	0.000171444	-12.51	down
4-(1,5-dimethyl-1,4-hexadienyl)-1-methyl-Cyclohexene	Terpenoids	1.02829	0.0202553	0.026293	4.02538e-06	-17.9224	down
2,4,4-Trimethyl-3-(3-methylbutyl)cyclohex-2-enone	Ketone	1.02832	0.00998794	0.0159571	7.26723e-05	-13.7482	down
2-Naphthalenol	Phenol	0.0650724	0.983273	0.983273	1.00365	0.00524987	insig
7-Octylidenebicyclo[4.1.0]heptane	Terpenoids	0.977994	0.0194738	0.0256322	3.02864	1.59867	insig
5,6-Dihydro-5-methyluracil	Heterocyclic compound	0.905227	0.118807	0.124719	2.79841	1.4846	insig
Anabasine	Heterocyclic compound	0.325854	0.640127	0.648778	1.07715	0.107215	insig
Citronellyl butyrate	Ester	1.02836	0.0145674	0.0207011	5.25906e-06	-17.5368	down
(E)-1-Methyl-4-(6-methylhept-5-en-2-ylidene)cyclohex-1-ene	Terpenoids	0.998292	0.0200377	0.0261614	4.64188	2.21471	insig
1-Iodoundecane	Halogenated hydrocarbons	1.02836	0.00709228	0.0127541	10669	13.3811	up
(2S,3S,6S)-6-Isopropyl-3-methyl-2-(prop-1-en-2-yl)-3-vinylcyclohexanone	Terpenoids	1.0275	0.0111319	0.0172849	0.00938217	-6.73586	down
(2R,3R,6S)-6-Isopropyl-3-methyl-2-(prop-1-en-2-yl)-3-vinylcyclohexanone	Terpenoids	1.02737	0.0258262	0.0309639	840.642	9.71535	up
(1S,4R,7S,8R,11R,13R)-4,7,11-Trimethyl-5-oxatetracyclo[5.4.2.01,8.04,13]tridecane	Terpenoids	1.00319	0.0221501	0.0279988	4.60667	2.20372	up
Patulin	Heterocyclic compound	1.02835	0.0142957	0.0203793	6.31493e-06	-17.2728	down
n-Capric acid isobutyl ester	Ester	0.986591	0.0248234	0.0301907	3.45255	1.78766	insig
4-Aminobenzoic acid	Acid	1.0271	0.0127447	0.0189104	103.959	6.69988	up
1-NaphthalenecarboxAldehyde	Aldehyde	1.02438	0.00441705	0.00955612	0.0911653	-3.45537	down
Pentadecane, 4-methyl-	Hydrocarbons	1.02838	0.00117753	0.00464334	0.0343832	-4.86215	down
1-Pentanone, 1-(p-anisyl)-3-methyl-	Ketone	1.00247	0.015507	0.0215819	3.87462	1.95406	up
1,2,3,3a,8,9,9a,9b-Octahydrocyclopenta[def]phenanthrene	Aromatics	1.02853	0.00222018	0.00653212	0.000116637	-13.0657	down
Benzene, 1-methyl-4-(1,2,2-trimethylcyclopentyl)-, (R)-	Terpenoids	1.02672	0.00866786	0.0146637	0.0155223	-6.00951	down
Pentylenetetrazol	Heterocyclic compound	1.02842	0.00629773	0.0119577	6.40463e-05	-13.9305	down
Cyclohexene, 3-(1,5-dimethyl-4-hexenyl)-6-methylene-, [S-(R*,S*)]-	Terpenoids	0.92526	0.0696128	0.0745851	2.64041	1.40076	insig
1-Penten-3-one, 1-(4-methoxyphenyl)-4-methyl-	Ketone	1.0284	0.00471148	0.00987655	4615.64	12.1723	up
d-Nerolidol	Terpenoids	1.02831	0.0161533	0.0223032	7.91633e-06	-16.9467	down
3-Hexen-1-ol, benzoate, (Z)-	Ester	1.02838	0.00117753	0.00464334	0.0343832	-4.86215	down
2H-Cyclopropa[a]naphthalen-2-one, 1,1a,4,5,6,7,7a,7b-octahydro-1,1,7,7a-tetramethyl-, (1a.alpha.,7.alpha.,7a.alpha.,7b.alpha.)-	Terpenoids	1.02838	0.00117753	0.00464334	0.0343832	-4.86215	down
4-Sec-butyl-2-tert-butylphenol	Phenol	1.02383	9.80537e-05	0.0032286	4.26497	2.09254	up
(3S,3aR)-3-Butyl-3a,4,5,6-tetrahydroisobenzofuran-1(3H)-one	Ester	1.02838	0.00117753	0.00464334	0.0343832	-4.86215	down
Cadina-1(10),6,8-triene	Terpenoids	0.963315	0.00583438	0.0113986	0.618442	-0.69329	insig
BenzAldehyde, 3,4-dihydroxy-	Aldehyde	1.02855	0.00107722	0.00464334	0.000192281	-12.3445	down
Butanoic acid, 2-methyl-, 3,7-dimethyl-2,6-octadienyl ester, (E)-	Ester	1.0284	0.0148435	0.0209829	8.25479e-07	-20.2083	down
Plumbagin	Phenol	1.02229	0.00590517	0.011487	16.2422	4.02168	up
Cedrol	Terpenoids	1.02838	0.00799369	0.0137646	7.18788e-05	-13.7641	down
.alpha.-Corocalene	Terpenoids	1.02852	0.00288441	0.00757578	8.93996e-05	-13.4494	down
(3aR,6R,8aR)-7,7-Dimethyl-8-methylenehexahydro-1H-3a,6-methanoazulen-3(2H)-one	Ester	1.02855	0.000730107	0.00464334	9.1044e-05	-13.4231	down
Fenobucarb	Ester	1.02724	0.00263361	0.00724108	38.187	5.25501	up
(E)-Tetradec-2-enal	Aldehyde	1.02748	0.0418217	0.0463456	9.8318e-05	-13.3122	down
(3E,7E)-1,5,5,8-Tetramethylcycloundeca-3,7-dienol	Terpenoids	0.963706	0.0110168	0.0172029	2.14597	1.10163	insig
6-fluoro-.beta.-methyl-1H-Indole-3-ethanAmine	Heterocyclic compound	0.952928	0.00398943	0.00893219	2.47702	1.30861	insig
Methane, di-p-tolyl-	Aromatics	0.919616	0.012747	0.0189104	0.676815	-0.563167	insig
1H-Cycloprop[e]azulen-7-ol, decahydro-1,1,7-trimethyl-4-methylene-, [1ar-(1a.alpha.,4a.alpha.,7.beta.,7a.beta.,7b.alpha.)]-	Terpenoids	1.02549	0.00108772	0.00464334	9.71976	3.28092	up
Citronellyl valerate	Ester	1.02782	0.0259668	0.0310773	7.03212e-05	-13.7957	down
1,3-Benzenediol, 5-pentyl-	Phenol	1.02758	0.0112953	0.0173873	155.073	7.27681	up
.tau.-Muurolol	Terpenoids	1.02826	0.00984822	0.0158464	0.000243309	-12.0049	down
Hexadecane, 2-methyl-	Hydrocarbons	1.02837	0.00848054	0.0143648	6.55398e-05	-13.8973	down
Cyclopentaneacetic acid, 3-oxo-2-pentyl-, methyl ester	Ester	0.997928	0.00889222	0.0149682	2.18648	1.12861	insig
.beta.-Acorenol	Terpenoids	1.02843	0.00811706	0.0139238	1.17288e-05	-16.3796	down
3-Butylisobenzofuran-1(3H)-one	Heterocyclic compound	0.506871	0.337944	0.347997	1.1809	0.239889	insig
Citronellyl tiglate	Terpenoids	1.01602	0.00108433	0.00464334	3.5331	1.82094	up
(1S,4aR,7R,8aR)-1,4a-Dimethyl-7-(prop-1-en-2-yl)decahydronaphthalen-1-ol	Terpenoids	1.02841	0.00656787	0.012213	8.12977e-05	-13.5864	down
1,8,11,14-Heptadecatetraene, (Z,Z,Z)-	Hydrocarbons	1.02838	0.00117753	0.00464334	0.0343832	-4.86215	down
2-Benzylidene-1-heptanol	Alcohol	1.02838	0.00117753	0.00464334	0.0343832	-4.86215	down
1(3H)-Isobenzofuranone, 3-butylidene-	Heterocyclic compound	1.02838	0.00117753	0.00464334	0.0343832	-4.86215	down
3-Cyclohexene-1-carboxAldehyde, 4-(4-hydroxy-4-methylpentyl)-	Aldehyde	1.02838	0.00117753	0.00464334	0.0343832	-4.86215	down
3-Buten-2-one, 4-(4-hydroxy-2,2,6-trimethyl-7-oxabicyclo[4.1.0]hept-1-yl)-	Ketone	1.02838	0.00117753	0.00464334	0.0343832	-4.86215	down
3,7-Cyclodecadien-1-one, 3,7-dimethyl-10-(1-methylethylidene)-, (E,E)-	Terpenoids	1.02838	0.00117753	0.00464334	0.0343832	-4.86215	down
4,8-Methanoazulen-9-ol, decahydro-2,2,4,8-tetramethyl-, stereoisomer	Terpenoids	1.02836	0.00650181	0.012174	6106.56	12.5761	up
(Z)-3-Butylidene-4,5-dihydroisobenzofuran-1(3H)-one	Ester	1.02838	0.00117753	0.00464334	0.0343832	-4.86215	down
2,6,9,11-Dodecatetraenal, 2,6,10-trimethyl-, (E,E,E)-	Terpenoids	1.02838	0.00117753	0.00464334	0.0343832	-4.86215	down
Octanal, 2-(phenylmethylene)-	Acid	1.02838	0.00117753	0.00464334	0.0343832	-4.86215	down
1-Naphthalenol, 5,6,7,8-tetrahydro-2,5-dimethyl-8-(1-methylethyl)-	Phenol	1.01801	0.214671	0.222756	0.000479504	-11.0262	insig
Octanoic acid, octyl ester	Ester	1.02838	0.00117753	0.00464334	0.0343832	-4.86215	down
cis-3-Hexenyl salicylate	Ester	1.02749	0.0399706	0.044485	0.000181723	-12.426	down
Benzene, 1,1'-(1,1,2,2-tetramethyl-1,2-ethanediyl)bis-	Aromatics	1.02838	0.00117753	0.00464334	0.0343832	-4.86215	down
9-Tetradecen-1-ol, acetate, (E)-	Ester	1.02838	0.00117753	0.00464334	0.0343832	-4.86215	down
2-Propanone, 1,3-diphenyl-	Aromatics	1.02838	0.00117753	0.00464334	0.0343832	-4.86215	down
Hippuric Acid	Acid	1.02838	0.00117753	0.00464334	0.0343832	-4.86215	down
1H-Indole-3-carboxaldehyde	Heterocyclic compound	1.00282	0.000785847	0.00464334	1.41852	0.504388	insig
2(3H)-Naphthalenone, 4,4a,5,6,7,8-hexahydro-4a,5-dimethyl-3-(1-methylethylidene)-, (4ar-cis)-	Terpenoids	1.00282	0.000785847	0.00464334	1.41852	0.504388	insig
7-Ethoxycoumarin	Heterocyclic compound	1.00282	0.000785847	0.00464334	1.41852	0.504388	insig
Ethotoin	Heterocyclic compound	1.02838	0.00117753	0.00464334	0.0343832	-4.86215	down
Ethanone, 1-[4-(1-piperazinyl)phenyl]-	Heterocyclic compound	1.02834	0.00706548	0.0127541	0.000250745	-11.9615	down
(S)-3-(1-methyl-2-pyrrolidinyl)-Pyridine	Heterocyclic compound	1.02853	0.00120719	0.00471015	0.000169487	-12.5265	down
.beta.-Bisabolene	Terpenoids	1.01526	0.0180328	0.0241751	0.145698	-2.77895	down
2H-Pyran, tetrahydro-4-methyl-2-(2-methyl-1-propenyl)-	Terpenoids	1.02844	0.00586395	0.0114233	3.97645e-05	-14.6182	down
Octane, 5-ethyl-2-methyl-	Hydrocarbons	1.02838	0.00117753	0.00464334	0.0343832	-4.86215	down
Butanoic Acid, 3-hydroxy-3-methyl-	Acid	0.822996	0.136198	0.142422	1.56464	0.64583	insig
1,4-Methanoazulen-9-ol, decahydro-1,5,5,8a-tetramethyl-, [1R-(1.alpha.,3a.beta.,4.alpha.,8a.beta.,9S*)]-	Terpenoids	1.00282	0.000785847	0.00464334	1.41852	0.504388	insig
3-Butylthiophene	Heterocyclic compound	1.02852	0.00279531	0.00744658	8.19474e-06	-16.8969	down
(1S,4aR,7R)-1,4a-Dimethyl-7-(prop-1-en-2-yl)-1,2,3,4,4a,5,6,7-octahydronaphthalene	Terpenoids	1.02277	0.0234351	0.0292353	202.943	7.66493	up
Citronellyl isobutyrate	Ester	1.02838	0.00117753	0.00464334	0.0343832	-4.86215	down
Farnesene epoxide, E-	Terpenoids	1.02844	0.00400453	0.00893219	4510.51	12.1391	up
(S)-3,3,6-Trimethylhepta-1,5-dien-4-yl acetate	Ester	1.02852	0.000501235	0.00442267	41.2562	5.36654	up
Furan, 2-pentyl-	Heterocyclic compound	1.02833	0.0271878	0.032281	4.80243e+06	22.1953	up
Glycidol	Alcohol	1.02856	0.000930447	0.00464334	152930	17.2225	up
7-Oxabicyclo[4.1.0]heptane, 1-methyl-4-(1-methylethenyl)-	Terpenoids	1.02853	0.00293653	0.00763836	391615	18.5791	up
1,5-Heptadiene, 2-methyl-, (Z)-	Hydrocarbons	1.02855	0.00198309	0.00614031	1.28282e+07	23.6128	up
Benzene, pentamethyl-	Aromatics	1.02818	0.0237922	0.0294945	100682	16.6194	up
1,3-Cyclohexadiene, 5-butyl-	Hydrocarbons	1.02856	0.00179825	0.00576635	1.40839e+07	23.7475	up
Methacrylamide	Amine	1.02853	0.00305864	0.00777621	280999	18.1002	up
3-Penten-2-one, 4-methyl-	Ketone	1.02853	0.00336866	0.00825353	1.86477e+06	20.8306	up
3-FurAldehyde	Heterocyclic compound	1.02856	0.000769424	0.00464334	1.74848e+06	20.7377	up
Ethanone, 1-(3-methylphenyl)-	Ketone	1.02855	0.00144396	0.0051164	172577	17.3969	up
6-Octenal, 7-methyl-3-methylene-	Aldehyde	1.02853	0.00373022	0.00862904	2.81264e+06	21.4235	up
Betahistine	Heterocyclic compound	1.02857	0.000202275	0.00420265	234947	17.842	up
Dodecane, 5-methyl-	Hydrocarbons	1.02857	0.000588921	0.00464334	53277.9	15.7013	up
Benzoic acid, 2-hydroxy-, ethyl ester	Ester	1.02852	0.00303739	0.00773675	18369	14.165	up
Nonane, 4,5-dimethyl-	Hydrocarbons	1.02855	0.000914222	0.00464334	163850	17.322	up
2-Methyl-7-exo-vinylbicyclo[4.2.0]oct-1(2)-ene	Hydrocarbons	1.02857	7.47191e-05	0.00313153	3.90762e+06	21.8979	up
2-(2-Acetoxy-1-propyl)furan, (S)	Heterocyclic compound	1.02855	0.0011859	0.00465397	935753	19.8358	up
Benzoic acid, ethyl ester	Ester	1.02855	0.00160703	0.00539676	1.48067e+06	20.4978	up
2,6,6-trimethyl-1-Cyclohexene-1-carboxaldehyde	Terpenoids	1.02854	0.00142149	0.005078	246202	17.9095	up
1-Propanone, 1-cyclopropyl-	Ketone	1.02854	0.00156653	0.005327	329693	18.3308	up
Thiophene, 3-methyl-	Heterocyclic compound	1.02851	0.00331929	0.00821572	44023.5	15.426	up
Cyclobutanone, 2,2,3-trimethyl-	Ketone	1.02856	0.000825815	0.00464334	257121	17.9721	up
E-1-Methoxy-4-hexene	Hydrocarbons	1.02853	0.00331519	0.00821572	1.39132e+07	23.73	up
5-Hepten-2-one, 6-methyl-	Ketone	1.02848	0.00697098	0.012649	1.78968e+06	20.7713	up
p-Cresol	Phenol	1.02855	0.00138028	0.00503617	3.06375e+06	21.5469	up
5-Nonen-4-one, 6-methyl-	Ketone	1.02848	0.00466529	0.00981019	53151.7	15.6978	up
3-Imidazol-1-ylpropanenitrile	Heterocyclic compound	1.02852	0.00599321	0.0115988	6.15626e+06	22.5536	up
BenzAldehyde, 2-ethyl-	Aldehyde	1.02854	0.00270411	0.00728651	199423	17.6055	up
(R)-(+)-1-(p-Tolyl)ethylAmine	Amine	1.02856	0.00185974	0.00589355	99347.6	16.6002	up
BenzAldehyde, 4-methoxy-	Aldehyde	1.02844	0.012935	0.0190844	1.93036e+06	20.8804	up
Carvone	Terpenoids	1.02856	0.000709754	0.00464334	4.45107e+06	22.0857	up
3,6-Octadien-1-ol, 3,7-dimethyl-, (Z)-	Terpenoids	1.02855	0.00174296	0.00566988	3.23359e+06	21.6247	up
Pyridine, 2,3,4,5-tetrahydro-	Heterocyclic compound	1.02839	0.0138941	0.0200633	481092	18.876	up
ParAldehyde	Aldehyde	1.02855	0.00165581	0.00545205	2.17476e+07	24.3744	up
1,3-Cyclohexadiene, 1-methyl-4-(1-methylethyl)-	Terpenoids	1.02806	0.0378262	0.0424014	235802	17.8472	up
Acetic acid, hexyl ester	Ester	1.02829	0.0312553	0.0360638	4.46121e+06	22.089	up
Pentanenitrile, 5-(methylthio)-	Others	1.02848	0.007863	0.0136265	345587	18.3987	up
2,3-Dimethylanisole	Ether	1.02844	0.0064182	0.0120888	56124.2	15.7763	up
1-Hexanol, 5-methyl-2-(1-methylethyl)-, acetate	Ester	1.02846	0.00961972	0.0156089	744342	19.5056	up
BenzAldehyde, 2,5-dimethyl-	Aldehyde	1.02857	2.73874e-05	0.00231081	15155.3	13.8875	up
Citral	Terpenoids	1.02857	0.000233558	0.00442267	5.07675e+06	22.2755	up
7-Oxabicyclo[4.1.0]heptan-2-one, 6-methyl-3-(1-methylethyl)-	Ketone	1.02857	0.000437459	0.00442267	378124	18.5285	up
2-Decen-1-ol, (E)-	Alcohol	1.0284	0.00800593	0.0137682	88089.3	16.4267	up
1-Dodecene	Hydrocarbons	1.02839	0.0120748	0.0182746	138597	17.0805	up
Pyrrole	Heterocyclic compound	1.02845	0.00744582	0.0131741	38432.3	15.23	up
8-Nonen-2-one	Ketone	1.02849	0.00708081	0.0127541	1.4925e+06	20.5093	up
Thiazole, 2,4,5-trimethyl-	Heterocyclic compound	1.02824	0.013721	0.0198962	14678.5	13.8414	up
Pyrazine, (2-methylpropyl)-	Heterocyclic compound	1.02848	0.00647409	0.0121389	315888	18.2691	up
Propanoic acid, 2-methyl-, 2-methylbutyl ester	Ester	1.02854	0.0014256	0.005078	125582	16.9383	up
2-Heptenoic Acid	Acid	1.02821	0.029139	0.034027	1.19639e+06	20.1903	up
4-Isopropyl-1-methylcyclohex-2-enol	Terpenoids	1.02854	0.00141838	0.005078	78149.3	16.2539	up
1-methyl-2-nitro-Benzene	Aromatics	1.02839	0.00941062	0.015362	36720.2	15.1643	up
1-(Furan-2-yl)-2-methylpentan-1-one	Heterocyclic compound	1.02857	0.000189205	0.00410677	96748.7	16.562	up
2,6-Octadien-1-ol, 3,7-dimethyl-	Terpenoids	1.02846	0.00971023	0.015718	1.24158e+06	20.2437	up
Phenol, 4-propyl-	Phenol	1.02852	0.00319733	0.00803797	205725	17.6504	up
1-Hexanol	Alcohol	1.02856	0.000673012	0.00464334	8.44047e+06	23.0089	up
3-Hexanone, 2,2-dimethyl-	Ketone	1.02847	0.0065364	0.0121944	406716	18.6337	up
2-Hepten-1-ol, (E)-	Alcohol	1.02855	0.00192719	0.00602548	1.16967e+07	23.4796	up
1H-Pyrrole-2-carboxAldehyde	Heterocyclic compound	1.02844	0.00961962	0.0156089	378666	18.5306	up
7-Octen-2-ol, 2,6-dimethyl-	Terpenoids	1.02851	0.00350856	0.0084085	160271	17.2902	up
Fenchone	Terpenoids	1.02853	0.00492787	0.0101412	1.68632e+07	24.0074	up
cis-Chrysanthenol	Terpenoids	1.0285	0.00614866	0.0117241	1.06469e+06	20.022	up
Linalyl acetate	Terpenoids	1.02855	0.00242096	0.00685178	243358	17.8927	up
2,4-Decadien-1-ol	Alcohol	1.02857	0.000164717	0.00404809	2.83169e+06	21.4332	up
(2,2,6-Trimethyl-bicyclo[4.1.0]hept-1-yl)-methanol	Alcohol	1.02846	0.00961863	0.0156089	1.17505e+06	20.1643	up
Hydroperoxide, 1,4-dioxan-2-yl	Heterocyclic compound	1.02845	0.011109	0.0172779	1.44011e+06	20.4577	up
1-Ethylpropyl acetate	Ester	1.02852	0.00266919	0.00726494	73858.6	16.1725	up
4-Hexen-3-one	Ketone	1.02855	0.00134033	0.0049465	840413	19.6807	up
1,7-Diazabicyclo[2.2.0]heptane	Heterocyclic compound	1.02851	0.00300817	0.00772059	35261.4	15.1058	up
5-Heptenal, 2,6-dimethyl-	Aldehyde	1.0284	0.00686713	0.0124941	14251.4	13.7988	up
Pyrazine, 2-methoxy-3-(1-methylethyl)-	Heterocyclic compound	1.02853	0.00273065	0.00732878	3.7807e+06	21.8502	up
Benzene, 1,4-dichloro-	Aromatics	1.02842	0.0106316	0.0167086	259439	17.985	up
Acetamide	Amine	1.02854	0.00248415	0.00697214	479124	18.87	up
3(2H)-Thiophenone, dihydro-2-methyl-	Heterocyclic compound	1.02857	0.000837555	0.00464334	1.60113e+07	23.9326	up
Octanoic acid, methyl ester	Ester	1.02837	0.0182669	0.0244114	1.22453e+06	20.2238	up
1-Octyl trifluoroacetate	Ester	1.02854	0.00234926	0.00672263	6.0494e+06	22.5284	up
Benzene, 1,2-dimethoxy-	Aromatics	1.02855	0.00116036	0.00464334	119636	16.8683	up
3-Isopropylidene-5-methyl-hex-4-en-2-one	Ketone	1.02855	0.00188215	0.0059506	3.58851e+06	21.775	up
(+)-(E)-Limonene oxide	Terpenoids	1.02855	0.00112771	0.00464334	887072	19.7587	up
Formic acid, 2-phenylethyl ester	Ester	1.0284	0.0070242	0.0127114	11436	13.4813	up
3,6-Dimethyl-2,3,3a,4,5,7a-hexahydrobenzofuran	Heterocyclic compound	1.02856	0.00100307	0.00464334	1.80093e+06	20.7803	up
Benzene, 1-ethenyl-4-methoxy-	Aromatics	1.02839	0.011256	0.0173664	91046.1	16.4743	up
2,5-Octanedione	Ketone	1.0285	0.00499743	0.0102375	799777	19.6092	up
Hexane, 2,3-dimethyl-	Hydrocarbons	1.02855	0.0011668	0.00464334	2.88386e+06	21.4596	up
1-Pentanol	Alcohol	1.02855	0.0010636	0.00464334	3.74742e+06	21.8375	up
Acetylacetone	Ketone	1.02848	0.00709445	0.0127541	32321.8	14.9802	up
1,4-Cyclohexadiene, 1-methyl-	Hydrocarbons	1.02853	0.00216123	0.00644075	594329	19.1809	up
Pyrazine, 2,6-dimethyl-	Heterocyclic compound	1.0285	0.0035815	0.00848694	44934.2	15.4555	up
Diethoxymethyl acetate	Ester	1.02811	0.0283899	0.0332694	72832.4	16.1523	up
2-Acetylpyrrolidine	Heterocyclic compound	1.02848	0.00378564	0.00868802	57201.5	15.8038	up
Formic acid, phenylmethyl ester	Ester	1.02857	5.60765e-05	0.00261046	97606.9	16.5747	up
Bicyclo[3.1.0]hexan-3-one, 4-methyl-1-(1-methylethyl)-	Terpenoids	1.02852	0.000501235	0.00442267	41.2562	5.36654	up
Camphor	Terpenoids	1.02855	0.00100715	0.00464334	1.38776e+06	20.4043	up
2-Octanol, acetate	Ester	1.02841	0.00656455	0.012213	10514.8	13.3601	up
trans,cis-2,6-Nonadien-1-ol	Alcohol	1.02856	0.00102425	0.00464334	7.65694e+06	22.8683	up
Formamide, N-phenyl-	Amine	1.0285	0.00404279	0.00897098	27560	14.7503	up
Acetic acid, phenyl ester	Ester	1.02795	0.0362697	0.0409056	54606.2	15.7368	up
1H-Imidazole-4-methanol	Heterocyclic compound	1.02852	0.000501235	0.00442267	41.2562	5.36654	up
6-Ethyl-5,6-dihydro-2H-pyran-2-one	Heterocyclic compound	1.02853	0.00380342	0.00868802	2.36019e+06	21.1705	up
Phenol, 3-methyl-	Phenol	1.02855	0.00154749	0.00529625	3.22839e+06	21.6224	up
4-Methyl-5-nonanone	Ketone	1.02822	0.0224037	0.0282928	115089	16.8124	up
Propanoic acid, hexyl ester	Ester	1.02848	0.00952453	0.0155104	4.64823e+06	22.1483	up
DiSulfur compounds, dipropyl	Sulfur compounds	1.02828	0.018091	0.0242291	99533.9	16.6029	up
5-Methyl-2-thiophenecarboxaldehyde	Heterocyclic compound	1.02844	0.0106639	0.0167399	760027	19.5357	up
2-Cyclohexen-1-ol, 1-methyl-4-(1-methylethenyl)-, trans-	Alcohol	1.02853	0.00164754	0.00545205	46887.3	15.5169	up
Cyclohexane, (1,1-dimethylpropyl)-	Hydrocarbons	1.02831	0.0139897	0.0200703	37214.5	15.1836	up
(Z)-2,2-Dimethyl-3-(3-methylpenta-2,4-dien-1-yl)oxirane	Terpenoids	1.02855	0.00133418	0.0049465	623938	19.251	up
Phenol, 2-ethyl-	Phenol	1.0285	0.00544882	0.0108175	450301	18.7805	up
cis-p-Mentha-2,8-dien-1-ol	Terpenoids	1.02853	0.00195979	0.00609612	116424	16.829	up
DextroamphetAmine	Amine	1.02854	0.00114104	0.00464334	84503.3	16.3667	up
2H-Pyran, 3,6-dihydro-4-methyl-2-(2-methyl-1-propenyl)-	Terpenoids	1.02821	0.0185624	0.0246889	29748.1	14.8605	up
BenzAldehyde, 3-ethyl-	Aldehyde	1.02855	0.000863025	0.00464334	96397.2	16.5567	up
Phenol, 2,4-dichloro-	Phenol	1.02857	0.000564313	0.00464334	48967.9	15.5795	up
1,2-Propanedione, 1-phenyl-	Ketone	1.02857	0.000736374	0.00464334	101271	16.6279	up
Propanal, dipropylhydrazone	Amine	1.02852	0.00437647	0.00949876	372837	18.5082	up
Naphthalene, 1,2,3,4,4a,5,6,7-octahydro-4a-methyl-	Aromatics	1.02857	0.000905143	0.00464334	703949	19.4251	up
3,5-Dimethyl-1-butylpyrazole	Heterocyclic compound	1.02855	0.00151512	0.00524357	780487	19.574	up
Bicyclo[3.1.1]hept-2-ene-2-carboxaldehyde, 6,6-dimethyl-	Terpenoids	1.02852	0.000501235	0.00442267	41.2562	5.36654	up
Tropinone	Heterocyclic compound	1.02854	0.00258091	0.00713981	582858	19.1528	up
Estragole	Aromatics	1.02851	0.00400483	0.00893219	195129	17.5741	up
1-Methylcyclohexylcarboxylic Acid	Acid	1.02852	0.000501235	0.00442267	41.2562	5.36654	up
p-Menth-2-en-7-ol, cis-	Phenol	1.02857	0.00012871	0.00369698	1.34328e+06	20.3573	up
Carvone oxide, trans-	Terpenoids	1.02856	0.000865197	0.00464334	349809	18.4162	up
2,4-Nonadienal, (E,E)-	Aldehyde	1.02856	0.00100326	0.00464334	3.39484e+07	25.0168	up
2-Oxabicyclo[2.2.2]octan-6-one, 1,3,3-trimethyl-	Terpenoids	1.02856	0.00104371	0.00464334	2.96564e+06	21.4999	up
Ethanone, 1-(2,4-dimethylphenyl)-	Ketone	1.02852	0.000501235	0.00442267	41.2562	5.36654	up
AcetAldehyde, (3,3-dimethylcyclohexylidene)-, (Z)-	Aldehyde	1.02857	0.00038156	0.00442267	160911	17.2959	up
2-Hexenal	Aldehyde	1.02853	0.00262791	0.00724015	573750	19.1301	up
2-Methyl-3-furanthiol	Heterocyclic compound	1.02854	0.00222576	0.00653212	1.71746e+07	24.0338	up
2-Methyl-2,5-divinyltetrahydrofuran	Heterocyclic compound	1.02852	0.000501235	0.00442267	41.2562	5.36654	up
Ethyl tiglate	Ester	0.482263	0.353149	0.362824	1.20396	0.267786	insig
Furan, 2-butyltetrahydro-	Heterocyclic compound	1.02847	0.00982964	0.0158353	3.56984e+06	21.7674	up
1-ButanAmine, N-methyl-N-2-propenyl-	Amine	1.02856	0.0007866	0.00464334	3.35717e+06	21.6788	up
Thiophene, 3-ethyl-	Heterocyclic compound	1.02855	0.00100984	0.00464334	5.4724e+06	22.3837	up
3-Heptanol, 6-methyl-	Alcohol	1.02853	0.00237012	0.00675033	126797	16.9522	up
1H-Pyrrole-2,5-dione	Heterocyclic compound	1.02797	0.0307919	0.035651	48286.3	15.5593	up
3(2H)-Pyridazinone	Heterocyclic compound	1.02856	0.000627966	0.00464334	78317.5	16.257	up
1,1-diethoxy-2-methyl-Propane	Ether	1.02824	0.0170673	0.0232132	40376.5	15.3012	up
2-Propanol, 1-(dimethylamino)-, acetate (ester)	Ester	1.02852	0.00252683	0.00704797	15618.5	13.931	up
3-Heptanol	Alcohol	1.02856	0.001224	0.00473466	33356.9	15.0257	up
2-Buten-1-ol, 3-methyl-, acetate	Ester	1.02852	0.000501235	0.00442267	41.2562	5.36654	up
Tiglic Acid	Acid	1.02831	0.0246776	0.0300404	1.61845e+06	20.6262	up
2-Propenoic acid, butyl ester	Ester	1.02855	0.00300032	0.00771512	505473	18.9473	up
Dicyandiamide	Nitrogen compounds	1.02854	0.00189309	0.00596796	554928	19.0819	up
Allyl Sulfur compounds	Sulfur compounds	1.02853	0.00345292	0.00833426	1.98878e+06	20.9235	up
Pentanoic acid, 4-methyl-, methyl ester	Ester	1.02842	0.00839005	0.0142473	55019.7	15.7477	up
Ethanone, 1-(2-furanyl)-	Heterocyclic compound	1.02842	0.00885801	0.0149292	67078.6	16.0336	up
4-Pentenyl Acetate	Ester	1.02854	0.00351289	0.0084085	2.46871e+07	24.5573	up
2-Methylbut-2-en-1-yl acetate	Alcohol	1.02752	0.060678	0.0653232	59979.3	15.8722	insig
2-Acetyl-1-pyrroline	Heterocyclic compound	1.02817	0.016982	0.0231572	18789.8	14.1977	up
1,4-Pentanediol	Alcohol	1.02852	0.000501235	0.00442267	41.2562	5.36654	up
Cyclopentanol, acetate	Ester	1.02852	0.000501235	0.00442267	41.2562	5.36654	up
1H-1,2,3-Triazole	Heterocyclic compound	1.02828	0.0148192	0.0209706	76288.8	16.2192	up
2-Butenoic Acid, 2-methyl-	Acid	1.02838	0.0111392	0.0172849	15399.2	13.9106	up
Cyclopentene, 1-butyl-	Hydrocarbons	1.02834	0.0249668	0.0303105	4.52182e+06	22.1085	up
Benzene, 1,2,4-trimethyl-	Aromatics	1.00459	0.0378786	0.0424014	5.06573	2.34077	up
Butanoic acid, 2-methylpropyl ester	Ester	1.02855	0.00134171	0.0049465	884140	19.7539	up
BenzAldehyde	Aldehyde	1.02856	0.000683092	0.00464334	7.30113e+06	22.7997	up
Bicyclo[3.1.0]hexane, 4-methylene-1-(1-methylethyl)-	Terpenoids	1.02846	0.0194804	0.0256322	2.94307e+08	28.1327	up
Dimethyl triSulfur compounds	Sulfur compounds	1.02833	0.0119102	0.0181066	30573.3	14.9	up
2-Propenoic acid, 2-methyl-, 2-chloroethyl ester	Ester	1.02846	0.0162858	0.0224117	56621546	25.7548	up
DiSulfur compounds, ethyl 1-methylethyl	Sulfur compounds	0.83042	0.154447	0.161131	1.73247	0.792827	insig
Isomaltol	Heterocyclic compound	1.02847	0.00643537	0.0120888	621166	19.2446	up
5-Hepten-2-ol, 6-methyl-	Alcohol	1.02846	0.00900025	0.015049	724374	19.4664	up
5-Isopropyl-3,3-dimethyl-2-methylene-2,3-dihydrofuran	Heterocyclic compound	1.02819	0.0252223	0.0304835	110740	16.7568	up
2-Octanone	Ketone	1.02839	0.0108257	0.0169544	210493	17.6834	up
Bicyclo[3.2.1]oct-2-ene, 3-methyl-4-methylene-	Terpenoids	1.02851	0.00378879	0.00868802	996860	19.927	up
Butanoic acid, 2-methyl-, 2-methylpropyl ester	Ester	1.02848	0.0113484	0.0174492	1.52798e+07	23.8651	up
3-Hexen-1-ol, acetate, (Z)-	Ester	1.00357	0.0239887	0.0295855	2.19187	1.13216	up
3H-1,2,4-Triazol-3-one, 1,2-dihydro-	Heterocyclic compound	1.02856	0.000763439	0.00464334	77410.5	16.2402	up
3-Mercapto-3-methylbutyl formate (ester)	Ester	1.02844	0.00803614	0.0138025	138007	17.0744	up
2-Ethylpiperidine	Heterocyclic compound	1.0283	0.016898	0.0230894	105115	16.6816	up
Nonane, 3,7-dimethyl-	Hydrocarbons	1.02852	0.000501235	0.00442267	41.2562	5.36654	up
Hexanoic acid, 1-methylethyl ester	Ester	1.02836	0.0129062	0.0190628	106054	16.6944	up
Benzene, 1,4-diethyl-	Aromatics	1.02811	0.0330002	0.0376583	191362	17.5459	up
2-Pentanone, 4-mercapto-4-methyl-	Ketone	1.02852	0.000501235	0.00442267	41.2562	5.36654	up
BenzeneacetAldehyde	Aldehyde	1.02855	0.0014926	0.00522024	1.0607e+06	20.0166	up
2-methylprop-2-enoyl 2-methylprop-2-enoate	Others	1.02825	0.0206698	0.0267027	116929	16.8353	up
2-Ethyl-3-methoxypyrazine	Heterocyclic compound	1.02847	0.00421099	0.0092738	27104.1	14.7262	up
BenzAldehyde, 2-methyl-	Aldehyde	1.02837	0.0196213	0.0257422	1.8742e+06	20.8378	up
1,2,4-Triazine-3,5(2H,4H)-dione	Heterocyclic compound	1.02857	0.000438963	0.00442267	763790	19.5428	up
2-Furanmethanol, 5-ethenyltetrahydro-.alpha.,.alpha.,5-trimethyl-, cis-	Heterocyclic compound	1.02845	0.00947935	0.0154555	560234	19.0957	up
BenzAldehyde, 3-methyl-	Aldehyde	1.02847	0.00524597	0.0105986	174537	17.4132	up
1-Octanol	Alcohol	1.02853	0.00332889	0.00821572	1.61659e+06	20.6245	up
1,10-Undecadiene	Hydrocarbons	1.02855	0.00139394	0.0050723	3.12966e+06	21.5776	up
2,3-Dimethyl-5-ethylpyrazine	Heterocyclic compound	1.02847	0.00616152	0.0117321	90307.6	16.4626	up
Benzene, 1,2,4,5-tetramethyl-	Aromatics	1.02855	0.00054466	0.00464334	87082.2	16.4101	up
(E)-2-Methylbut-2-en-1-yl methacrylate	Ester	1.02854	0.00179264	0.00576635	1.15069e+06	20.1341	up
Thiophene, 2-butyl-	Heterocyclic compound	1.02845	0.00815759	0.0139756	365490	18.4795	up
6-Nonenal, (Z)-	Aldehyde	1.02843	0.0183022	0.0244133	2.0622e+07	24.2977	up
2-Octen-1-ol, (E)-	Alcohol	1.02851	0.00502455	0.0102619	1.71148e+06	20.7068	up
Butanoic acid, 2-methyl-, 2-methylbutyl ester	Ester	1.02849	0.00774461	0.0135178	2.3921e+06	21.1898	up
Benzenemethanol, 4-methyl-	Alcohol	1.02852	0.000501235	0.00442267	41.2562	5.36654	up
Bicyclo[3.1.0]hexan-2-ol, 2-methyl-5-(1-methylethyl)-, (1.alpha.,2.alpha.,5.alpha.)-	Terpenoids	1.02846	0.00596828	0.0115764	181463	17.4693	up
Fenchol	Terpenoids	1.02851	0.0073495	0.0130622	1.26941e+07	23.5977	up
3-Nonen-5-yne, 4-ethyl-, (Z)-	Hydrocarbons	1.02856	0.000651794	0.00464334	174469	17.4126	up
Benzene, 1-methyl-4-(1-methylethenyl)-	Aromatics	1.02853	0.00279661	0.00744658	1.48478e+06	20.5018	up
Benzenemethanol, .alpha.,4-dimethyl-	Alcohol	1.02854	0.00159363	0.00536508	332868	18.3446	up
p-Mentha-1(7),2-dien-8-ol	Terpenoids	1.02853	0.00360845	0.00850556	45030.7	15.4586	up
BenzeneacetAldehyde, 4-methyl-	Aldehyde	1.02856	0.00072988	0.00464334	152576	17.2192	up
Bicyclo[3.1.1]hept-2-en-6-one, 2,7,7-trimethyl-	Terpenoids	0.964866	0.00680591	0.0124491	1.6259	0.701243	insig
Cyclohexanecarboxylic Acid	Acid	1.02832	0.0162771	0.0224117	135271	17.0455	up
Furan, 3-(4-methyl-3-pentenyl)-	Terpenoids	1.02849	0.00976318	0.0157545	1.22235e+07	23.5431	up
Acetamide, N-(aminocarbonyl)-	Amine	1.02855	0.00131853	0.00493078	4515.15	12.1406	up
Terpinen-4-ol	Terpenoids	1.02839	3.34356e-08	1.862e-05	10.3562	3.37242	up
Benzyl nitrile	Nitrogen compounds	1.02855	0.000702605	0.00464334	334474	18.3515	up
Benzoxazole, 2-methyl-	Heterocyclic compound	1.02855	0.00141828	0.005078	57563.1	15.8129	up
2-Phenylpropenal	Aromatics	1.02849	0.00377434	0.00868802	64887.4	15.9857	up
Cyclohexene, 3,4-diethenyl-1,6-dimethyl-	Hydrocarbons	1.02855	0.0009575	0.00464334	435460	18.7322	up
2-Nonenal	Aldehyde	1.02852	0.00532025	0.0106843	8.42485e+06	23.0062	up
2,6-Nonadienal, (E,Z)-	Aldehyde	1.02852	0.00536072	0.0107056	8.21114e+06	22.9692	up
Cyclooctyl Alcohol	Alcohol	1.02852	0.00534214	0.0106843	6.13988e+06	22.5498	up
endo-Borneol	Terpenoids	1.02856	0.000300481	0.00442267	159982	17.2875	up
Acetic acid, phenylmethyl ester	Ester	1.02846	0.00684278	0.0124753	213078	17.701	up
Bicyclo[2.2.1]heptan-2-ol, 1,7,7-trimethyl-, (1S-endo)-	Terpenoids	1.02856	0.00101245	0.00464334	1.35175e+06	20.3664	up
3-p-Menthen-7-al	Aldehyde	1.02853	0.00289941	0.00760039	853494	19.703	up
BenzAldehyde, 4-ethyl-	Aldehyde	1.02856	0.00184622	0.00587828	63498.6	15.9544	up
3,4-Dimethoxytoluene	Aromatics	1.02714	0.052818	0.0575964	10032.3	13.2924	insig
1-Pentanone, 1-(2-furanyl)-	Heterocyclic compound	1.02854	0.00254319	0.00707898	561077	19.0978	up
Bicyclo[3.1.1]heptan-3-ol, 2,6,6-trimethyl-, (1.alpha.,2.beta.,3.alpha.,5.alpha.)-	Terpenoids	1.02847	0.00876145	0.0147957	743141	19.5033	up
Cyclohexanone, 5-methyl-2-(1-methylethenyl)-	Terpenoids	1.02856	0.000918019	0.00464334	908521	19.7932	up
Isopinocarveol	Terpenoids	1.02852	0.0042238	0.00928686	972437	19.8912	up
2-Octenoic Acid	Acid	1.02857	4.37007e-05	0.00248628	324416	18.3075	up
2-Picoline, 6-nitro-	Heterocyclic compound	1.0285	0.00464809	0.00978928	117607	16.8436	up
Butanoic acid, hexyl ester	Ester	1.02856	0.000989764	0.00464334	107784	16.7178	up
Undecane, 2,5-dimethyl-	Hydrocarbons	1.02796	0.034702	0.0393348	54466.7	15.7331	up
2-Nonanol	Alcohol	1.02841	0.0114264	0.0175291	382729	18.546	up
3,7-Octadiene-2,6-diol, 2,6-dimethyl-	Alcohol	1.02852	0.000501235	0.00442267	41.2562	5.36654	up
3-Octen-1-ol, acetate, (Z)-	Ester	1.02856	0.000897614	0.00464334	30619.9	14.9022	up
Undecane, 4,6-dimethyl-	Hydrocarbons	1.02851	0.00532801	0.0106843	1.13921e+06	20.1196	up
Butanoic acid, 1-methylhexyl ester	Ester	1.02855	0.00071413	0.00464334	170510	17.3795	up
Carveol	Terpenoids	1.02795	0.00340346	0.00829363	0.0233332	-5.42147	down
m-Aminophenylacetylene	Amine	1.02855	0.000961274	0.00464334	544200	19.0538	up
(-)-cis-Isopiperitenol	Terpenoids	1.02851	0.00236092	0.00673837	19290.6	14.2356	up
(-)-trans-Isopiperitenol	Terpenoids	0.998034	0.00367124	0.00857469	1.66134	0.732351	insig
cis-7-Decen-1-al	Aldehyde	1.02852	0.000501235	0.00442267	41.2562	5.36654	up
Cyclooctane, 1,5-dimethyl-2,6-bis(methylene)-	Hydrocarbons	1.02857	0.000166201	0.00404809	85462	16.383	up
Lilac Alcohol C	Alcohol	1.02856	0.000549681	0.00464334	235546	17.8457	up
8-Azabicyclo[3.2.1]octane, 3-chloro-8-methyl-	Heterocyclic compound	1.02837	0.00967856	0.0156855	25747.1	14.6521	up
8-Azabicyclo[3.2.1]octan-3-ol, 8-methyl-, endo-	Heterocyclic compound	1.02857	0.000180033	0.00404809	209511	17.6767	up
1,6-Octadien-3-ol, 3,7-dimethyl-, formate	Ester	1.02856	0.000366875	0.00442267	190296	17.5379	up
1,4-Methano-1H-Cyclopropa[d]pyridazine, 4,4a,5,5a-tetrahydro-6,6-dimethyl-, (1.alpha.,4.alpha.,4a.alpha.,5a.alpha.)-	Heterocyclic compound	1.02856	0.00083642	0.00464334	185757	17.5031	up
3-Cyclohexene-1-acetAldehyde, .alpha.,4-dimethyl-	Aldehyde	1.02853	0.00268428	0.00726646	355771	18.4406	up
2-Cyclohexen-1-ol, 3-methyl-6-(1-methylethyl)-, trans-	Terpenoids	1.02846	0.00906053	0.0150637	791169	19.5936	up
n-Caproic acid vinyl ester	Ester	1.02625	0.00448702	0.00963134	5.47836	2.45374	up
Butanoic acid, 3-methyl-, hexyl ester	Ester	1.02856	0.000652863	0.00464334	3.68301e+06	21.8125	up
2-Cyclohexen-1-one, 3-methyl-6-(1-methylethyl)-	Terpenoids	1.02855	0.0010447	0.00464334	30168.9	14.8808	up
Phenol, 4-methyl-2-nitro-	Phenol	1.02854	0.00165316	0.00545205	689150	19.3945	up
Benzoic acid, 2-propenyl ester	Ester	1.02841	0.0101307	0.0160899	130521	16.9939	up
Carvenone	Terpenoids	1.02852	0.000501235	0.00442267	41.2562	5.36654	up
Benzenemethanol, 3-hydroxy-	Alcohol	1.02852	0.000501235	0.00442267	41.2562	5.36654	up
2,5-ThiophenedicarboxAldehyde	Heterocyclic compound	1.02852	0.00381355	0.00869644	21792	14.4115	up
Benzeneacetic acid	Acid	1.02819	0.0313176	0.0361049	478249	18.8674	up
Cyclooctanemethanol	Alcohol	1.0284	0.0143844	0.0204841	993832	19.9226	up
Phenol, 2-nitro-	Phenol	1.02857	7.88682e-05	0.00313153	117369	16.8407	up
Hexanoic acid, 3-hydroxy-, ethyl ester	Ester	1.02846	0.00608176	0.0116941	80117.7	16.2898	up
2(5H)-Furanone, 5-ethyl-	Heterocyclic compound	1.0285	0.00404691	0.00897098	545823	19.0581	up
(E)-2-Decenal	Aldehyde	1.02847	0.00930853	0.0152506	1776854	20.7609	up
Benzeneacetamide	Amine	1.02839	0.0166355	0.0228355	1.49339e+06	20.5102	up
2-Cyclopenten-1-one, 2-pentyl-	Ketone	1.02849	0.0048758	0.0100493	81676.7	16.3176	up
Acetic acid, nonyl ester	Ester	1.02843	0.00994107	0.015901	233464	17.8328	up
1,2-Benzenediol, 4-methyl-	Alcohol	1.02854	0.00266911	0.00726494	72742.2	16.1505	up
2-Cyclohexen-1-ol, 2-methyl-5-(1-methylethenyl)-, acetate, (1R-cis)-	Ester	1.02828	0.0161739	0.0223032	47450.9	15.5341	up
N-Benzylformamide	Amine	1.02842	0.01262	0.0188671	618201	19.2377	up
Phenol, 3,4,5-trimethoxy-	Phenol	1.02828	0.0134494	0.0196714	18163.2	14.1487	up
4-Acetylanisole	Ketone	1.02852	0.000501235	0.00442267	41.2562	5.36654	up
Bornyl tiglate	Ester	1.02852	0.00511348	0.0104121	438924	18.7436	up
2-Bromo dodecane	Halogenated hydrocarbons	1.02856	0.00130453	0.00491933	437941	18.7404	up
2,6,10-Dodecatrien-1-ol, 3,7,11-trimethyl-, (Z,E)-	Terpenoids	1.02827	0.0170313	0.023201	64412.7	15.9751	up
1-Tridecene	Hydrocarbons	1.02836	0.0149216	0.021036	213395	17.7032	up
2,5-Furandione, 3-methyl-4-propyl-	Heterocyclic compound	1.02855	0.00107914	0.00464334	5666.87	12.4683	up
(1R,2R,4S,6S,7S,8S)-8-Isopropyl-1-methyl-3-methylenetricyclo[4.4.0.02,7]decan-4-ol	Terpenoids	1.02855	0.00240331	0.00681612	525246	19.0026	up
Phenmetrazine	Heterocyclic compound	1.0283	0.0193253	0.0255026	222068	17.7606	up
TetraSulfur compounds, di-2-propenyl	Sulfur compounds	1.0284	0.0136843	0.0198962	611693	19.2224	up
Kessane	Terpenoids	0.989774	0.0246609	0.0300404	2.42848	1.28006	insig
GrAmine	Heterocyclic compound	1.02845	0.00831626	0.0141576	30123.8	14.8786	up
2-Propenoic Acid, 3-(2-hydroxyphenyl)-	Acid	1.02847	0.00679763	0.0124491	65714.9	16.0039	up
1H-Indole-3-acetonitrile	Heterocyclic compound	1.02852	0.000501235	0.00442267	41.2562	5.36654	up
Propofol	Phenol	1.02857	4.11493e-05	0.00248628	98598	16.5893	up
Phenol, 4-pentyl-	Phenol	1.0282	0.0252185	0.0304835	215097	17.7146	up
Dodecane, 2-methyl-6-propyl-	Hydrocarbons	1.02733	0.0597021	0.0644783	36496.9	15.1555	insig
1,3,6,10-Dodecatetraene, 3,7,11-trimethyl-, (Z,E)-	Terpenoids	1.0285	0.00794339	0.0136955	5.84389e+06	22.4785	up
Dodecane, 1-iodo-	Halogenated hydrocarbons	1.02856	0.00117386	0.00464334	43171.4	15.3978	up
Benzophenone	Ketone	1.0285	0.00475069	0.00991256	19976.7	14.286	up
2-Naphthalenemethanol, 1,2,3,4,4a,5,6,7-octahydro-.alpha.,.alpha.,4a,8-tetramethyl-, (2R-cis)-	Terpenoids	1.02847	0.00425678	0.00931612	13213.6	13.6897	up
Dibutyl phthalate	Ester	1.02841	0.0132445	0.0194348	349091	18.4132	up
4-Methylhexyl 3-methylbutanoate	Ester	1.02845	0.00989512	0.0158989	550842	19.0713	up
2-Methoxy-4-vinylphenol	Aromatics	1.02852	0.000501235	0.00442267	41.2562	5.36654	up
Nonanoic acid, 9-oxo-, methyl ester	Ester	1.02845	0.00362375	0.00850556	7344.59	12.8425	up
1-Penten-3-one, 4-methyl-1-(1-piperidinyl)-	Heterocyclic compound	1.02853	0.00462109	0.00976286	4.69293e+06	22.1621	up
2-bromo-4-methoxy-Phenol	Phenol	1.02827	0.015369	0.0214662	40273.5	15.2975	up
Butanedioic acid, bis(2-methylpropyl) ester	Ester	1.02839	0.0125654	0.0188063	179828	17.4563	up
BenzeneacetAldehyde, .alpha.-methyl-4-(2-methylpropyl)-	Aldehyde	1.0283	0.018319	0.0244133	165072	17.3327	up
(4R,4aS,6S)-4,4a-Dimethyl-6-(prop-1-en-2-yl)-1,2,3,4,4a,5,6,7-octahydronaphthalene	Terpenoids	1.02833	0.0173882	0.0235211	293523	18.1631	up
β-Ionone	Terpenoids	1.02844	0.0112043	0.0173064	1.03943e+06	19.9874	up
E-2-Hexenyl benzoate	Ester	1.02854	0.0026859	0.00726646	344693	18.395	up
(3R,3aR,7S,8aS)-3,6,8,8-Tetramethyl-4,7,8,8a-tetrahydro-1H-3a,7-methanoazulen-2(3H)-one	Terpenoids	1.02851	0.00330481	0.00821572	36103.5	15.1398	up
Benzeneacetic Acid, .alpha.-cyclopentyl-	Acid	1.02852	0.000501235	0.00442267	41.2562	5.36654	up
2-Octyl methylphosphonofluoridate	Ester	1.02843	0.00752762	0.013284	108089	16.7219	up
TriSulfur compounds, dipropyl	Sulfur compounds	1.02852	0.000501235	0.00442267	41.2562	5.36654	up
Benzoic acid, 2-(methylamino)-, methyl ester	Ester	1.02855	0.000850971	0.00464334	99357.7	16.6003	up
Naphthalene, 1,2-dihydro-4,5,7-trimethyl-	Aromatics	1.02782	0.0327364	0.0374209	17548.9	14.0991	up
(6,6-dimethyl-2-bicyclo[3.1.1]hept-2-enyl)methyl 2-methylpropanoate	Ester	1.02823	0.0251912	0.0304835	285021	18.1207	up
4H-Inden-4-one, 1,2,3,5,6,7-hexahydro-1,1,2,3,3-pentamethyl-	Ketone	1.02836	0.0101512	0.0161035	29044.7	14.826	up
(1S,2E,6E,10R)-3,7,11,11-Tetramethylbicyclo[8.1.0]undeca-2,6-diene	Terpenoids	1.01982	0.0233634	0.0292043	12.7832	3.67617	up
Benzene, 1-(1,5-dimethyl-4-hexenyl)-4-methyl-	Terpenoids	1.02838	0.021738	0.0277375	5.57376e+06	22.4102	up
1-((1S,3aR,4S,7R,7aR)-3a,7a-Dimethyloctahydro-1H-4,7-methanoinden-1-yl)ethanone	Ketone	1.02853	0.00330323	0.00821572	130266	16.9911	up
9-Dodecen-1-ol, acetate, (E)-	Ester	1.02839	0.0110914	0.0172779	88154.9	16.4278	up
5-Azulenemethanol, 1,2,3,4,5,6,7,8-octahydro-.alpha.,.alpha.,3,8-tetramethyl-, acetate, [3S-(3.alpha.,5.alpha.,8.alpha.)]-	Ester	1.02852	0.000501235	0.00442267	41.2562	5.36654	up
4-Isopropylcyclohexa-1,3-dienecarbAldehyde	Aldehyde	1.02848	0.0076791	0.0134809	629173	19.2631	up
Butanoic acid, 1-ethenylhexyl ester	Ester	1.02842	0.00990441	0.0158989	162537	17.3104	up
p-Menthane-3,8-diol, cis-1,3,trans-1,4-	Terpenoids	1.02852	0.000501235	0.00442267	41.2562	5.36654	up
1,2,4-Methenoazulene, decahydro-1,5,5,8a-tetramethyl-, [1S-(1.alpha.,2.alpha.,3a.beta.,4.alpha.,8a.beta.,9R*)]-	Terpenoids	1.02852	0.000501235	0.00442267	41.2562	5.36654	up
p-Hydroxyphenyl methyl carbinol	Alcohol	1.02852	0.000501235	0.00442267	41.2562	5.36654	up
2-Furanmethanol, tetrahydro-.alpha.,.alpha.,5-trimethyl-5-(4-methyl-3-cyclohexen-1-yl)-, [2S-[2.alpha.,5.beta.(R*)]]-	Terpenoids	1.02843	0.00777024	0.0135178	20021.6	14.2893	up
1-Decanol	Alcohol	1.02857	0.000123927	0.00363698	4.73979e+06	22.1764	up
2-Tridecanone	Ketone	1.02852	0.00427161	0.00931612	77579.1	16.2434	up
2-Buten-1-ol, 2-ethyl-4-(2,2,3-trimethyl-3-cyclopenten-1-yl)-	Alcohol	1.02852	0.00147533	0.00517324	9831.71	13.2632	up
6-Methyl-2-(4-methylcyclohex-3-en-1-yl)hepta-1,5-dien-4-ol	Terpenoids	1.02853	0.00355771	0.00845582	171441	17.3874	up
2-Propenoic acid, 3-phenyl-, ethyl ester, (E)-	Ester	1.02857	0.000767905	0.00464334	47611.9	15.539	up
6,8-Nonadien-2-one, 8-methyl-5-(1-methylethyl)-, (E)-	Ketone	1.02852	0.000501235	0.00442267	41.2562	5.36654	up
5-Decen-1-ol, acetate, (E)-	Ester	1.02823	0.0172897	0.0234114	46372.4	15.501	up
Hexanoic acid, 1-methylhexyl ester	Ester	1.02854	0.00345717	0.00833426	2.61253e+06	21.317	up
Pyridine, 3-(3,4-dihydro-2H-pyrrol-5-yl)-	Heterocyclic compound	1.0284	0.0141662	0.0202589	592536	19.1765	up
(2E)-2-(Acetylhydrazono)propanoic acid	Acid	1.02844	0.00914087	0.0151228	135065	17.0433	up
Naphthalene, 1,2,3,5,6,8a-hexahydro-4,7-dimethyl-1-(1-methylethyl)-, (1S-cis)-	Terpenoids	1.02832	0.0239387	0.0295855	2.15855e+06	21.0416	up
Carotol	Terpenoids	1.02745	0.00205036	0.00624828	61.82	5.95	up
Naphthalene, 1-nitro-	Aromatics	1.0281	0.0195652	0.0257186	16363.7	13.9982	up
Heptanoic acid, anhydride	Others	1.02844	0.00435211	0.00946112	12667.1	13.6288	up
(-)-Bornyl acetate	Terpenoids	1.02851	0.00388692	0.00881907	435883	18.7336	up
2-Dodecanone	Ketone	1.02854	0.00227039	0.00660565	33358.5	15.0258	up
Mexiletine	Amine	1.02823	0.0149278	0.021036	15062.6	13.8787	up
Cyclohexanone, 2-(1-mercapto-1-methylethyl)-5-methyl-	Ketone	1.02841	0.0119323	0.0181199	267613	18.0298	up
trans-.alpha.-Bergamotene	Terpenoids	1.02828	0.0274559	0.0324282	2.05177e+06	20.9684	up
Undecylenic Acid	Acid	1.02823	0.0314366	0.0361649	1.12625e+06	20.1031	up
Germacrene D	Terpenoids	1.02832	0.0274168	0.0324282	5.29e+06	22.3348	up
Dibenzo-p-dioxin	Heterocyclic compound	1.02857	3.86005e-05	0.00248628	18499.9	14.1752	up
Khusimyl methyl ether	Hydrocarbons	1.02423	0.111008	0.116896	19441.2	14.2468	insig
Heptadecane, 2-methyl-	Hydrocarbons	1.0284	0.00992825	0.0158993	57295	15.8061	up
4-Decenoic acid, methyl ester, Z-	Ester	1.02797	0.0330278	0.0376583	40024.7	15.2886	up
p-Mentha-1,8-dien-7-ol	Terpenoids	1.02857	0.000260201	0.00442267	480562	18.8744	up
Benzenemethanol, .alpha.-methyl-.alpha.-(1-methyl-2-propenyl)-	Alcohol	1.02845	0.00790938	0.0136884	165704	17.3383	up
Tetradecane	Hydrocarbons	1.02851	0.00504589	0.0102899	624343	19.252	up
Petasitene	Terpenoids	1.02839	0.00900228	0.015049	1.26059e-05	-16.2755	down
Naphthalene, 1,2,3,4-tetrahydro-1,4,6-trimethyl-	Aromatics	1.0279	0.0372139	0.0418657	48145.8	15.5551	up
Cyclohexanepropanoic Acid, 2-propenyl ester	Ester	1.02828	0.026065	0.0311396	1.21049e+06	20.2072	up
(Z)-1-Methyl-4-(6-methylhept-5-en-2-ylidene)cyclohex-1-ene	Terpenoids	1.02837	0.0201042	0.0261976	2.85926e+06	21.4472	up
1-Dodecanol	Alcohol	1.02832	0.023112	0.0289804	2.31099e+06	21.1401	up
8-Dodecen-1-ol, acetate, (Z)-	Ester	1.0285	0.00633742	0.0119993	233763	17.8347	up
Naphthalene, 2,6-dimethyl-	Aromatics	1.02851	0.00606481	0.0116941	1.60696e+06	20.6159	up
1-Heptadecene	Hydrocarbons	1.02836	0.0120304	0.0182278	44016.1	15.4257	up
Squamulosone	Terpenoids	1.02852	0.000501235	0.00442267	41.2562	5.36654	up
Adenine	Heterocyclic compound	1.02852	0.000501235	0.00442267	41.2562	5.36654	up
Furan, 2-(1,2-diethoxyethyl)-	Heterocyclic compound	1.02857	2.0761e-05	0.00215595	2.10241e+06	21.0036	up
1-Cyclohexene-1-carboxaldehyde, 4-(1-methylethyl)-	Terpenoids	1.02856	0.000422398	0.00442267	335214	18.3547	up
4-Pyridinecarboxamide	Heterocyclic compound	1.02834	0.0214974	0.0275607	1.40937e+06	20.4266	up
Thiophene, 2-butyl-5-ethyl-	Heterocyclic compound	1.0282	0.021087	0.0271637	55814.9	15.7684	up
Ethanone, 1-(3-hydroxyphenyl)-	Ketone	1.02838	0.0215702	0.02762	6.28701e+06	22.5839	up
Picolinamide	Heterocyclic compound	1.02856	0.00101386	0.00464334	399456	18.6077	up
Dodecane, 3-methyl-	Hydrocarbons	1.02857	3.42299e-05	0.00248628	1.75572e+06	20.7436	up
1-Cyclohexene-1-carboxAldehyde, 4-(1-methylethenyl)-	Aldehyde	1.02857	2.26075e-05	0.00218001	1.68709e+06	20.6861	up
Phenol, 2-(1,1-dimethylethyl)-	Phenol	1.02848	0.00379528	0.00868802	26382.9	14.6873	up
6-Undecanol	Alcohol	1.02857	4.35338e-05	0.00248628	3.97298e+06	21.9218	up
1,4-BenzenedicarboxAldehyde	Aldehyde	1.02853	0.00192815	0.00602548	32583.3	14.9918	up
2,4-Dimethyldodecane	Hydrocarbons	1.02857	0.000318681	0.00442267	72867.7	16.153	up
Tricyclo[2.2.1.0(2,6)]heptane-3-methanol, 2,3-dimethyl-	Terpenoids	1.02852	0.00279344	0.00744658	309510	18.2396	up
4,4'-Bitriazolyl	Heterocyclic compound	0.923275	0.0221225	0.0279901	1.33529	0.417155	insig
1H-Inden-1-one, 2,3-dihydro-	Ketone	1.02833	0.00766004	0.0134702	6529.2	12.6727	up
p-Tolyl isobutyrate	Ester	1.02851	0.00358338	0.00848694	162279	17.3081	up
3,7,7-Trimethylbicyclo[4.1.0]hept-3-ene-2,5-dione	Terpenoids	1.02852	0.000501235	0.00442267	41.2562	5.36654	up
BenzAldehyde diethylacetal	Aldehyde	1.02856	0.000324402	0.00442267	2597561	21.3087	up
Tridecane	Hydrocarbons	1.02828	0.0408583	0.0453982	2.98141e+07	24.8295	up
Ketone, methyl 2,4,5-trimethylpyrrol-3-yl	Heterocyclic compound	1.02856	0.000319175	0.00442267	314166	18.2612	up
Propanoic acid, 2-methyl-, phenylmethyl ester	Ester	1.02855	0.00141364	0.005078	488454	18.8979	up
Ethanone, 1-(2-aminophenyl)-	Ketone	1.02855	0.000588949	0.00464334	20947.8	14.3545	up
2(1H)-Naphthalenone, 3,4,5,6,7,8-hexahydro-	Ketone	1.02846	0.00578203	0.0113404	37491.3	15.1943	up
6-Octenoic Acid, 3,7-dimethyl-	Acid	1.02844	0.0108038	0.0169397	684300	19.3843	up
p-Isopropoxyaniline	Amine	1.02856	0.000296108	0.00442267	224394	17.7757	up
(1Alpha,3beta,4beta)-p-menthane-3,8-diol	Terpenoids	1.02852	0.000501235	0.00442267	41.2562	5.36654	up
Cyclopropanecarboxylic Acid, 2,2-dimethyl-3-(2-methyl-1-propenyl)-, (1R-trans)-	Terpenoids	1.02852	0.00266685	0.00726494	58305.2	15.8313	up
Ethyl cyclohexanepropionate	Ester	1.02844	0.0058533	0.011419	10383	13.3419	up
Benzenepropanoic acid, ethyl ester	Ester	1.02852	0.000501235	0.00442267	41.2562	5.36654	up
Geranic acid	Terpenoids	1.02762	0.0357932	0.0404358	19251.5	14.2327	up
1-Oxaspiro[4.5]dec-6-ene, 2,6,10,10-tetramethyl-	Terpenoids	1.02855	0.00122293	0.00473466	110320	16.7513	up
1H-Cycloprop[e]azulene, decahydro-1,1,4,7-tetramethyl-, [1aR-(1a.alpha.,4.beta.,4a.beta.,7.beta.,7a.beta.,7b.alpha.)]-	Terpenoids	1.02843	0.00992634	0.0158993	155560	17.2471	up
Propanoic acid, 2-methyl-, 3-hydroxy-2,2,4-trimethylpentyl ester	Ester	1.02857	3.59626e-05	0.00248628	885522	19.7562	up
2-Nitrophenyl acetate	Ester	1.02838	0.0128788	0.0190432	141221	17.1076	up
2H-2,4a-Methanonaphthalene, 1,3,4,5,6,7-hexahydro-1,1,5,5-tetramethyl-, (2S)-	Terpenoids	1.02839	0.0227528	0.0286266	1.54067e+07	23.8771	up
(1S,5S)-2-Methyl-5-((R)-6-methylhept-5-en-2-yl)bicyclo[3.1.0]hex-2-ene	Hydrocarbons	1.02838	0.0230037	0.0289152	1.02741e+07	23.2925	up
Nitroguanidine	Nitrogen compounds	1.02825	0.0204078	0.0264147	101153	16.6262	up
2-Buten-1-one, 1-(2,6,6-trimethyl-2-cyclohexen-1-yl)-, (E)-	Ketone	1.0283	0.0270156	0.032113	2.08615e+06	20.9924	up
Decanoic acid, ethyl ester	Ester	1.02852	0.0030201	0.0077365	24894.5	14.6035	up
1R,4R,7R,11R-1,3,4,7-Tetramethyltricyclo[5.3.1.0(4,11)]undec-2-ene	Terpenoids	1.02789	0.0297355	0.0345969	15334.2	13.9045	up
Octanoic acid, 2-pentyl ester	Ester	1.0284	0.00921909	0.0151963	54437.1	15.7323	up
2-Butyl-5-propylthiazole	Heterocyclic compound	1.02818	0.0226305	0.0284992	57283.9	15.8058	up
.alpha.-Ionone	Terpenoids	1.02834	0.0272919	0.0323761	7.39697e+06	22.8185	up
Ionone	Terpenoids	1.02833	0.02802	0.032979	7.41912e+06	22.8228	up
(E,E)-2,4-Undecadienal	Aldehyde	1.02852	0.00513491	0.0104243	881516	19.7496	up
cis-.alpha.-Bergamotene	Terpenoids	1.02832	0.0218996	0.0278156	945492	19.8507	up
2-Cyclohexen-1-one, 4-hydroxy-3-methyl-6-(1-methylethyl)-, trans-	Ketone	1.0284	0.00937423	0.0153211	10694.1	13.3845	up
1H-Cyclopropa[a]naphthalene, 1a,2,3,5,6,7,7a,7b-octahydro-1,1,7,7a-tetramethyl-, [1aR-(1a.alpha.,7.alpha.,7a.alpha.,7b.alpha.)]-	Terpenoids	1.0283	0.0279283	0.0329285	3.61445e+06	21.7853	up
2-Propenoic Acid, 3-phenyl-	Acid	1.02834	0.0234748	0.0292353	3.3475e+06	21.6747	up
2-Hydroxymethylbenzimidazole	Heterocyclic compound	1.02834	0.0243613	0.0299113	3.7845e+06	21.8517	up
Bicyclo[7.2.0]undec-4-ene, 4,11,11-trimethyl-8-methylene-,[1R-(1R*,4Z,9S*)]-	Terpenoids	1.02842	0.0123261	0.0185428	711376	19.4403	up
Quinoline, 2,7-dimethyl-	Heterocyclic compound	1.02841	0.00901823	0.015049	57540.9	15.8123	up
3-Buten-2-ol, 4-(2,6,6-trimethyl-2-cyclohexen-1-yl)-, (3E)-	Alcohol	1.02854	0.00229649	0.00664502	2.06633e+06	20.9786	up
Cyclohexane, 1-(1,5-dimethylhexyl)-4-methyl-	Hydrocarbons	1.02855	0.00132664	0.0049465	519555	18.9869	up
1(2H)-Naphthalenone, octahydro-4-hydroxy-, trans-	Ketone	1.02856	0.000599002	0.00464334	1.97734e+06	20.9151	up
Benzene, [1-[[1-(1-methylethyl)-3-butenyl]oxy]ethyl]-, [S-(R*,R*)]-	Aromatics	1.02838	0.0137364	0.0198972	215435	17.7169	up
Diisopropyl adipate	Ester	1.02827	0.0139848	0.0200703	21192	14.3712	up
3-(4-Isopropylphenyl)-2-methylpropionAldehyde	Aldehyde	1.02803	0.0347459	0.0393515	174304	17.4112	up
trans-O-Dithiane-4,5-diol	Heterocyclic compound	1.02852	0.000501235	0.00442267	41.2562	5.36654	up
8-Dodecen-1-ol, (Z)-	Alcohol	1.02852	0.000501235	0.00442267	41.2562	5.36654	up
1-Isopropyl-4,7-dimethyl-1,2,3,5,6,8a-hexahydronaphthalene	Terpenoids	1.02825	0.0259911	0.0310788	634968	19.2763	up
Ethanone, 1-(2,4-dihydroxyphenyl)-	Ketone	1.02854	0.00163399	0.00544662	229397	17.8075	up
Spiro[4.5]dec-7-ene, 1,8-dimethyl-4-(1-methylethenyl)-, [1S-(1.alpha.,4.beta.,5.alpha.)]-	Terpenoids	1.02827	0.0235515	0.0293037	510137	18.9605	up
Eremophilene	Terpenoids	1.02857	0.000528444	0.00463247	5.44195e+06	22.3757	up
Pyrolo[3,2-d]pyrimidin-2,4(1H,3H)-dione	Heterocyclic compound	1.02857	5.10892e-05	0.00248628	19547.7	14.2547	up
2,4-Decadienoic acid, ethyl ester, (E,Z)-	Ester	1.02812	0.0280749	0.0330149	245119	17.9031	up
3-Cyclohexene-1-ethanol, .beta.,4-dimethyl-	Alcohol	1.02855	0.00101634	0.00464334	193488	17.5619	up
Dodecanoic acid, ethyl ester	Ester	1.02853	0.00183091	0.00584334	6248.56	12.6093	up
(5R,10R)-10-Methyl-6-methylene-2-(propan-2-ylidene)spiro[4.5]dec-7-ene	Terpenoids	1.02852	0.000501235	0.00442267	41.2562	5.36654	up
Diethylpropion	Amine	1.02811	0.0253295	0.0305559	58692.7	15.8409	up
Hexa-2,4-diyn-1-ylbenzene	Aromatics	1.02749	0.0014068	0.005078	934.447	9.86797	up
Benzene, (1-methyl-1-propylpentyl)-	Aromatics	1.02846	0.0127432	0.0189104	6.7103e+06	22.6779	up
Geranyl isobutyrate	Ester	1.02838	0.0182814	0.0244114	2.00917e+06	20.9382	up
Ethanol, 2-(4-chlorophenyl)amino-	Alcohol	1.02852	0.000501235	0.00442267	41.2562	5.36654	up
(1R,5S)-1,8-Dimethyl-4-(propan-2-ylidene)spiro[4.5]dec-7-ene	Terpenoids	1.02836	0.0198995	0.0260565	1.84312e+06	20.8137	up
.alpha.-Irone	Terpenoids	1.0284	0.0130191	0.0191613	370457	18.4989	up
Naphthalene, 1,2,3,4-tetrahydro-1,6-dimethyl-4-(1-methylethyl)-, (1S-cis)-	Terpenoids	1.02829	0.0146485	0.0207768	56380.3	15.7829	up
Cyclohexanemethanol, 4-ethenyl-.alpha.,.alpha.,4-trimethyl-3-(1-methylethenyl)-, [1R-(1.alpha.,3.alpha.,4.beta.)]-	Terpenoids	1.02857	0.000147735	0.00404809	7211.46	12.8161	up
Benzene, 1-methyl-3,5-dinitro-	Aromatics	1.02824	0.0137059	0.0198962	11083.2	13.4361	up
3-Buten-2-one, 4-(2,5,6,6-tetramethyl-1-cyclohexen-1-yl)-	Ketone	1.02781	0.0352797	0.0399226	16235.2	13.9868	up
Cyclohexene, 3-(1,5-dimethyl-4-hexenyl)-6-methylene-, [S-(R*,S*)]-	Terpenoids	0.92526	0.0696128	0.0745851	2.64041	1.40076	insig
Octanoic acid, 3-hexenyl ester, (Z)-	Ester	1.02855	0.00209787	0.00635004	80847.4	16.3029	up
N-Methyl-3,4-methylenedioxyamphetAmine	Amine	1.02851	0.00314931	0.00796173	19290.9	14.2356	up
1,3-Pentanedione, 4,4-dimethyl-1-phenyl-	Ketone	1.02856	0.000646808	0.00464334	46237.3	15.4968	up
2-Butenal, 2-methyl-4-(2,6,6-trimethyl-1-cyclohexen-1-yl)-	Aldehyde	1.02852	0.00483172	0.00998901	255311	17.9619	up
2H-2a,7-Methanoazuleno[5,6-b]oxirene, octahydro-3,6,6,7a-tetramethyl-	Terpenoids	1.02856	0.00219894	0.00651001	845266	19.689	up
Biuret, 1-[(dimethylamino)methylene]-	Nitrogen compounds	1.02846	0.00578781	0.0113404	23863.3	14.5425	up
.alpha.-Dehydro-ar-himachalene	Terpenoids	1.02835	0.0133333	0.0195227	90309.3	16.4626	up
Spiro[4.5]decan-7-one, 1,8-dimethyl-4-(1-methylethyl)-	Ketone	1.02855	0.00210922	0.00637013	54268.8	15.7278	up
Geranyl isovalerate	Ester	1.02855	0.0029641	0.00767374	1.09885e+06	20.0676	up
2H-2,4a-Methanonaphthalen-8(5H)-one, 1,3,4,6,7,8a-hexahydro-1,1,5,5-tetramethyl-	Terpenoids	1.02852	0.000501235	0.00442267	41.2562	5.36654	up
1,E-11,Z-13-Hexadecatriene	Hydrocarbons	1.02852	0.00542737	0.0107908	464670	18.8258	up
Ibuprofen	Acid	1.02846	0.0090526	0.0150637	142539	17.121	up
Cyclohexanecarboxamide, N-ethyl-5-methyl-2-(1-methylethyl)-	Amine	1.02828	0.012279	0.0185213	5610.65	12.454	up
Hexadecane, 7,9-dimethyl-	Hydrocarbons	1.0285	0.00456989	0.00970024	97442.7	16.5723	up
(1R,4R)-1-methyl-4-(6-Methylhept-5-en-2-yl)cyclohex-2-enol	Terpenoids	1.02851	0.00605085	0.0116862	427284	18.7048	up
trans-2-Dodecen-1-ol	Alcohol	1.02827	0.0252185	0.0304835	1.38042e+06	20.3967	up
Heptadecane	Hydrocarbons	1.02853	0.00292085	0.00763836	153446	17.2274	up
2H-1,3,5-Thiadiazine-2-thione, tetrahydro-3,5-dimethyl-	Heterocyclic compound	1.02769	0.0303722	0.0351952	12335.8	13.5906	up
Hexanoic acid, 2-ethyl-, octyl ester	Ester	1.02828	0.01871	0.0248589	91116.9	16.4754	up
.delta.-Dodecalactone	Ester	1.02829	0.0153902	0.0214662	42221.8	15.3657	up
1H-Cycloprop[e]azulen-4-ol, decahydro-1,1,4,7-tetramethyl-, [1aR-(1a.alpha.,4.beta.,4a.beta.,7.alpha.,7a.beta.,7b.alpha.)]-	Terpenoids	1.02857	0.000828073	0.00464334	79726	16.2828	up
3-Pentyl-4,5,6,7-tetrahydro-1H-indazole	Heterocyclic compound	1.02852	0.000501235	0.00442267	41.2562	5.36654	up
Lanceol, cis	Terpenoids	1.02852	0.000501235	0.00442267	41.2562	5.36654	up
Pyrimidine, 4-(2-hydroxy-5-methoxyphenyl)-	Heterocyclic compound	1.02852	0.000501235	0.00442267	41.2562	5.36654	up
Tryptophol	Heterocyclic compound	1.02844	0.00612941	0.0117241	6023.1	12.5563	up
10-epi-.gamma.-Eudesmol	Terpenoids	1.02841	0.0067318	0.0124491	10985.6	13.4233	up
Phenanthrene, 7-ethenyl-1,2,3,4,4a,4b,5,6,7,9,10,10a-dodecahydro-1,1,4a,7-tetramethyl-, [4aS-(4a.alpha.,4b.beta.,7.beta.,10a.beta.)]-	Terpenoids	1.02828	0.0201552	0.0262134	166456	17.3448	up
Thiazol-2-Amine, N-(4-dimethylaminobenzyl)-	Heterocyclic compound	1.02808	0.0301262	0.0349402	158702	17.276	up

## Sheet: BsR
Table S11 Differential metabolites between dried and fresh samples of BsR
Compounds	Class	VIP	p_value	FDR	FC(Dried/Fresh)	Log2FC	Type
Acetonitrile, 2,2'-iminobis-	Nitrogen compounds	1.01045	0.000389322	0.00665992	1.63328e-07	-22.5457	down
2-Methyl-1,3-dithiacyclopentane	Heterocyclic compound	1.00646	0.0111534	0.0134728	10.1132	3.33817	up
Pyrazine, tetramethyl-	Heterocyclic compound	0.881615	0.0288552	0.0300575	1.39525	0.480526	insig
cis-Dihydrocarvone	Terpenoids	0.999878	0.0108947	0.0132983	2.34312	1.22843	insig
Butanoic acid, 2-methyl-, propyl ester	Ester	1.00598	0.0111872	0.0134728	14.7257	3.88026	up
Prenol	Alcohol	1.01046	0.00319273	0.0109671	1.30818e-05	-16.2221	down
Pyrazine, trimethyl-	Heterocyclic compound	1.01047	0.000457225	0.00665992	2.34093e-06	-18.7045	down
cis-2-(2-Pentenyl)furan	Heterocyclic compound	1.00659	0.0100658	0.0128498	12.2327	3.61267	up
Butanoic acid, 3-hexenyl ester, (E)-	Ester	1.00736	0.00715117	0.011499	35.2351	5.13894	up
Ethanone, 1-(3,5-dimethylpyrazinyl)-	Heterocyclic compound	1.00993	0.00186683	0.00949119	11.0364	3.4642	up
n-Pentyl methylphosphonofluoridate	Others	1.01046	2.95142e-05	0.00306493	2.16234e-05	-15.497	down
Cyclohexene, 1-methyl-4-(1-methylethylidene)-	Terpenoids	1.00787	0.00786999	0.0117433	16.3767	4.03357	up
3-Mercaptohexyl acetate	Ester	1.00915	0.00304036	0.0108655	9.78753	3.29094	up
Benzenemethanol, .alpha.-2-propenyl-	Alcohol	0.91822	0.0122074	0.0142315	0.83329	-0.26311	insig
2-Hexanone	Ketone	1.00894	0.00891865	0.0121823	32.4391	5.01966	up
Cyclopentanone, 2-methyl-3-(1-methylethyl)-	Ketone	1.00638	0.0097103	0.0127128	7.15339	2.83863	up
Acetic acid, cyclohexyl ester	Ester	1.01045	0.000398064	0.00665992	3.7413e-06	-18.028	down
D-Verbenone	Terpenoids	1.00252	0.00757494	0.0115865	2.54118	1.3455	up
1,3,6-Octatriene, 3,7-dimethyl-, (Z)-	Terpenoids	1.00606	0.00883556	0.012122	8.91123	3.15562	up
2,6-Octadienal, 3,7-dimethyl-, (Z)-	Terpenoids	1.01047	0.000928043	0.00665992	4.18003e-07	-21.19	down
3-Mercaptohexanol	Alcohol	1.00958	0.00819059	0.011928	85.0075	6.40952	up
5-Methyloxazolidine	Heterocyclic compound	1.00771	0.0138251	0.0156982	27.5298	4.78292	up
1-Hexanol, 4-methyl-	Alcohol	1.0056	0.0108322	0.01327	13.847	3.79151	up
1-Heptanol	Alcohol	0.37888	0.503031	0.504901	0.911325	-0.133963	insig
1H-Pyrazole, 4,5-dihydro-5,5-dimethyl-	Heterocyclic compound	1.00902	0.00719445	0.011499	25.3021	4.66118	up
Pyrazine, 2-ethyl-5-methyl-	Heterocyclic compound	0.17728	0.701277	0.702839	1.04653	0.0656149	insig
Dicyclopentadiene	Hydrocarbons	0.625378	0.186006	0.188237	1.24468	0.315771	insig
3-Penten-2-one, 4-(acetyloxy)-, (Z)-	Ketone	1.00691	0.0103246	0.0129756	10.0216	3.32505	up
Pyridine, 2,3,4,5-tetrahydro-6-propyl-	Heterocyclic compound	0.209831	0.652849	0.654789	1.08573	0.11867	insig
3-Cyclohexen-1-one, 3,5,5-trimethyl-	Ketone	1.01043	0.000662896	0.00665992	2.60315e-06	-18.5513	down
Thiophene, 2-pentyl-	Heterocyclic compound	1.0098	0.00428471	0.010981	36.8891	5.20512	up
6-Nonenal, (E)-	Aldehyde	1.00311	0.0162076	0.01792	7.81274	2.96583	up
3-Nonen-1-ol, (Z)-	Alcohol	1.00522	0.0128582	0.0148491	10.7244	3.42282	up
6-Octen-1-ol, 7-methyl-3-methylene-	Terpenoids	0.648912	0.230665	0.23256	1.10815	0.148156	insig
Undecane, 3,5-dimethyl-	Hydrocarbons	1.00831	0.00527597	0.011138	60.5065	5.91902	up
2-Furanpropanoic acid, ethyl ester	Heterocyclic compound	1.01009	0.0155756	0.0173778	5.38554e-05	-14.1805	down
n-Valeric acid cis-3-hexenyl ester	Ester	1.00973	0.000948057	0.00665992	0.0708613	-3.81886	down
Ascaridole	Terpenoids	1.0082	0.00381229	0.010981	5.98126	2.58045	up
Hexanoic acid, 2-methylbutyl ester	Ester	0.0227831	0.961772	0.961772	1.00219	0.00315986	insig
Phenol, 4-(2-propenyl)-	Aromatics	1.00934	0.00351127	0.010981	14.9416	3.90127	up
2-Decenal, (Z)-	Aldehyde	0.741591	0.134758	0.136887	1.25532	0.32806	insig
2-Hexanol, (R)-	Alcohol	1.01047	0.000324232	0.00665992	1.47849e-07	-22.6894	down
3-Hexenal, (Z)-	Aldehyde	1.00696	0.0116339	0.013789	14.9609	3.90313	up
Octane	Hydrocarbons	1.00857	0.00912027	0.012295	42.1232	5.39654	up
Hexanal	Aldehyde	1.00866	0.0102115	0.0129178	40.159	5.32765	up
2-Butene-1,4-diol, (Z)-	Alcohol	1.01041	0.00329737	0.010981	5.44961e-05	-14.1635	down
1,3-Cyclopentadiene, 1,2,3,4,5-pentamethyl-	Hydrocarbons	1.01045	0.00348313	0.010981	3.57915e-07	-21.4139	down
2,4,6-Octatriene, 3,4-dimethyl-	Hydrocarbons	1.0088	0.00606619	0.0113094	19.7108	4.30091	up
.alpha.-Phellandrene 1	Terpenoids	0.936616	0.00829371	0.0119376	0.603159	-0.729389	insig
3-Carene	Terpenoids	0.983604	0.0164645	0.0181494	2.69925	1.43256	insig
D-Limonene	Terpenoids	1.00651	0.00912566	0.012295	7.01916	2.8113	up
1,5-Cyclooctadiene, 3,4-dimethyl-	Hydrocarbons	1.00745	0.0107925	0.0132597	25.9695	4.69875	up
2,4-Dimethyl-2-oxazoline-4-methanol	Heterocyclic compound	0.947532	0.00476453	0.0110486	0.601502	-0.733359	insig
Hygrine	Heterocyclic compound	1.01047	0.00193837	0.00959953	1.01111e-07	-23.2376	down
Cyclohexanol, 2,6-dimethyl-	Alcohol	1.0104	0.00350746	0.010981	2.08109e-06	-18.8742	down
Ethanone, 1-(1H-pyrazol-4-yl)-	Heterocyclic compound	1.00895	0.00846174	0.0119376	30.2875	4.92065	up
Citronellal	Terpenoids	1.01045	0.00232299	0.0101071	2.03113e-06	-18.9093	down
3-Ethylphenyl isocyanate	Ester	1.00868	0.00321701	0.0109671	6.37978	2.67351	up
Bicyclo[3.1.1]hept-2-ene-2-methanol, 6,6-dimethyl-	Terpenoids	1.01046	0.000244668	0.00665992	3.30504e-06	-18.2069	down
Pyrazinamide	Heterocyclic compound	0.557419	0.265287	0.267267	0.924286	-0.113589	insig
2-Hexanol	Alcohol	1.00756	0.0117876	0.0139013	20.9581	4.38943	up
Benzene, 1,3-dimethyl-	Aromatics	0.992499	0.0223536	0.0236129	3.86783	1.95152	insig
4-Hexen-3-one, 5-methyl-	Ketone	1.00208	0.0115221	0.0136977	8.2258	3.04016	up
Furan, 2-propyl-	Heterocyclic compound	1.00915	0.00877691	0.012066	41.085	5.36054	up
Norbornadieone	Ketone	1.01042	0.00655613	0.011391	4.87127e-06	-17.6473	down
CyclohexanecarboxAldehyde	Aldehyde	1.00018	0.0114151	0.0136281	7.22488	2.85297	up
2,4,6-Octatriene, 2,6-dimethyl-	Terpenoids	1.00804	0.0104416	0.0130641	20.6954	4.37124	up
2H-Pyran-2-methanol, tetrahydro-	Heterocyclic compound	1.00962	0.00527162	0.011138	38.7143	5.27479	up
Isobutyl isovalerate	Ester	1.00799	0.0081463	0.0119006	12.0495	3.5909	up
1,3-Hexadiene, 3-ethyl-2-methyl-	Hydrocarbons	1.00659	0.00916099	0.0122968	7.25796	2.85956	up
Pyrazine, 2-ethyl-3-methyl-	Heterocyclic compound	1.01045	0.00520986	0.011138	5.67513e-07	-20.7488	down
Pyrazine, 2-methyl-5-(1-methylethyl)-	Heterocyclic compound	1.00419	0.0106115	0.0131607	9.5391	3.25385	up
2-Nonanone, 3-(hydroxymethyl)-	Ketone	1.01047	0.00097094	0.00665992	1.30814e-07	-22.866	down
Acetic acid, heptyl ester	Ester	1.01023	0.00267353	0.0105513	0.019849	-5.65479	down
1,6-HexanediAmine, N,N,N',N'-tetramethyl-	Amine	1.00835	0.00598277	0.0113025	69.4673	6.11826	up
3-Nonen-1-ol, (E)-	Alcohol	1.00891	0.00777227	0.0117232	31.5367	4.97896	up
Catechol	Phenol	1.00909	0.00211306	0.00990498	93.868	6.55256	up
Butanoic acid, 2-methyl-, hexyl ester	Ester	0.841338	0.0384541	0.0397801	0.813489	-0.297805	insig
2-methyl-5-propan-2-ylcyclohexa-2,5-diene-1,4-dione	Ketone	1.00907	0.00327804	0.010981	9.69068	3.2766	up
2,4-Heptadien-1-ol, (E,E)-	Alcohol	0.444222	0.39075	0.392786	0.905094	-0.143861	insig
Pyridine, 3-propyl-	Heterocyclic compound	1.00921	0.00812304	0.0118938	95.7506	6.58121	up
Carbonochloridodithioic acid, methyl ester	Others	1.00796	0.00846718	0.0119376	23.4558	4.55187	up
1H-1,2,4-Triazole, 3-chloro-	Heterocyclic compound	1.00715	0.000331553	0.00665992	0.161634	-2.62919	down
2(1H)-Pyridinone	Heterocyclic compound	0.48088	0.371326	0.373818	0.907525	-0.13999	insig
Pinocarvone	Terpenoids	1.00901	0.00608264	0.0113094	18.9256	4.24227	up
Pyrazine, 3,5-diethyl-2-methyl-	Heterocyclic compound	1.01046	9.81723e-06	0.00147258	7.68724e-05	-13.6672	down
BenzAldehyde, 2,4-dimethyl-	Aldehyde	1.01023	0.0153554	0.0171747	3.20507e-05	-14.9293	down
Quinoxaline	Heterocyclic compound	1.01043	0.00249178	0.0103505	2.70503e-05	-15.174	down
2-Hexanoylfuran	Heterocyclic compound	0.997999	0.00210566	0.00990468	0.634712	-0.655827	insig
Bicyclo[3.1.1]heptan-3-one, 2-hydroxy-2,6,6-trimethyl-	Ketone	0.997133	0.0140249	0.0158972	2.40882	1.26832	insig
1-Propene, 1,3-dichloro-, (E)-	Halogenated hydrocarbons	1.01047	0.00018956	0.00665992	6.14862e-06	-17.3113	down
Isobutyl acetate	Ester	0.997943	0.0130082	0.0149711	2.94516	1.55835	insig
.alpha.-Methylstyrene	Aromatics	1.00741	0.00967615	0.0127128	16.5234	4.04644	up
2-Propenoic acid, pentyl ester	Ester	1.00499	0.00839697	0.0119376	6.81671	2.76908	up
3-Hexene, 1-(1-methoxyethoxy)-, (Z)-	Hydrocarbons	1.00756	0.00674437	0.0114088	10.608	3.40708	up
3-Acetyl-1H-pyrroline	Heterocyclic compound	1.00582	0.0089566	0.0121856	8.24926	3.04426	up
Nonane, 3-methyl-5-propyl-	Hydrocarbons	1.00209	0.00550822	0.011138	5.77411	2.5296	up
3-Oxatricyclo[4.1.1.0(2,4)]octane, 2,7,7-trimethyl-	Terpenoids	0.983586	0.0232114	0.0244616	2.04987	1.03553	insig
Butanoic acid, 3-hexenyl ester, (Z)-	Ester	1.00881	0.00610556	0.0113094	38.0806	5.25098	up
Glycerol 1,2-diacetate	Ester	1.01045	0.00142065	0.00781371	1.13084e-05	-16.4322	down
Bicyclo[3.1.1]hept-2-en-6-ol, 2,7,7-trimethyl-, acetate, [1S-(1.alpha.,5.alpha.,6.beta.)]-	Ester	0.953421	0.0044719	0.010981	0.725528	-0.462897	insig
Pyridine, 2-ethyl-	Heterocyclic compound	1.01039	0.00800808	0.0118069	1.11162e-05	-16.457	down
1-Propanol, 3-(methylthio)-	Alcohol	1.01044	0.00633406	0.0113094	5.82189e-07	-20.712	down
N,N-Dimethylhexanamide	Amine	1.01046	0.000532145	0.00665992	3.24123e-06	-18.235	down
7-Oxabicyclo[2.2.1]heptane, 1-methyl-4-(1-methylethyl)-	Terpenoids	1.01045	0.000153252	0.00665992	2.08767e-05	-15.5477	down
1H-Tetrazole	Heterocyclic compound	1.01044	0.00230814	0.0101071	1.35999e-05	-16.166	down
Hexanoic Acid	Acid	1.01035	0.00110619	0.00665992	0.0381604	-4.71178	down
3,4-Hexanedione, 2,2,5-trimethyl-	Ketone	0.935723	0.0275616	0.0288212	2.0487	1.03471	insig
trans-.beta.-Ocimene	Terpenoids	1.00927	0.00803029	0.0118092	61.9997	5.95419	up
Benzene, n-butyl-	Aromatics	1.00803	0.00695032	0.0114566	0.0224333	-5.47821	down
1H-Pyrazole-1-carboximidamide, 3,5-dimethyl-	Heterocyclic compound	0.99834	8.94961e-05	0.00591442	0.369409	-1.43671	insig
2-Methyl-6-methyleneocta-2,7-dien-4-one	Terpenoids	1.00983	0.00666192	0.0113932	108.434	6.76068	up
4-Decenal, (E)-	Aldehyde	1.01043	0.00516172	0.011138	8.54419e-07	-20.1586	down
Benzene, 1-methyl-4-nitro-	Aromatics	1.01008	0.00320863	0.0109671	54.2965	5.76279	up
Benzothiazole	Heterocyclic compound	1.00545	0.00392484	0.010981	3.31164	1.72755	up
4-Methylthiazole	Heterocyclic compound	1.01047	8.21365e-05	0.00586127	3.31867e-07	-21.5229	down
Toluene	Aromatics	0.983993	0.00679013	0.0114088	0.361578	-1.46762	insig
Phenol	Phenol	1.01041	0.00416524	0.010981	1.37195e-07	-22.7973	down
Ethyl (methylthio)acetate	Ester	1.01022	0.0100409	0.0128498	1.82187e-05	-15.7442	down
3-Pentenoic Acid, 2,2-dimethyl-	Acid	1.01004	0.00280156	0.0105964	34.7262	5.11795	up
Cyclohexanol, 1-ethenyl-	Alcohol	1.0087	0.0014438	0.00785938	0.0804995	-3.63488	down
Nonane, 2,5-dimethyl-	Hydrocarbons	1.0063	0.0106141	0.0131607	9.91847	3.31012	up
Ethanediamide	Amine	1.00094	0.0164689	0.0181494	8.78588	3.13519	up
Benzyl Alcohol	Alcohol	1.01044	0.00324797	0.010981	1.26537e-07	-22.9139	down
3-Octen-1-ol, (Z)-	Alcohol	1.00477	0.0121216	0.0141559	6.30258	2.65594	up
Butanoic Acid, 3-methylbutyl ester	Ester	1.01046	0.000139058	0.00647339	4.12902e-06	-17.8858	down
Adamantane	Hydrocarbons	1.01041	0.00128071	0.00724189	5.46062e-05	-14.1606	down
Bicyclo[3.1.1]heptan-3-ol, 6,6-dimethyl-2-methylene-, [1S-(1.alpha.,3.alpha.,5.alpha.)]-	Terpenoids	0.990122	0.0162724	0.0179769	3.38057	1.75727	insig
2-((3,3-Dimethyloxiran-2-yl)methyl)-3-methylfuran	Heterocyclic compound	1.0092	0.00386601	0.010981	108.057	6.75565	up
L-.alpha.-Terpineol	Terpenoids	1.01044	0.00100974	0.00665992	4.93933e-06	-17.6273	down
(E)-2,6-Dimethylocta-3,7-diene-2,6-diol	Alcohol	1.01036	0.0141396	0.0160004	4.90131e-07	-20.9603	down
2-Acetyl-4,4-dimethyl-cyclopent-2-enone	Ketone	1.0104	0.00368734	0.010981	1.50588e+06	20.5222	up
Naphthalene	Aromatics	1.01045	0.000670035	0.00665992	8.10962e-07	-20.2339	down
Propanedioic acid, amino-, diethyl ester	Ester	1.0047	0.000365462	0.00665992	0.275862	-1.85798	down
Benzoic acid, 1-methylethyl ester	Ester	1.00995	0.00287408	0.0106887	62.1732	5.95822	up
.beta.-Myrcene	Terpenoids	1.007	0.00815501	0.0119006	12.5874	3.65391	up
3-Pentyn-1-ol	Alcohol	0.902086	0.0380654	0.0394082	1.819	0.863146	insig
Ethylbenzene	Aromatics	1.0104	0.00465008	0.0110486	9.1512e-06	-16.7376	down
Hydrazine, 1,1-bis(2-methylpropyl)-	Nitrogen compounds	1.01042	0.00498973	0.011138	1.76253e-05	-15.792	down
4,6-Octadiyn-3-one, 2-methyl-	Ketone	1.00655	0.00984516	0.012791	9.00969	3.17148	up
5-Ethylcyclopent-1-enecarboxAldehyde	Aldehyde	1.01038	0.00237472	0.0101175	1.57728e-05	-15.9522	down
Propanoic acid, 2,2-dimethyl-, pentyl ester	Ester	1.00378	0.0118849	0.0139761	4.83888	2.27467	up
Cyclopentanecarbonitrile, 3-(1-methylethylidene)-	Nitrogen compounds	1.00809	0.00795798	0.0117922	19.8732	4.31275	up
Cyclohexanol, 1-methyl-4-(1-methylethylidene)-	Terpenoids	0.891064	0.0325405	0.0337661	1.26938	0.344121	insig
OxiranecarboxAldehyde, 3-methyl-3-(4-methyl-3-pentenyl)-	Aldehyde	1.01047	0.00141526	0.00781371	4.276e-07	-21.1572	down
Piperidin-3-one, 2,2,5-methyl-	Heterocyclic compound	1.01046	0.00222421	0.0101071	1.90046e-05	-15.6833	down
4-Phenyl-2-butanol	Alcohol	0.872788	0.0251848	0.0264587	0.810983	-0.302256	insig
3-Buten-2-one, 4-phenyl-	Ketone	1.01047	0.000200782	0.00665992	7.14796e-06	-17.094	down
1,7-Nonadiene, 4,8-dimethyl-	Hydrocarbons	1.01046	0.000205691	0.00665992	2.61307e-07	-21.8678	down
N,N-Dimethylacetamide	Amine	0.948275	0.00915483	0.0122968	1.81554	0.8604	insig
Cyclohexanone	Ketone	1.0054	0.0123179	0.0143479	8.69682	3.12049	up
Nonane	Hydrocarbons	1.0067	0.0100062	0.0128498	15.7475	3.97705	up
Butane, 1-isothiocyanato-	Others	1.01047	0.00109575	0.00665992	1.39305e-05	-16.1314	down
o-Cymene	Terpenoids	1.00659	0.00995597	0.0128498	9.21693	3.20429	up
(E)-2-Octenal	Aldehyde	1.01044	0.0019417	0.00959953	5.20842e-07	-20.8727	down
1,2-Cyclohexanedione	Ketone	1.01046	5.31263e-05	0.00448253	8.90965e-07	-20.0981	down
1,5-Heptadien-4-one, 3,3,6-trimethyl-	Terpenoids	0.752285	0.151874	0.154042	1.1585	0.212262	insig
3-Acetyl-2,5-dimethyl furan	Heterocyclic compound	0.978155	0.00205109	0.00981904	0.490552	-1.02752	insig
Undecane	Hydrocarbons	1.00831	0.00661953	0.0113932	31.3935	4.97239	up
1,3-Cyclohexadiene-1-carboxaldehyde, 2,6,6-trimethyl-	Terpenoids	1.00997	0.00231338	0.0101071	37.8593	5.24258	up
Decane	Hydrocarbons	1.00502	0.0112096	0.0134728	6.22811	2.63879	up
Undecane, 2,9-dimethyl-	Hydrocarbons	0.900199	0.0523526	0.0538689	1.45559	0.541604	insig
3-n-Propyl-2-pyrazolin-5-one	Heterocyclic compound	1.00493	0.00185267	0.00949119	30.1694	4.91502	up
2-Oxepanone	Ester	0.923139	0.0501511	0.0517219	1.34249	0.424914	insig
3-Methoxy-2,5-dimethylpyrazine	Heterocyclic compound	1.00335	0.0111928	0.0134728	8.10801	3.01935	up
Indan, 1-methyl-	Aromatics	1.01046	0.000270559	0.00665992	5.89027e-07	-20.6952	down
2-Thiophenemethanethiol	Heterocyclic compound	1.00995	0.00668449	0.0113932	168.251	7.39447	up
2-Acetyl-3-methylpyrazine	Heterocyclic compound	1.00728	0.00783234	0.0117428	12.574	3.65238	up
2,6-Dimethyldecane	Hydrocarbons	1.00897	0.00702298	0.011499	41.3611	5.3702	up
Cyclohexanone, 2,2,6-trimethyl-	Ketone	0.998158	0.0062876	0.0113094	4.93835	2.30403	insig
BenzenAmine, N,N-dimethyl-	Amine	0.715085	0.163313	0.16552	0.827528	-0.27312	insig
1-ethenyl-2-Pyrrolidinone	Heterocyclic compound	1.00864	0.00684973	0.0114088	28.6878	4.84237	up
Thujone	Terpenoids	1.01042	0.00181676	0.00936118	6.05124e-07	-20.6563	down
Butanoic acid, 3-methyl-, 3-methylbutyl ester	Ester	1.00883	0.00702708	0.011499	31.3226	4.96913	up
Benzenemethanethiol	Sulfur compounds	1.01046	1.47866e-06	0.000644047	1.73687e-06	-19.1351	down
Benzene, (1-methoxypropyl)-	Aromatics	0.998276	0.0159275	0.0176682	3.35773	1.74749	insig
2-Isopropyl-5-methylhex-2-enal	Aldehyde	1.0104	0.00148376	0.00798041	5.19384e-06	-17.5548	down
2-Cyclohexen-1-ol, 1-methyl-4-(1-methylethyl)-, cis-	Alcohol	1.01045	0.00112437	0.00665992	2.16077e-05	-15.4981	down
Benzene, 1-ethyl-3,5-dimethyl-	Aromatics	1.00251	0.0106455	0.0131607	6.57071	2.71605	up
Isophorone	Ketone	1.0104	0.0107592	0.0132406	3.06549e-06	-18.3155	down
Propanediamide	Amine	1.01046	0.000350414	0.00665992	1.58639e-05	-15.9439	down
p-Mentha-1,5-dien-8-ol	Terpenoids	0.853245	0.0928166	0.0944253	1.29284	0.370547	insig
Azacyclohexan-3-one, 1,5,6-trimethyl-	Heterocyclic compound	1.01035	0.00110619	0.00665992	0.0381604	-4.71178	down
Phenol, 3,5-dimethyl-	Phenol	1.00909	0.00384032	0.010981	9.34928	3.22485	up
AmphetAmine	Amine	1.01035	0.00110619	0.00665992	0.0381604	-4.71178	down
Acetic acid, 2-ethylhexyl ester	Ester	1.01035	0.00110619	0.00665992	0.0381604	-4.71178	down
exo-7-(trans-1-Propenyl)bicyclo[4.2.0]oct-1(2)-ene	Hydrocarbons	1.01045	0.000559452	0.00665992	2.16236e-06	-18.819	down
1-Decen-3-one	Ketone	1.00927	0.00730993	0.011499	37.2789	5.22029	up
Myroxide	Terpenoids	1.00864	0.00769245	0.0116422	34.1863	5.09535	up
4-Methylpentyl 2-methylbutanoate	Ester	1.01044	0.000683687	0.00665992	4.63293e-05	-14.3977	down
Undecane, 2-methyl-	Hydrocarbons	1.01047	0.000247957	0.00665992	2.08343e-07	-22.1945	down
1-Undecene, 9-methyl-	Hydrocarbons	0.882318	0.065603	0.0671958	1.64186	0.715332	insig
1-Nonanol	Alcohol	0.996789	0.016362	0.0180611	3.07261	1.61947	insig
4-Pyridinecarboxylic acid, ethyl ester	Heterocyclic compound	1.00997	0.00234063	0.0101071	42.2048	5.39934	up
6-Nonen-1-ol, (E)-	Alcohol	1.01047	0.00023255	0.00665992	3.39392e-07	-21.4905	down
(E)-2,6-Dimethylocta-5,7-dien-2-ol	Alcohol	1.00726	0.00715932	0.011499	6.33781	2.66398	up
Phenol, 3-ethyl-	Phenol	1.00936	0.00578863	0.011214	47.2222	5.56139	up
Levomenthol	Terpenoids	0.994737	0.0153771	0.0171846	2.59859	1.37773	insig
Bicyclo[3.1.0]hex-3-en-2-one, 4-methyl-1-(1-methylethyl)-	Terpenoids	1.00996	0.00194424	0.00959953	12.5019	3.64407	up
BenzenAmine, 2,5-dimethyl-	Amine	1.01043	0.000800974	0.00665992	4.97717e-06	-17.6162	down
Butanethioic acid, 3-methyl-, S-(1-methylpropyl) ester	Ester	0.922892	0.0569912	0.0584636	1.49876	0.583769	insig
Acetic acid, octyl ester	Ester	1.00662	0.000382008	0.00665992	13.0948	3.71092	up
Undecane, 2,4-dimethyl-	Hydrocarbons	1.00934	0.00368865	0.010981	64.2543	6.00572	up
2-Nonenenitrile	Nitrogen compounds	0.984129	0.000791093	0.00665992	0.464171	-1.10727	insig
spiro[3-oxatricyclo[3.3.1.02,4]nonane-8,1'-cyclopropane]-6-one	Ketone	1.01046	5.27845e-05	0.00448253	5.07111e-07	-20.9112	down
1,2-Octanediol	Alcohol	1.00817	0.00630776	0.0113094	58.8591	5.87919	up
Benzofuran, 4,7-dimethyl-	Heterocyclic compound	1.01042	0.00275574	0.0105964	3.5257e-05	-14.7917	down
Benzene, 1,3,5-triethyl-	Aromatics	1.01045	0.00221188	0.0101071	3.13686e-06	-18.2822	down
8,9-Dehydrothymol	Phenol	1.00919	0.00210124	0.00990468	0.0709122	-3.81782	down
Nonanoic acid, methyl ester	Ester	0.0546499	0.899594	0.900261	1.01073	0.0154005	insig
4-(1-methylethyl)-Benzaldehyde	Terpenoids	0.893972	0.0192206	0.0206262	0.809133	-0.30555	insig
Tricyclo[3.3.1.1(3,7)]decane, 2-nitro-	Nitrogen compounds	0.965023	0.0210748	0.0223847	1.49967	0.584644	insig
2-Nonanol, acetate	Ester	1.01047	0.00169059	0.00891523	6.56667e-06	-17.2164	down
Nonane, 2-methyl-	Hydrocarbons	1.01018	0.014048	0.0159101	2.09811e-05	-15.5405	down
4-Hexen-1-ol, (E)-	Alcohol	0.900841	0.075628	0.0773468	1.68625	0.753817	insig
4-Heptenal, (Z)-	Aldehyde	1.00703	0.0111477	0.0134728	16.8153	4.0717	up
Heptanal	Aldehyde	1.00612	0.0105984	0.0131607	10.3746	3.37498	up
2-Cyclohexen-1-one	Ketone	1.01043	0.00719864	0.011499	2.68283e-07	-21.8297	down
Butanoic acid, 3-hydroxy-, ethyl ester	Ester	1.00512	0.0133049	0.0151831	13.3851	3.74255	up
Ethyl tiglate	Ester	1.00598	0.00744519	0.0115396	13.5973	3.76524	up
.alpha.-Pinene	Terpenoids	1.00605	0.00879093	0.012073	13.6288	3.76859	up
Bicyclo[3.1.1]hept-2-ene, 3,6,6-trimethyl-	Terpenoids	1.00538	0.0117904	0.0139013	12.7182	3.66883	up
Bicyclo(3.3.1)non-2-ene	Hydrocarbons	1.01045	0.00466817	0.0110486	1.88556e-07	-22.3385	down
Dihydro-3-(2H)-thiophenone	Heterocyclic compound	1.01043	0.00409779	0.010981	1.17666e-05	-16.3749	down
Diaziridine, 3-ethyl-3-methyl-	Heterocyclic compound	0.954685	0.00161147	0.00859873	0.308247	-1.69784	insig
Allyl isovalerate	Ester	0.998269	0.0186996	0.0201151	4.95085	2.30768	insig
Cyclobutanespiro-2'-bicyclo[1.1.0]butane-4'-spirocyclobutane	Hydrocarbons	1.01045	0.00694334	0.0114566	1.86505e-08	-25.6762	down
Cyclopentane, butyl-	Hydrocarbons	1.00614	0.00801118	0.0118069	13.0883	3.71021	up
1,7-Octadiene, 2-methyl-6-methylene-	Terpenoids	1.00875	0.00729686	0.011499	32.0284	5.00128	up
1,3-Dioxolane, 4-methyl-2-(2-methylpropyl)-	Heterocyclic compound	1.00658	0.00781386	0.0117428	15.0563	3.9123	up
3-Octanone	Ketone	1.01046	0.000513128	0.00665992	2.45344e-05	-15.3148	down
1-Hepten-6-one, 2-methyl-	Ketone	1.00561	0.00542176	0.011138	0.0452923	-4.46459	down
2-Heptanone	Ketone	1.00606	0.0108213	0.0132686	12.3746	3.62931	up
3-Hexen-1-ol, formate, (Z)-	Ester	1.01044	0.00713043	0.011499	1.2653e-07	-22.914	down
Anisole	Aromatics	0.997614	0.00724271	0.011499	0.143236	-2.80353	insig
3-Chloro-2,4-pentanedione	Ketone	1.01037	0.00588652	0.0112986	1.48768e-05	-16.0366	down
N-Acetylisoxazolidine	Heterocyclic compound	1.00592	0.0100319	0.0128498	15.7689	3.97901	up
4-methyl-1-(1-methylethyl)-Bicyclo[3.1.0]hex-2-ene	Hydrocarbons	1.01046	0.00463067	0.0110486	2.08996e-08	-25.512	down
1,2,4,5-Tetrazin-3-Amine	Heterocyclic compound	1.01044	0.00284151	0.0106261	3.67801e-06	-18.0526	down
1-Hepten-3-one	Ketone	1.01047	0.00022158	0.00665992	8.27068e-05	-13.5616	down
Thiazole, 2,4-dimethyl-	Heterocyclic compound	1.01047	0.000118185	0.00613654	2.93432e-05	-15.0566	down
1H-Pyrazole	Heterocyclic compound	1.00676	1.63291e-05	0.00209185	0.107951	-3.21155	down
o-Xylene	Aromatics	0.820251	0.0997095	0.101361	1.33844	0.420548	insig
Styrene	Aromatics	0.992773	0.0177947	0.01928	3.91833	1.97024	insig
5-Hexenal, 4-methylene-	Hydrocarbons	1.00581	0.0109471	0.013314	7.66494	2.93827	up
4-Heptenal	Aldehyde	1.01047	0.000116054	0.00613654	5.83195e-07	-20.7095	down
Pyrazine, ethyl-	Heterocyclic compound	0.993759	0.0180703	0.0195204	4.9048	2.2942	insig
Cyclohexanol, 1-methyl-	Alcohol	1.00681	0.0101231	0.0128805	15.9461	3.99513	up
Santolina triene	Hydrocarbons	1.0065	0.00755597	0.011582	0.0215524	-5.53601	down
Propanoic acid, 2-methyl-, 2-methylpropyl ester	Ester	1.01028	0.00841165	0.0119376	7.30991e-05	-13.7398	down
2,4-Hexadienal, (E,E)-	Aldehyde	1.00942	0.00861751	0.0119565	300.746	8.2324	up
DiSulfur compounds, methyl 2-propenyl	Sulfur compounds	1.01042	0.00430768	0.010981	3.44719e-05	-14.8242	down
Fomepizole	Heterocyclic compound	1.00312	0.00835176	0.0119376	0.0936346	-3.41681	down
Benzene, (1-methylethyl)-	Aromatics	0.988142	0.022005	0.0232994	4.06346	2.02271	insig
Acetic acid, 2-ethylbutyl ester	Ester	1.01042	0.00728569	0.011499	1.4185e-06	-19.4272	down
1,7,7-trimethyl-Tricyclo[2.2.1.0(2,6)]heptane	Terpenoids	1.00535	0.0166074	0.0182871	18.2436	4.18932	up
Diethyl diSulfur compounds	Sulfur compounds	0.993253	0.00624225	0.0113094	0.243977	-2.03518	insig
3-Ethyl-3-methylheptane	Hydrocarbons	1.00813	0.0103763	0.013012	21.6827	4.43847	up
Octane, 3,3-dimethyl-	Hydrocarbons	1.00853	0.00970256	0.0127128	88.8914	6.47397	up
Butanoic Acid, 4-hydroxy-	Acid	1.00639	0.00822744	0.0119376	14.1456	3.82228	up
Cyclopropanemethanol, 2,2,3,3-tetramethyl-	Alcohol	1.01043	0.00833463	0.0119376	3.09398e-07	-21.624	down
Heptane, 3-ethyl-2-methyl-	Hydrocarbons	1.00598	0.00601127	0.0113025	11.4664	3.51934	up
Pentanoic acid, 2-methyl-, ethyl ester	Ester	1.00648	0.0100639	0.0128498	15.2013	3.92612	up
Pyridine, 2,3-dimethyl-	Heterocyclic compound	1.00487	0.0125304	0.0145452	13.1521	3.71722	up
Benzene, 1,2,4-trimethyl-	Aromatics	1.00588	0.0100615	0.0128498	12.9554	3.69548	up
1,6-Octadiene, 3,7-dimethyl-	Terpenoids	1.0062	0.0102826	0.0129491	15.3197	3.93732	up
Bicyclo[3.1.0]hex-2-ene, 4-methylene-1-(1-methylethyl)-	Terpenoids	1.01046	0.00118185	0.0069069	7.19111e-07	-20.4073	down
2-Pentenoic Acid, 2-methyl-	Acid	1.00699	0.00780254	0.0117428	11.6938	3.54768	up
Glycerin	Alcohol	1.01045	0.00294625	0.0107208	3.88136e-05	-14.6531	down
3-Thiophenethiol	Heterocyclic compound	1.01045	0.00216591	0.010048	1.90116e-05	-15.6828	down
Pentanoic acid, 4-methyl-, ethyl ester	Ester	1.01041	0.0056005	0.011138	4.79665e-05	-14.3476	down
1,3-Cyclohexadiene, 1,5,5,6-tetramethyl-	Terpenoids	1.00693	0.00942497	0.0125422	15.8899	3.99004	up
Benzene, 1-ethyl-2-methyl-	Aromatics	1.00903	0.00833762	0.0119376	112.541	6.81431	up
3-Mercapto-3-methylbutanol	Alcohol	0.938714	0.00414513	0.010981	0.483265	-1.04911	insig
5-Methyl-(E)-2-hepten-4-one	Ketone	1.0063	0.00409958	0.010981	0.040102	-4.64018	down
4H-Pyran-4-one	Heterocyclic compound	1.00671	0.00942984	0.0125422	13.512	3.75616	up
5-Hepten-2-one, 4,6-dimethyl-	Ketone	1.00685	0.00972179	0.0127128	16.3989	4.03553	up
4-Pyridinecarboxaldehyde	Heterocyclic compound	1.00706	0.00910321	0.012295	14.9401	3.90112	up
3-Octanol	Alcohol	0.960809	0.00146482	0.00791	0.448093	-1.15813	insig
.beta.-Pinene	Terpenoids	1.0071	0.00811036	0.0118882	13.5406	3.75921	up
1-Octen-3-ol	Alcohol	1.01047	0.000116025	0.00613654	2.0375e-07	-22.2267	down
Butanoic acid, butyl ester	Ester	1.00623	0.00982999	0.012791	11.5071	3.52446	up
Heptanoic acid, methyl ester	Ester	1.00774	0.00869677	0.0120047	13.1032	3.71185	up
DiSulfur compounds, ethyl 1-methylethyl	Sulfur compounds	1.00614	0.0106368	0.0131607	12.716	3.66858	up
cis-2,6-Dimethyl-2,6-octadiene	Hydrocarbons	1.01046	0.00369189	0.010981	4.45177e-08	-24.421	down
Propane-1,1-diol diacetate	Ester	1.01035	0.00110619	0.00665992	0.0381604	-4.71178	down
2,3-Dehydro-1,8-cineole	Terpenoids	1.01046	0.000756362	0.00665992	1.20326e-06	-19.6646	down
1,2-HydrazinedicarboxAldehyde	Aldehyde	1.00498	0.00994751	0.0128498	14.1211	3.81978	up
Benzene, (1-methylpropyl)-	Aromatics	1.01045	0.00125776	0.0071948	6.62834e-06	-17.2029	down
Pyrazine, 2-methoxy-6-methyl-	Heterocyclic compound	1.00511	0.0120342	0.0141025	7.03819	2.8152	up
Hexanoic acid, methyl ester	Ester	1.00897	0.0110496	0.013416	100.969	6.65776	up
Benzene, 1-methoxy-2-methyl-	Ether	1.01042	0.005574	0.011138	5.312e-06	-17.5223	down
2-Cyclopentylethanol	Alcohol	0.80646	0.0887851	0.0903921	1.37223	0.45652	insig
3-Hexen-1-ol, acetate, (E)-	Ester	1.00457	0.0102558	0.0129395	10.802	3.43322	up
3-Hexen-1-ol, acetate, (Z)-	Ester	1.00343	0.0109242	0.0133036	5.25293	2.39312	up
Albene	Hydrocarbons	0.953691	0.0185505	0.0199706	1.44135	0.527419	insig
Benzene, 1-propynyl-	Aromatics	0.978029	0.0111791	0.0134728	0.417901	-1.25877	insig
4-Isobutylpyrimidine	Heterocyclic compound	1.01046	0.000316757	0.00665992	5.59868e-08	-24.0903	down
2-Furanmethanethiol, 5-methyl-	Heterocyclic compound	0.98846	0.00112972	0.00665992	0.307793	-1.69997	insig
Nonane, 2,6-dimethyl-	Hydrocarbons	1.01046	0.000454946	0.00665992	9.31485e-06	-16.712	down
Acetic Acid, (acetyloxy)-	Acid	1.00691	0.00870673	0.0120062	9.90996	3.30888	up
2-Acetylthiazole	Heterocyclic compound	1.0065	0.0112069	0.0134728	11.1305	3.47645	up
Acetylpyrazine	Heterocyclic compound	1.01046	0.000278107	0.00665992	6.5933e-07	-20.5325	down
Indane	Aromatics	1.00259	0.0147075	0.0165322	6.17618	2.62672	up
1-Hexanol, 2-ethyl-	Alcohol	0.990911	0.000560935	0.00665992	0.514296	-0.959329	insig
1H-Pyrazole, 1,3,5-trimethyl-	Heterocyclic compound	0.99841	0.00557485	0.011138	5.93531	2.56932	insig
Acetic acid, (propylthio)-, methyl ester	Ester	1.00576	0.0104657	0.0130822	11.8225	3.56347	up
(S)-2,5-Dimethyl-3-vinylhex-4-en-2-ol	Alcohol	1.00125	0.00894271	0.0121823	5.97149	2.57809	up
4-Methylurazole	Heterocyclic compound	1.00654	0.00859958	0.0119565	10.118	3.33886	up
3-Octen-2-one	Ketone	1.00502	0.0101886	0.0129178	8.86172	3.14759	up
Acetophenone	Ketone	1.0104	0.00687631	0.0114088	2.51455e-07	-21.9232	down
1H-Pyrrole-3-carbonitrile	Heterocyclic compound	1.00868	0.00856495	0.0119565	20.9655	4.38994	up
Ethanone, 1-(1H-pyrrol-2-yl)-	Heterocyclic compound	1.01041	0.00531941	0.011138	2.86621e-07	-21.7344	down
1-Hexanol, 3,5,5-trimethyl-	Alcohol	1.01045	0.0001825	0.00665992	2.28326e-05	-15.4185	down
Decane, 4-methyl-	Hydrocarbons	1.0049	1.42957e-06	0.000644047	0.0691074	-3.85502	down
.beta.-Phellandrene	Terpenoids	1.00709	0.00933017	0.0124834	9.07871	3.18249	up
1H-Imidazole, 1-acetyl-	Heterocyclic compound	1.00544	0.0103807	0.013012	12.7664	3.67428	up
2-PyridinemethanAmine	Heterocyclic compound	0.998056	0.0110608	0.013416	4.85051	2.27814	insig
Propanoic acid, 2-methyl-, pentyl ester	Ester	1.01035	0.00796668	0.0117922	2.7367e-06	-18.4791	down
1-Methyl-2-phenylcyclopropane	Aromatics	1.004	0.00911503	0.012295	8.36088	3.06366	up
2,5-Furandione, dihydro-3-methyl-	Heterocyclic compound	1.00653	0.0104873	0.0130889	8.66276	3.11483	up
Benzenemethanol, .alpha.-methyl-	Alcohol	1.00402	0.0101063	0.0128765	9.23038	3.20639	up
Bicyclo[3.1.0]hexan-2-ol, 2-methyl-5-(1-methylethyl)-, (1.alpha.,2.beta.,5.alpha.)-	Terpenoids	1.00517	0.00709368	0.011499	0.0939711	-3.41164	down
3,5-Octadien-2-one, (E,E)-	Ketone	0.996707	0.00492608	0.011138	4.9444	2.3058	insig
Benzene, 1-methyl-3-(1-methylethenyl)-	Aromatics	1.01046	0.000100776	0.00613654	4.67193e-07	-21.0295	down
.gamma.-Terpinene	Terpenoids	1.00424	0.00986328	0.012791	9.30041	3.2173	up
Benzene, 2-ethyl-1,4-dimethyl-	Aromatics	0.995994	0.0184183	0.0198441	5.0313	2.33093	insig
BenzAldehyde, 4-methyl-	Aldehyde	1.01021	0.0156236	0.0174169	2.01488e-05	-15.599	down
Pyrazine, 2-ethyl-3,5-dimethyl-	Heterocyclic compound	1.01042	0.0023513	0.0101091	2.28516e-05	-15.4173	down
Maltol	Heterocyclic compound	1.00904	0.00725685	0.011499	62.473	5.96516	up
1-OctanAmine,N-methyl-	Amine	1.01047	0.00161791	0.00859912	2.04675e-07	-22.2202	down
2H-Pyran-2-one, tetrahydro-6-methyl-	Heterocyclic compound	1.01047	0.00215722	0.010048	1.851e-07	-22.3652	down
4-Heptanol, 2,6-dimethyl-, acetate	Ester	1.01044	0.00209898	0.00990468	9.44887e-07	-20.0134	down
2-Butenoic acid, 2-methyl-, 2-methylpropyl ester, (E)-	Ester	1.01046	0.000130941	0.00634351	7.11919e-08	-23.7437	down
1-Undecyne	Hydrocarbons	1.01046	0.000131569	0.00634351	3.17284e-07	-21.5877	down
1H-Imidazole, 2-propyl-	Heterocyclic compound	0.996591	0.000366066	0.00665992	0.339995	-1.55641	insig
Hexanoic acid, propyl ester	Ester	1.01047	0.000221247	0.00665992	3.43708e-06	-18.1504	down
7-Octen-4-ol, 2-methyl-6-methylene-, (S)-	Terpenoids	1.00733	0.00846574	0.0119376	8.36227	3.0639	up
1-Nonen-4-ol	Alcohol	1.00795	0.00775553	0.0117214	11.2115	3.48691	up
Benzene, (methylthio)-	Sulfur compounds	1.00955	0.000383103	0.00665992	0.024394	-5.35733	down
2,6,6-Trimethylbicyclo[3.2.0]hept-2-en-7-one	Ketone	1.01046	2.3268e-06	0.000644047	7.71222e-07	-20.3063	down
Benzyl methyl ketone	Ketone	0.997703	0.00140678	0.00781371	6.81887	2.76953	insig
3-Hexene, 1-(1-ethoxyethoxy)-, (Z)-	Aldehyde	1.00928	0.00114324	0.00671033	0.192177	-2.37949	down
Formic acid, octyl ester	Ester	0.995843	0.0207623	0.0220875	10.9103	3.44762	insig
1,3,8-p-Menthatriene	Terpenoids	1.01025	0.0250371	0.0263241	1.73888e-06	-19.1334	down
Butanoic acid, anhydride	Others	1.01026	0.0170758	0.0186961	1.44764e-05	-16.0759	down
L-Fenchone	Terpenoids	1.01032	0.0119915	0.014077	9.21732e-06	-16.7272	down
Bicyclo[3.1.1]hept-2-en-6-one, 2,7,7-trimethyl-	Terpenoids	1.00729	0.00714734	0.011499	7.03405	2.81436	up
Benzene, 1,2-dichloro-4-methyl-	Aromatics	1.01047	0.0012254	0.00706963	4.3018e-05	-14.5047	down
Butanoic acid, cyclopentyl ester	Ester	1.01035	0.00110619	0.00665992	0.0381604	-4.71178	down
BenzenAmine, N-ethyl-	Amine	1.00826	0.00802263	0.0118092	43.7661	5.45174	up
2,6-Dimethyl-1,3,5,7-octatetraene, E,E-	Terpenoids	1.00389	0.00985718	0.012791	5.40929	2.43544	up
Cyclohexanecarboxylic acid, ethyl ester	Ester	1.01045	0.000322536	0.00665992	1.7546e-06	-19.1204	down
Terpinen-4-ol	Terpenoids	0.984208	0.0171882	0.0187584	1.66495	0.735481	insig
3-Cyclohexen-1-ol, 1-methyl-4-(1-methylethyl)-	Terpenoids	0.996492	0.0148988	0.0167193	3.92712	1.97347	insig
2,7-Nonadien-5-one, 4,6-dimethyl-	Ketone	1.01046	0.00142383	0.00781371	3.64582e-06	-18.0653	down
1,7,7-Trimethylbicyclo[2.2.1]heptan-2-ol	Terpenoids	1.01044	0.0017853	0.00929972	2.75606e-06	-18.469	down
3-Methylisoxazolo[4,5-b]pyridine	Heterocyclic compound	1.00802	0.0093884	0.0125364	33.516	5.06678	up
2H-Pyran-2-one, tetrahydro-4,6,6-trimethyl-	Heterocyclic compound	1.01041	0.00335971	0.010981	2.93869e-05	-15.0545	down
2,6,6-Trimethyl-2-cyclohexene-1,4-dione	Ketone	1.00703	0.0110561	0.013416	15.2239	3.92827	up
2,4,6-Octatriene, 2,6-dimethyl-, (E,E)-	Terpenoids	1.00849	0.00809123	0.011873	24.1576	4.59441	up
Pyrazine, 2-methyl-6-(methylthio)-	Heterocyclic compound	1.01045	0.000214588	0.00665992	9.79012e-06	-16.6402	down
Hexanoic acid, 2-methylpropyl ester	Ester	1.01045	0.00267925	0.0105513	2.85215e-05	-15.0976	down
Ethanone, 1-(1,4-dimethyl-3-cyclohexen-1-yl)-	Terpenoids	1.00926	0.00748863	0.0115731	35.0978	5.13331	up
AcetAldehyde, tetramer	Aldehyde	0.863846	0.0886854	0.0903587	1.31	0.389566	insig
2-Acetyl-3-ethylpyrazine	Heterocyclic compound	1.0091	0.00598879	0.0113025	24.3765	4.60742	up
Lilac Aldehyde D	Aldehyde	0.744294	0.140028	0.142133	0.854819	-0.226309	insig
(6Z)-Nonen-1-ol	Alcohol	1.00941	0.00856755	0.0119565	62.7423	5.97137	up
trans-Linalool oxide (furanoid)	Heterocyclic compound	1.01047	0.000325762	0.00665992	1.93734e-05	-15.6556	down
Butanoic acid, 5-hexenyl ester	Ester	0.992143	0.00295895	0.0107381	3.75776	1.90987	insig
Pyrazine, 2-methoxy-3-(1-methylpropyl)-	Heterocyclic compound	1.01041	0.00267402	0.0105513	1.82951e-07	-22.382	down
Ethanethioic acid, S-(2-furanylmethyl) ester	Heterocyclic compound	1.00796	0.00629393	0.0113094	8.98029	3.16676	up
Cyclobutaneethanol, 1-methyl-2-(1-methylethenyl)-, cis-	Alcohol	0.993517	0.00298881	0.0107885	0.459231	-1.12271	insig
Undecane, 3,4-dimethyl-	Hydrocarbons	0.998323	0.00202793	0.00981904	0.620766	-0.687879	insig
4-Hexen-1-ol, 5-methyl-2-(1-methylethenyl)-, (R)-	Terpenoids	0.999677	0.0145883	0.0164118	3.70036	1.88767	insig
Pyrazine, 2-methoxy-3-(2-methylpropyl)-	Heterocyclic compound	1.00923	0.000857331	0.00665992	0.223885	-2.15917	down
1,3,5-Triazaadamantan-7-ol	Heterocyclic compound	1.01046	0.000113463	0.00613654	4.82264e-07	-20.9837	down
2,5-Pyrrolidinedione, 1-ethyl-	Heterocyclic compound	1.01038	0.0120815	0.0141458	6.76639e-07	-20.4951	down
Pyridine, 2-pentyl-	Heterocyclic compound	1.01046	0.000826547	0.00665992	8.30353e-06	-16.8778	down
Benzene, 1-methyl-2-(1-ethylpropyl)-	Aromatics	0.867093	0.028278	0.0295246	0.800044	-0.321849	insig
Phenol, 2-methyl-	Phenol	0.975877	0.00600422	0.0113025	1.93992	0.955996	insig
Cyclohexanol, 2-methyl-3-(1-methylethenyl)-, (1.alpha.,2.alpha.,3.alpha.)-	Alcohol	0.663881	0.198134	0.200061	0.810071	-0.30388	insig
BenzAldehyde, 3-methoxy-	Aldehyde	1.01006	0.00120709	0.0069988	89.771	6.48818	up
Carveol	Terpenoids	0.979589	0.00107515	0.00665992	0.623724	-0.681021	insig
Cyclohexanol, 5-methyl-2-(1-methylethyl)-, (1.alpha.,2.alpha.,5.alpha.)-	Terpenoids	1.01041	0.00448827	0.010981	4.67629e-06	-17.7062	down
Butanoic acid, 4-hexenyl ester, (Z)-	Ester	1.01039	0.0114779	0.0136641	6.02099e-07	-20.6635	down
Undecane, 4,7-dimethyl-	Hydrocarbons	1.01032	6.45709e-06	0.00108963	0.00013316	-12.8746	down
1,5-Cyclooctadiene, 3-(1-methyl-2-propenyl)-	Hydrocarbons	1.01022	0.0038381	0.010981	0.000304192	-11.6827	down
(-)-trans-Isopiperitenol	Terpenoids	1.01011	0.00511071	0.011138	334.871	8.38746	up
(-)-Myrtenol	Terpenoids	1.00998	0.00491042	0.011138	169.827	7.40792	up
Ethanone, 1-(2,4-dimethyl-1H-pyrrol-3-yl)-	Heterocyclic compound	1.01026	0.00112829	0.00665992	27.9029	4.80235	up
2,6-Piperidinedione, 3-ethyl-	Heterocyclic compound	1.00696	5.16675e-06	0.00108963	9.87478	3.30375	up
Isopentyl hexanoate	Ester	0.867471	0.0310184	0.0322362	0.78599	-0.347417	insig
Benzene, (2,2-dimethoxyethyl)-	Aromatics	1.01046	0.000563159	0.00665992	3.71008e-06	-18.0401	down
Phenethyl isocyanate	Ester	1.01047	0.000504066	0.00665992	1.58092e-07	-22.5927	down
2-Cyclohexen-1-ol, 2-methyl-5-(1-methylethenyl)-, cis-	Terpenoids	1.01047	0.000751037	0.00665992	1.60711e-08	-25.891	down
Undecane, 4,4-dimethyl-	Hydrocarbons	1.00818	0.000824878	0.00665992	0.0280787	-5.15438	down
Benzene, 1-methoxy-4-methyl-2-(1-methylethyl)-	Aromatics	1.00344	0.00272487	0.0105964	2.76174	1.46558	up
2-Butanone, 4-phenyl-	Ketone	0.983597	0.0133162	0.0151831	0.725781	-0.462394	insig
Imidodicarbonic diamide	Nitrogen compounds	0.985051	0.000582292	0.00665992	0.556415	-0.845766	insig
7-Octene-2,6-diol, 2,6-dimethyl-	Alcohol	0.997882	9.20022e-05	0.00591442	0.392286	-1.35002	insig
Phenol, 2,3,6-trimethyl-	Phenol	0.888551	0.0192034	0.0206242	0.797186	-0.327012	insig
(E)-2,6-Dimethylocta-2,5,7-trien-4-one	Ketone	1.01047	0.000571589	0.00665992	9.74234e-07	-19.9692	down
1H-Pyrrole-2,5-dione, 3-ethyl-4-methyl-	Heterocyclic compound	1.01047	0.000998898	0.00665992	3.18603e-07	-21.5817	down
Hexanedioic acid, dimethyl ester	Ester	0.466487	0.374752	0.376986	0.929288	-0.105802	insig
Benzonitrile	Nitrogen compounds	1.01043	0.00459882	0.0110486	3.16627e-06	-18.2688	down
n-Caproic acid vinyl ester	Ester	0.709135	0.188582	0.190559	1.20762	0.272172	insig
Isobornyl formate	Ester	1.01047	0.000814513	0.00665992	4.31954e-08	-24.4645	down
Propanoic acid, 2-methyl-, heptyl ester	Ester	0.943466	0.00571975	0.0111705	0.750986	-0.413142	insig
5H-5-Methyl-6,7-dihydrocyclopentapyrazine	Heterocyclic compound	1.00981	0.00701877	0.011499	106.295	6.73192	up
Benzeneacetic acid, ethyl ester	Ester	1.00809	0.00592855	0.0113009	8.96242	3.16389	up
3-Phenylpropanol	Alcohol	1.00417	0.000302195	0.00665992	0.267193	-1.90404	down
(-)-Carvone	Terpenoids	1.01035	0.00110619	0.00665992	0.0381604	-4.71178	down
(1R,5S,6R)-2,7,7-Trimethylbicyclo[3.1.1]hept-2-en-6-yl acetate	Ester	1.01045	0.000962906	0.00665992	3.49727e-06	-18.1253	down
Furfuryl pentanoate	Ester	1.01047	0.00202033	0.00981904	1.44022e-06	-19.4053	down
1-Cyclohexene-1-carboxAldehyde, 4-(1-methylethenyl)-, (S)-	Aldehyde	1.00894	0.00500111	0.011138	66.1845	6.04842	up
3,6-Nonadien-1-ol, (E,Z)-	Alcohol	1.01044	0.00289541	0.0107047	1.85984e-06	-19.0364	down
(3R,6R)-2,2,6-Trimethyl-6-vinyltetrahydro-2H-pyran-3-ol	Heterocyclic compound	1.00857	0.00808229	0.0118728	17.4486	4.12504	up
2-hydroxy-BenzAldehyde	Aldehyde	1.01017	0.0049727	0.011138	0.00027174	-11.8455	down
Diallyl disulphide	Sulfur compounds	1.01046	0.000252332	0.00665992	4.22807e-06	-17.8516	down
Undecanal	Aldehyde	1.00986	0.00562579	0.011138	74.9054	6.227	up
4a(2H)-Naphthalenol, 1,3,4,5,6,8a-hexahydro-4,7-dimethyl-1-(1-methylethyl)-, (1S,4S,4aS,8aR)-	Terpenoids	1.01047	0.000790417	0.00665992	4.01415e-05	-14.6045	down
(1R,3aS,8aS)-7-Isopropyl-1,4-dimethyl-1,2,3,3a,6,8a-hexahydroazulene	Terpenoids	1.01007	0.00569248	0.0111485	457.905	8.8389	up
1,1'-(1,4-phenylene)bis-Ethanone	Ketone	1.01045	0.00448825	0.010981	5.45414e-06	-17.4842	down
1,2-Ethanediol, monobenzoate	Ester	1.01041	0.00279319	0.0105964	552047	19.0744	up
BenzenAmine, 2,6-diethyl-	Amine	1.00555	0.00293901	0.0107208	63.9168	5.99812	up
2-Acetylbenzofuran	Heterocyclic compound	0.996223	0.00515072	0.011138	3.2984	1.72177	insig
2-Oxabicyclo[2.2.2]octan-6-ol, 1,3,3-trimethyl-, acetate	Ester	1.0101	0.0272137	0.0285237	1.90722e-05	-15.6782	down
Benzamide	Amine	1.00792	0.00978527	0.0127639	965.915	9.91575	up
1-(5-Dimethylethyl)pyrazin-2-yl-ethan-1-one	Heterocyclic compound	1.01035	0.00110619	0.00665992	0.0381604	-4.71178	down
BenzAldehyde, 4-hydroxy-	Aldehyde	1.00969	0.0038723	0.010981	137.52	7.1035	up
Naphthalene, decahydro-4a-methyl-1-methylene-7-(1-methylethenyl)-, [4aR-(4a.alpha.,7.alpha.,8a.beta.)]-	Terpenoids	1.01018	0.0173222	0.0188741	222755	17.7651	up
Carbamic acid, (1-methylethyl)-, 2-[[(aminocarbonyl)oxy]methyl]-2-methylpentyl ester	Heterocyclic compound	1.01035	0.00110619	0.00665992	0.0381604	-4.71178	down
Azulene, 1,2,3,3a,4,5,6,7-octahydro-1,4-dimethyl-7-(1-methylethenyl)-, [1R-(1.alpha.,3a.beta.,4.alpha.,7.beta.)]-	Terpenoids	1.00912	0.00582924	0.0112421	137.058	7.09865	up
5,9-Undecadien-2-one, 6,10-dimethyl-, (E)-	Ketone	1.01033	0.00518262	0.011138	2.38408e-05	-15.3562	down
5-Amino-2-methoxyphenol	Phenol	1.00968	0.00025601	0.00665992	0.0165226	-5.91942	down
2,4-Decadienal, (E,E)-	Aldehyde	1.0092	0.00441066	0.010981	12.195	3.60822	up
3-Cyclohexene-1-carboxAldehyde, 4-(4-methyl-3-pentenyl)-	Aldehyde	0.983086	0.0213218	0.0226114	3.08525	1.62539	insig
.alpha.-Muurolene	Terpenoids	1.00978	0.00718718	0.011499	1883.96	10.8796	up
(5-bromopentyl)-Benzene	Aromatics	1.01038	0.0056318	0.011138	1.16624e+06	20.1534	up
Phenol, 2-methoxy-4-(2-propenyl)-, acetate	Ester	1.01035	0.00110619	0.00665992	0.0381604	-4.71178	down
3,5-Dimethyldodecane	Hydrocarbons	0.622074	0.206113	0.207961	0.830372	-0.26817	insig
1,3-Benzenediol, 4,5-dimethyl-	Phenol	0.777277	0.0862263	0.0879196	0.806377	-0.310473	insig
2H-Pyran-2-one, tetrahydro-6-pentyl-	Ester	1.00869	0.00798374	0.0117922	63.9679	5.99928	up
aR-Himachalene	Terpenoids	1.00271	0.0113718	0.0136098	7.5193	2.9106	up
Acetic acid, 1-methyl-3-(2,6,6-trimethylcyclohex-1-enyl)propyl ester	Ester	1.01007	0.0121184	0.0141559	6.19025e-05	-13.9796	down
Benzoic acid, 1,2,3,4,5-pentamethylcyclopenta-2,4-dienyl ester	Ester	1.01035	0.00110619	0.00665992	0.0381604	-4.71178	down
2-Pyridin-2-ylmethyl-cyclohexanone	Ketone	1.01037	0.00691088	0.0114334	0.000101125	-13.2716	down
1,2,4-Trimethoxybenzene	Aromatics	1.00524	0.00986021	0.012791	0.101042	-3.30698	down
Bornyl acetate	Terpenoids	1.01046	6.30962e-07	0.000644047	4.5455e-06	-17.7471	down
2(3H)-Furanone, 5-butyldihydro-4-methyl-	Heterocyclic compound	1.01041	0.00371561	0.010981	2.08016e+06	20.9883	up
Isobutyric acid, 2-methylphenyl ester	Ester	1.01046	0.000469837	0.00665992	5.91528e-06	-17.3671	down
2-Thiopheneacetic acid	Heterocyclic compound	1.01016	0.00889238	0.0121802	0.00010644	-13.1977	down
Tridecane, 2-methyl-	Hydrocarbons	1.0103	0.00470311	0.0110486	5.38178e-05	-14.1816	down
Paroxypropione	Ketone	1.00816	0.0176864	0.019178	0.0158578	-5.97866	down
Naphthalene, 1,2-dihydro-1,1,6-trimethyl-	Aromatics	1.01035	0.00110619	0.00665992	0.0381604	-4.71178	down
Phenol, 5-methyl-2-(1-methylethyl)-, acetate	Terpenoids	1.01035	0.00110619	0.00665992	0.0381604	-4.71178	down
Benzoic acid, 2-(dimethylamino)-, methyl ester	Ester	1.00213	0.00326466	0.010981	5.92582	2.56701	up
2-Furancarboxylic acid, hexyl ester	Ester	1.0104	0.00746074	0.0115505	1.86521e-05	-15.7103	down
.alpha.-Maaliene	Terpenoids	1.00993	0.00675543	0.0114088	660.026	9.36638	up
2-Butanone, 4-(2,6,6-trimethyl-1-cyclohexen-1-yl)-	Ketone	1.00918	0.0052581	0.011138	85.1952	6.4127	up
2-Dodecenal, (E)-	Aldehyde	1.01006	0.0125777	0.014575	9.00383e-05	-13.4391	down
1,3-Dioxepane, 2-heptyl-	Heterocyclic compound	1.01047	0.000929236	0.00665992	0.000115885	-13.075	down
Butanoic acid, 1,7,7-trimethylbicyclo[2.2.1]hept-2-yl ester, endo-	Ester	1.00961	0.00645921	0.0113689	62.4367	5.96432	up
Dodecanenitrile	Nitrogen compounds	0.431203	0.406852	0.408668	0.906906	-0.140975	insig
(3S,3aR,3bR,4S,7R,7aR)-4-Isopropyl-3,7-dimethyloctahydro-1H-cyclopenta[1,3]cyclopropa[1,2]benzen-3-ol	Terpenoids	1.01008	0.00668345	0.0113932	333.417	8.38118	up
Cubenene	Terpenoids	1.01046	0.00018301	0.00665992	5.02849e-06	-17.6014	down
Dauca-4(11),8-diene	Terpenoids	0.999897	0.00243302	0.0101376	0.40257	-1.31269	insig
3,5,9-Undecatrien-2-one, 6,10-dimethyl-, (E,Z)-	Ketone	1.01047	0.00100806	0.00665992	1.535e-05	-15.9914	down
Kessane	Terpenoids	0.998432	0.0206471	0.0219823	26.089	4.70537	insig
Propanoic acid, 2-methyl-, 3-phenyl-2-propenyl ester	Ester	1.01035	0.00110619	0.00665992	0.0381604	-4.71178	down
Levomenol	Terpenoids	1.01035	0.00110619	0.00665992	0.0381604	-4.71178	down
2-Propenoic Acid, 3-(3-hydroxyphenyl)-	Acid	1.01035	0.000776201	0.00665992	802.156	9.64774	up
3-Cyclohexene-1-methanol, .alpha.,4-dimethyl-.alpha.-(4-methyl-3-pentenyl)-, [R-(R*,R*)]-	Terpenoids	1.0102	0.00304256	0.0108655	0.000112963	-13.1119	down
8-Hexadecyne	Hydrocarbons	1.01035	0.00110619	0.00665992	0.0381604	-4.71178	down
2-Propenoic acid, 3-phenyl-, methyl ester, (E)-	Ester	1.00998	0.0131188	0.0150343	0.000171255	-12.5116	down
Naphthalene, 1,6-dimethyl-4-(1-methylethyl)-	Terpenoids	1.0104	0.00520944	0.011138	3.61059e-06	-18.0793	down
Thiamylal	Heterocyclic compound	1.01035	0.00110619	0.00665992	0.0381604	-4.71178	down
2-Cyclohexen-1-one, 2-hydroxy-3-methyl-6-(1-methylethyl)-	Terpenoids	1.01041	0.00282431	0.0106261	1.123e+06	20.0989	up
Ethyl trans-4-decenoate	Ester	0.105638	0.838667	0.839911	0.950205	-0.0736887	insig
1-methyl-4-(1-methylethenyl)-1,2-Cyclohexanediol	Terpenoids	1.01007	0.0176489	0.0191681	1.46514e-05	-16.0586	down
Hydrocinnamic Acid	Acid	1.01008	0.0154924	0.0172993	6.20545e-05	-13.9761	down
trans-3-Methyl-4-octanolide	Ester	1.01005	0.0129938	0.0149672	8.81008e-05	-13.4705	down
2-Cyclohexen-1-ol, 2-methyl-5-(1-methylethenyl)-, acetate, cis-	Ester	1.0104	0.0033511	0.010981	505770	18.9481	up
2,6-Octadien-1-ol, 3,7-dimethyl-, acetate, (Z)-	Ester	1.01039	0.00586972	0.0112986	2.3716e+06	21.1774	up
p-Tolylacetic Acid	Acid	1.00899	0.00427856	0.010981	104.486	6.70716	up
Thieno[2,3-b]thiophene,2-methyl-	Heterocyclic compound	1.0104	0.00127522	0.00724189	44916.8	15.455	up
2-Undecanone, 6,10-dimethyl-	Ketone	1.00976	0.00446997	0.010981	36.8957	5.20538	up
Propanoic acid, 2-methyl-, 3-phenylpropyl ester	Ester	1.00765	0.0043448	0.010981	13.5425	3.75942	up
Dodecanal	Aldehyde	1.00978	0.00603113	0.0113094	74.3848	6.21694	up
2-Propenoic acid, 2-methyl-, 3,3,5-trimethylcyclohexyl ester	Ester	1.01038	0.00427442	0.010981	312131	18.2518	up
Naphthalene, 1,4-dimethyl-	Aromatics	1.00024	0.00849695	0.0119376	2.87009	1.52109	up
Benzeneethanol, 4-hydroxy-	Alcohol	1.00964	0.00636529	0.0113094	420.437	8.71575	up
(1S,4S,4aR)-1-Isopropyl-4-methyl-7-methylene-1,2,3,4,4a,5,6,7-octahydronaphthalene	Terpenoids	1.0084	0.00637848	0.0113094	34.9079	5.12548	up
1,2,4-Benzenetriol	Alcohol	1.01042	0.00079866	0.00665992	7.60292e-05	-13.6831	down
Pentanoic acid, 1-ethenyl-1,5-dimethyl-4-hexenyl ester	Ester	1.00954	0.00418611	0.010981	60.6782	5.92311	up
trans-Calamenene	Terpenoids	1.01044	0.00045594	0.00665992	1.55738e-06	-19.2925	down
Naphthalene, 1,2,4a,5,6,8a-hexahydro-4,7-dimethyl-1-(1-methylethyl)-, [1S-(1.alpha.,4a.beta.,8a.alpha.)]-	Terpenoids	1.01044	0.00385578	0.010981	2.12036e-06	-18.8473	down
Naphthalene, 2,3,6-trimethyl-	Aromatics	1.01035	0.00110619	0.00665992	0.0381604	-4.71178	down
Longifolenaldehyde	Terpenoids	1.0099	0.00354589	0.010981	0.00327177	-8.25571	down
Benzene, 1-methoxy-4-phenoxy-	Aromatics	1.01044	0.000290801	0.00665992	3.55153e-05	-14.7812	down
2,6,9,11-Dodecatetraenal, 2,6,10-trimethyl-	Terpenoids	1.01035	0.00110619	0.00665992	0.0381604	-4.71178	down
1-(1-Adamantyl)-1-phenylethanol	Aromatics	1.01037	0.00371619	0.010981	84955.9	16.3744	up
Bicyclo[4.4.0]dec-1-ene, 2-isopropyl-5-methyl-9-methylene-	Terpenoids	1.00978	0.0053423	0.011138	146.321	7.19299	up
2,6-Octadienoic acid, 3,7-dimethyl-, methyl ester	Ester	1.0094	0.00715314	0.011499	151.926	7.24723	up
1-Cyclohexene-1-carboxAldehyde, 5,5-dimethyl-3-oxo-	Aldehyde	1.01045	8.24919e-05	0.00586127	4.16846e-05	-14.5501	down
Bicyclo[3.1.0]hexan-3-ol, 4-methylene-1-(1-methylethyl)-, acetate	Terpenoids	1.01013	0.0204083	0.0217969	4.23121e-05	-14.5286	down
Iso-3-thujyl acetate	Ester	1.00707	0.00761957	0.0116125	17.136	4.09896	up
Salicylic Acid	Acid	1.01045	0.00338128	0.010981	1.28573e-05	-16.2471	down
Thiocyanic acid, phenylmethyl ester	Sulfur compounds	1.00925	0.0476585	0.0492265	6.28494e-05	-13.9577	down
Cyclohexanone, 2-(1-mercapto-1-methylethyl)-5-methyl-, (2S-trans)-	Ketone	1.01046	0.00103153	0.00665992	5.63241e-06	-17.4378	down
L-Proline, 1-acetyl-	Acid	1.00978	0.00561917	0.011138	375.692	8.55341	up
Acetamide, N-phenyl-	Amine	1.01039	0.00538351	0.011138	1.66082e+06	20.6635	up
Piperitenone oxide	Ketone	1.01039	0.00252805	0.0103735	109491	16.7404	up
4-tert-Butylcyclohexyl acetate	Ester	1.01043	0.00059557	0.00665992	2.44296e-05	-15.321	down
Hexanoic acid, 5-hexenyl ester	Ester	1.01035	0.00427853	0.010981	3.29926e-05	-14.8875	down
2-Acetoxyacetophenone	Ketone	1.00721	0.0033054	0.010981	8.07875	3.01413	up
1,5-Dimethyl-1-vinyl-4-hexenyl butyrate	Ester	1.01043	0.00978564	0.0127639	1.8725e-07	-22.3485	down
Benzene, 1-methoxy-4-nitro-	Aromatics	1.01035	0.00110619	0.00665992	0.0381604	-4.71178	down
Naphthalene, 1,2-dimethyl-	Aromatics	1.01043	0.000609354	0.00665992	2.94289e-05	-15.0524	down
N,N-Dimethyl-1,2,3-trithian-5-Amine	Heterocyclic compound	0.961253	0.020488	0.0218647	0.520231	-0.942776	insig
4-Isopropyl-6-methyl-1-methylene-1,2,3,4-tetrahydronaphthalene	Terpenoids	1.01046	0.000174628	0.00665992	5.86977e-06	-17.3783	down
(4aR,8aR)-5,8a-dimethyl-3-propan-2-ylidene-1,2,4,4a,7,8-hexahydronaphthalene	Terpenoids	1.01042	0.00537421	0.011138	5.61595e-06	-17.442	down
(1.alpha.,4a.beta.,8a.alpha.)-1,2,3,4,4a,5,6,8a-octahydro-7-methyl-4-methylene-1-(1-methylethyl)-Naphthalene	Terpenoids	1.01045	0.00383418	0.010981	2.07539e-06	-18.8782	down
Isolongifolene, 4,5,9,10-dehydro-	Hydrocarbons	1.01004	0.0134107	0.0152651	0.000762974	-10.3561	down
.beta.-Oplopenone	Terpenoids	1.0071	0.0024038	0.0101175	6.61801	2.7264	up
Cubenol	Terpenoids	1.01035	0.00286962	0.0106887	5.86519e-05	-14.0575	down
Lavandulyl caproate	Ester	1.00712	0.00558451	0.011138	6.56115	2.71395	up
Benzyl Benzoate	Ester	1.00489	0.00467332	0.0110486	15.4561	3.9501	up
Benzeneacetic acid, phenylmethyl ester	Ester	1.01038	0.00418828	0.010981	296648	18.1784	up
(+)-Diethyl L-tartrate	Ester	1.00997	0.0114173	0.0136281	0.000355447	-11.4581	down
10-Undecenal	Aldehyde	1.01044	0.0081531	0.0119006	7.82794e-07	-20.2849	down
Naphthalene, 2-methyl-	Aromatics	1.00763	0.00267786	0.0105513	124.924	6.96491	up
2-Propen-1-ol, 3-phenyl-	Alcohol	0.858413	0.085254	0.0869939	1.34514	0.427751	insig
BenzAldehyde, 3-hydroxy-	Aldehyde	1.01035	0.00110619	0.00665992	0.0381604	-4.71178	down
4H-Pyran-4-one, 5-hydroxy-2-(hydroxymethyl)-	Heterocyclic compound	0.98526	0.00230082	0.0101071	2.71879	1.44296	insig
1-Pentanone, 1-(1H-imidazol-4-yl)-	Heterocyclic compound	1.00024	0.00849695	0.0119376	2.87009	1.52109	up
Benzoic Acid, 2,3-dihydroxy-	Acid	1.00024	0.00849695	0.0119376	2.87009	1.52109	up
n-Decanoic Acid	Acid	1.01035	0.00110619	0.00665992	0.0381604	-4.71178	down
3-Phenyl-1-propanol, acetate	Ester	1.01042	0.00106749	0.00665992	0.000361753	-11.4327	down
1-(3-Ethoxyphenyl)acetone	Ketone	1.0104	0.0151345	0.0169557	1.60673e-07	-22.5694	down
Butanoic acid, 1-methyloctyl ester	Ester	1.01004	0.00605102	0.0113094	8654.22	13.0792	up
(-)-.beta.-Bourbonene	Terpenoids	1.00881	0.00525024	0.011138	182.823	7.5143	up
2,6,10-Trimethyltridecane	Hydrocarbons	1.01011	0.00785647	0.0117433	0.000487181	-11.0033	down
Ethanone, 1-(2-hydroxy-5-methoxyphenyl)-	Ketone	1.01035	0.00110619	0.00665992	0.0381604	-4.71178	down
(E)-.beta.-Famesene	Terpenoids	1.00823	0.00707197	0.011499	27.0134	4.7556	up
2H-Pyran-2-one, 6-pentyl-	Heterocyclic compound	1.01046	0.00039601	0.00665992	1.50771e-06	-19.3392	down
2H-Pyran-2-one, 5,6-dihydro-6-pentyl-	Heterocyclic compound	1.01032	0.0087496	0.012053	243540	17.8938	up
9-Oxononanoic Acid	Acid	1.00919	0.00670883	0.0113932	45.7746	5.51648	up
1,3-Cyclohexadiene, 5-(1,5-dimethyl-4-hexenyl)-2-methyl-, [S-(R*,S*)]-	Terpenoids	1.01038	0.00670765	0.0113932	1.70704e+06	20.7031	up
(1S,2E,6E,10R)-3,7,11,11-Tetramethylbicyclo[8.1.0]undeca-2,6-diene	Terpenoids	1.01022	0.00970014	0.0127128	21130.8	14.3671	up
Butanoic acid, 3,7-dimethyl-2,6-octadienyl ester, (E)-	Ester	1.00943	0.00826716	0.0119376	169.323	7.40363	up
(1aR,1bS,2aS,5S,5aS,7aS)-2,2,5,7a-Tetramethyldecahydrocyclopenta[2',3']cyclobuta[1',2':3,4]benzo[1,2-b]oxirene	Terpenoids	1.00967	0.0242012	0.0254849	5051.67	12.3025	up
N-Benzyloxy-2-carbomethoxyaziridine	Heterocyclic compound	1.00835	0.0091151	0.012295	101.953	6.67176	up
Benzeneacetic Acid, 4-hydroxy-	Acid	1.00711	0.011393	0.0136231	211.424	7.724	up
Hexadecane	Hydrocarbons	0.998661	0.00356054	0.010981	2.54042	1.34507	insig
6-Quinolinamine, 2-methyl-	Heterocyclic compound	1.01045	0.00194835	0.00959953	9.76922e-06	-16.6433	down
BenzAldehyde, 2,4-dihydroxy-3,6-dimethyl-	Aldehyde	1.01047	0.00102207	0.00665992	3.79719e-05	-14.6847	down
Benzenepropanoic Acid, 4-hydroxy-	Acid	1.01047	0.000243629	0.00665992	6.80999e-06	-17.1639	down
Curcumenol	Terpenoids	1.01035	0.00110619	0.00665992	0.0381604	-4.71178	down
Phenol, 4-octyl-	Phenol	1.01035	0.00110619	0.00665992	0.0381604	-4.71178	down
Octadecane	Hydrocarbons	1.01035	0.00110619	0.00665992	0.0381604	-4.71178	down
Benzene, 2-methyl-1,4-bis(1-methylethyl)-	Aromatics	1.01045	0.000959161	0.00665992	0.000170397	-12.5188	down
3-Methylbenzothiophene	Heterocyclic compound	1.01046	0.000364958	0.00665992	5.87899e-06	-17.376	down
3-Methoxy-5-methylphenol	Phenol	1.00686	0.014381	0.0162192	0.0445749	-4.48762	down
Phenylacetic acid propyl ester	Ester	1.00804	0.00520906	0.011138	1945.21	10.9257	up
1-Pentanone, 1-phenyl-	Ketone	1.00958	0.00753446	0.0115731	0.00407281	-7.93976	down
Orcinol	Phenol	1.01034	0.00433465	0.010981	23672.4	14.5309	up
Benzene, 1,2-(methylenedioxy)-4-propenyl-, (E)-	Aromatics	1.00898	0.045033	0.0465502	0.000773664	-10.336	down
Copaene	Terpenoids	1.00993	0.0284116	0.0296412	0.000116363	-13.0691	down
Niacinamide	Amine	1.01006	0.0129825	0.014967	0.000212062	-12.2032	down
Ethyl mandelate	Ester	1.00485	0.0221999	0.0234689	35.4186	5.14643	up
1H-3a,7-Methanoazulene, octahydro-3,8,8-trimethyl-6-methylene-, [3R-(3.alpha.,3a.beta.,7.beta.,8a.alpha.)]-	Terpenoids	1.00679	0.00412924	0.010981	20.2586	4.34046	up
Quinoxaline, 2,3-dimethyl-	Heterocyclic compound	1.00791	0.00860903	0.0119565	25.9149	4.69571	up
Humulene	Terpenoids	1.01035	0.00110619	0.00665992	0.0381604	-4.71178	down
Butanoic acid, 3-methyl-, 1-ethenyl-1,5-dimethyl-4-hexenyl ester	Ester	1.00859	0.00935593	0.0125054	29.2445	4.87009	up
Hordenine	Amine	1.01016	0.00413985	0.010981	0.000858609	-10.1857	down
Dodecanoic acid, methyl ester	Ester	1.01036	0.00477134	0.0110486	97138.8	16.5678	up
Cyclohexanol, 3-ethenyl-3-methyl-2-(1-methylethenyl)-6-(1-methylethyl)-, [1R-(1.alpha.,2.alpha.,3.beta.,6.alpha.)]-	Terpenoids	1.0102	0.00957332	0.0126706	13049.6	13.6717	up
Benzene, 1,2-diethyl-3,4,5,6-tetramethyl-	Aromatics	1.01027	0.00318365	0.0109671	1302.26	10.3468	up
Vanillic acid	Acid	1.0104	0.000928854	0.00665992	0.000634243	-10.6227	down
(4,4-Dimethyl-2,4,5,6-tetrahydro-1H-inden-2-yl)acetic Acid	Acid	1.01035	0.00110619	0.00665992	0.0381604	-4.71178	down
2,6,10-Dodecatrienal, 3,7,11-trimethyl-	Terpenoids	1.00929	7.74043e-05	0.00586127	5.77401	2.52957	up
2H-1-Benzopyran-2-one, 7-methoxy-	Heterocyclic compound	1.01035	0.00110619	0.00665992	0.0381604	-4.71178	down
n-Pentadecanol	Alcohol	1.01035	0.00110619	0.00665992	0.0381604	-4.71178	down
Thiopental	Heterocyclic compound	1.01035	0.00110619	0.00665992	0.0381604	-4.71178	down
Decane, 2,3,5-trimethyl-	Hydrocarbons	1.00958	0.00607468	0.0113094	43.9701	5.45845	up
Butyramide, 2-cyano-2-ethyl-	Amine	1.01005	0.00599596	0.0113025	1390.99	10.4419	up
4,7,7-Trimethylbicyclo[4.1.0]hept-3-en-2-one	Ketone	1.01034	0.00706415	0.011499	5.12044e-05	-14.2534	down
Silphiperfol-5-ene	Terpenoids	1.01035	0.00110619	0.00665992	0.0381604	-4.71178	down
1-Adamantanol	Alcohol	1.00998	0.0346371	0.0359141	2.09593e-05	-15.542	down
Di-epi-.alpha.-cedrene-(I)	Terpenoids	1.01028	0.0201917	0.0215996	6.13102e-06	-17.3154	down
BenzeneacetAldehyde, .alpha.-(2-methylpropylidene)-	Aldehyde	1.01008	0.0131432	0.0150495	0.000573001	-10.7692	down
Tridecane, 4,8-dimethyl-	Hydrocarbons	1.01031	0.00594345	0.0113009	23520.8	14.5216	up
2-Propanone, 1-(4-methoxyphenyl)-	Ketone	1.01043	0.00893676	0.0121823	9.75073e-07	-19.968	down
2-Buten-1-one, 1-(2,6,6-trimethyl-1,3-cyclohexadien-1-yl)-, (E)-	Terpenoids	1.01043	0.0054941	0.011138	1.80095e-05	-15.7609	down
Hexanoic acid, 3-hexenyl ester	Ester	1.0095	0.00794458	0.0117859	0.0070979	-7.13839	down
Cedrene	Terpenoids	1.0104	0.0104905	0.0130889	1.31108e-06	-19.5408	down
4-Hydroxy-3-methoxybenzyl Alcohol	Alcohol	1.01035	0.00110619	0.00665992	0.0381604	-4.71178	down
Ethanol, 2-(4-ethylphenoxy)-	Alcohol	1.01043	0.00739604	0.0115163	7.68748e-07	-20.311	down
2-Butanone, 4-(2,6,6-trimethyl-1,3-cyclohexadien-1-yl)-	Ketone	1.00624	0.00750309	0.0115731	12.2615	3.61606	up
1-Pentanone, 1-(4-methylphenyl)-	Ketone	1.00975	0.00732252	0.011499	424.879	8.73091	up
trans-Cinnamic Acid	Acid	1.01041	0.00683616	0.0114088	2.13535e-05	-15.5152	down
6-Methyl-6-(5-methylfuran-2-yl)heptan-2-one	Ketone	1.01022	0.0049015	0.011138	0.000340246	-11.5211	down
2H-Indol-2-one, 1,3-dihydro-	Heterocyclic compound	1.01036	0.00435944	0.010981	62208.8	15.9248	up
1-Propanone, 1-(4-methoxyphenyl)-	Ketone	1.00915	0.00730206	0.011499	55.0035	5.78145	up
Tetradecane, 2,6,10-trimethyl-	Hydrocarbons	1.01013	0.0136123	0.0154816	1.97886e-05	-15.625	down
Ledol	Terpenoids	1.01043	0.000974986	0.00665992	4.86003e-05	-14.3287	down
1,4-Methanobenzocyclodecene, 1,2,3,4,4a,5,8,9,12,12a-decahydro-	Terpenoids	1.01035	0.00110619	0.00665992	0.0381604	-4.71178	down
n-Tridecan-1-ol	Alcohol	1.01035	0.00110619	0.00665992	0.0381604	-4.71178	down
8-Dodecen-1-ol, acetate, (E)-	Ester	1.01039	0.0022747	0.0101071	7.54565e-06	-17.0159	down
.alpha.-Bisabolol	Terpenoids	1.01042	0.000730589	0.00665992	0.000248168	-11.9764	down
(4aS,8aR)-3,8a-Dimethyl-5-methylene-4,4a,5,6,7,8,8a,9-octahydronaphtho[2,3-b]furan	Terpenoids	1.01037	0.00239107	0.0101175	0.000197055	-12.3091	down
Acetic acid, (4,6,8,9-tetramethyl-3-oxabicyclo[3.3.1]non-6-en-1-yl)methyl ester	Ester	1.01035	0.00110619	0.00665992	0.0381604	-4.71178	down
cis-9-Tetradecen-1-ol	Alcohol	1.01035	0.0065498	0.011391	0.000228416	-12.096	down
(3S,3aR,6R,8aS)-3,7,7-Trimethyl-8-methylenehexahydro-1H-3a,6-methanoazulen-2(3H)-one	Terpenoids	1.00823	0.00942842	0.0125422	18.0506	4.17397	up
1-Tetradecanol	Alcohol	1.01045	0.000442813	0.00665992	2.44274e-05	-15.3211	down
Apocynin	Ketone	1.01046	0.00348899	0.010981	9.93064e-07	-19.9416	down
6,7-Dimethyl-1,2,3,5,8,8a-hexahydronaphthalene	Terpenoids	1.01047	0.000673196	0.00665992	3.28309e-05	-14.8946	down
Benzenepropanol, .alpha.,.alpha.-dimethyl-	Alcohol	1.01027	0.0059856	0.0113025	8.55968e-05	-13.5121	down
Geranyl formate	Ester	1.01039	0.00534919	0.011138	1.61354e+06	20.6218	up
Cyclopentanone, 2-(2-hexenyl)-	Ketone	1.00984	0.0198426	0.0212431	7.73029e-05	-13.6591	down
1,3-Cyclopentanedione, 4-(3-methylbutyl)-	Ketone	1.01017	0.0130466	0.0149929	0.000244701	-11.9967	down
Methyl anthranilate	Ester	1.01043	0.00529264	0.011138	1.45641e-05	-16.0672	down
Hydrocoumarin	Heterocyclic compound	1.01035	0.00110619	0.00665992	0.0381604	-4.71178	down
Butyl caprylate	Ester	1.01042	0.00547392	0.011138	3.63708e-05	-14.7469	down
Acetic Acid, phenoxy-	Acid	1.00869	0.00685654	0.0114088	28.248	4.82007	up
Butanoic acid, octyl ester	Ester	1.01011	0.0133627	0.0152233	13008.1	13.6671	up
3-Hexanone, 1-phenyl-	Ketone	1.00688	0.0127726	0.0147755	21.9307	4.45488	up
3-Cyclohexene-1-methanol, .alpha.,.alpha.,4-trimethyl-, propanoate	Terpenoids	1.01045	0.00428236	0.010981	5.64921e-06	-17.4335	down
Acetophenone, 4'-hydroxy-	Ketone	1.00867	0.00783725	0.0117428	41.9174	5.38948	up
Epizonarene	Terpenoids	0.995925	0.0141534	0.0160026	4.84534	2.2766	insig
.beta.-Guaiene	Terpenoids	1.00869	0.00776216	0.0117214	42.0639	5.39451	up
Benzyl tiglate	Ester	1.00806	0.00726131	0.011499	444.962	8.79754	up
Phenol, 4-methyl-2-nitro-, acetate (ester)	Ester	1.01035	0.00110619	0.00665992	0.0381604	-4.71178	down
Carotol	Terpenoids	1.00725	0.00376935	0.010981	5.94717	2.5722	up
Phenol, 4-heptyl-	Phenol	1.01035	0.00110619	0.00665992	0.0381604	-4.71178	down
Dibenzofuran, 2-methoxy-	Heterocyclic compound	1.0104	0.00481504	0.0111116	7.31144e-06	-17.0614	down
8-Isopropyl-1-methyltricyclo[4.4.0.02,7]dec-3-ene-3-carbAldehyde	Aldehyde	1.01025	0.00404691	0.010981	1729.16	10.7559	up
2-Dibenzofuranol	Heterocyclic compound	1.01035	0.00110619	0.00665992	0.0381604	-4.71178	down
1,2,4,5-Tetrazine-3,6-diAmine	Heterocyclic compound	1.01035	0.00110619	0.00665992	0.0381604	-4.71178	down
2-Undecanone	Ketone	1.00899	0.00766332	0.0116206	33.9461	5.08517	up
6-Nonen-1-ol, acetate, (Z)-	Ester	1.00996	0.00393339	0.010981	50.2978	5.65242	up
Cyclohexane, 1-ethenyl-1-methyl-2,4-bis(1-methylethenyl)-, (1.alpha.,2.beta.,4.beta.)-	Terpenoids	1.01014	0.0049171	0.011138	475.9	8.89451	up
Benzeneacetic acid, 2-methylpropyl ester	Ester	1.01002	0.00364325	0.010981	99.4401	6.63576	up
(1R,3aR,4aR,8aR)-1,4,4,6-Tetramethyl-1,2,3,3a,4,4a,7,8-octahydrocyclopenta[1,4]cyclobuta[1,2]benzene	Terpenoids	1.01037	0.00475962	0.0110486	5.78851e-05	-14.0764	down
Propanoic acid, 2-methyl-, 2-phenylethyl ester	Ester	1.00918	0.00297008	0.0107496	72.3288	6.1765	up
(1R,1aR,2aS,5R,6R,6aS,7aS)-1,6,6a-trimethyldecahydro-1,2a-methanocyclopropa[b]naphthalen-5-ol	Terpenoids	1.00739	0.00359183	0.010981	10.972	3.45576	up
1-iodo-Decane	Halogenated hydrocarbons	1.01035	0.00110619	0.00665992	0.0381604	-4.71178	down
2,2'-Isopropylidenebis(5-methylfuran)	Heterocyclic compound	1.00914	0.00644663	0.0113616	77.1451	6.2695	up
Pentyl octanoate	Ester	1.00553	0.0202441	0.0216385	26.2187	4.71252	up
Naphthalene, 1,8-dimethyl-	Aromatics	1.00799	0.0116703	0.0138201	21.5769	4.43141	up
.alpha.-Farnesene	Terpenoids	1.00885	0.00659585	0.0113932	29.0102	4.85849	up
Phenol, 3-nitro-	Phenol	1.01027	0.00592999	0.0113009	0.000244195	-11.9997	down
Isoquinoline, 1-butyl-3,4-dihydro-	Heterocyclic compound	1.01035	0.00110619	0.00665992	0.0381604	-4.71178	down
(-)-Spathulenol	Terpenoids	1.01035	0.00110619	0.00665992	0.0381604	-4.71178	down
1H-3a,7-Methanoazulen-5-ol, octahydro-3,8,8-trimethyl-6-methylene-	Terpenoids	1.00572	0.0034045	0.010981	5.41041	2.43574	up
Acetic acid, (1,2,3,4,5,6,7,8-octahydro-3,8,8-trimethylnaphth-2-yl)methyl ester	Ester	1.0051	0.0178154	0.0192869	18.3528	4.19792	up
2,6-Dimethyl-1-nonen-3-yn-5-ol	Alcohol	1.01045	0.00356047	0.010981	7.98606e-06	-16.9341	down
3-Cyclohexene-1-methanethiol, .alpha.,.alpha.,4-trimethyl-	Sulfur compounds	1.00922	0.00223798	0.0101071	4.76631	2.25287	up
TRANS-ANETHOLE	Aromatics	1.0059	0.00631523	0.0113094	4.02934	2.01054	up
Cyclohexene, 4-ethenyl-4-methyl-3-(1-methylethenyl)-1-(1-methylethyl)-, (3R-trans)-	Terpenoids	1.01011	0.00372262	0.010981	612.772	9.25921	up
Cyclohexanol, 1-methyl-4-(1-methylethylidene)-, acetate	Ester	1.01006	0.0171561	0.0187536	0.00017728	-12.4617	down
(3S,3aS,6R,8aS)-3,8,8-Trimethyl-7-methyleneoctahydro-1H-3a,6-methanoazulene	Terpenoids	1.01044	0.00538331	0.011138	7.17159e-06	-17.0893	down
Longifolene	Terpenoids	1.01044	0.00595359	0.0113025	3.37071e-06	-18.1785	down
3H-3a,7-Methanoazulene, 2,4,5,6,7,8-hexahydro-1,4,9,9-tetramethyl-, [3aR-(3a.alpha.,4.beta.,7.alpha.)]-	Terpenoids	1.0099	0.00411591	0.010981	907.001	9.82496	up
Petasitene	Terpenoids	1.00343	1.85942e-05	0.00209185	0.0431736	-4.53371	down
Tetradecane, 4-methyl-	Hydrocarbons	1.01037	0.0115264	0.0136977	8.5604e-06	-16.8339	down
Naphthalene, decahydro-1,6-bis(methylene)-4-(1-methylethyl)-, (4.alpha.,4a.alpha.,8a.alpha.)-	Terpenoids	1.00903	0.00575755	0.0111917	61.8831	5.95147	up
1-Cyclohexene-1-carboxylic acid, 4-(1-methylethenyl)-	Terpenoids	1.01015	0.00658735	0.0113932	582.701	9.18661	up
Tridecanal	Aldehyde	1.00823	0.0110778	0.0134246	21.8884	4.4521	up
2,4,6-Cycloheptatrien-1-one, 2-hydroxy-4-(1-methylethyl)-	Terpenoids	1.01046	0.000392054	0.00665992	1.46695e-05	-16.0568	down
Tetradecanal	Aldehyde	1.00948	0.0052749	0.011138	60.6091	5.92146	up
Oxirane, tetradecyl-	Hydrocarbons	1.01043	0.00424022	0.010981	7.60516e-05	-13.6827	down
Santalol, E-cis,epi-.beta.-	Terpenoids	1.01035	0.00110619	0.00665992	0.0381604	-4.71178	down
trans-11-Tetradecenyl acetate	Ester	1.01035	0.00110619	0.00665992	0.0381604	-4.71178	down
1H-Cyclopenta[1,3]cyclopropa[1,2]benzene, octahydro-7-methyl-3-methylene-4-(1-methylethyl)-, [3aS-(3a.alpha.,3b.beta.,4.beta.,7.alpha.,7aS*)]-	Terpenoids	1.0104	0.00306979	0.0108772	477085	18.8639	up
Benzene, (2-nitroethyl)-	Aromatics	1.00809	0.00731252	0.011499	14.1844	3.82624	up
Benzene, 1,2-diethyl-3,4-dimethyl-	Aromatics	1.01045	0.00318275	0.0109671	6.21036e-05	-13.975	down
Benzenemethanol, 4-methoxy-	Phenol	1.01042	0.00397563	0.010981	0.000188086	-12.3763	down
1H-Inden-5-ol, 2,3-dihydro-	Phenol	1.00895	0.0493934	0.0509794	0.000508528	-10.9414	down
Undecanol-5	Alcohol	1.00993	0.00655573	0.011391	262.224	8.03466	up
Hexanoic acid, 3-methyl-2-butenyl ester	Ester	1.01047	0.000419051	0.00665992	1.80351e-05	-15.7588	down
Pyridine, 2-hexyl-	Heterocyclic compound	1.01046	2.38536e-06	0.000644047	6.80286e-06	-17.1654	down
Dodecane, 4,6-dimethyl-	Hydrocarbons	0.994351	0.00204413	0.00981904	3.72366	1.89672	insig
4,4'-Bitriazolyl	Heterocyclic compound	1.01012	0.00356001	0.010981	127.983	6.9998	up
Anethole	Aromatics	1.01045	0.000380784	0.00665992	2.35583e-05	-15.3734	down
Hexanoic acid, pentyl ester	Ester	1.00896	0.0125175	0.0145427	0.00504647	-7.63051	down
Quinoxaline, 2-methyl-	Heterocyclic compound	1.01043	0.00242207	0.0101232	0.000398712	-11.2924	down
Indole	Heterocyclic compound	1.01043	0.00368434	0.010981	3.08975e-06	-18.3041	down
Nonanoic acid, ethyl ester	Ester	1.00978	0.0176755	0.019178	0.000325441	-11.5853	down
Phenol, 2-methyl-5-(1-methylethyl)-	Terpenoids	0.982768	0.00560969	0.011138	0.42664	-1.22891	insig
cis-.beta.-Farnesene	Terpenoids	1.00978	0.00704569	0.011499	455.131	8.83014	up
1,3-Cyclopentanedione, 2-acetyl-4-methyl-	Ketone	1.01033	0.000615938	0.00665992	56.1065	5.8101	up
Methyl 6,6-dimethylbicyclo[3.1.1]hept-2-ene-2-carboxylate	Ester	1.01044	0.0023162	0.0101071	2.99132e-06	-18.3508	down
2-Propenal, 2-methyl-3-phenyl-	Aldehyde	1.01038	0.00420713	0.010981	1.08051e-05	-16.4979	down
Benzene, (1-nitropropyl)-	Aromatics	0.667281	0.178917	0.181199	1.14834	0.199554	insig
1H-Indene, 1-ethylidene-	Hydrocarbons	1.01035	0.00110619	0.00665992	0.0381604	-4.71178	down
2'-Ethoxyacetophenone	Ketone	1.01044	0.00196706	0.00965646	3.74917e-05	-14.7031	down
Hexanoic acid, cyclopentyl ester	Ester	1.00584	0.00533782	0.011138	19.1935	4.26255	up
1,4-Cyclohexadiene-1-methanol, 4-(1-methylethyl)-	Alcohol	1.01034	0.00569813	0.0111485	63466.6	15.9537	up
Carbonic acid, phenyl propyl ester	Ester	1.01035	0.00110619	0.00665992	0.0381604	-4.71178	down
Butanoic acid, phenylmethyl ester	Ester	1.01035	0.00110619	0.00665992	0.0381604	-4.71178	down
Dihydrocarvyl acetate	Terpenoids	1.01047	4.35915e-05	0.00420346	1.97763e-06	-18.9478	down
Cyclohexene, 6-(2-butenylidene)-1,5,5-trimethyl-, (E,Z)-	Hydrocarbons	1.00718	0.0832714	0.0850351	0.000120583	-13.0177	insig
2-Cyclopenten-1-one, 3-methyl-2-(2-pentenyl)-, (Z)-	Ketone	1.01035	0.00110619	0.00665992	0.0381604	-4.71178	down
(1R,3aS,8aS)-1,4,4,6-Tetramethyl-1,2,3,3a,4,5,7,8-octahydrocyclopenta[c]pentalene	Terpenoids	1.01031	0.00315128	0.0109671	3407.36	11.7344	up
1,4-Methano-1H-indene, octahydro-4-methyl-8-methylene-7-(1-methylethyl)-, [1S-(1.alpha.,3a.beta.,4.alpha.,7.alpha.,7a.beta.)]-	Terpenoids	1.01	0.00669139	0.0113932	270.272	8.07827	up
Naphthalene, 1,2,3,4-tetrahydro-2,6-dimethyl-	Aromatics	0.992648	0.0275403	0.0288212	4.62444	2.20928	insig
Triacetin	Ester	1.00947	0.0243228	0.0255929	0.000533726	-10.8716	down
Neric Acid	Terpenoids	1.00557	0.00536346	0.011138	23.8239	4.57434	up
.alpha.-Cubebene	Terpenoids	1.00968	0.00450841	0.010981	205.533	7.68323	up
Methyl p-tolyloxyacetate	Ester	1.01044	0.00554741	0.011138	3.54037e-06	-18.1077	down
Ethyl geranate	Ester	1.01036	0.00223095	0.0101071	0.000138643	-12.8163	down
.alpha.-Terpinyl acetate	Ester	1.00934	0.0045202	0.010981	106.714	6.73761	up
Bicyclo[3.1.1]hept-2-ene-2-carboxylic acid, 6,6-dimethyl-	Terpenoids	1.01025	0.0132061	0.0151086	7.27857e-05	-13.746	down
2-Acetyl-1,3-cyclohexanedione	Ketone	1.01035	0.00110619	0.00665992	0.0381604	-4.71178	down
2,7-Octadiene-1,6-diol, 2,6-dimethyl-, (Z)-	Alcohol	1.01042	0.00190156	0.00957875	5.45368e-05	-14.1624	down
Phenol, 4-butyl-	Phenol	1.01035	0.00110619	0.00665992	0.0381604	-4.71178	down
4-Hydroxy-2-methylacetophenone	Ketone	1.01035	0.00110619	0.00665992	0.0381604	-4.71178	down
2-Undecenal, E-	Aldehyde	1.0101	0.00615386	0.0113094	2178.06	11.0888	up
Benzene, 1-methoxy-2-nitro-	Aromatics	1.00934	0.00562101	0.011138	354.779	8.47078	up
Furfuryl hexanoate	Ester	1.00885	0.00524502	0.011138	641.612	9.32556	up
4-Methoxyformanilide	Amine	1.01037	0.0037593	0.010981	74566.4	16.1862	up
1-Undecanol	Alcohol	1.01021	0.00112898	0.00665992	0.00041456	-11.2361	down
Benzoic acid, 4-amino-, methyl ester	Ester	1.00829	0.0169386	0.018576	0.0117961	-6.40554	down
2-Octenal, 2-butyl-	Alcohol	1.00972	0.00845774	0.0119376	0.0033363	-8.22754	down
3,6-Dimethyl-4H-furo[3,2-c]pyran-4-one	Heterocyclic compound	1.01046	0.00535574	0.011138	7.12315e-07	-20.421	down
2-Propenoic acid, 3-phenyl-, methyl ester	Ester	1.01017	0.00824565	0.0119376	0.00015087	-12.6944	down
2,2'-Ethylidenebis(5-methylfuran)	Heterocyclic compound	1.00978	0.0268807	0.0281966	0.000380936	-11.3582	down
Benzene, 1,2-dimethoxy-4-(1-propenyl)-	Aromatics	1.01047	0.00233403	0.0101071	1.14429e-07	-23.059	down
Hexanoic acid, 3-hexenyl ester, (Z)-	Ester	1.00868	0.0512416	0.0528062	0.000210919	-12.211	insig
Biphenyl	Aromatics	1.00904	0.000915503	0.00665992	27.8285	4.79849	up
4,7-Methanoazulene, 1,2,3,4,5,6,7,8-octahydro-1,4,9,9-tetramethyl-, [1S-(1.alpha.,4.alpha.,7.alpha.)]-	Terpenoids	1.0102	0.0274753	0.0287755	6.12811e-06	-17.3161	down
Geranyl acetate	Terpenoids	1.01026	0.00555523	0.011138	5487.75	12.422	up
1,1,7,7a-Tetramethyl-1a,2,6,7,7a,7b-hexahydro-1H-cyclopropa[a]naphthalene	Terpenoids	1.01042	0.000540006	0.00665992	0.000173111	-12.496	down
1H-3a,7-Methanoazulene, 2,3,4,7,8,8a-hexahydro-3,6,8,8-tetramethyl-, (3R,3aS,7S,8aR)-	Terpenoids	1.01043	0.00603617	0.0113094	2.97003e-06	-18.3611	down
1-Butanone, 2-hydroxy-1-phenyl-	Ketone	1.00961	0.00306519	0.0108772	43.9878	5.45903	up
Butanoic acid, 2-methyl-, phenylmethyl ester	Ester	1.01035	0.00110619	0.00665992	0.0381604	-4.71178	down
Benzenemethanol, 4-methyl-.alpha.-(1-methyl-2-propenyl)-, (R*,R*)-	Alcohol	1.01039	0.00273948	0.0105964	143657	17.1323	up
2,6-dihydroxy-Benzoic Acid	Acid	1.00968	0.00166481	0.00881369	152.746	7.25499	up
beta-Elemen	Terpenoids	1.00988	0.00305039	0.0108655	93.4259	6.54575	up
1H-Cyclopropa[a]naphthalene, 1a,2,3,3a,4,5,6,7b-octahydro-1,1,3a,7-tetramethyl-, [1aR-(1a.alpha.,3a.alpha.,7b.alpha.)]-	Terpenoids	1.00995	0.00278034	0.0105964	454.915	8.82945	up
Phenol, 4-(1,1-dimethylpropyl)-	Phenol	1.01044	0.00531545	0.011138	4.87608e-06	-17.6458	down
1-ButanAmine, N-(2-pyridinylmethylene)-	Heterocyclic compound	0.998678	0.00128208	0.00724189	3.12614	1.64438	insig
1H-3a,7-Methanoazulene, 2,3,4,7,8,8a-hexahydro-3,6,8,8-tetramethyl-, [3R-(3.alpha.,3a.beta.,7.beta.,8a.alpha.)]-	Terpenoids	1.00991	0.00283867	0.0106261	163.499	7.35314	up
Benzene, 1,4-dimethyl-2,5-bis(1-methylethyl)-	Aromatics	1.00786	0.00326957	0.010981	22.3293	4.48087	up
Bicyclo[5.2.0]nonane, 2-methylene-4,8,8-trimethyl-4-vinyl-	Terpenoids	1.00578	0.00273603	0.0105964	3.78713	1.9211	up
Methyleugenol	Phenol	1.00457	0.000665839	0.00665992	13.6454	3.77034	up
Benzene, 1,2,3-trimethoxy-5-methyl-	Aromatics	1.01003	0.00354478	0.010981	214.044	7.74176	up
Acetic acid, decyl ester	Ester	1.00989	0.00643721	0.0113598	129.845	7.02065	up
2-Cyclohexen-1-ol, 2-methyl-5-(1-methylethenyl)-, acetate	Ester	1.01035	0.00110619	0.00665992	0.0381604	-4.71178	down
4a(2H)-Naphthalenol, octahydro-4,8a-dimethyl-,(4.alpha.,4a.alpha.,8a.beta.)-	Aromatics	1.00185	0.00250429	0.0103705	5.85601	2.54992	up
Benzo[b]thiophene, 2-ethyl-	Heterocyclic compound	1.01038	0.00216583	0.010048	29996.7	14.8725	up
[1aR-(1a.alpha.,4.alpha.,4a.beta.,7b.alpha.)]-1a,2,3,4,4a,5,6,7b-octahydro-1,1,4,7-tetramethyl-1H-Cycloprop[e]azulene	Terpenoids	1.00619	0.00566496	0.0111485	9.27907	3.21398	up
2-Buten-1-one, 1-(2,6,6-trimethyl-1-cyclohexen-1-yl)-	Ketone	1.01024	0.0180744	0.0195204	2.67359e-05	-15.1909	down
2-Tetradecene, (E)-	Hydrocarbons	1.00974	0.00613056	0.0113094	67.9956	6.08737	up
Benzenemethanol, 4-hydroxy-	Alcohol	1.01019	0.00863929	0.0119707	0.000132162	-12.8854	down
Bicyclo[3.1.1]hept-2-ene, 2,6-dimethyl-6-(4-methyl-3-pentenyl)-	Terpenoids	1.01012	0.00561498	0.011138	3340.34	11.7058	up
Tricyclo[4.4.0.02,7]decane, 1-methyl-3-methylene-8-(1-methylethyl)-, stereoisomer	Terpenoids	1.0104	0.0119544	0.0140456	1.70342e-06	-19.1631	down
Ethanol, 2-phenoxy-, propanoate	Ester	1.01035	0.00110619	0.00665992	0.0381604	-4.71178	down
Coumarin	Heterocyclic compound	1.01041	0.000742994	0.00665992	0.000204726	-12.254	down
[1α,4aα,8aα]-1,2,4a,5,6,8a-hexahydro-4-7-dimethyl-1-[1-methylethyl]naphthalene	Terpenoids	1.01035	0.00110619	0.00665992	0.0381604	-4.71178	down
1H-Pyrrolizine-1-methanol, hexahydro-7-hydroxy-, [1S-(1.alpha.,7.alpha.,7a.beta.)]-	Heterocyclic compound	1.00979	0.00438116	0.010981	38.6109	5.27094	up
2(3H)-Furanone, 5-hexyldihydro-4-methyl-, trans-	Heterocyclic compound	1.01035	0.00110619	0.00665992	0.0381604	-4.71178	down
Acetic Acid, cinnamyl ester	Acid	1.01046	0.00217705	0.0100651	4.45387e-05	-14.4546	down
Octanoic acid, 3-methylbutyl ester	Ester	1.00938	0.00471762	0.0110486	317.151	8.30903	up
Benzyl angelate	Ester	1.00986	0.00574247	0.0111866	463.491	8.8564	up
.beta.-Phenylethyl butyrate	Ester	1.01036	0.00466345	0.0110486	0.000120274	-13.0214	down
Octanedioic acid, dimethyl ester	Ester	1.01044	0.000465931	0.00665992	4.01267e-05	-14.6051	down
5-Pyrimidinamine, 2-chloro-4-ethoxy-	Heterocyclic compound	1.01001	0.0195814	0.02098	0.000136168	-12.8423	down
(S,1Z,6Z)-8-Isopropyl-1-methyl-5-methylenecyclodeca-1,6-diene	Terpenoids	1.01047	0.000650742	0.00665992	1.32797e-05	-16.2004	down
3-MethoxycinnamAldehyde	Aldehyde	1.01044	0.00224394	0.0101071	8.06306e-05	-13.5983	down
L-Aspartic acid, N-acetyl-, dimethyl ester	Ester	1.0103	0.00429046	0.010981	0.000305066	-11.6786	down
Benzoic Acid, 4-methoxy-	Acid	1.01044	0.00512011	0.011138	7.36067e-06	-17.0517	down
Megastigmatrienone	Ketone	1.00899	0.0111922	0.0134728	61.8714	5.9512	up
Dimethyl phthalate	Ester	1.01029	0.00685531	0.0114088	0.000584539	-10.7404	down
(4aR-trans)-decahydro-4a-methyl-1-methylene-7-(1-methylethylidene)-Naphthalene	Terpenoids	1.01046	0.00276575	0.0105964	8.04208e-06	-16.924	down
5,9-Undecadien-2-ol, 6,10-dimethyl-	Alcohol	1.01046	0.00120794	0.0069988	2.22716e-05	-15.4544	down
Valerena-4,7(11)-diene	Terpenoids	1.00912	0.00683808	0.0114088	50.1565	5.64837	up
(1R,4R,4aS,8aR)-4,7-Dimethyl-1-(prop-1-en-2-yl)-1,2,3,4,4a,5,6,8a-octahydronaphthalene	Terpenoids	1.00873	0.00666175	0.0113932	39.8787	5.31755	up
Tetradecane, 2-methyl-	Hydrocarbons	1.00999	0.0063835	0.0113094	177.659	7.47296	up
Iridomyrmecin	Terpenoids	1.00939	0.00462744	0.0110486	38.548	5.26858	up
Methylparaben	Ester	1.0074	0.0126784	0.0146792	56.3744	5.81697	up
2H-1-Benzopyran-2-one, 3-methyl-	Heterocyclic compound	1.01035	0.00110619	0.00665992	0.0381604	-4.71178	down
Precocene I	Heterocyclic compound	1.0078	0.0108544	0.013273	67.9473	6.08634	up
2,5-di-tert-Butyl-1,4-benzoquinone	Aromatics	1.01047	0.00085396	0.00665992	2.60291e-06	-18.5514	down
2-Propenoic acid, 3-phenyl-, ethyl ester	Ester	1.01044	0.00270785	0.0105964	2.85127e-05	-15.098	down
1,1'-Biphenyl, 3-methyl-	Aromatics	1.01047	0.000807081	0.00665992	7.17609e-05	-13.7664	down
Furo[3,4-c]pyridin-1(3H)-one, 7-hydroxy-6-methyl-	Heterocyclic compound	1.01046	0.00449874	0.010981	2.71623e-07	-21.8119	down
3,5,11-Eudesmatriene	Terpenoids	1.00745	0.0075354	0.0115731	13.6112	3.76673	up
1-Pentanol, 5-[(tetrahydro-2H-pyran-2-yl)oxy]-	Heterocyclic compound	0.91367	0.05331	0.0547543	1.96284	0.972941	insig
2-Phenoxyethyl isobutyrate	Ester	1.01035	0.00110619	0.00665992	0.0381604	-4.71178	down
Nicotyrine	Heterocyclic compound	1.01046	0.00240125	0.0101175	1.31029e-05	-16.2198	down
Bicyclo[7.2.0]undecane, 10,10-dimethyl-2,6-bis(methylene)-, [1S-(1R*,9S*)]-	Terpenoids	0.938457	0.00521631	0.011138	0.589647	-0.762076	insig
10,10-Dimethyl-2,6-dimethylenebicyclo[7.2.0]undecane	Terpenoids	1.00989	0.00635769	0.0113094	459.088	8.84263	up
[1S-(1.alpha.,7.alpha.,8a.beta.)]-1,2,3,5,6,7,8,8a-octahydro-1,4-dimethyl-7-(1-methylethenyl)-Azulene	Terpenoids	1.01041	0.00377489	0.010981	2.30463e+06	21.1361	up
3-(4-Hydroxyphenyl)propanal	Aldehyde	1.01047	0.00241321	0.0101175	2.01749e-07	-22.2409	down
(1S,5S,6R)-6-Methyl-2-methylene-6-(4-methylpent-3-en-1-yl)bicyclo[3.1.1]heptane	Terpenoids	1.01033	0.00855919	0.0119565	246078	17.9088	up
BenzAldehyde, 3,4-dimethoxy-	Aldehyde	1.01045	0.00488017	0.011138	1.06726e-06	-19.8377	down
Pentadecane	Hydrocarbons	1.00842	0.00789848	0.0117433	56.1469	5.81114	up
Hexa-2,4-diyn-1-ylbenzene	Aromatics	1.01034	0.00445235	0.010981	31040.3	14.9219	up
cis-.alpha.-Bisabolene	Terpenoids	1.01035	0.00110619	0.00665992	0.0381604	-4.71178	down
1-methyl-4-(1,2,2-trimethylcyclopentyl)cyclohexa-1,3-diene	Terpenoids	1.00981	0.00394122	0.010981	57.2405	5.83896	up
2-Benzofurancarboxylic acid, 2,4,5,6,7,7a-hexahydro-4,4,7a-trimethyl-, methyl ester, cis-	Ester	1.01039	0.00283026	0.0106261	0.000198474	-12.2988	down
4-(1,5-dimethyl-1,4-hexadienyl)-1-methyl-Cyclohexene	Terpenoids	1.01044	0.0014497	0.00785981	9.63658e-06	-16.663	down
2,4,4-Trimethyl-3-(3-methylbutyl)cyclohex-2-enone	Ketone	1.0103	0.0094643	0.0125733	0.000113879	-13.1002	down
2-Naphthalenol	Phenol	1.01029	0.00418709	0.010981	3526.79	11.7841	up
7-Octylidenebicyclo[4.1.0]heptane	Terpenoids	1.00967	0.00649265	0.011391	70.9047	6.14781	up
5,6-Dihydro-5-methyluracil	Heterocyclic compound	1.00998	0.00255821	0.0104024	41.4878	5.37462	up
Anabasine	Heterocyclic compound	1.00964	0.00378525	0.010981	227.83	7.83181	up
Citronellyl butyrate	Ester	1.01046	6.16023e-06	0.00108963	1.38797e-05	-16.1367	down
(E)-1-Methyl-4-(6-methylhept-5-en-2-ylidene)cyclohex-1-ene	Terpenoids	1.00881	0.00627061	0.0113094	24.0981	4.59085	up
1-Iodoundecane	Halogenated hydrocarbons	1.01036	0.00677119	0.0114088	544128	19.0536	up
(2S,3S,6S)-6-Isopropyl-3-methyl-2-(prop-1-en-2-yl)-3-vinylcyclohexanone	Terpenoids	1.0103	0.00652663	0.011391	25469.1	14.6365	up
(2R,3R,6S)-6-Isopropyl-3-methyl-2-(prop-1-en-2-yl)-3-vinylcyclohexanone	Terpenoids	1.00995	0.0114401	0.0136312	1092.78	10.0938	up
(1S,4R,7S,8R,11R,13R)-4,7,11-Trimethyl-5-oxatetracyclo[5.4.2.01,8.04,13]tridecane	Terpenoids	0.878106	0.0745595	0.0763119	1.63007	0.704932	insig
Patulin	Heterocyclic compound	1.01043	0.00427198	0.010981	7.0382e-06	-17.1164	down
n-Capric acid isobutyl ester	Ester	1.00992	0.00634673	0.0113094	0.00263518	-8.56788	down
4-Aminobenzoic acid	Acid	1.00844	0.00959301	0.0126842	85.0285	6.40987	up
1-NaphthalenecarboxAldehyde	Aldehyde	0.930446	0.00240777	0.0101175	0.326338	-1.61556	insig
Pentadecane, 4-methyl-	Hydrocarbons	1.01035	0.00110619	0.00665992	0.0381604	-4.71178	down
1-Pentanone, 1-(p-anisyl)-3-methyl-	Ketone	0.916139	0.0513015	0.0528277	1.66699	0.737248	insig
1,2,3,3a,8,9,9a,9b-Octahydrocyclopenta[def]phenanthrene	Aromatics	1.00947	0.0308927	0.0321551	0.000201549	-12.2766	down
Benzene, 1-methyl-4-(1,2,2-trimethylcyclopentyl)-, (R)-	Terpenoids	1.00852	0.000641736	0.00665992	0.188039	-2.41089	down
Pentylenetetrazol	Heterocyclic compound	1.01041	0.00534419	0.011138	8.67538e-05	-13.4927	down
Cyclohexene, 3-(1,5-dimethyl-4-hexenyl)-6-methylene-, [S-(R*,S*)]-	Terpenoids	1.00961	0.00732794	0.011499	138.051	7.10906	up
1-Penten-3-one, 1-(4-methoxyphenyl)-4-methyl-	Ketone	1.01025	0.00664834	0.0113932	8836.85	13.1093	up
d-Nerolidol	Terpenoids	1.01042	0.00480471	0.0111068	9.34894e-06	-16.7068	down
3-Hexen-1-ol, benzoate, (Z)-	Ester	1.01035	0.00110619	0.00665992	0.0381604	-4.71178	down
2H-Cyclopropa[a]naphthalen-2-one, 1,1a,4,5,6,7,7a,7b-octahydro-1,1,7,7a-tetramethyl-, (1a.alpha.,7.alpha.,7a.alpha.,7b.alpha.)-	Terpenoids	1.01035	0.00110619	0.00665992	0.0381604	-4.71178	down
4-Sec-butyl-2-tert-butylphenol	Phenol	0.980307	0.00335326	0.010981	8.92166	3.15731	insig
(3S,3aR)-3-Butyl-3a,4,5,6-tetrahydroisobenzofuran-1(3H)-one	Ester	1.01035	0.00110619	0.00665992	0.0381604	-4.71178	down
Cadina-1(10),6,8-triene	Terpenoids	1.00553	0.013826	0.0156982	16.631	4.0558	up
BenzAldehyde, 3,4-dihydroxy-	Aldehyde	1.01046	0.00109014	0.00665992	1.8357e-05	-15.7333	down
Butanoic acid, 2-methyl-, 3,7-dimethyl-2,6-octadienyl ester, (E)-	Ester	1.01039	0.00294586	0.0107208	1.65075e-06	-19.2084	down
Plumbagin	Phenol	1.00977	0.00370012	0.010981	21.676	4.43803	up
Cedrol	Terpenoids	1.01047	0.00112631	0.00665992	2.66069e-05	-15.1978	down
.alpha.-Corocalene	Terpenoids	1.0104	0.00208917	0.00990468	0.000124248	-12.9745	down
(3aR,6R,8aR)-7,7-Dimethyl-8-methylenehexahydro-1H-3a,6-methanoazulen-3(2H)-one	Ester	1.01035	0.00110619	0.00665992	0.0381604	-4.71178	down
Fenobucarb	Ester	1.0102	0.00300084	0.010803	101.383	6.66367	up
(E)-Tetradec-2-enal	Aldehyde	1.0104	0.00185739	0.00949119	3.45995e-05	-14.8189	down
(3E,7E)-1,5,5,8-Tetramethylcycloundeca-3,7-dienol	Terpenoids	1.00971	0.0046335	0.0110486	82.1318	6.35987	up
6-fluoro-.beta.-methyl-1H-Indole-3-ethanAmine	Heterocyclic compound	1.0096	0.00521164	0.011138	77.5145	6.27639	up
Methane, di-p-tolyl-	Aromatics	0.855469	0.0354269	0.0367047	1.47631	0.561991	insig
1H-Cycloprop[e]azulen-7-ol, decahydro-1,1,7-trimethyl-4-methylene-, [1ar-(1a.alpha.,4a.alpha.,7.beta.,7a.beta.,7b.alpha.)]-	Terpenoids	1.00833	0.00859228	0.0119565	20.1667	4.3339	up
Citronellyl valerate	Ester	1.01028	0.0107944	0.0132597	9.69625e-05	-13.3322	down
1,3-Benzenediol, 5-pentyl-	Phenol	1.01013	0.00561597	0.011138	1011.52	9.98232	up
.tau.-Muurolol	Terpenoids	1.00969	0.0225826	0.0238176	0.000134652	-12.8585	down
Hexadecane, 2-methyl-	Hydrocarbons	1.01033	0.00432264	0.010981	3.12204e-05	-14.9672	down
Cyclopentaneacetic acid, 3-oxo-2-pentyl-, methyl ester	Ester	0.930768	0.0527361	0.0542222	1.83556	0.876218	insig
.beta.-Acorenol	Terpenoids	1.01046	0.00138005	0.00769865	8.8897e-06	-16.7794	down
3-Butylisobenzofuran-1(3H)-one	Heterocyclic compound	0.977059	0.0145412	0.0163725	2.65054	1.40629	insig
Citronellyl tiglate	Terpenoids	1.00816	0.00229284	0.0101071	5.2492	2.3921	up
(1S,4aR,7R,8aR)-1,4a-Dimethyl-7-(prop-1-en-2-yl)decahydronaphthalen-1-ol	Terpenoids	1.01023	0.00666733	0.0113932	8.41406e-05	-13.5368	down
1,8,11,14-Heptadecatetraene, (Z,Z,Z)-	Hydrocarbons	1.01035	0.00110619	0.00665992	0.0381604	-4.71178	down
2-Benzylidene-1-heptanol	Alcohol	1.01035	0.00110619	0.00665992	0.0381604	-4.71178	down
1(3H)-Isobenzofuranone, 3-butylidene-	Heterocyclic compound	1.01035	0.00110619	0.00665992	0.0381604	-4.71178	down
3-Cyclohexene-1-carboxAldehyde, 4-(4-hydroxy-4-methylpentyl)-	Aldehyde	1.01035	0.00110619	0.00665992	0.0381604	-4.71178	down
3-Buten-2-one, 4-(4-hydroxy-2,2,6-trimethyl-7-oxabicyclo[4.1.0]hept-1-yl)-	Ketone	1.01035	0.00110619	0.00665992	0.0381604	-4.71178	down
3,7-Cyclodecadien-1-one, 3,7-dimethyl-10-(1-methylethylidene)-, (E,E)-	Terpenoids	1.01035	0.00110619	0.00665992	0.0381604	-4.71178	down
4,8-Methanoazulen-9-ol, decahydro-2,2,4,8-tetramethyl-, stereoisomer	Terpenoids	1.00969	0.00907273	0.012295	152.735	7.25489	up
(Z)-3-Butylidene-4,5-dihydroisobenzofuran-1(3H)-one	Ester	1.01035	0.00110619	0.00665992	0.0381604	-4.71178	down
2,6,9,11-Dodecatetraenal, 2,6,10-trimethyl-, (E,E,E)-	Terpenoids	1.01035	0.00110619	0.00665992	0.0381604	-4.71178	down
Octanal, 2-(phenylmethylene)-	Acid	1.01035	0.00110619	0.00665992	0.0381604	-4.71178	down
1-Naphthalenol, 5,6,7,8-tetrahydro-2,5-dimethyl-8-(1-methylethyl)-	Phenol	1.01035	0.00110619	0.00665992	0.0381604	-4.71178	down
Octanoic acid, octyl ester	Ester	1.01035	0.00110619	0.00665992	0.0381604	-4.71178	down
cis-3-Hexenyl salicylate	Ester	1.01028	0.00557516	0.011138	8.08874e-05	-13.5937	down
Benzene, 1,1'-(1,1,2,2-tetramethyl-1,2-ethanediyl)bis-	Aromatics	1.01035	0.00110619	0.00665992	0.0381604	-4.71178	down
9-Tetradecen-1-ol, acetate, (E)-	Ester	1.01035	0.00110619	0.00665992	0.0381604	-4.71178	down
2-Propanone, 1,3-diphenyl-	Aromatics	1.01035	0.00110619	0.00665992	0.0381604	-4.71178	down
Hippuric Acid	Acid	1.01035	0.00110619	0.00665992	0.0381604	-4.71178	down
1H-Indole-3-carboxaldehyde	Heterocyclic compound	1.01035	0.00319678	0.0109671	16748.8	14.0318	up
2(3H)-Naphthalenone, 4,4a,5,6,7,8-hexahydro-4a,5-dimethyl-3-(1-methylethylidene)-, (4ar-cis)-	Terpenoids	1.01039	0.00308837	0.0108927	181450	17.4692	up
7-Ethoxycoumarin	Heterocyclic compound	1.01039	0.00238758	0.0101175	68564.8	16.0652	up
Ethotoin	Heterocyclic compound	1.01035	0.00110619	0.00665992	0.0381604	-4.71178	down
Ethanone, 1-[4-(1-piperazinyl)phenyl]-	Heterocyclic compound	1.01035	0.00110619	0.00665992	0.0381604	-4.71178	down
(S)-3-(1-methyl-2-pyrrolidinyl)-Pyridine	Heterocyclic compound	1.01035	0.00110619	0.00665992	0.0381604	-4.71178	down
.beta.-Bisabolene	Terpenoids	1.0081	0.00483269	0.0111333	12.4733	3.64077	up
2H-Pyran, tetrahydro-4-methyl-2-(2-methyl-1-propenyl)-	Terpenoids	1.01044	0.00154613	0.00828285	2.46061e-05	-15.3106	down
Octane, 5-ethyl-2-methyl-	Hydrocarbons	1.01035	0.00110619	0.00665992	0.0381604	-4.71178	down
Butanoic Acid, 3-hydroxy-3-methyl-	Acid	1.00547	0.0114275	0.0136282	11.529	3.5272	up
1,4-Methanoazulen-9-ol, decahydro-1,5,5,8a-tetramethyl-, [1R-(1.alpha.,3a.beta.,4.alpha.,8a.beta.,9S*)]-	Terpenoids	1.00024	0.00849695	0.0119376	2.87009	1.52109	up
3-Butylthiophene	Heterocyclic compound	1.01047	0.000777444	0.00665992	9.38157e-06	-16.7017	down
(1S,4aR,7R)-1,4a-Dimethyl-7-(prop-1-en-2-yl)-1,2,3,4,4a,5,6,7-octahydronaphthalene	Terpenoids	1.01026	0.00503195	0.011138	1304.82	10.3496	up
Citronellyl isobutyrate	Ester	1.01036	0.00836754	0.0119376	1.61003e-05	-15.9226	down
Farnesene epoxide, E-	Terpenoids	1.00816	0.0643285	0.0659403	6161.54	12.5891	insig
(S)-3,3,6-Trimethylhepta-1,5-dien-4-yl acetate	Ester	1.01036	0.00964141	0.0127128	651106	19.3125	up
Furan, 2-pentyl-	Heterocyclic compound	1.01041	0.00762519	0.0116125	1.09119e+07	23.3794	up
Glycidol	Alcohol	1.01027	0.0173729	0.0188988	326640	18.3173	up
7-Oxabicyclo[4.1.0]heptane, 1-methyl-4-(1-methylethenyl)-	Terpenoids	1.0104	0.00851339	0.0119471	5.34393e+06	22.3495	up
1,5-Heptadiene, 2-methyl-, (Z)-	Hydrocarbons	1.01038	0.0103325	0.0129756	6327162	22.5931	up
Benzene, pentamethyl-	Aromatics	1.01043	0.00292392	0.0107208	383234	18.5479	up
1,3-Cyclohexadiene, 5-butyl-	Hydrocarbons	1.01039	0.0128347	0.0148346	7.98177e+07	26.2502	up
Methacrylamide	Amine	1.01038	0.00843779	0.0119376	909430	19.7946	up
3-Penten-2-one, 4-methyl-	Ketone	1.01036	0.010229	0.0129178	924586	19.8184	up
3-FurAldehyde	Heterocyclic compound	1.01032	0.0143541	0.0162024	1.66594e+06	20.6679	up
Ethanone, 1-(3-methylphenyl)-	Ketone	1.01042	0.00558242	0.011138	2.02793e+06	20.9516	up
6-Octenal, 7-methyl-3-methylene-	Aldehyde	1.0104	0.00722246	0.011499	3.442e+06	21.7148	up
Betahistine	Heterocyclic compound	1.01042	0.00502976	0.011138	1.04135e+06	19.99	up
Dodecane, 5-methyl-	Hydrocarbons	1.01045	0.00135505	0.00761872	191947	17.5503	up
Benzoic acid, 2-hydroxy-, ethyl ester	Ester	1.01004	0.0205686	0.0219334	40009.4	15.2881	up
Nonane, 4,5-dimethyl-	Hydrocarbons	1.0104	0.00439834	0.010981	64398.7	15.9747	up
2-Methyl-7-exo-vinylbicyclo[4.2.0]oct-1(2)-ene	Hydrocarbons	1.01041	0.00675515	0.0114088	3.18879e+06	21.6046	up
2-(2-Acetoxy-1-propyl)furan, (S)	Heterocyclic compound	1.01042	0.00615071	0.0113094	1.13214e+07	23.4326	up
Benzoic acid, ethyl ester	Ester	1.01044	0.00321099	0.0109671	3.84034e+06	21.8728	up
2,6,6-trimethyl-1-Cyclohexene-1-carboxaldehyde	Terpenoids	1.01031	0.0167674	0.0184182	1.7717e+06	20.7567	up
1-Propanone, 1-cyclopropyl-	Ketone	1.01033	0.0120265	0.0141025	709486	19.4364	up
Thiophene, 3-methyl-	Heterocyclic compound	1.01002	0.0225351	0.023786	25759.3	14.6528	up
Cyclobutanone, 2,2,3-trimethyl-	Ketone	1.01035	0.0101908	0.0129178	468572	18.8379	up
E-1-Methoxy-4-hexene	Hydrocarbons	1.0104	0.00876515	0.0120621	6.86414e+06	22.7106	up
5-Hepten-2-one, 6-methyl-	Ketone	1.01034	0.0130521	0.0149929	1.31658e+06	20.3284	up
p-Cresol	Phenol	1.01036	0.0105032	0.0130926	1.11403e+06	20.0874	up
5-Nonen-4-one, 6-methyl-	Ketone	1.01035	0.0100434	0.0128498	596901	19.1871	up
3-Imidazol-1-ylpropanenitrile	Heterocyclic compound	1.0104	0.0083343	0.0119376	1.00002e+07	23.2535	up
BenzAldehyde, 2-ethyl-	Aldehyde	1.01044	0.00253575	0.0103735	538810	19.0394	up
(R)-(+)-1-(p-Tolyl)ethylAmine	Amine	1.01045	0.00177179	0.00927102	618013	19.2373	up
BenzAldehyde, 4-methoxy-	Aldehyde	1.01045	0.00234334	0.0101071	6.47249e+06	22.6259	up
Carvone	Terpenoids	1.01045	0.00251566	0.0103735	3.88831e+06	21.8907	up
3,6-Octadien-1-ol, 3,7-dimethyl-, (Z)-	Terpenoids	1.01042	0.00563612	0.011138	5109590	22.2848	up
Pyridine, 2,3,4,5-tetrahydro-	Heterocyclic compound	1.01028	0.0173581	0.0188979	1.22026e+06	20.2188	up
ParAldehyde	Aldehyde	1.01043	0.00558229	0.011138	21403434	24.3513	up
1,3-Cyclohexadiene, 1-methyl-4-(1-methylethyl)-	Terpenoids	1.01039	0.00940318	0.0125422	4.11253e+06	21.9716	up
Acetic acid, hexyl ester	Ester	1.01043	0.00763836	0.0116125	2.46567e+08	27.8774	up
Pentanenitrile, 5-(methylthio)-	Others	1.01043	0.00608527	0.0113094	4.02513e+07	25.2625	up
2,3-Dimethylanisole	Ether	1.01038	0.00822074	0.0119376	583939	19.1555	up
1-Hexanol, 5-methyl-2-(1-methylethyl)-, acetate	Ester	1.01043	0.00507769	0.011138	6.26464e+06	22.5788	up
BenzAldehyde, 2,5-dimethyl-	Aldehyde	1.00982	0.0533347	0.0547543	223748	17.7715	insig
Citral	Terpenoids	1.01041	0.0117861	0.0139013	3.2463e+08	28.2742	up
7-Oxabicyclo[4.1.0]heptan-2-one, 6-methyl-3-(1-methylethyl)-	Ketone	1.01041	0.0061506	0.0113094	1.37701e+06	20.3931	up
2-Decen-1-ol, (E)-	Alcohol	1.01037	0.0068591	0.0114088	137558	17.0697	up
1-Dodecene	Hydrocarbons	1.01037	0.01022	0.0129178	1.7962e+06	20.7765	up
Pyrrole	Heterocyclic compound	1.01033	0.00909803	0.012295	76930.5	16.2313	up
8-Nonen-2-one	Ketone	1.01041	0.00632638	0.0113094	3.14609e+06	21.5851	up
Thiazole, 2,4,5-trimethyl-	Heterocyclic compound	1.01032	0.0105779	0.0131607	122644	16.9041	up
Pyrazine, (2-methylpropyl)-	Heterocyclic compound	1.01035	0.0105436	0.0131309	903557	19.7853	up
Propanoic acid, 2-methyl-, 2-methylbutyl ester	Ester	1.01044	0.00193762	0.00959953	174440	17.4124	up
2-Heptenoic Acid	Acid	1.01036	0.0121821	0.0142143	3.14545e+06	21.5848	up
4-Isopropyl-1-methylcyclohex-2-enol	Terpenoids	1.01039	0.0075583	0.011582	1021055	19.9616	up
1-methyl-2-nitro-Benzene	Aromatics	1.0104	0.00568572	0.0111485	246371	17.9105	up
1-(Furan-2-yl)-2-methylpentan-1-one	Heterocyclic compound	1.01	0.00438607	0.010981	75.2111	6.23287	up
2,6-Octadien-1-ol, 3,7-dimethyl-	Terpenoids	1.01042	0.00576166	0.0111917	5.03118e+06	22.2625	up
Phenol, 4-propyl-	Phenol	1.01043	0.00406571	0.010981	3.65452e+06	21.8013	up
1-Hexanol	Alcohol	1.01037	0.0125034	0.0145388	8.76104e+06	23.0627	up
3-Hexanone, 2,2-dimethyl-	Ketone	1.01017	0.0213014	0.0226077	402929	18.6202	up
2-Hepten-1-ol, (E)-	Alcohol	1.01042	0.00550973	0.011138	5.27533e+06	22.3308	up
1H-Pyrrole-2-carboxAldehyde	Heterocyclic compound	1.01036	0.0100621	0.0128498	1.23136e+06	20.2318	up
7-Octen-2-ol, 2,6-dimethyl-	Terpenoids	1.01038	0.00889603	0.0121802	2.12882e+06	21.0216	up
Fenchone	Terpenoids	1.01042	0.00670554	0.0113932	2.85082e+07	24.7649	up
cis-Chrysanthenol	Terpenoids	1.0104	0.00824448	0.0119376	5.14868e+06	22.2958	up
Linalyl acetate	Terpenoids	1.01042	0.00490647	0.011138	2.80754e+06	21.4209	up
2,4-Decadien-1-ol	Alcohol	1.01043	0.00736696	0.011499	1.41633e+08	27.0776	up
(2,2,6-Trimethyl-bicyclo[4.1.0]hept-1-yl)-methanol	Alcohol	1.0104	0.00689343	0.0114186	1.81621e+06	20.7925	up
Hydroperoxide, 1,4-dioxan-2-yl	Heterocyclic compound	1.0104	0.00778074	0.0117232	3.78494e+06	21.8518	up
1-Ethylpropyl acetate	Ester	1.01031	0.00824536	0.0119376	23651.1	14.5296	up
4-Hexen-3-one	Ketone	1.01035	0.0118061	0.0139042	1566390	20.579	up
1,7-Diazabicyclo[2.2.0]heptane	Heterocyclic compound	1.01039	0.00734478	0.011499	1.04162e+06	19.9904	up
5-Heptenal, 2,6-dimethyl-	Aldehyde	1.01031	0.00892829	0.0121823	41893.5	15.3544	up
Pyrazine, 2-methoxy-3-(1-methylethyl)-	Heterocyclic compound	1.01	0.00438607	0.010981	75.2111	6.23287	up
Benzene, 1,4-dichloro-	Aromatics	1.01025	0.013237	0.0151312	91516.1	16.4817	up
Acetamide	Amine	1.01033	0.011243	0.0134728	333420	18.347	up
3(2H)-Thiophenone, dihydro-2-methyl-	Heterocyclic compound	1.01034	0.019093	0.0205219	1.91794e+07	24.1931	up
Octanoic acid, methyl ester	Ester	1.0104	0.00669005	0.0113932	1.16221e+06	20.1484	up
1-Octyl trifluoroacetate	Ester	1.0104	0.00749418	0.0115731	4.21557e+06	22.0073	up
Benzene, 1,2-dimethoxy-	Aromatics	1.01042	0.00452193	0.010981	538881	19.0396	up
3-Isopropylidene-5-methyl-hex-4-en-2-one	Ketone	1.01042	0.00669231	0.0113932	2.67634e+07	24.6738	up
(+)-(E)-Limonene oxide	Terpenoids	1.01042	0.00685653	0.0114088	1.29279e+07	23.624	up
Formic acid, 2-phenylethyl ester	Ester	1.01037	0.00636936	0.0113094	94160.4	16.5228	up
3,6-Dimethyl-2,3,3a,4,5,7a-hexahydrobenzofuran	Heterocyclic compound	1.01045	0.00175445	0.00921597	2907466	21.4713	up
Benzene, 1-ethenyl-4-methoxy-	Aromatics	1.01026	0.0169667	0.0185918	386870	18.5615	up
2,5-Octanedione	Ketone	1.01035	0.0102667	0.0129412	467059	18.8332	up
Hexane, 2,3-dimethyl-	Hydrocarbons	1.01037	0.0112473	0.0134728	6.03051e+06	22.5238	up
1-Pentanol	Alcohol	1.01034	0.0152575	0.0170793	7.74894e+06	22.8856	up
Acetylacetone	Ketone	1.01041	0.00399466	0.010981	56320.3	15.7814	up
1,4-Cyclohexadiene, 1-methyl-	Hydrocarbons	1.01038	0.00724169	0.011499	297389	18.182	up
Pyrazine, 2,6-dimethyl-	Heterocyclic compound	1.01041	0.00313718	0.0109671	34871	15.0897	up
Diethoxymethyl acetate	Ester	1.01039	0.00865751	0.011975	3.88576e+06	21.8898	up
2-Acetylpyrrolidine	Heterocyclic compound	1.0104	0.00548247	0.011138	222134	17.7611	up
Formic acid, phenylmethyl ester	Ester	1.01034	0.0101465	0.0128981	455844	18.7982	up
Bicyclo[3.1.0]hexan-3-one, 4-methyl-1-(1-methylethyl)-	Terpenoids	1.01043	0.00452681	0.010981	3.81444e+06	21.863	up
Camphor	Terpenoids	1.01042	0.00683398	0.0114088	1.39383e+07	23.7325	up
2-Octanol, acetate	Ester	1.0104	0.00453814	0.010981	87623.4	16.419	up
trans,cis-2,6-Nonadien-1-ol	Alcohol	1.01042	0.00619386	0.0113094	1.39349e+07	23.7322	up
Formamide, N-phenyl-	Amine	1.01046	0.0010253	0.00665992	754571	19.5253	up
Acetic acid, phenyl ester	Ester	1.01046	0.000498249	0.00665992	996652	19.9267	up
1H-Imidazole-4-methanol	Heterocyclic compound	1.0102	0.0174414	0.0189581	172039	17.3924	up
6-Ethyl-5,6-dihydro-2H-pyran-2-one	Heterocyclic compound	1.01042	0.0053086	0.011138	2.23898e+06	21.0944	up
Phenol, 3-methyl-	Phenol	1.01035	0.010818	0.0132686	1.07144e+06	20.0311	up
4-Methyl-5-nonanone	Ketone	1.01019	0.018095	0.019527	154248	17.2349	up
Propanoic acid, hexyl ester	Ester	1.01	0.00438607	0.010981	75.2111	6.23287	up
DiSulfur compounds, dipropyl	Sulfur compounds	1.01039	0.00787046	0.0117433	1.06378e+06	20.0208	up
5-Methyl-2-thiophenecarboxaldehyde	Heterocyclic compound	1.01037	0.00852476	0.0119474	778409	19.5702	up
2-Cyclohexen-1-ol, 1-methyl-4-(1-methylethenyl)-, trans-	Alcohol	1.01041	0.00535837	0.011138	516817	18.9793	up
Cyclohexane, (1,1-dimethylpropyl)-	Hydrocarbons	1.01037	0.00836958	0.0119376	509231	18.958	up
(Z)-2,2-Dimethyl-3-(3-methylpenta-2,4-dien-1-yl)oxirane	Terpenoids	1.01038	0.00954851	0.0126501	3.89008e+06	21.8914	up
Phenol, 2-ethyl-	Phenol	1.01041	0.00709839	0.011499	9.97637e+06	23.2501	up
cis-p-Mentha-2,8-dien-1-ol	Terpenoids	1.01044	0.00328466	0.010981	2.30935e+06	21.1391	up
DextroamphetAmine	Amine	1.01036	0.0103963	0.0130195	1.5465e+06	20.5606	up
2H-Pyran, 3,6-dihydro-4-methyl-2-(2-methyl-1-propenyl)-	Terpenoids	1.01	0.00438607	0.010981	75.2111	6.23287	up
BenzAldehyde, 3-ethyl-	Aldehyde	1.0104	0.00736789	0.011499	944300	19.8489	up
Phenol, 2,4-dichloro-	Phenol	1.01033	0.00765332	0.0116206	24807.4	14.5985	up
1,2-Propanedione, 1-phenyl-	Ketone	1.01041	0.00555817	0.011138	834483	19.6705	up
Propanal, dipropylhydrazone	Amine	1.01042	0.00437424	0.010981	384968	18.5544	up
Naphthalene, 1,2,3,4,4a,5,6,7-octahydro-4a-methyl-	Aromatics	1.01045	0.00264472	0.0105513	9.64927e+06	23.202	up
3,5-Dimethyl-1-butylpyrazole	Heterocyclic compound	1.01044	0.00340062	0.010981	3.55202e+06	21.7602	up
Bicyclo[3.1.1]hept-2-ene-2-carboxaldehyde, 6,6-dimethyl-	Terpenoids	1.01	0.00438607	0.010981	75.2111	6.23287	up
Tropinone	Heterocyclic compound	1.01043	0.00390146	0.010981	1.63531e+06	20.6411	up
Estragole	Aromatics	1.01044	0.00230336	0.0101071	285557	18.1234	up
1-Methylcyclohexylcarboxylic Acid	Acid	1.01044	0.00476379	0.0110486	3.45785e+07	25.0434	up
p-Menth-2-en-7-ol, cis-	Phenol	1.01043	0.0049359	0.011138	9.0313e+06	23.1065	up
Carvone oxide, trans-	Terpenoids	1.01044	0.00291008	0.0107047	6.44762e+06	22.6203	up
2,4-Nonadienal, (E,E)-	Aldehyde	1.01045	0.00354271	0.010981	3.01195e+08	28.1661	up
2-Oxabicyclo[2.2.2]octan-6-one, 1,3,3-trimethyl-	Terpenoids	1.01045	0.0032005	0.0109671	2.63219e+07	24.6498	up
Ethanone, 1-(2,4-dimethylphenyl)-	Ketone	1.01046	0.000442152	0.00665992	636058	19.2788	up
AcetAldehyde, (3,3-dimethylcyclohexylidene)-, (Z)-	Aldehyde	1.01046	0.00101909	0.00665992	2.86876e+06	21.452	up
2-Hexenal	Aldehyde	1.01029	0.0166605	0.0183156	1.15161e+06	20.1352	up
2-Methyl-3-furanthiol	Heterocyclic compound	1.01044	0.00452823	0.010981	1.7948e+07	24.0973	up
2-Methyl-2,5-divinyltetrahydrofuran	Heterocyclic compound	1.01033	0.00927257	0.0124186	153745	17.2302	up
Ethyl tiglate	Ester	1.00598	0.00744519	0.0115396	13.5973	3.76524	up
Furan, 2-butyltetrahydro-	Heterocyclic compound	1.0104	0.00734698	0.011499	2.82389e+06	21.4293	up
1-ButanAmine, N-methyl-N-2-propenyl-	Amine	1.01044	0.00352591	0.010981	3.49772e+06	21.738	up
Thiophene, 3-ethyl-	Heterocyclic compound	1.01044	0.0040852	0.010981	5.88318e+06	22.4882	up
3-Heptanol, 6-methyl-	Alcohol	1.01033	0.0117318	0.0138715	458440	18.8064	up
1H-Pyrrole-2,5-dione	Heterocyclic compound	1.01026	0.0156714	0.0174558	134542	17.0377	up
3(2H)-Pyridazinone	Heterocyclic compound	1.01037	0.0100204	0.0128498	1.38879e+06	20.4054	up
1,1-diethoxy-2-methyl-Propane	Ether	1.01021	0.0142154	0.0160592	54817.2	15.7423	up
2-Propanol, 1-(dimethylamino)-, acetate (ester)	Ester	1.01009	0.0156915	0.0174637	14210.6	13.7947	up
3-Heptanol	Alcohol	1.00985	0.0286169	0.0298323	42167.9	15.3639	up
2-Buten-1-ol, 3-methyl-, acetate	Ester	1.01022	0.0172288	0.0187875	221431	17.7565	up
Tiglic Acid	Acid	1.01042	0.00716692	0.011499	3.06332e+07	24.8686	up
2-Propenoic acid, butyl ester	Ester	1.0104	0.00671777	0.0113932	677434	19.3697	up
Dicyandiamide	Nitrogen compounds	1.01028	0.0147203	0.0165328	527793	19.0096	up
Allyl Sulfur compounds	Sulfur compounds	1.01013	0.0309803	0.0322214	2.36164e+06	21.1714	up
Pentanoic acid, 4-methyl-, methyl ester	Ester	1.01027	0.0171549	0.0187536	713418	19.4444	up
Ethanone, 1-(2-furanyl)-	Heterocyclic compound	1.01038	0.00963491	0.0127128	3.68346e+06	21.8126	up
4-Pentenyl Acetate	Ester	1.0104	0.00848331	0.0119376	1.18416e+07	23.4974	up
2-Methylbut-2-en-1-yl acetate	Alcohol	1.01035	0.0108948	0.0132983	938343	19.8398	up
2-Acetyl-1-pyrroline	Heterocyclic compound	1.00974	0.0255391	0.0268101	10016	13.29	up
1,4-Pentanediol	Alcohol	1.01	0.00438607	0.010981	75.2111	6.23287	up
Cyclopentanol, acetate	Ester	1.01033	0.0117342	0.0138715	470154	18.8428	up
1H-1,2,3-Triazole	Heterocyclic compound	1.01039	0.00614761	0.0113094	356655	18.4442	up
2-Butenoic Acid, 2-methyl-	Acid	1.0101	0.0166459	0.0183145	18129	14.146	up
Cyclopentene, 1-butyl-	Hydrocarbons	1.01042	0.00752098	0.0115731	9.90752e+07	26.562	up
Benzene, 1,2,4-trimethyl-	Aromatics	1.00588	0.0100615	0.0128498	12.9554	3.69548	up
Butanoic acid, 2-methylpropyl ester	Ester	1.01036	0.0100683	0.0128498	939454	19.8415	up
BenzAldehyde	Aldehyde	1.01041	0.007587	0.0115865	1.46227e+07	23.8017	up
Bicyclo[3.1.0]hexane, 4-methylene-1-(1-methylethyl)-	Terpenoids	1.01044	0.0070924	0.011499	3.42045e+09	31.6715	up
Dimethyl triSulfur compounds	Sulfur compounds	1.0103	0.00965988	0.0127128	44935.6	15.4556	up
2-Propenoic acid, 2-methyl-, 2-chloroethyl ester	Ester	1.01043	0.00670976	0.0113932	4.859e+08	28.8561	up
DiSulfur compounds, ethyl 1-methylethyl	Sulfur compounds	1.00614	0.0106368	0.0131607	12.716	3.66858	up
Isomaltol	Heterocyclic compound	1.01039	0.00687855	0.0114088	480625	18.8746	up
5-Hepten-2-ol, 6-methyl-	Alcohol	1.0104	0.0086811	0.0119954	5.15722e+06	22.2982	up
5-Isopropyl-3,3-dimethyl-2-methylene-2,3-dihydrofuran	Heterocyclic compound	1.0104	0.00857343	0.0119565	3.48937e+06	21.7345	up
2-Octanone	Ketone	1.0104	0.00591888	0.0113009	481142	18.8761	up
Bicyclo[3.2.1]oct-2-ene, 3-methyl-4-methylene-	Terpenoids	1.0104	0.0079778	0.0117922	6.54974e+06	22.643	up
Butanoic acid, 2-methyl-, 2-methylpropyl ester	Ester	1.01039	0.00948119	0.0125733	1.10868e+07	23.4023	up
3-Hexen-1-ol, acetate, (Z)-	Ester	1.00343	0.0109242	0.0133036	5.25293	2.39312	up
3H-1,2,4-Triazol-3-one, 1,2-dihydro-	Heterocyclic compound	1.01045	0.000647757	0.00665992	69492.3	16.0846	up
3-Mercapto-3-methylbutyl formate (ester)	Ester	1.01025	0.0144856	0.0163235	166453	17.3448	up
2-Ethylpiperidine	Heterocyclic compound	1.01031	0.0118134	0.0139042	202536	17.6278	up
Nonane, 3,7-dimethyl-	Hydrocarbons	1.01038	0.00739558	0.0115163	472922	18.8512	up
Hexanoic acid, 1-methylethyl ester	Ester	1.01039	0.00830034	0.0119376	1.99617e+06	20.9288	up
Benzene, 1,4-diethyl-	Aromatics	1.01042	0.00643017	0.0113598	7.5942e+06	22.8565	up
2-Pentanone, 4-mercapto-4-methyl-	Ketone	1.01017	0.0158517	0.017613	47737	15.5428	up
BenzeneacetAldehyde	Aldehyde	1.01041	0.00833207	0.0119376	16263465	23.9551	up
2-methylprop-2-enoyl 2-methylprop-2-enoate	Others	1.01033	0.0121177	0.0141559	793271	19.5975	up
2-Ethyl-3-methoxypyrazine	Heterocyclic compound	1.0103	0.0116126	0.0137863	136319	17.0566	up
BenzAldehyde, 2-methyl-	Aldehyde	1.01042	0.00853136	0.0119474	1.6738e+08	27.3185	up
1,2,4-Triazine-3,5(2H,4H)-dione	Heterocyclic compound	1.01034	0.0130604	0.0149929	2.59062e+06	21.3049	up
2-Furanmethanol, 5-ethenyltetrahydro-.alpha.,.alpha.,5-trimethyl-, cis-	Heterocyclic compound	1.01034	0.0107214	0.0132061	639315	19.2862	up
BenzAldehyde, 3-methyl-	Aldehyde	1.01036	0.0107156	0.0132061	1.63548e+06	20.6413	up
1-Octanol	Alcohol	1.0104	0.00840915	0.0119376	6.57762e+06	22.6491	up
1,10-Undecadiene	Hydrocarbons	1.01041	0.00727006	0.011499	8.90314e+06	23.0859	up
2,3-Dimethyl-5-ethylpyrazine	Heterocyclic compound	1.01036	0.00947975	0.0125733	607686	19.213	up
Benzene, 1,2,4,5-tetramethyl-	Aromatics	1.01044	0.0026808	0.0105513	1.13429e+06	20.1134	up
(E)-2-Methylbut-2-en-1-yl methacrylate	Ester	1.01042	0.0054687	0.011138	4.30842e+06	22.0387	up
Thiophene, 2-butyl-	Heterocyclic compound	1.01039	0.00732894	0.011499	1.14369e+06	20.1253	up
6-Nonenal, (Z)-	Aldehyde	1.01043	0.00670022	0.0113932	3.74498e+08	28.4804	up
2-Octen-1-ol, (E)-	Alcohol	1.01038	0.00968676	0.0127128	2.55719e+06	21.2861	up
Butanoic acid, 2-methyl-, 2-methylbutyl ester	Ester	1.01	0.00438607	0.010981	75.2111	6.23287	up
Benzenemethanol, 4-methyl-	Alcohol	1.01026	0.0150281	0.0168505	267151	18.0273	up
Bicyclo[3.1.0]hexan-2-ol, 2-methyl-5-(1-methylethyl)-, (1.alpha.,2.alpha.,5.alpha.)-	Terpenoids	1.0104	0.00849778	0.0119376	4.52224e+06	22.1086	up
Fenchol	Terpenoids	1.01043	0.00541406	0.011138	1.49902e+07	23.8375	up
3-Nonen-5-yne, 4-ethyl-, (Z)-	Hydrocarbons	1.01036	0.00972763	0.0127128	580634	19.1473	up
Benzene, 1-methyl-4-(1-methylethenyl)-	Aromatics	1.01042	0.00588685	0.0112986	9.70282e+06	23.21	up
Benzenemethanol, .alpha.,4-dimethyl-	Alcohol	1.01039	0.00861437	0.0119565	1.89123e+06	20.8509	up
p-Mentha-1(7),2-dien-8-ol	Terpenoids	1.01038	0.00692331	0.01144	191868	17.5498	up
BenzeneacetAldehyde, 4-methyl-	Aldehyde	1.01043	0.00404	0.010981	929631	19.8263	up
Bicyclo[3.1.1]hept-2-en-6-one, 2,7,7-trimethyl-	Terpenoids	1.00729	0.00714734	0.011499	7.03405	2.81436	up
Cyclohexanecarboxylic Acid	Acid	1.01032	0.0123462	0.0143684	460016	18.8113	up
Furan, 3-(4-methyl-3-pentenyl)-	Terpenoids	1.01043	0.00653818	0.011391	1.70312e+08	27.3436	up
Acetamide, N-(aminocarbonyl)-	Amine	1.0104	0.00434769	0.010981	45571.7	15.4759	up
Terpinen-4-ol	Terpenoids	0.984208	0.0171882	0.0187584	1.66495	0.735481	insig
Benzyl nitrile	Nitrogen compounds	1.01038	0.0089367	0.0121823	1.37945e+06	20.3957	up
Benzoxazole, 2-methyl-	Heterocyclic compound	1.01035	0.0112424	0.0134728	418150	18.6737	up
2-Phenylpropenal	Aromatics	1.01037	0.00918905	0.012319	577480	19.1394	up
Cyclohexene, 3,4-diethenyl-1,6-dimethyl-	Hydrocarbons	1.01039	0.00841506	0.0119376	2.69927e+06	21.3641	up
2-Nonenal	Aldehyde	1.01039	0.00990836	0.0128298	7199095	22.7794	up
2,6-Nonadienal, (E,Z)-	Aldehyde	1.01038	0.0100704	0.0128498	6.10497e+06	22.5416	up
Cyclooctyl Alcohol	Alcohol	1.01038	0.0103146	0.0129756	4.89984e+06	22.2243	up
endo-Borneol	Terpenoids	1.01	0.00438607	0.010981	75.2111	6.23287	up
Acetic acid, phenylmethyl ester	Ester	1.0104	0.00636467	0.0113094	906095	19.7893	up
Bicyclo[2.2.1]heptan-2-ol, 1,7,7-trimethyl-, (1S-endo)-	Terpenoids	1.01044	0.00372875	0.010981	3.06118e+07	24.8676	up
3-p-Menthen-7-al	Aldehyde	1.01042	0.00687765	0.0114088	8.38908e+06	23.0001	up
BenzAldehyde, 4-ethyl-	Aldehyde	1.01044	0.00291009	0.0107047	542243	19.0486	up
3,4-Dimethoxytoluene	Aromatics	1.01036	0.00468403	0.0110486	40556.3	15.3076	up
1-Pentanone, 1-(2-furanyl)-	Heterocyclic compound	1.01045	0.00260676	0.0105513	8.01081e+06	22.9335	up
Bicyclo[3.1.1]heptan-3-ol, 2,6,6-trimethyl-, (1.alpha.,2.beta.,3.alpha.,5.alpha.)-	Terpenoids	1.01043	0.00412888	0.010981	2.67568e+06	21.3515	up
Cyclohexanone, 5-methyl-2-(1-methylethenyl)-	Terpenoids	1.01042	0.00621485	0.0113094	9.40794e+06	23.1654	up
Isopinocarveol	Terpenoids	1.01041	0.00743219	0.0115396	5.77045e+06	22.4603	up
2-Octenoic Acid	Acid	1.01044	0.00290362	0.0107047	787704	19.5873	up
2-Picoline, 6-nitro-	Heterocyclic compound	1.01042	0.00500399	0.011138	2.01687e+06	20.9437	up
Butanoic acid, hexyl ester	Ester	1.0104	0.00594103	0.0113009	550964	19.0716	up
Undecane, 2,5-dimethyl-	Hydrocarbons	1.01042	0.00653004	0.011391	1.62998e+07	23.9583	up
2-Nonanol	Alcohol	1.01043	0.00370307	0.010981	801531	19.6124	up
3,7-Octadiene-2,6-diol, 2,6-dimethyl-	Alcohol	1.01037	0.00787885	0.0117433	186884	17.5118	up
3-Octen-1-ol, acetate, (Z)-	Ester	1.01044	0.00264608	0.0105513	490579	18.9041	up
Undecane, 4,6-dimethyl-	Hydrocarbons	1.01038	0.010845	0.013273	9.18301e+06	23.1305	up
Butanoic acid, 1-methylhexyl ester	Ester	1.01039	0.00646878	0.0113709	419737	18.6791	up
Carveol	Terpenoids	0.979589	0.00107515	0.00665992	0.623724	-0.681021	insig
m-Aminophenylacetylene	Amine	1.01045	0.00233917	0.0101071	3.31215e+06	21.6593	up
(-)-cis-Isopiperitenol	Terpenoids	1.0104	0.00621759	0.0113094	853161	19.7025	up
(-)-trans-Isopiperitenol	Terpenoids	1.01011	0.00511071	0.011138	334.871	8.38746	up
cis-7-Decen-1-al	Aldehyde	1.01043	0.00524375	0.011138	17532394	24.0635	up
Cyclooctane, 1,5-dimethyl-2,6-bis(methylene)-	Hydrocarbons	1.01045	0.000814202	0.00665992	718511	19.4547	up
Lilac Alcohol C	Alcohol	1.0104	0.00718902	0.011499	2.2123e+06	21.0771	up
8-Azabicyclo[3.2.1]octane, 3-chloro-8-methyl-	Heterocyclic compound	1.01045	0.00204583	0.00981904	611092	19.221	up
8-Azabicyclo[3.2.1]octan-3-ol, 8-methyl-, endo-	Heterocyclic compound	1.01038	0.0090911	0.012295	1.32351e+06	20.3359	up
1,6-Octadien-3-ol, 3,7-dimethyl-, formate	Ester	1.01045	0.00179176	0.00929972	1.84662e+06	20.8165	up
1,4-Methano-1H-Cyclopropa[d]pyridazine, 4,4a,5,5a-tetrahydro-6,6-dimethyl-, (1.alpha.,4.alpha.,4a.alpha.,5a.alpha.)-	Heterocyclic compound	1.01044	0.00357701	0.010981	3.42193e+06	21.7064	up
3-Cyclohexene-1-acetAldehyde, .alpha.,4-dimethyl-	Aldehyde	1.01045	0.00254929	0.0103974	3.30915e+06	21.658	up
2-Cyclohexen-1-ol, 3-methyl-6-(1-methylethyl)-, trans-	Terpenoids	1.01045	0.00362141	0.010981	6.55598e+07	25.9663	up
n-Caproic acid vinyl ester	Ester	0.709135	0.188582	0.190559	1.20762	0.272172	insig
Butanoic acid, 3-methyl-, hexyl ester	Ester	1.01045	0.0020011	0.009788	2.98751e+06	21.5105	up
2-Cyclohexen-1-one, 3-methyl-6-(1-methylethyl)-	Terpenoids	1.01039	0.00741603	0.0115341	741575	19.5002	up
Phenol, 4-methyl-2-nitro-	Phenol	1.01046	0.000479029	0.00665992	485128	18.888	up
Benzoic acid, 2-propenyl ester	Ester	1.01042	0.00453882	0.010981	1.04798e+06	19.9992	up
Carvenone	Terpenoids	1.01	0.00438607	0.010981	75.2111	6.23287	up
Benzenemethanol, 3-hydroxy-	Alcohol	1.01042	0.00368731	0.010981	197068	17.5883	up
2,5-ThiophenedicarboxAldehyde	Heterocyclic compound	1.00982	0.02769	0.0289331	27329	14.7381	up
Benzeneacetic acid	Acid	1.01043	0.00468501	0.0110486	4.51437e+06	22.1061	up
Cyclooctanemethanol	Alcohol	1.01039	0.00902158	0.0122526	4.58848e+06	22.1296	up
Phenol, 2-nitro-	Phenol	1.01035	0.00845816	0.0119376	98499.5	16.5878	up
Hexanoic acid, 3-hydroxy-, ethyl ester	Ester	1.0104	0.00758127	0.0115865	2.74079e+06	21.3862	up
2(5H)-Furanone, 5-ethyl-	Heterocyclic compound	1.01026	0.0158705	0.0176194	341123	18.3799	up
(E)-2-Decenal	Aldehyde	1.01041	0.00613021	0.0113094	2.86307e+06	21.4491	up
Benzeneacetamide	Amine	1.01044	0.00421327	0.010981	1.17209e+07	23.4826	up
2-Cyclopenten-1-one, 2-pentyl-	Ketone	1.01044	0.00510745	0.011138	36635357	25.1267	up
Acetic acid, nonyl ester	Ester	1.01044	0.00342552	0.010981	2.63347e+07	24.6505	up
1,2-Benzenediol, 4-methyl-	Alcohol	1.01021	0.0138643	0.0157284	69580.1	16.0864	up
2-Cyclohexen-1-ol, 2-methyl-5-(1-methylethenyl)-, acetate, (1R-cis)-	Ester	1.01043	0.00443879	0.010981	2.02159e+06	20.9471	up
N-Benzylformamide	Amine	1.01045	0.00206658	0.00985822	2.86684e+06	21.451	up
Phenol, 3,4,5-trimethoxy-	Phenol	1.01044	0.00271518	0.0105964	2.44562e+06	21.2218	up
4-Acetylanisole	Ketone	1.01043	0.00312655	0.0109671	289682	18.1441	up
Bornyl tiglate	Ester	1.01044	0.00398134	0.010981	5.12865e+07	25.6121	up
2-Bromo dodecane	Halogenated hydrocarbons	1.01044	0.00368468	0.010981	6.74013e+06	22.6843	up
2,6,10-Dodecatrien-1-ol, 3,7,11-trimethyl-, (Z,E)-	Terpenoids	1.01041	0.00564084	0.011138	862551	19.7183	up
1-Tridecene	Hydrocarbons	1.01043	0.00620736	0.0113094	2.04388e+07	24.2848	up
2,5-Furandione, 3-methyl-4-propyl-	Heterocyclic compound	1.01045	0.00194489	0.00959953	655345	19.3219	up
(1R,2R,4S,6S,7S,8S)-8-Isopropyl-1-methyl-3-methylenetricyclo[4.4.0.02,7]decan-4-ol	Terpenoids	1.01043	0.00548805	0.011138	8.60395e+06	23.0366	up
Phenmetrazine	Heterocyclic compound	1.01043	0.00447522	0.010981	1.97183e+06	20.9111	up
TetraSulfur compounds, di-2-propenyl	Sulfur compounds	1.01042	0.00624887	0.0113094	1.32624e+07	23.6608	up
Kessane	Terpenoids	0.998432	0.0206471	0.0219823	26.089	4.70537	insig
GrAmine	Heterocyclic compound	1.01032	0.00766958	0.0116206	27610.4	14.7529	up
2-Propenoic Acid, 3-(2-hydroxyphenyl)-	Acid	1.01042	0.0026577	0.0105513	44536.6	15.4427	up
1H-Indole-3-acetonitrile	Heterocyclic compound	1.01042	0.00271702	0.0105964	118528	16.8549	up
Propofol	Phenol	1.01019	0.0132516	0.015135	14594.8	13.8332	up
Phenol, 4-pentyl-	Phenol	1.01044	0.00304882	0.0108655	3.0719e+06	21.5507	up
Dodecane, 2-methyl-6-propyl-	Hydrocarbons	1.01031	0.0178847	0.0193464	6.65488e+06	22.666	up
1,3,6,10-Dodecatetraene, 3,7,11-trimethyl-, (Z,E)-	Terpenoids	1.01044	0.00444304	0.010981	11771552	23.4888	up
Dodecane, 1-iodo-	Halogenated hydrocarbons	1.01	0.00438607	0.010981	75.2111	6.23287	up
Benzophenone	Ketone	1.01034	0.00896318	0.0121856	82934.2	16.3397	up
2-Naphthalenemethanol, 1,2,3,4,4a,5,6,7-octahydro-.alpha.,.alpha.,4a,8-tetramethyl-, (2R-cis)-	Terpenoids	1.01031	0.00970792	0.0127128	40706.2	15.313	up
Dibutyl phthalate	Ester	1.01036	0.00831939	0.0119376	334298	18.3508	up
4-Methylhexyl 3-methylbutanoate	Ester	1.01044	0.00517329	0.011138	4.60588e+07	25.457	up
2-Methoxy-4-vinylphenol	Aromatics	1.01046	0.00144214	0.00785938	6.24181e+06	22.5735	up
Nonanoic acid, 9-oxo-, methyl ester	Ester	1.01033	0.0116213	0.0137863	318265	18.2799	up
1-Penten-3-one, 4-methyl-1-(1-piperidinyl)-	Heterocyclic compound	1.01044	0.00609097	0.0113094	8.05266e+08	29.5849	up
2-bromo-4-methoxy-Phenol	Phenol	1.01	0.00438607	0.010981	75.2111	6.23287	up
Butanedioic acid, bis(2-methylpropyl) ester	Ester	1.01043	0.00660815	0.0113932	1.18986e+08	26.8262	up
BenzeneacetAldehyde, .alpha.-methyl-4-(2-methylpropyl)-	Aldehyde	1.01045	0.0022283	0.0101071	1.35576e+06	20.3707	up
(4R,4aS,6S)-4,4a-Dimethyl-6-(prop-1-en-2-yl)-1,2,3,4,4a,5,6,7-octahydronaphthalene	Terpenoids	1.0104	0.00782366	0.0117428	3.78459e+06	21.8517	up
β-Ionone	Terpenoids	1.01042	0.00527042	0.011138	2.57174e+06	21.2943	up
E-2-Hexenyl benzoate	Ester	1.01042	0.00580638	0.011214	6.11916e+06	22.5449	up
(3R,3aR,7S,8aS)-3,6,8,8-Tetramethyl-4,7,8,8a-tetrahydro-1H-3a,7-methanoazulen-2(3H)-one	Terpenoids	1.01037	0.00753519	0.0115731	245565	17.9057	up
Benzeneacetic Acid, .alpha.-cyclopentyl-	Acid	1.01041	0.00396017	0.010981	127232	16.9571	up
2-Octyl methylphosphonofluoridate	Ester	1.01044	0.0031905	0.0109671	4.37573e+06	22.0611	up
TriSulfur compounds, dipropyl	Sulfur compounds	1.01039	0.00635481	0.0113094	262759	18.0034	up
Benzoic acid, 2-(methylamino)-, methyl ester	Ester	1.01043	0.00555383	0.011138	9079879	23.1142	up
Naphthalene, 1,2-dihydro-4,5,7-trimethyl-	Aromatics	1.01029	0.0129791	0.014967	115927	16.8229	up
(6,6-dimethyl-2-bicyclo[3.1.1]hept-2-enyl)methyl 2-methylpropanoate	Ester	1.01039	0.00916336	0.0122968	3.00407e+06	21.5185	up
4H-Inden-4-one, 1,2,3,5,6,7-hexahydro-1,1,2,3,3-pentamethyl-	Ketone	1.0104	0.00609983	0.0113094	343752	18.391	up
(1S,2E,6E,10R)-3,7,11,11-Tetramethylbicyclo[8.1.0]undeca-2,6-diene	Terpenoids	1.01022	0.00970014	0.0127128	21130.8	14.3671	up
Benzene, 1-(1,5-dimethyl-4-hexenyl)-4-methyl-	Terpenoids	1.01039	0.0110938	0.0134319	1.16127e+07	23.4692	up
1-((1S,3aR,4S,7R,7aR)-3a,7a-Dimethyloctahydro-1H-4,7-methanoinden-1-yl)ethanone	Ketone	1.01043	0.00391823	0.010981	2.65838e+06	21.3421	up
9-Dodecen-1-ol, acetate, (E)-	Ester	1.01043	0.00386179	0.010981	2.70358e+06	21.3664	up
5-Azulenemethanol, 1,2,3,4,5,6,7,8-octahydro-.alpha.,.alpha.,3,8-tetramethyl-, acetate, [3S-(3.alpha.,5.alpha.,8.alpha.)]-	Ester	1.01033	0.00864549	0.0119707	70964.3	16.1148	up
4-Isopropylcyclohexa-1,3-dienecarbAldehyde	Aldehyde	1.01043	0.00462726	0.0110486	6.78494e+06	22.6939	up
Butanoic acid, 1-ethenylhexyl ester	Ester	1.01042	0.00572592	0.0111705	8.79149e+06	23.0677	up
p-Menthane-3,8-diol, cis-1,3,trans-1,4-	Terpenoids	1.01042	0.00514103	0.011138	2.0713e+06	20.9821	up
1,2,4-Methenoazulene, decahydro-1,5,5,8a-tetramethyl-, [1S-(1.alpha.,2.alpha.,3a.beta.,4.alpha.,8a.beta.,9R*)]-	Terpenoids	1.01	0.00438607	0.010981	75.2111	6.23287	up
p-Hydroxyphenyl methyl carbinol	Alcohol	1.01	0.00438607	0.010981	75.2111	6.23287	up
2-Furanmethanol, tetrahydro-.alpha.,.alpha.,5-trimethyl-5-(4-methyl-3-cyclohexen-1-yl)-, [2S-[2.alpha.,5.beta.(R*)]]-	Terpenoids	1.01046	0.000252828	0.00665992	42977.9	15.3913	up
1-Decanol	Alcohol	1.01042	0.00991218	0.0128298	369513050	28.4611	up
2-Tridecanone	Ketone	1.01031	0.0157923	0.0175614	2.22449e+06	21.085	up
2-Buten-1-ol, 2-ethyl-4-(2,2,3-trimethyl-3-cyclopenten-1-yl)-	Alcohol	1.01042	0.00484839	0.011138	1.13688e+06	20.1167	up
6-Methyl-2-(4-methylcyclohex-3-en-1-yl)hepta-1,5-dien-4-ol	Terpenoids	1.01044	0.00252945	0.0103735	409734	18.6443	up
2-Propenoic acid, 3-phenyl-, ethyl ester, (E)-	Ester	1.01044	0.00241166	0.0101175	175964	17.4249	up
6,8-Nonadien-2-one, 8-methyl-5-(1-methylethyl)-, (E)-	Ketone	1.01	0.00438607	0.010981	75.2111	6.23287	up
5-Decen-1-ol, acetate, (E)-	Ester	1.01033	0.0102274	0.0129178	272109	18.0538	up
Hexanoic acid, 1-methylhexyl ester	Ester	1.01043	0.006766	0.0114088	3.7432e+08	28.4797	up
Pyridine, 3-(3,4-dihydro-2H-pyrrol-5-yl)-	Heterocyclic compound	1.0104	0.00816295	0.0119006	5930122	22.4996	up
(2E)-2-(Acetylhydrazono)propanoic acid	Acid	1.01043	0.00552875	0.011138	1.90289e+07	24.1817	up
Naphthalene, 1,2,3,5,6,8a-hexahydro-4,7-dimethyl-1-(1-methylethyl)-, (1S-cis)-	Terpenoids	1.01042	0.00654881	0.011391	1.94973e+07	24.2168	up
Carotol	Terpenoids	1.00725	0.00376935	0.010981	5.94717	2.5722	up
Naphthalene, 1-nitro-	Aromatics	1.01045	0.00232156	0.0101071	1.19775e+06	20.1919	up
Heptanoic acid, anhydride	Others	1.01043	0.0033637	0.010981	264079	18.0106	up
(-)-Bornyl acetate	Terpenoids	1.01044	0.00497194	0.011138	4.08189e+08	28.6047	up
2-Dodecanone	Ketone	1.01037	0.00710157	0.011499	160727	17.2943	up
Mexiletine	Amine	1.01016	0.020895	0.0222112	70340.1	16.1021	up
Cyclohexanone, 2-(1-mercapto-1-methylethyl)-5-methyl-	Ketone	1.01	0.00438607	0.010981	75.2111	6.23287	up
trans-.alpha.-Bergamotene	Terpenoids	1.01044	0.00360066	0.010981	2.33237e+07	24.4753	up
Undecylenic Acid	Acid	1.01037	0.0125624	0.0145697	9.68346e+06	23.2071	up
Germacrene D	Terpenoids	1.01043	0.00561209	0.011138	2.63432e+07	24.6509	up
Dibenzo-p-dioxin	Heterocyclic compound	1.01044	0.00337957	0.010981	2.22136e+06	21.083	up
Khusimyl methyl ether	Hydrocarbons	1.01037	0.0062838	0.0113094	97957.9	16.5799	up
Heptadecane, 2-methyl-	Hydrocarbons	1.01038	0.00476976	0.0110486	177370	17.4364	up
4-Decenoic acid, methyl ester, Z-	Ester	1.01042	0.00490325	0.011138	1.72917e+06	20.7217	up
p-Mentha-1,8-dien-7-ol	Terpenoids	1.01041	0.00543475	0.011138	330026	18.3322	up
Benzenemethanol, .alpha.-methyl-.alpha.-(1-methyl-2-propenyl)-	Alcohol	1.01041	0.00579686	0.011214	1.57116e+06	20.5834	up
Tetradecane	Hydrocarbons	1.01043	0.00408921	0.010981	1.76293e+06	20.7495	up
Petasitene	Terpenoids	1.00343	1.85942e-05	0.00209185	0.0431736	-4.53371	down
Naphthalene, 1,2,3,4-tetrahydro-1,4,6-trimethyl-	Aromatics	1.01045	0.00136008	0.00761872	349070	18.4132	up
Cyclohexanepropanoic Acid, 2-propenyl ester	Ester	1.01046	0.00179795	0.00929972	2.08766e+07	24.3154	up
(Z)-1-Methyl-4-(6-methylhept-5-en-2-ylidene)cyclohex-1-ene	Terpenoids	1.01043	0.00730011	0.011499	1.12127e+08	26.7406	up
1-Dodecanol	Alcohol	1.01044	0.00633265	0.0113094	3.93189e+08	28.5506	up
8-Dodecen-1-ol, acetate, (Z)-	Ester	1.01044	0.00424374	0.010981	1.46708e+07	23.8064	up
Naphthalene, 2,6-dimethyl-	Aromatics	1.01044	0.00556727	0.011138	2.72714e+08	28.0228	up
1-Heptadecene	Hydrocarbons	1.00995	0.0319484	0.0331772	89707.1	16.4529	up
Squamulosone	Terpenoids	1.01043	0.0027721	0.0105964	289664	18.144	up
Adenine	Heterocyclic compound	1.01042	0.00425931	0.010981	630700	19.2666	up
Furan, 2-(1,2-diethoxyethyl)-	Heterocyclic compound	1.01043	0.00789457	0.0117433	1.84092e+08	27.4559	up
1-Cyclohexene-1-carboxaldehyde, 4-(1-methylethyl)-	Terpenoids	1.01044	0.00276873	0.0105964	3.27291e+06	21.6421	up
4-Pyridinecarboxamide	Heterocyclic compound	1.01045	0.00203137	0.00981904	2.72507e+06	21.3779	up
Thiophene, 2-butyl-5-ethyl-	Heterocyclic compound	1.00991	0.0213577	0.0226318	25379.9	14.6314	up
Ethanone, 1-(3-hydroxyphenyl)-	Ketone	1.01044	0.0042975	0.010981	6.98455e+07	26.0577	up
Picolinamide	Heterocyclic compound	1.01043	0.00503039	0.011138	6.2356e+06	22.5721	up
Dodecane, 3-methyl-	Hydrocarbons	1.01041	0.00985316	0.012791	115095716	26.7783	up
1-Cyclohexene-1-carboxAldehyde, 4-(1-methylethenyl)-	Aldehyde	1.01041	0.0109286	0.0133036	1.38497e+08	27.0453	up
Phenol, 2-(1,1-dimethylethyl)-	Phenol	1.01	0.00438607	0.010981	75.2111	6.23287	up
6-Undecanol	Alcohol	1.01044	0.00579981	0.011214	3.2833e+08	28.2906	up
1,4-BenzenedicarboxAldehyde	Aldehyde	1.01037	0.00373167	0.010981	15628.4	13.9319	up
2,4-Dimethyldodecane	Hydrocarbons	1.01045	0.0026476	0.0105513	8.92976e+06	23.0902	up
Tricyclo[2.2.1.0(2,6)]heptane-3-methanol, 2,3-dimethyl-	Terpenoids	1.01045	0.00378881	0.010981	2.08425e+08	27.635	up
4,4'-Bitriazolyl	Heterocyclic compound	1.01012	0.00356001	0.010981	127.983	6.9998	up
1H-Inden-1-one, 2,3-dihydro-	Ketone	1.01042	0.00474346	0.0110486	867299	19.7262	up
p-Tolyl isobutyrate	Ester	1.01044	0.0044339	0.010981	7.59451e+07	26.1785	up
3,7,7-Trimethylbicyclo[4.1.0]hept-3-ene-2,5-dione	Terpenoids	1.01	0.00438607	0.010981	75.2111	6.23287	up
BenzAldehyde diethylacetal	Aldehyde	1.01046	0.00123864	0.00711562	1.03854e+07	23.3081	up
Tridecane	Hydrocarbons	1.01044	0.00567831	0.0111485	4.48901e+08	28.7418	up
Ketone, methyl 2,4,5-trimethylpyrrol-3-yl	Heterocyclic compound	1.01044	0.00327773	0.010981	3.60515e+06	21.7816	up
Propanoic acid, 2-methyl-, phenylmethyl ester	Ester	1.01043	0.00543663	0.011138	3.49316e+07	25.058	up
Ethanone, 1-(2-aminophenyl)-	Ketone	1.0104	0.00499766	0.011138	105977	16.6934	up
2(1H)-Naphthalenone, 3,4,5,6,7,8-hexahydro-	Ketone	1.01044	0.00280215	0.0105964	922789	19.8156	up
6-Octenoic Acid, 3,7-dimethyl-	Acid	1.01043	0.005576	0.011138	4.54055e+07	25.4364	up
p-Isopropoxyaniline	Amine	1.01041	0.00464878	0.0110486	172437	17.3957	up
(1Alpha,3beta,4beta)-p-menthane-3,8-diol	Terpenoids	1.01042	0.00735515	0.011499	19908660	24.2469	up
Cyclopropanecarboxylic Acid, 2,2-dimethyl-3-(2-methyl-1-propenyl)-, (1R-trans)-	Terpenoids	1.01039	0.00722428	0.011499	671652	19.3574	up
Ethyl cyclohexanepropionate	Ester	1.01013	0.0161364	0.0178705	18467.3	14.1727	up
Benzenepropanoic acid, ethyl ester	Ester	1.01043	0.00229285	0.0101071	57912.2	15.8216	up
Geranic acid	Terpenoids	1.01042	0.00628511	0.0113094	1.6671e+07	23.9908	up
1-Oxaspiro[4.5]dec-6-ene, 2,6,10,10-tetramethyl-	Terpenoids	1.01044	0.00320571	0.0109671	2.06408e+06	20.9771	up
1H-Cycloprop[e]azulene, decahydro-1,1,4,7-tetramethyl-, [1aR-(1a.alpha.,4.beta.,4a.beta.,7.beta.,7a.beta.,7b.alpha.)]-	Terpenoids	1.01	0.00438607	0.010981	75.2111	6.23287	up
Propanoic acid, 2-methyl-, 3-hydroxy-2,2,4-trimethylpentyl ester	Ester	1.01	0.00438607	0.010981	75.2111	6.23287	up
2-Nitrophenyl acetate	Ester	1.0103	0.0101899	0.0129178	37858.4	15.2083	up
2H-2,4a-Methanonaphthalene, 1,3,4,5,6,7-hexahydro-1,1,5,5-tetramethyl-, (2S)-	Terpenoids	1.01044	0.0033139	0.010981	4.56512e+06	22.1222	up
(1S,5S)-2-Methyl-5-((R)-6-methylhept-5-en-2-yl)bicyclo[3.1.0]hex-2-ene	Hydrocarbons	1.01045	0.00219892	0.0101071	5.12459e+06	22.289	up
Nitroguanidine	Nitrogen compounds	1.01036	0.00589199	0.0112986	35223.5	15.1043	up
2-Buten-1-one, 1-(2,6,6-trimethyl-2-cyclohexen-1-yl)-, (E)-	Ketone	1.01036	0.0101104	0.0128765	1.20639e+06	20.2023	up
Decanoic acid, ethyl ester	Ester	1.01038	0.00697138	0.0114773	137832	17.0726	up
1R,4R,7R,11R-1,3,4,7-Tetramethyltricyclo[5.3.1.0(4,11)]undec-2-ene	Terpenoids	1.01042	0.00309029	0.0108927	70609.3	16.1076	up
Octanoic acid, 2-pentyl ester	Ester	1.01043	0.00650467	0.011391	5.63507e+07	25.7479	up
2-Butyl-5-propylthiazole	Heterocyclic compound	1.01044	0.00632383	0.0113094	3.03558e+08	28.1774	up
.alpha.-Ionone	Terpenoids	1.01035	0.0168659	0.0185114	4.10734e+07	25.2917	up
Ionone	Terpenoids	1.01034	0.019313	0.0207089	4.3631e+07	25.3788	up
(E,E)-2,4-Undecadienal	Aldehyde	1.01036	0.0161512	0.0178723	6.02067e+07	25.8434	up
cis-.alpha.-Bergamotene	Terpenoids	1.0104	0.00847958	0.0119376	4.66673e+06	22.154	up
2-Cyclohexen-1-one, 4-hydroxy-3-methyl-6-(1-methylethyl)-, trans-	Ketone	1.01	0.00438607	0.010981	75.2111	6.23287	up
1H-Cyclopropa[a]naphthalene, 1a,2,3,5,6,7,7a,7b-octahydro-1,1,7,7a-tetramethyl-, [1aR-(1a.alpha.,7.alpha.,7a.alpha.,7b.alpha.)]-	Terpenoids	1.01035	0.0184091	0.0198441	3.40776e+07	25.0223	up
2-Propenoic Acid, 3-phenyl-	Acid	1.01038	0.0106315	0.0131607	4.69468e+06	22.1626	up
2-Hydroxymethylbenzimidazole	Heterocyclic compound	1.01045	0.00187704	0.00949119	6.65522e+06	22.6661	up
Bicyclo[7.2.0]undec-4-ene, 4,11,11-trimethyl-8-methylene-,[1R-(1R*,4Z,9S*)]-	Terpenoids	1.01042	0.0059085	0.0113009	2.94644e+06	21.4905	up
Quinoline, 2,7-dimethyl-	Heterocyclic compound	1.01044	0.0043357	0.010981	2.24747e+07	24.4218	up
3-Buten-2-ol, 4-(2,6,6-trimethyl-2-cyclohexen-1-yl)-, (3E)-	Alcohol	1.01044	0.00524716	0.011138	5.42887e+07	25.6941	up
Cyclohexane, 1-(1,5-dimethylhexyl)-4-methyl-	Hydrocarbons	1.01043	0.00466488	0.0110486	1.13461e+07	23.4357	up
1(2H)-Naphthalenone, octahydro-4-hydroxy-, trans-	Ketone	1.01044	0.00468075	0.0110486	3.00862e+07	24.8426	up
Benzene, [1-[[1-(1-methylethyl)-3-butenyl]oxy]ethyl]-, [S-(R*,R*)]-	Aromatics	1.01036	0.0130973	0.0150224	2.94495e+06	21.4898	up
Diisopropyl adipate	Ester	1.01043	0.00267082	0.0105513	107833	16.7184	up
3-(4-Isopropylphenyl)-2-methylpropionAldehyde	Aldehyde	1.01037	0.0112262	0.0134728	2.32074e+06	21.1462	up
trans-O-Dithiane-4,5-diol	Heterocyclic compound	1.01036	0.0091609	0.0122968	324288	18.3069	up
8-Dodecen-1-ol, (Z)-	Alcohol	1.01	0.00438607	0.010981	75.2111	6.23287	up
1-Isopropyl-4,7-dimethyl-1,2,3,5,6,8a-hexahydronaphthalene	Terpenoids	1.01038	0.0107199	0.0132061	4.47347e+06	22.093	up
Ethanone, 1-(2,4-dihydroxyphenyl)-	Ketone	1.01046	0.00106054	0.00665992	1.39144e+06	20.4081	up
Spiro[4.5]dec-7-ene, 1,8-dimethyl-4-(1-methylethenyl)-, [1S-(1.alpha.,4.beta.,5.alpha.)]-	Terpenoids	1.01043	0.00447813	0.010981	1.00058e+07	23.2543	up
Eremophilene	Terpenoids	1.01043	0.00596316	0.0113025	1.75199e+07	24.0625	up
Pyrolo[3,2-d]pyrimidin-2,4(1H,3H)-dione	Heterocyclic compound	1.01035	0.00829064	0.0119376	82300.4	16.3286	up
2,4-Decadienoic acid, ethyl ester, (E,Z)-	Ester	1.01044	0.0053326	0.011138	8.29839e+07	26.3063	up
3-Cyclohexene-1-ethanol, .beta.,4-dimethyl-	Alcohol	1.01041	0.00524311	0.011138	452922	18.7889	up
Dodecanoic acid, ethyl ester	Ester	1.01042	0.00420357	0.010981	617258	19.2355	up
(5R,10R)-10-Methyl-6-methylene-2-(propan-2-ylidene)spiro[4.5]dec-7-ene	Terpenoids	1.01043	0.00568607	0.0111485	10650179	23.3444	up
Diethylpropion	Amine	1.01039	0.00763842	0.0116125	1.27992e+06	20.2876	up
Hexa-2,4-diyn-1-ylbenzene	Aromatics	1.01034	0.00445235	0.010981	31040.3	14.9219	up
Benzene, (1-methyl-1-propylpentyl)-	Aromatics	1.01044	0.00469002	0.0110486	4.29166e+07	25.355	up
Geranyl isobutyrate	Ester	1.01043	0.00706356	0.011499	6.30154e+07	25.9092	up
Ethanol, 2-(4-chlorophenyl)amino-	Alcohol	1.00913	0.07936	0.0811022	73980.6	16.1749	insig
(1R,5S)-1,8-Dimethyl-4-(propan-2-ylidene)spiro[4.5]dec-7-ene	Terpenoids	1.01042	0.00792605	0.0117714	3.17045e+07	24.9182	up
.alpha.-Irone	Terpenoids	1.0104	0.00788214	0.0117433	4.02664e+06	21.9411	up
Naphthalene, 1,2,3,4-tetrahydro-1,6-dimethyl-4-(1-methylethyl)-, (1S-cis)-	Terpenoids	1.01045	0.0010813	0.00665992	165168	17.3336	up
Cyclohexanemethanol, 4-ethenyl-.alpha.,.alpha.,4-trimethyl-3-(1-methylethenyl)-, [1R-(1.alpha.,3.alpha.,4.beta.)]-	Terpenoids	1.01	0.00438607	0.010981	75.2111	6.23287	up
Benzene, 1-methyl-3,5-dinitro-	Aromatics	1.01035	0.0068791	0.0114088	43239.4	15.4001	up
3-Buten-2-one, 4-(2,5,6,6-tetramethyl-1-cyclohexen-1-yl)-	Ketone	1.01	0.00438607	0.010981	75.2111	6.23287	up
Cyclohexene, 3-(1,5-dimethyl-4-hexenyl)-6-methylene-, [S-(R*,S*)]-	Terpenoids	1.00961	0.00732794	0.011499	138.051	7.10906	up
Octanoic acid, 3-hexenyl ester, (Z)-	Ester	1.01042	0.00558352	0.011138	1.8368e+06	20.8088	up
N-Methyl-3,4-methylenedioxyamphetAmine	Amine	1.01	0.00438607	0.010981	75.2111	6.23287	up
1,3-Pentanedione, 4,4-dimethyl-1-phenyl-	Ketone	1.0103	0.0100083	0.0128498	76076.7	16.2152	up
2-Butenal, 2-methyl-4-(2,6,6-trimethyl-1-cyclohexen-1-yl)-	Aldehyde	1.01042	0.00564326	0.011138	4.84119e+06	22.2069	up
2H-2a,7-Methanoazuleno[5,6-b]oxirene, octahydro-3,6,6,7a-tetramethyl-	Terpenoids	1.01043	0.00517107	0.011138	1.66995e+07	23.9933	up
Biuret, 1-[(dimethylamino)methylene]-	Nitrogen compounds	1.01039	0.00641527	0.0113507	313316	18.2573	up
.alpha.-Dehydro-ar-himachalene	Terpenoids	1.01043	0.00344863	0.010981	909162	19.7942	up
Spiro[4.5]decan-7-one, 1,8-dimethyl-4-(1-methylethyl)-	Ketone	1.01042	0.00560539	0.011138	3.03094e+06	21.5313	up
Geranyl isovalerate	Ester	1.01044	0.00422856	0.010981	6.95707e+07	26.052	up
2H-2,4a-Methanonaphthalen-8(5H)-one, 1,3,4,6,7,8a-hexahydro-1,1,5,5-tetramethyl-	Terpenoids	1.01041	0.00373728	0.010981	36009.2	15.1361	up
1,E-11,Z-13-Hexadecatriene	Hydrocarbons	1.01044	0.00528303	0.011138	5.49342e+07	25.7112	up
Ibuprofen	Acid	1.01041	0.00474269	0.0110486	183241	17.4834	up
Cyclohexanecarboxamide, N-ethyl-5-methyl-2-(1-methylethyl)-	Amine	1.01045	0.00187715	0.00949119	631672	19.2688	up
Hexadecane, 7,9-dimethyl-	Hydrocarbons	1.01042	0.00625574	0.0113094	4.9087e+06	22.2269	up
(1R,4R)-1-methyl-4-(6-Methylhept-5-en-2-yl)cyclohex-2-enol	Terpenoids	1.01044	0.00476724	0.0110486	4.62828e+07	25.464	up
trans-2-Dodecen-1-ol	Alcohol	1.01044	0.00637495	0.0113094	2.36568e+08	27.8177	up
Heptadecane	Hydrocarbons	1.01041	0.00637536	0.0113094	3.65139e+06	21.8	up
2H-1,3,5-Thiadiazine-2-thione, tetrahydro-3,5-dimethyl-	Heterocyclic compound	1.01033	0.0106917	0.0132057	258959	17.9824	up
Hexanoic acid, 2-ethyl-, octyl ester	Ester	1.01035	0.00706965	0.011499	203930	17.6377	up
.delta.-Dodecalactone	Ester	1.01006	0.0221552	0.0234401	86366.3	16.3982	up
1H-Cycloprop[e]azulen-4-ol, decahydro-1,1,4,7-tetramethyl-, [1aR-(1a.alpha.,4.beta.,4a.beta.,7.alpha.,7a.beta.,7b.alpha.)]-	Terpenoids	1.01023	0.0161285	0.0178705	207672	17.6639	up
3-Pentyl-4,5,6,7-tetrahydro-1H-indazole	Heterocyclic compound	1.01046	0.000222724	0.00665992	28660.8	14.8068	up
Lanceol, cis	Terpenoids	1.01045	0.00048676	0.00665992	53648.7	15.7113	up
Pyrimidine, 4-(2-hydroxy-5-methoxyphenyl)-	Heterocyclic compound	1.01046	0.000586348	0.00665992	58388.9	15.8334	up
Tryptophol	Heterocyclic compound	1.01041	0.00384497	0.010981	243100	17.8912	up
10-epi-.gamma.-Eudesmol	Terpenoids	1.01041	0.00449291	0.010981	181538	17.4699	up
Phenanthrene, 7-ethenyl-1,2,3,4,4a,4b,5,6,7,9,10,10a-dodecahydro-1,1,4a,7-tetramethyl-, [4aS-(4a.alpha.,4b.beta.,7.beta.,10a.beta.)]-	Terpenoids	1.01	0.00438607	0.010981	75.2111	6.23287	up
Thiazol-2-Amine, N-(4-dimethylaminobenzyl)-	Heterocyclic compound	1.01	0.00438607	0.010981	75.2111	6.23287	up

## Sheet: BsR_W
Table S11 Differential metabolites between dried and fresh samples of BsR_W
Compounds	Class	VIP	p_value	FDR	FC(Dried/Fresh)	Log2FC	Type
Acetonitrile, 2,2'-iminobis-	Nitrogen compounds	1.03783	0.00232574	0.0122048	2.12143e-07	-22.1685	down
2-Methyl-1,3-dithiacyclopentane	Heterocyclic compound	0.904855	0.0757807	0.0829043	1.72873	0.789713	insig
Pyrazine, tetramethyl-	Heterocyclic compound	0.781958	0.0873239	0.094461	0.797814	-0.325875	insig
cis-Dihydrocarvone	Terpenoids	1.0081	0.0226796	0.0319833	1.66313	0.733903	insig
Butanoic acid, 2-methyl-, propyl ester	Ester	0.968909	0.0275867	0.0370199	2.39091	1.25756	insig
Prenol	Alcohol	1.03776	0.00452241	0.0151706	8.74562e-06	-16.803	down
Pyrazine, trimethyl-	Heterocyclic compound	1.03787	2.04479e-05	0.00438289	1.1403e-06	-19.7422	down
cis-2-(2-Pentenyl)furan	Heterocyclic compound	0.790959	0.104221	0.111489	1.52163	0.605619	insig
Butanoic acid, 3-hexenyl ester, (E)-	Ester	1.01991	0.0057304	0.0159389	3.41766	1.77301	up
Ethanone, 1-(3,5-dimethylpyrazinyl)-	Heterocyclic compound	1.03224	0.00270843	0.0125649	2.88796	1.53005	up
n-Pentyl methylphosphonofluoridate	Others	1.03786	0.000231711	0.0056348	1.74632e-05	-15.8053	down
Cyclohexene, 1-methyl-4-(1-methylethylidene)-	Terpenoids	0.990293	0.0344791	0.043747	3.03884	1.60352	insig
3-Mercaptohexyl acetate	Ester	0.974888	0.0332397	0.0426555	2.06927	1.04912	insig
Benzenemethanol, .alpha.-2-propenyl-	Alcohol	0.868414	0.040836	0.0496206	0.888634	-0.170338	insig
2-Hexanone	Ketone	1.03574	0.0106716	0.0197894	19.5122	4.2863	up
Cyclopentanone, 2-methyl-3-(1-methylethyl)-	Ketone	1.01126	0.00397805	0.0145744	2.46525	1.30173	up
Acetic acid, cyclohexyl ester	Ester	1.03783	0.00555584	0.0158569	2.07941e-06	-18.8754	down
D-Verbenone	Terpenoids	0.678191	0.16117	0.16906	1.21415	0.279942	insig
1,3,6-Octatriene, 3,7-dimethyl-, (Z)-	Terpenoids	0.478071	0.377404	0.385106	0.815609	-0.294051	insig
2,6-Octadienal, 3,7-dimethyl-, (Z)-	Terpenoids	1.03787	0.000912206	0.00907168	3.20859e-07	-21.5716	down
3-Mercaptohexanol	Alcohol	1.00142	0.042968	0.0515616	3.92812	1.97384	up
5-Methyloxazolidine	Heterocyclic compound	1.03214	0.000442003	0.00736005	14.9466	3.90174	up
1-Hexanol, 4-methyl-	Alcohol	0.596984	0.25226	0.260758	1.29039	0.367812	insig
1-Heptanol	Alcohol	1.0227	0.00487491	0.0154333	0.17039	-2.55309	down
1H-Pyrazole, 4,5-dihydro-5,5-dimethyl-	Heterocyclic compound	1.01614	0.00999013	0.0189657	4.25921	2.09059	up
Pyrazine, 2-ethyl-5-methyl-	Heterocyclic compound	1.02667	0.013601	0.0235703	0.138268	-2.85446	down
Dicyclopentadiene	Hydrocarbons	1.00247	0.0235778	0.0329504	0.413684	-1.2734	down
3-Penten-2-one, 4-(acetyloxy)-, (Z)-	Ketone	1.0361	0.00470805	0.0152419	6.21118	2.63487	up
Pyridine, 2,3,4,5-tetrahydro-6-propyl-	Heterocyclic compound	1.03055	0.00997134	0.0189596	3.03732	1.6028	up
3-Cyclohexen-1-one, 3,5,5-trimethyl-	Ketone	1.03785	0.000559243	0.0078767	5.59382e-06	-17.4477	down
Thiophene, 2-pentyl-	Heterocyclic compound	1.03064	0.00802114	0.0174936	2.59881	1.37785	up
6-Nonenal, (E)-	Aldehyde	0.91491	0.0218937	0.0312106	1.60656	0.683979	insig
3-Nonen-1-ol, (Z)-	Alcohol	1.03261	0.00861006	0.0181053	4.24668	2.08634	up
6-Octen-1-ol, 7-methyl-3-methylene-	Terpenoids	0.933992	0.0606122	0.0674024	1.15391	0.206528	insig
Undecane, 3,5-dimethyl-	Hydrocarbons	0.980601	0.0319306	0.0413688	1.55104	0.633237	insig
2-Furanpropanoic acid, ethyl ester	Heterocyclic compound	1.0377	0.000913888	0.00907168	1.01126e-06	-19.9154	down
n-Valeric acid cis-3-hexenyl ester	Ester	1.03523	8.7043e-05	0.0056348	0.0619843	-4.01195	down
Ascaridole	Terpenoids	0.958196	0.00850005	0.0180044	1.50894	0.593538	insig
Hexanoic acid, 2-methylbutyl ester	Ester	0.643864	0.224206	0.232472	1.1064	0.145874	insig
Phenol, 4-(2-propenyl)-	Aromatics	0.976425	0.00768141	0.0171687	1.70697	0.771441	insig
2-Decenal, (Z)-	Aldehyde	1.03388	0.00134514	0.0100885	4.71399	2.23695	up
2-Hexanol, (R)-	Alcohol	1.03785	0.000833794	0.00893351	1.22791e-07	-22.9573	down
3-Hexenal, (Z)-	Aldehyde	1.03392	0.0119885	0.0215793	9.76231	3.28722	up
Octane	Hydrocarbons	1.03669	0.00541202	0.0157462	24.3403	4.60527	up
Hexanal	Aldehyde	1.03703	0.00529102	0.0155346	28.7009	4.84302	up
2-Butene-1,4-diol, (Z)-	Alcohol	1.03779	0.00558344	0.0158569	6.52791e-05	-13.903	down
1,3-Cyclopentadiene, 1,2,3,4,5-pentamethyl-	Hydrocarbons	1.03777	0.0207137	0.0303675	7.07591e-08	-23.7525	down
2,4,6-Octatriene, 3,4-dimethyl-	Hydrocarbons	1.03427	0.0049695	0.0154846	3.13904	1.65032	up
.alpha.-Phellandrene 1	Terpenoids	1.02627	0.0146783	0.0248317	0.0783032	-3.67479	down
3-Carene	Terpenoids	0.869616	0.0777653	0.0849378	1.9648	0.974381	insig
D-Limonene	Terpenoids	0.998368	0.0041309	0.0148195	2.22097	1.15119	insig
1,5-Cyclooctadiene, 3,4-dimethyl-	Hydrocarbons	0.759884	0.132266	0.140241	1.52094	0.60496	insig
2,4-Dimethyl-2-oxazoline-4-methanol	Heterocyclic compound	1.03122	0.0104278	0.0194082	4.19416	2.06838	up
Hygrine	Heterocyclic compound	1.03765	0.0453688	0.0532643	2.09445e-08	-25.5089	down
Cyclohexanol, 2,6-dimethyl-	Alcohol	1.0337	0.0407726	0.0495883	0.012253	-6.35072	down
Ethanone, 1-(1H-pyrazol-4-yl)-	Heterocyclic compound	1.03662	0.00391133	0.0145063	14.8473	3.89213	up
Citronellal	Terpenoids	1.03786	0.000510054	0.0078767	5.38985e-07	-20.8233	down
3-Ethylphenyl isocyanate	Ester	1.03329	0.00487249	0.0154333	2.22688	1.15502	up
Bicyclo[3.1.1]hept-2-ene-2-methanol, 6,6-dimethyl-	Terpenoids	1.03786	0.000112727	0.0056348	2.87125e-06	-18.4099	down
Pyrazinamide	Heterocyclic compound	0.407908	0.447315	0.454383	0.963116	-0.0542187	insig
2-Hexanol	Alcohol	1.03166	0.0244344	0.0338128	14.3217	3.84013	up
Benzene, 1,3-dimethyl-	Aromatics	0.962914	0.0210996	0.0306614	1.30188	0.380601	insig
4-Hexen-3-one, 5-methyl-	Ketone	1.03478	2.07413e-05	0.00438289	0.394555	-1.3417	down
Furan, 2-propyl-	Heterocyclic compound	1.0367	0.00709648	0.0168595	31.3216	4.96909	up
Norbornadieone	Ketone	1.03751	0.0335709	0.0429581	5.51752e-06	-17.4675	down
CyclohexanecarboxAldehyde	Aldehyde	1.0347	0.0104699	0.0194421	10.9834	3.45725	up
2,4,6-Octatriene, 2,6-dimethyl-	Terpenoids	0.587101	0.336219	0.34334	1.85966	0.895041	insig
2H-Pyran-2-methanol, tetrahydro-	Heterocyclic compound	1.03608	0.00698621	0.0168331	13.4314	3.74753	up
Isobutyl isovalerate	Ester	1.03575	0.00583671	0.0159389	6.25355	2.64468	up
1,3-Hexadiene, 3-ethyl-2-methyl-	Hydrocarbons	0.910314	0.0638499	0.0706536	1.85666	0.892713	insig
Pyrazine, 2-ethyl-3-methyl-	Heterocyclic compound	1.03764	0.0277755	0.0371281	1.35705e-06	-19.4911	down
Pyrazine, 2-methyl-5-(1-methylethyl)-	Heterocyclic compound	1.0009	0.00288414	0.0129922	2.26059	1.1767	up
2-Nonanone, 3-(hydroxymethyl)-	Ketone	1.03775	0.0242554	0.0336881	5.3665e-08	-24.1514	down
Acetic acid, heptyl ester	Ester	1.03713	0.0550303	0.0623246	2.27147e-06	-18.7479	insig
1,6-HexanediAmine, N,N,N',N'-tetramethyl-	Amine	0.988941	0.0322749	0.0417748	1.59038	0.66937	insig
3-Nonen-1-ol, (E)-	Alcohol	1.03335	0.00739243	0.0169699	3.83773	1.94025	up
Catechol	Phenol	0.956434	0.045411	0.0532643	1.56261	0.643959	insig
Butanoic acid, 2-methyl-, hexyl ester	Ester	0.963275	0.0069915	0.0168331	1.59009	0.669112	insig
2-methyl-5-propan-2-ylcyclohexa-2,5-diene-1,4-dione	Ketone	0.943911	0.0152925	0.0254676	1.56364	0.644911	insig
2,4-Heptadien-1-ol, (E,E)-	Alcohol	1.02067	0.014582	0.0247167	0.106435	-3.23195	down
Pyridine, 3-propyl-	Heterocyclic compound	1.03068	0.0057434	0.0159389	11.4724	3.5201	up
Carbonochloridodithioic acid, methyl ester	Others	0.906737	0.0590929	0.0659301	2.10785	1.07577	insig
1H-1,2,4-Triazole, 3-chloro-	Heterocyclic compound	1.03219	0.000365921	0.00670693	0.159845	-2.64526	down
[truncated: 1,267 more rows]

## Sheet: BmsR
Table S11 Differential metabolites between dried and fresh samples of BmsR
[truncated: 1,351 more rows]

[truncated: 2 more sheets: BmR, BsmR]
