# Supplementary material for: Comprehensive Analysis Reveals the Difference in Volatile Oil between Bupleurum marginatum var. stenophyllum (Wolff) Shan et Y. Li and the Other Four Medicinal Bupleurum Species
Source: Molecules. 2024 May 29;29(11):2561. doi: 10.3390/molecules29112561 (PMC11173446; doi:10.3390/molecules29112561)
Supplement: Supplementary file 1 [file molecules-29-02561-s001.zip › Tables S2.xls]

## Sheet: FigureData
Tables S2 Data of E-Nose
SamplingTime	SampleName	PC1	PC2
2023- 7-2615:47:36	S1-1	2.04878	1.36353
2023- 7-2616: 6:18	S1-2	-0.423149	-0.196239
2023- 7-2616:24:31	S1-3	-0.366304	0.110059
2023- 7-2616:42:29	S1-4	-0.636832	0.055063
2023- 7-2617: 0:22	S1-5	-0.12909	0.048817
2023- 7-2710:37:43	S10-1	-1.14798	-0.056392
2023- 7-2710:53:22	S10-2	-0.825836	0.106085
2023- 7-2711: 8:29	S10-3	-1.41125	-0.023516
2023- 7-2711:23: 5	S10-4	-1.06781	0.189311
2023- 7-2712:22:56	S10-5	-0.501787	-0.080173
2023- 7-2710:40:40	S11-1	-1.1237	0.072925
2023- 7-2710:56:21	S11-2	-1.07403	0.087056
2023- 7-2711:11:24	S11-3	-1.20708	-0.020593
2023- 7-2711:26: 1	S11-4	-1.06965	-0.020424
2023- 7-2712:28:47	S11-5	6.41652	3.35341
2023- 7-2715:21: 2	S12-1	-0.651963	0.066351
2023- 7-2715:36: 6	S12-2	-1.14699	-0.045282
2023- 7-2715:56: 2	S12-3	-1.24086	-0.103072
2023- 7-2716:12:10	S12-4	-1.47398	-0.045089
2023- 7-2716:15:15	S12-4	-1.30523	0.075488
2023- 7-2716:27: 9	S12-5	-1.31935	-0.123814
2023- 7-2715:24:15	S13-1	-1.09925	0.37864
2023- 7-2715:39:22	S13-2	-1.10131	-0.065812
2023- 7-2715:58:58	S13-3	-0.815318	-0.170727
2023- 7-2716:30: 6	S13-5	-0.88537	-0.175957
2023- 7-2715:27:12	S14-1	-0.258251	0.060452
2023- 7-2715:47: 9	S14-2	-0.533409	-0.236542
2023- 7-2716: 1:56	S14-3	-0.657941	-0.337512
2023- 7-2716:18:22	S14-4	-0.690802	-0.259519
2023- 7-2716:33:13	S14-5	-1.25257	-0.000643
2023- 7-2715:30:16	S15-1	-1.01316	-0.003299
2023- 7-2715:50:11	S15-2	-1.14093	-0.063535
2023- 7-2716: 4:50	S15-3	-0.694816	-0.18507
2023- 7-2716:21:19	S15-4	-0.921405	-0.028337
2023- 7-2716:36:12	S15-5	-0.55041	-0.119388
2023- 7-2715:33:14	S16-1	-1.0043	-0.121179
2023- 7-2715:53: 7	S16-2	-1.169	-0.078754
2023- 7-2716: 7:52	S16-3	-1.28961	-0.098751
2023- 7-2716:24:16	S16-4	-1.37114	-0.041707
2023- 7-2716:39:10	S16-5	-0.309498	0.137766
2023- 7-28 9:58:54	S17-1	-0.440736	0.446918
2023- 7-2810:10:48	S17-2	-0.380138	0.053791
2023- 7-2810:22:43	S17-3	-0.713558	0.11929
2023- 7-2810:47:29	S17-5	-0.767005	-0.029387
2023- 7-2810: 1:52	S18-1	0.149276	-0.109814
2023- 7-2810:13:43	S18-2	-0.453273	-0.09
2023- 7-2810:25:39	S18-3	-0.251227	-0.2159
2023- 7-2810:34:53	S18-4	-0.18068	0.04959
2023- 7-2810:38:21	S18-4	-0.156365	-0.290287
2023- 7-2810:50:29	S18-5	-0.382738	-0.024432
2023- 7-2810: 4:48	S19-1	1.15986	-0.238297
2023- 7-2810:16:49	S19-2	1.53159	-0.383558
2023- 7-2810:28:43	S19-3	-0.787903	0.144997
2023- 7-2810:41:15	S19-4	-0.084301	0.117766
2023- 7-2810:53:28	S19-5	0.184088	-0.203977
2023- 7-2615:50:54	S2-1	-0.197266	-0.079404
2023- 7-2616: 9:16	S2-2	-0.362853	-0.138369
2023- 7-2616:27:33	S2-3	-0.299859	-0.163357
2023- 7-2616:45:31	S2-4	-0.059126	-0.195931
2023- 7-2617: 3:21	S2-5	-0.40933	-0.186578
2023- 7-2810: 7:45	S20-1	-1.10444	0.032815
2023- 7-2810:19:45	S20-2	-0.950064	0.026817
2023- 7-2810:31:55	S20-3	-1.17252	-0.035679
2023- 7-2810:44:19	S20-4	-0.127446	0.113743
2023- 7-2810:56:24	S20-5	-0.987892	0.080398
2023- 7-2615:54: 3	S3-1	11.285	-1.14932
2023- 7-2616:12:20	S3-2	3.91806	-0.481833
2023- 7-2616:30:38	S3-3	1.19545	-0.013421
2023- 7-2616:48:25	S3-4	5.12854	-0.509225
2023- 7-2617: 6:12	S3-5	1.95587	-0.267025
2023- 7-2615:57: 8	S4-1	4.37807	0.035768
2023- 7-2616:15:32	S4-2	6.92903	-0.470786
2023- 7-2616:33:37	S4-3	5.76808	-0.352845
2023- 7-2616:51:29	S4-4	2.9331	-0.107797
2023- 7-2616: 0:14	S5-1	0.568322	0.109186
2023- 7-2616:18:32	S5-2	-0.307007	0.174697
2023- 7-2616:36:37	S5-3	1.04663	-0.2869
2023- 7-2616:54:23	S5-4	0.031023	-0.087299
2023- 7-2617:11:58	S5-5	-0.768763	-0.153563
2023- 7-2616: 3:20	S6-1	0.670945	0.096655
2023- 7-2616:21:32	S6-2	-0.025065	-0.156623
2023- 7-2616:39:30	S6-3	-0.482485	-0.059145
2023- 7-2710:28:42	S7-1	-0.271954	0.458626
2023- 7-2710:43:58	S7-2	1.03541	0.026881
2023- 7-2710:59:15	S7-3	-1.1051	0.019883
2023- 7-2711:14:18	S7-4	-1.06412	-0.023945
2023- 7-2712:14: 3	S7-5	-1.09893	0.271366
2023- 7-2710:31:42	S8-1	-1.04603	0.131804
2023- 7-2710:46:57	S8-2	-0.993479	-0.140647
2023- 7-2711: 2:15	S8-3	-1.00149	-0.034042
2023- 7-2711:17:11	S8-4	-1.27323	-0.038933
2023- 7-2712:17: 2	S8-5	-0.431908	-0.246501
2023- 7-2710:34:42	S9-1	-0.687124	0.222903
2023- 7-2710:50: 3	S9-2	-0.826565	0.511123
2023- 7-2711: 5: 7	S9-3	-0.338627	0.603142
2023- 7-2711:20: 8	S9-4	-0.816509	-0.087479
2023- 7-2712:19:55	S9-5	-0.645187	-0.199478

## Sheet: RawData
SamplingTime	SampleName	Eigenvalue0	Eigenvalue1	Eigenvalue2	Eigenvalue3	Eigenvalue4	Eigenvalue5	Eigenvalue6	Eigenvalue7	Eigenvalue8	Eigenvalue9	Eigenvalue10	Eigenvalue11	Eigenvalue12	Eigenvalue13
2023- 7-2615:47:36	S1-1	5.0376	2.5763	0.5098	2.3277	3.6116	1.3519	1.0378	3.699	1.7773	1.4244	2.2628	2.02	1.6571	1.8203
2023- 7-2616: 6:18	S1-2	3.3202	0.4753	0.0992	1.1275	0.9404	0.6373	0.5536	1.51	1.4318	0.7795	1.4571	0.9798	1.0655	0.8214
2023- 7-2616:24:31	S1-3	3.1124	0.5144	0.104	0.8844	0.8899	0.6154	0.6928	1.5347	1.3279	0.7263	1.6933	1.0313	0.9731	1.1501
2023- 7-2616:42:29	S1-4	2.5485	0.4633	0.1473	0.9175	0.8133	0.6395	0.6826	1.2734	1.5803	0.7063	1.4098	1.0756	0.9355	1.07
2023- 7-2617: 0:22	S1-5	3.6232	0.5099	0.219	1.0674	1.1388	0.6063	0.7572	1.7776	1.1973	0.892	1.053	1.2195	1.2492	1.099
2023- 7-2710:37:43	S10-1	2.5347	0.4803	0.1375	1.0682	0.9771	0.6871	1.2336	0.7735	1.4595	0.9793	1.1287	1.2379	1.1938	0.8697
2023- 7-2710:53:22	S10-2	1.848	0.4389	0.107	0.8433	0.8151	0.7271	0.8417	1.0814	1.6081	0.7216	1.4687	0.9132	0.8712	1.1188
2023- 7-2711: 8:29	S10-3	2.6621	0.5017	0.1168	1.1556	1.1849	0.7021	1.0534	0.5065	1.5237	1.0064	0.8834	1.3396	1.3034	0.8632
2023- 7-2711:23: 5	S10-4	1.6611	0.2859	0.2328	1.0911	0.7355	0.6384	0.9098	0.8414	1.1833	0.9998	1.0034	1.1712	1.119	1.2326
2023- 7-2712:22:56	S10-5	1.7204	0.3991	0.1627	1.2466	0.7397	0.7415	0.9073	1.425	1.8856	0.997	1.3129	1.3814	1.1224	0.9666
2023- 7-2710:40:40	S11-1	2.6891	0.5716	0.1086	0.8906	0.9986	0.7046	1.11	0.7797	1.2598	0.9218	1.3841	1.0989	1.0063	0.9773
2023- 7-2710:56:21	S11-2	1.5847	0.3285	0.136	0.9641	0.7398	0.6236	0.8815	0.8424	1.1757	0.8861	0.9895	1.0369	1.067	1.1124
2023- 7-2711:11:24	S11-3	2.1444	0.4457	0.0946	0.8079	0.81	0.6657	0.8564	0.7131	1.3206	0.7387	1.1739	1.0011	0.9064	0.9246
2023- 7-2711:26: 1	S11-4	2.5705	0.4726	0.153	1.1025	0.8652	0.7003	0.9748	0.8486	1.5064	0.8515	1.1758	1.2867	0.9803	0.9217
2023- 7-2712:28:47	S11-5	2.3211	2.1859	0.6496	2.0491	2.2434	0.9801	1.3436	7.8849	3.9321	0.9918	8.876	1.9375	1.2578	4.7943
2023- 7-2715:21: 2	S12-1	2.036	0.977	0.1694	0.9671	0.9822	0.7245	1.31	1.2266	1.3449	0.9341	2.0562	1.2848	1.2166	0.8303
2023- 7-2715:36: 6	S12-2	2.2868	0.4574	0.0909	0.9379	0.9726	0.689	0.5825	0.7747	1.4717	0.7127	1.0831	0.9479	0.9289	0.9003
2023- 7-2715:56: 2	S12-3	2.0228	0.478	0.1057	0.8925	0.8782	0.625	0.6406	0.6855	1.5122	0.7444	1.123	1.1209	0.8786	0.8111
2023- 7-2716:12:10	S12-4	1.325	0.3883	0.1112	0.5441	0.6745	0.6431	0.4175	0.4528	1.4067	0.492	1.1093	0.6535	0.6048	0.886
2023- 7-2716:15:15	S13-4	1.6679	0.453	0.0946	0.7938	0.887	0.7025	0.5042	0.6055	1.5087	0.6161	1.0873	0.7831	0.7979	1.0145
2023- 7-2716:27: 9	S12-5	2.1076	0.464	0.1179	0.723	0.8292	0.5587	0.5928	0.6101	1.3136	0.6073	1.0462	0.8852	0.6663	0.7822
2023- 7-2715:24:15	S13-1	1.8662	0.6179	0.1617	1.0405	1.0057	0.7292	0.6838	0.7718	1.5387	0.7918	1.6723	1.1948	0.9946	1.2901
2023- 7-2715:39:22	S13-2	1.927	0.486	0.1333	0.7346	0.8949	0.7695	0.689	0.8206	1.661	0.6559	1.4558	0.9495	0.7691	0.8635
2023- 7-2715:58:58	S13-3	1.3369	0.4202	0.1059	0.6883	0.6377	0.7082	0.6493	1.1198	1.4039	0.495	1.0307	0.6073	0.7542	0.8217
2023- 7-2716:30: 6	S13-5	1.1055	0.3524	0.1033	0.4852	0.6879	0.5883	0.6042	1.0545	1.5141	0.5002	1.5285	0.7301	0.7393	0.8393
2023- 7-2715:27:12	S14-1	3.2769	0.7253	0.132	1.1269	1.3881	0.715	0.8144	1.6347	1.4169	0.8539	1.3407	1.3864	1.0364	1.0041
2023- 7-2715:47: 9	S14-2	1.0915	0.4909	0.0793	0.6429	0.7013	0.5818	0.8559	1.403	1.2568	0.6901	1.4492	0.9093	0.7985	0.7571
2023- 7-2716: 1:56	S14-3	1.029	0.4751	0.1125	0.5272	0.7974	0.5726	0.4536	1.2896	1.3493	0.5076	1.7711	0.5732	0.6386	0.6304
2023- 7-2716:18:22	S14-4	1.3017	0.372	0.0892	0.6126	0.6468	0.5024	0.73	1.2554	1.3253	0.4784	1.3862	0.8356	0.7316	0.7657
2023- 7-2716:33:13	S14-5	1.2474	0.3571	0.2239	0.6997	0.6427	0.5221	0.6446	0.6713	1.2203	0.6753	1.2749	0.9401	0.7487	0.9634
2023- 7-2715:30:16	S15-1	2.3953	0.5595	0.0953	0.92	1.021	0.8227	0.5768	0.898	1.8013	0.7303	1.2771	0.9496	0.8791	0.9155
2023- 7-2715:50:11	S15-2	1.563	0.424	0.0836	0.6337	0.7508	0.6033	0.5214	0.7845	1.2886	0.5832	1.463	0.8071	0.6871	0.898
2023- 7-2716: 4:50	S15-3	1.4723	0.3262	0.1384	0.9173	0.6053	0.5728	0.7321	1.247	1.3937	0.6988	1.1238	0.9824	0.8723	0.8624
2023- 7-2716:21:19	S15-4	1.1622	0.4205	0.0938	0.6091	0.6503	0.5534	0.4982	1.0002	1.2133	0.5708	1.3696	0.6715	0.5998	0.9672
2023- 7-2716:36:12	S15-5	1.2546	0.5452	0.101	0.5797	0.9032	0.5664	0.6683	1.3715	1.2737	0.5405	1.688	0.7218	0.7094	0.8556
2023- 7-2715:33:14	S16-1	2.2875	0.7087	0.1372	1.1323	1.1497	0.6395	0.8784	0.9094	1.2943	0.8727	1.603	1.1095	1.0574	0.7076
2023- 7-2715:53: 7	S16-2	2.5137	0.4873	0.1461	1.0606	0.9424	0.592	0.7162	0.7543	1.4243	0.704	1.0403	0.8392	0.8707	0.8373
2023- 7-2716: 7:52	S16-3	2.2674	0.4003	0.101	0.8654	0.765	0.6136	0.5324	0.6411	1.5458	0.5968	1.2378	0.9816	0.6955	0.8473
2023- 7-2716:24:16	S16-4	2.1435	0.4338	0.1114	0.9691	0.8517	0.5437	0.5929	0.5523	1.2412	0.8426	1.1713	1.0425	0.8012	0.8819
2023- 7-2716:39:10	S16-5	3.6234	0.8361	0.1288	1.4275	1.4865	0.7318	0.9415	1.5695	1.5076	1.0728	1.3959	1.4696	1.2229	1.0303
2023- 7-28 9:58:54	S17-1	3.6463	0.7371	0.1792	1.7026	1.414	0.9371	1.1381	1.4147	1.9318	1.2761	1.9633	1.9633	1.6948	1.3959
2023- 7-2810:10:48	S17-2	4.0073	0.7722	0.1879	1.6493	1.408	0.7954	1.1951	1.5111	1.5008	1.2418	1.4977	1.8299	1.5495	0.949
2023- 7-2810:22:43	S17-3	3.4337	0.6366	0.1228	1.3865	1.316	0.7524	0.848	1.1803	1.4738	1.0563	1.2318	1.5359	1.3955	1.0514
2023- 7-2810:47:29	S17-5	3.4047	0.5725	0.1054	1.179	1.0998	0.7106	0.7709	1.1452	1.6776	0.8155	1.4095	1.2075	1.0639	0.9123
2023- 7-2810: 1:52	S18-1	1.1711	0.5593	0.1117	1.072	0.8972	0.7494	0.9452	2.0674	1.4427	0.9978	1.6404	1.4045	1.2056	0.9533
2023- 7-2810:13:43	S18-2	1.0193	0.3877	0.1599	1.0091	0.7774	0.6777	0.7464	1.475	1.3539	0.7119	1.4373	1.2812	0.9984	0.9682
2023- 7-2810:25:39	S18-3	1.2442	0.4035	0.1575	0.7504	0.8047	0.6544	0.7039	1.6877	1.5194	0.6544	1.4672	1.009	0.8638	0.8486
2023- 7-2810:34:53	S17-4	3.8674	0.6778	0.1119	1.105	1.2769	0.7315	0.9003	1.7159	1.6594	0.8391	1.6729	1.2031	1.1468	1.0285
2023- 7-2810:38:21	S18-4	1.0587	0.4235	0.0969	0.7443	0.7119	0.5881	0.7172	1.7882	1.229	0.588	1.1656	0.9205	0.8497	0.7785
2023- 7-2810:50:29	S18-5	0.8778	0.3918	0.1359	0.8568	0.7524	0.7623	0.6687	1.5387	1.3309	0.608	1.5207	0.9743	0.8404	1.0524
2023- 7-2810: 4:48	S19-1	6.6438	0.4161	0.0971	1.8493	1.4519	0.8847	1.4162	3.096	1.5734	1.6185	1.4495	1.9958	1.8852	1.0194
2023- 7-2810:16:49	S19-2	6.3869	0.3754	0.1332	1.4057	1.1531	0.8204	1.1415	3.4832	1.3415	1.2198	1.3369	1.6771	1.2848	0.9227
2023- 7-2810:28:43	S19-3	5.0053	0.5335	0.1003	1.3864	0.9929	0.6742	1.1272	1.1098	1.3034	1.2042	1.5875	1.4325	1.3386	1.1228
2023- 7-2810:41:15	S19-4	3.0097	0.4497	0.1055	0.7471	0.8743	0.6202	0.5999	1.819	1.2613	0.6489	1.6386	1.052	0.8687	1.228
2023- 7-2810:53:28	S19-5	5.3345	0.5726	0.0907	1.1013	1.023	0.6801	0.8056	2.1104	1.3493	0.8905	1.4162	1.2146	1.1819	0.8502
2023- 7-2615:50:54	S2-1	3.5764	0.4996	0.1222	1.1733	1.2035	0.6793	0.9406	1.7225	1.3158	0.937	1.6859	1.4332	1.348	0.9669
2023- 7-2616: 9:16	S2-2	2.8054	0.6258	0.1401	0.7837	1.035	0.8306	0.5125	1.5556	1.6522	0.649	1.8379	0.9988	0.9073	0.8154
2023- 7-2616:27:33	S2-3	2.8107	0.3335	0.0933	0.6823	0.6989	0.5148	0.433	1.6382	1.2126	0.509	1.3338	0.7881	0.7752	0.9438
2023- 7-2616:45:31	S2-4	1.7633	0.8459	0.1513	0.6941	0.8486	0.7413	0.6545	1.8509	1.2127	0.5154	2.1616	0.6872	0.7575	0.6854
2023- 7-2617: 3:21	S2-5	2.9318	0.4862	0.1037	0.9234	0.8446	0.6359	0.5804	1.5222	1.7646	0.6008	1.4143	0.7627	0.7955	0.8281
2023- 7-2810: 7:45	S20-1	4.3149	0.6148	0.1059	1.6274	1.2151	0.8336	0.9805	0.8002	1.5445	1.2963	1.6949	1.7364	1.7457	0.915
2023- 7-2810:19:45	S20-2	4.2149	0.6448	0.094	1.2878	1.2062	0.7766	0.9091	0.9529	1.4897	1.0086	1.7726	1.4104	1.3564	0.9168
2023- 7-2810:31:55	S20-3	2.0071	0.4562	0.1634	0.9081	0.9072	0.7107	0.7792	0.7485	1.478	0.7256	1.369	1.1499	1.0643	0.897
2023- 7-2810:44:19	S20-4	3.4552	0.8729	0.0951	1.0881	1.1027	0.7265	1.0269	1.7511	1.3154	1.0572	1.7987	1.1902	1.3559	1.0159
2023- 7-2810:56:24	S20-5	1.9528	0.4068	0.0956	0.9468	0.8965	0.7074	0.7629	0.9242	1.4398	0.7687	1.2731	1.1093	1.1306	1.0853
2023- 7-2615:54: 3	S3-1	11.2428	1.2157	0.1572	1.5231	2.2634	0.937	0.9961	13.2323	1.6745	1.1467	1.505	1.7926	1.7992	0.9949
2023- 7-2616:12:20	S3-2	7.5099	0.8588	0.1327	1.3319	1.7194	0.8096	0.746	5.8434	1.5723	0.9233	1.5109	1.3121	1.3531	0.9069
2023- 7-2616:30:38	S3-3	4.5803	0.5664	0.1266	1.0833	1.0713	0.7885	0.4946	3.1008	1.9861	0.6911	1.9685	1.0977	1.0202	1.1975
2023- 7-2616:48:25	S3-4	7.9813	0.8965	0.096	1.252	1.7204	0.7225	0.6416	7.0507	1.5934	0.8772	1.427	1.3625	1.3652	1.0291
2023- 7-2617: 6:12	S3-5	5.3563	0.5487	0.1814	0.872	1.0456	0.5943	0.5354	3.8847	1.4088	0.6727	1.214	1.0668	1.0611	1.0195
2023- 7-2615:57: 8	S4-1	6.9649	1.0026	0.1439	1.7439	1.7568	0.8903	0.9025	6.2434	1.8595	1.0877	1.5018	1.8639	1.7568	1.4742
2023- 7-2616:15:32	S4-2	9.4924	1.2359	0.1112	1.7894	2.1545	0.8548	0.7046	8.822	1.9795	1.032	1.7489	1.6814	1.5959	1.1521
2023- 7-2616:33:37	S4-3	8.5882	1.0263	0.0994	1.4417	1.9466	0.7009	0.7772	7.6655	1.4755	0.8907	1.6024	1.6412	1.5136	1.2273
2023- 7-2616:51:29	S4-4	6.1032	0.925	0.1711	1.1404	1.5982	0.8462	0.5901	4.8212	1.8369	0.8775	1.5752	1.1838	1.098	1.1506
2023- 7-2616: 0:14	S5-1	3.9393	0.6018	0.1188	0.9942	1.0877	0.7032	0.7243	2.4615	1.5875	0.744	1.776	1.3029	1.2051	1.2324
2023- 7-2616:18:32	S5-2	2.8633	0.8994	0.1732	1.0142	1.1834	0.6795	1.1083	1.5647	1.2359	0.9505	1.9945	1.3675	1.2839	1.0345
2023- 7-2616:36:37	S5-3	4.8531	0.6041	0.1017	1.0358	1.2033	0.6026	0.6746	2.9766	1.2532	0.8311	1.2799	1.156	1.1905	0.8589
2023- 7-2616:54:23	S5-4	3.8993	0.4949	0.1414	1.0273	1.2259	0.6551	0.6859	1.9512	1.4111	0.6832	1.1661	1.2343	1.1778	0.9886
2023- 7-2617:11:58	S5-5	0.9482	0.3244	0.122	0.7862	0.5507	0.6419	0.588	1.1703	1.5603	0.6141	1.2577	0.7888	0.8126	0.8907
2023- 7-2616: 3:20	S6-1	4.3488	0.6962	0.1163	1.3055	1.2093	0.8098	0.7944	2.5594	1.7432	0.987	1.547	1.6034	1.499	1.1875
2023- 7-2616:21:32	S6-2	3.9534	0.5553	0.153	1.3511	1.067	0.7283	0.7566	1.8984	1.5943	0.8667	1.4272	1.4491	1.3122	0.8731
2023- 7-2616:39:30	S6-3	3.129	0.6525	0.1061	0.8996	0.9582	0.6956	0.9403	1.427	1.3382	0.7601	1.6371	1.1719	1.1481	0.8795
2023- 7-2710:28:42	S7-1	2.6849	0.6246	0.1975	1.1151	1.1079	0.7546	1.2902	1.5886	1.7555	1.0738	2.5279	1.6958	1.2488	1.4832
2023- 7-2710:43:58	S7-2	2.123	1.4041	0.3001	1.222	1.696	0.7418	1.4011	2.8876	1.4437	0.8513	3.1842	1.0506	1.0592	0.7915
2023- 7-2710:59:15	S7-3	2.9968	0.4981	0.1341	1.2282	1.0069	0.6586	1.048	0.8078	1.3525	1.0071	1.1252	1.245	1.0527	0.9523
2023- 7-2711:14:18	S7-4	1.8481	0.3871	0.1171	0.5899	0.6356	0.6031	0.8134	0.8595	1.0724	0.7579	1.3124	0.7597	0.7379	0.9651
2023- 7-2712:14: 3	S7-5	2.1605	0.3723	0.127	1.0049	0.9061	0.7359	1.0222	0.7971	1.6533	0.8593	1.4351	1.1531	1.1025	1.2942
2023- 7-2710:31:42	S8-1	3.4334	0.8875	0.1156	1.1708	1.6397	0.987	1.3881	0.8326	1.3523	1.4165	1.0351	1.7294	1.4894	0.9005
2023- 7-2710:46:57	S8-2	2.6156	0.4858	0.1505	1.1143	0.9861	0.6811	0.9752	0.9354	1.4061	0.9655	1.1579	1.1543	0.9269	0.7925
2023- 7-2711: 2:15	S8-3	3.1576	0.6174	0.1261	1.2426	1.159	0.7315	1.2132	0.9092	1.4307	1.0202	1.236	1.3537	1.1803	0.8504
2023- 7-2711:17:11	S8-4	2.3498	0.4311	0.0966	0.832	0.8369	0.6237	1.027	0.6498	1.2198	0.8023	1.2294	0.9912	0.9959	0.9019
2023- 7-2712:17: 2	S8-5	1.1668	0.4156	0.1668	0.943	0.6773	0.65	1.0064	1.5098	1.3177	0.9047	1.3045	1.0942	0.937	0.7827
2023- 7-2710:34:42	S9-1	3.405	0.9167	0.1798	1.3921	1.6725	0.775	1.1434	1.18	1.4269	1.2864	1.1469	1.5549	1.3979	1.0269
2023- 7-2710:50: 3	S9-2	2.3944	0.5657	0.1751	1.0534	1.0355	0.6586	0.9955	1.034	1.4369	1.0064	1.7255	1.3484	1.0589	1.4976
2023- 7-2711: 5: 7	S9-3	2.1277	0.6984	0.181	0.9472	0.9457	0.7732	1.2197	1.5037	1.543	0.7996	2.3357	1.0403	0.9849	1.6018
2023- 7-2711:20: 8	S9-4	1.7667	0.4279	0.1103	0.8527	0.7401	0.6449	0.8121	1.1101	1.3009	0.7481	1.2463	0.9059	1.0206	0.9097
2023- 7-2712:19:55	S9-5	1.6554	0.417	0.0993	0.8094	0.7696	0.6364	0.9407	1.2924	1.322	0.8164	1.3162	1.0302	0.888	0.8155
