# Supplementary material for: Comprehensive Analysis Reveals the Difference in Volatile Oil between Bupleurum marginatum var. stenophyllum (Wolff) Shan et Y. Li and the Other Four Medicinal Bupleurum Species
Source: Molecules. 2024 May 29;29(11):2561. doi: 10.3390/molecules29112561 (PMC11173446; doi:10.3390/molecules29112561)
Supplement: Supplementary file 1 [file molecules-29-02561-s001.zip › Tables S3.xlsx]

## Sheet: Sheet1
Tables S3 List of the compounds in dried samples
Compounds	Formula	Molecular weight (Da)	Quantitative ion	Qualitative ion	Class	CAS	BcR-1	BcR-2	BcR-3	BcR_W-1	BcR_W-2	BcR_W-3	BsR-1	BsR-2	BsR-3	BsR_W-1	BsR_W-2	BsR_W-3	BmsR-1	BmsR-2	BmsR-3	BmR-1	BmR-2	BmR-3	BsmR-1	BsmR-2	BsmR-3
(S)-3,3,6-Trimethylhepta-1,5-dien-4-yl acetate	C12H20O2	196.146	85	127	Ester	3465-88-1	813492	723435	432908	9	9	9	66558.9	86392.9	81085.4	119364	143793	159822	794052	926854	993009	317692	250094	257476	123133	173883	148749
Furan, 2-pentyl-	C9H14O	138.104	81	82	Ether	3777-69-3	9.29864e+06	9.25288e+06	6.49903e+06	845304	897398	1.40102e+06	1.28587e+06	1.36885e+06	1.25138e+06	616813	584487	1.11386e+06	2.60121e+06	2.97899e+06	2.60236e+06	4.66072e+06	4.79853e+06	4.26888e+06	1.25497e+07	2.03486e+07	1.76755e+07
Glycidol	C3H6O2	74.037	44	43	Alcohol	556-52-5	294976	301859	237550	32565.4	33530.9	33956.4	46563.9	34551.7	35696	19456.8	16425.8	26360.6	47469.7	68751.8	62487	44580.9	53731.4	52349.3	19509.7	19189.7	21351.4
2-Methyl-1,3-dithiacyclopentane	C4H8S2	120.007	120	105	Sulfur compounds	5616-51-3	5.44262e+06	4.9792e+06	3.43995e+06	1.67586e+06	1.74838e+06	2.77172e+06	1.66236e+07	1.83227e+07	1.62198e+07	3.86115e+06	3.76835e+06	6.82271e+06	1.22193e+06	1.29687e+06	1.18659e+06	128816	127580	111662	1.80466e+06	3.4177e+06	2.77494e+06
7-Oxabicyclo[4.1.0]heptane, 1-methyl-4-(1-methylethenyl)-	C10H16O	152.12	137	67	Hydrocarbons	1195-92-2	72364.6	66943	55421.2	84025.5	77392.5	95197.1	684480	626455	601327	132582	142711	192947	249767	344959	326599	14263.1	13390.8	11146.3	127719	254086	180717
Pyrazine, tetramethyl-	C8H12N2	136.1	54	136	Sulfur compounds	1124-11-4	220099	193023	190831	117789	102373	117290	81030.3	81115.2	81073.8	35110.4	39476.1	35704.9	168067	210173	193224	108201	149615	95737.5	67180.6	98901.2	81313.3
cis-Dihydrocarvone	C10H16O	152.12	67	95	Ketone	3792-53-8	1.03076e+06	1.00016e+06	833240	569401	547120	613857	352460	339333	351051	180401	202727	202314	295919	322033	301150	557053	539813	485690	205138	277157	226039
Butanoic acid, 2-methyl-, propyl ester	C8H16O2	144.115	57	43	Ester	37064-20-3	183752	180108	134632	32508.5	32388	43349.6	121912	128121	112490	55092.6	56366.8	49865.5	88596	102911	94757.3	27861.8	29573.2	24759.6	173659	234992	222878
cis-2-(2-Pentenyl)furan	C9H12O	136.089	107	136	Ether	70424-13-4	82918.8	79331.8	55984.7	57773.8	62911.9	101991	2.33728e+06	2.61422e+06	2.33917e+06	976505	993722	1.7681e+06	26324.2	26873.7	21676.8	26697.9	32846.6	27686.4	6.07322e+07	1.00002e+08	8.74802e+07
Butanoic acid, 3-hexenyl ester, (E)-	C10H18O2	170.131	67	82	Ester	53398-84-8	146407	139249	103633	109637	103773	122174	315167	322998	302510	26260	29411	43111.3	103510	125784	120788	4432.11	5582.62	4803.39	318312	658111	453524
1,5-Heptadiene, 2-methyl-, (Z)-	C8H14	110.11	55	95	Hydrocarbons	41044-64-8	1.48788e+07	1.4242e+07	1.11756e+07	2.75366e+06	2.5868e+06	3.0632e+06	797849	770053	691950	475285	444364	678384	1.76638e+06	2.27914e+06	2.12343e+06	4.59441e+06	4.5757e+06	4.01983e+06	513083	878177	702278
Ethanone, 1-(3,5-dimethylpyrazinyl)-	C8H10N2O	150.079	150	107	Ketone	54300-08-2	30117.1	31170	23736.2	40872.6	43452.5	42205.2	74282.4	65419.9	78735.5	39887.2	52147.4	64355.5	216957	275164	263906	3013.86	2141.39	1983.76	64626.3	92248.9	90847
Cyclohexene, 1-methyl-4-(1-methylethylidene)-	C10H16	136.125	93	121	Hydrocarbons	586-62-9	628903	613831	434555	226039	204942	263143	3.19085e+06	3.28775e+06	3.06282e+06	1.56365e+06	1.56804e+06	2.88045e+06	385746	493082	467710	143570	136042	121735	3.15552e+06	5.43429e+06	4.63417e+06
3-Mercaptohexyl acetate	C8H16O2S	176.087	116	55	Ester	136954-20-6	223676	212303	165681	182984	202535	280183	427540	443754	462941	476822	446100	460801	89875.3	103796	94739.8	25202.6	26638.9	24391.4	20730.7	28254.2	23691.6
Benzenemethanol, .alpha.-2-propenyl-	C10H12O	148.089	107	79	Alcohol	936-58-3	3.17623e+06	2.82665e+06	2.59679e+06	2.33282e+06	2.08131e+06	2.41632e+06	1.31653e+06	1.2932e+06	1.45627e+06	951651	1.11304e+06	1.41824e+06	1.98423e+06	2.18986e+06	2.03228e+06	2.46673e+06	2.49917e+06	2.23114e+06	1.24843e+06	1.8612e+06	1.53154e+06
Benzene, pentamethyl-	C11H16	148.125	133	148	Hydrocarbons	700-12-9	14394.6	15853.1	10364.6	16950.8	20461.5	28396.7	41672.7	47039.5	49444.2	38595.3	45519.3	92778.3	6961.94	9458.77	7930.6	3329.85	2956.9	2795.74	86448.3	162513	132072
2-Hexanone	C6H12O	100.089	58	57	Ketone	591-78-6	1.32236e+07	1.25987e+07	9.62501e+06	2.02167e+06	1.86949e+06	2.21019e+06	567811	569373	520742	303833	305768	492885	1.3446e+06	1.72477e+06	1.59847e+06	3.55567e+06	3.73009e+06	3.22557e+06	366328	620045	516193
Cyclopentanone, 2-methyl-3-(1-methylethyl)-	C9H16O	140.12	69	41	Ketone	54549-81-4	286288	264493	185206	111467	124850	186895	3.11923e+06	3.27577e+06	3.02497e+06	1.51849e+06	1.47103e+06	1.88213e+06	282255	305234	296919	65967.7	79911.7	67410.4	3.81489e+06	5.77556e+06	5.07558e+06
D-Verbenone	C10H14O	150.104	107	91	Ketone	18309-32-5	305782	290974	225811	75716.4	86863.8	117758	132076	141063	144360	73965.9	76094.6	114523	65467.4	73691.8	72805.2	4846.86	7144.04	4949.08	9	9	9
1,3-Cyclohexadiene, 5-butyl-	C10H16	136.125	79	136	Hydrocarbons	30168-57-1	3.85959e+06	3.89685e+06	3.21299e+06	2.96429e+06	2.92869e+06	3.32751e+06	1.05847e+07	9.34679e+06	8.55812e+06	2.61478e+06	2.56228e+06	4.83167e+06	2.50959e+06	2.81903e+06	2.68925e+06	1.65234e+06	1.56536e+06	1.40269e+06	3.40803e+07	5.1869e+07	4.68154e+07
1,3,6-Octatriene, 3,7-dimethyl-, (Z)-	C10H16	136.125	93	41	Hydrocarbons	3338-55-4	1.15597e+06	1.11299e+06	852546	1.38341e+06	1.48535e+06	2.21293e+06	2.49809e+07	2.61113e+07	2.41587e+07	7.29892e+06	6.79864e+06	1.34011e+07	296285	313608	289821	183498	337614	155743	1.12852e+08	1.72753e+08	1.57016e+08
3-Mercaptohexanol	C6H14OS	134.077	55	41	Alcohol	51755-83-0	140646	140144	107621	54161.6	53150.7	67015.1	566393	561823	519830	23593.4	25134.1	48506.3	179175	236217	206706	26393.7	29538.5	24574.6	309680	583520	431943
5-Methyloxazolidine	C4H9NO	87.068	42	45	Nitrogen compounds	58328-22-6	1.02411e+07	8.95794e+06	7.55921e+06	1.83552e+06	1.64362e+06	1.99011e+06	505092	529329	442026	349255	392778	440069	1.21342e+06	1.54341e+06	1.43748e+06	3.06528e+06	3.25814e+06	2.66578e+06	323262	564888	460280
Methacrylamide	C4H7NO	85.053	85	39	Nitrogen compounds	79-39-0	132567	128770	101685	57287.8	59192.4	67394.3	115755	107392	102244	61672.2	62810.9	91164.5	59382.6	75168.6	71631	14087.5	30803.1	15248.8	287172	556756	425421
3-Penten-2-one, 4-methyl-	C6H10O	98.073	83	55	Ketone	141-79-7	3.05163e+06	2.90193e+06	2.14272e+06	396708	368619	456504	112221	116253	101760	62657.3	65950.5	97743	272456	348542	322079	698304	725539	679916	83658.8	134435	113257
3-FurAldehyde	C5H4O2	96.021	95	96	Aldehyde	498-60-2	618625	536372	400312	405345	346363	394895	215140	204659	173714	184941	163485	264896	331148	435336	421604	120860	122616	101164	59015.7	101687	76568
1-Hexanol, 4-methyl-	C7H16O	116.12	70	69	Alcohol	818-49-5	210949	202875	152677	54907.1	53322.1	72052.8	428928	453183	399970	90864.4	89054	161974	94113.9	111160	104512	32097.8	36086.1	28004.5	768145	1.06479e+06	984545
1-Heptanol	C7H16O	116.12	70	56	Alcohol	111-70-6	3.03208e+06	2.86479e+06	2.12434e+06	853125	727978	906002	524844	505226	431056	104301	105796	191452	830427	1.12205e+06	1.02984e+06	876524	964842	782598	495103	826151	727042
1H-Pyrazole, 4,5-dihydro-5,5-dimethyl-	C5H10N2	98.084	83	42	Nitrogen compounds	4320-85-8	422041	411448	298205	136174	125856	160051	276242	303891	283311	104093	96630.8	151622	118269	148371	146428	103313	118624	102382	80162.3	88815.2	106698
Pyrazine, 2-ethyl-5-methyl-	C7H10N2	122.084	121	122	Nitrogen compounds	13360-64-0	11784.4	13445.4	11000.8	9	9	9	135933	153061	135315	75836.7	68403.1	77823.5	17680.3	18639.9	16568.3	7569.72	8603.6	7984.79	361177	591286	581785
Dicyclopentadiene	C10H12	132.094	66	39	Hydrocarbons	77-73-6	632357	597775	445744	354032	340906	460733	190366	193512	172309	139985	137787	170217	99505.4	100933	95278.4	103433	115094	83889.3	26725.6	40031.9	22607.2
3-Penten-2-one, 4-(acetyloxy)-, (Z)-	C7H10O3	142.063	100	85	Ketone	38365-58-1	1.72316e+06	1.58765e+06	1.13198e+06	954719	867266	1.27285e+06	383570	403408	363865	358081	373104	414772	252517	262594	261676	274920	283802	241834	51058.7	97758	80010.4
Pyridine, 2,3,4,5-tetrahydro-6-propyl-	C8H15N	125.12	97	96	Nitrogen compounds	1604-01-9	93102.8	88911.6	66202.6	20891.9	15153.4	21947.2	12551.3	17354	13327.1	11770.8	13319.3	19050.6	30006	33345.8	34647.1	30995.2	33930.9	28805.6	14670.9	31263.8	22781.2
Thiophene, 2-pentyl-	C9H14S	154.082	97	98	Sulfur compounds	4861-58-9	544210	529676	391413	23958.8	21620.5	21086.5	737734	728703	736168	120250	154563	200910	401001	474033	447890	269462	255021	231619	81505	152773	126759
6-Nonenal, (E)-	C9H16O	140.12	41	55	Aldehyde	2277-20-5	112673	105073	77952.7	21616.8	24695.6	30002.4	49159.9	49665.8	42194.7	19757.8	21847.5	28753.1	18403.6	21942.7	19105.5	7943.57	9399.07	9495.4	178863	267202	238581
Ethanone, 1-(3-methylphenyl)-	C9H10O	134.073	119	91	Ketone	585-74-0	42263.2	42573.4	38428.3	36349.7	36375.2	40236.7	256557	232209	238896	42547.1	48216.1	60164.4	24296.3	25511.5	24705.7	2792.84	4605.11	1874.93	202569	327946	298361
3-Nonen-1-ol, (Z)-	C9H18O	142.136	55	68	Alcohol	10340-23-5	2.55059e+06	2.35813e+06	1.88664e+06	2.35443e+06	2.32555e+06	2.8972e+06	1.17619e+06	1.134e+06	1.01281e+06	1.24067e+06	1.29369e+06	1.89798e+06	465864	553904	535041	429138	406116	329357	377377	616120	481473
6-Octenal, 7-methyl-3-methylene-	C10H16O	152.12	69	41	Aldehyde	55050-40-3	1.06269e+06	1.0281e+06	771846	585202	565800	691050	422060	417468	392662	174927	181600	265726	646134	830765	773219	323182	316997	279166	1.20738e+06	2.14764e+06	1.71384e+06
Betahistine	C8H12N2	136.1	93	44	Nitrogen compounds	5638-76-6	99898.4	98000.8	76352.6	51806.8	49267.5	52793.3	122759	127199	123632	20183.3	24629.5	32928.6	29039.8	34984.7	34517.7	9	9	9	607150	1.13464e+06	891965
6-Octen-1-ol, 7-methyl-3-methylene-	C10H18O	154.136	69	41	Alcohol	13066-51-8	3.96554e+06	3.60149e+06	3.20577e+06	2.55032e+06	2.35477e+06	2.59818e+06	1.19256e+06	1.1519e+06	1.20106e+06	864533	960503	1.07328e+06	2.04979e+06	2.32235e+06	2.15318e+06	2.84298e+06	2.94144e+06	2.65242e+06	1.51377e+06	2.21224e+06	1.8691e+06
Undecane, 3,5-dimethyl-	C13H28	184.219	57	71	Hydrocarbons	17312-81-1	1.28033e+06	1.22573e+06	1.00235e+06	404487	431880	585886	2.12507e+07	2.18278e+07	2.1206e+07	1.84022e+07	1.85649e+07	2.68618e+07	350456	379884	339901	240915	254073	229694	480280	831454	672497
2-Furanpropanoic acid, ethyl ester	C9H12O3	168.079	81	94	Ester	10031-90-0	9	9	9	9	9	9	9	9	9	9	9	9	9	9	9	9	9	9	564233	898725	759464
n-Valeric acid cis-3-hexenyl ester	C11H20O2	184.146	82	67	Ester	35852-46-1	127079	123070	102807	48714.1	52637.3	67498.2	55171.6	55843.9	60020.3	32018.9	32875.3	51932.2	18666.7	25682	22955.5	16528.5	16074.1	13601.9	26614.6	29575.1	30838.3
Ascaridole	C10H16O2	168.115	121	136	Others	512-85-6	485267	449066	364560	390203	419813	556097	771884	786790	816014	680091	695967	842881	242267	266180	239456	131781	132048	118860	65446.1	131548	106454
Hexanoic acid, 2-methylbutyl ester	C11H22O2	186.162	99	70	Ester	2601-13-0	1.02375e+06	974493	793352	264010	237431	263849	128934	121553	140119	92046.4	107988	147508	334977	380526	355459	369304	354069	317853	90080.8	133506	109033
Dodecane, 5-methyl-	C13H28	184.219	126	57	Hydrocarbons	17453-93-9	20045.5	17039.8	13463.4	12362.4	11420	11116.6	22055.4	22527.9	24618.9	5744.32	8203.32	14770.7	4774.1	5171.79	4815.75	9	9	9	255324	417868	351621
Phenol, 4-(2-propenyl)-	C9H10O	134.073	134	133	Hydrocarbons	501-92-8	78517.1	80660.4	60049	44141.2	46335.5	52845.1	414149	418684	430911	65079.4	74496.6	104563	74055.5	82276.4	78940	8638.8	6727.72	5210.48	186414	290443	261908
2-Decenal, (Z)-	C10H18O	154.136	41	55	Aldehyde	2497-25-8	42734.7	45075.8	30244.6	57299	55839.9	57482.1	200542	201010	186312	67406.8	79913.6	103822	20711.3	24038.1	21423.1	9	9	9	1.49305e+06	2.18614e+06	1.87376e+06
Benzoic acid, 2-hydroxy-, ethyl ester	C9H10O3	166.063	120	92	Ester	118-61-6	6267.5	5426.87	4376.1	3710.2	4155.36	4140.29	5222.1	5080.79	3899.52	3121.14	3668.27	5213.83	7196.2	11677.2	8142.69	9	9	9	13731	30302.6	22875.9
3-Hexenal, (Z)-	C6H10O	98.073	69	39	Aldehyde	6789-80-6	1.89288e+06	1.82073e+06	1.40476e+06	339195	328988	364318	117408	109749	100747	88814.5	79531	125316	215772	252553	259888	535517	557343	439589	71864.9	123439	99403
Octane	C8H18	114.141	71	41	Hydrocarbons	111-65-9	1.32838e+07	1.26689e+07	9.62545e+06	2.01107e+06	1.87282e+06	2.12917e+06	577865	588273	531960	293909	341351	488526	1.35725e+06	1.73362e+06	1.61272e+06	3.58447e+06	3.7473e+06	3.24854e+06	362318	632352	512752
Hexanal	C6H12O	100.089	44	56	Aldehyde	66-25-1	9.77668e+07	9.3746e+07	7.31729e+07	1.60677e+07	1.59777e+07	1.88698e+07	4.70441e+06	4.7151e+06	4.2094e+06	2.46153e+06	2.6385e+06	3.84541e+06	1.10533e+07	1.36976e+07	1.33012e+07	2.86881e+07	3.00317e+07	2.48621e+07	2.97737e+06	5.0759e+06	4.35763e+06
2,4,6-Octatriene, 3,4-dimethyl-	C10H16	136.125	121	136	Hydrocarbons	57396-75-5	257153	230958	166060	29423.4	23309.2	29656.6	180751	171989	171134	49336.8	51891.8	69021	83846.5	110901	102089	25797.4	22137.2	19818.9	64122.1	96173.3	91573.4
.alpha.-Phellandrene 1	C10H16	136.125	93	91	Hydrocarbons	99-83-2	565890	666341	520049	86705.2	78821.6	120951	3.35358e+06	3.66123e+06	3.40317e+06	1.3894e+06	1.39781e+06	2.73167e+06	376456	473849	454837	108947	118293	101879	7.4945e+06	1.33296e+07	1.12035e+07
3-Carene	C10H16	136.125	93	91	Hydrocarbons	13466-78-9	486685	459502	337973	208491	219821	353267	2.32837e+06	2.57499e+06	2.29844e+06	481562	447179	902055	109232	116319	103491	44411.2	43990.7	39729.1	213559	365728	285838
D-Limonene	C10H16	136.125	68	93	Hydrocarbons	5989-27-5	3.22011e+06	3.08112e+06	2.19812e+06	1.33082e+06	1.47738e+06	2.26459e+06	3.49979e+07	3.66653e+07	3.42017e+07	1.31278e+07	1.26421e+07	1.65644e+07	3.4037e+06	3.71589e+06	3.35436e+06	240344	274725	248963	3.2775e+07	4.80318e+07	4.29409e+07
Nonane, 4,5-dimethyl-	C11H24	156.188	71	57	Hydrocarbons	17302-23-7	234027	181490	148102	36775.9	32697	37927.8	7136.72	8037.32	7982.04	6065.47	6216.58	11092.3	42722.3	51139.5	46811.9	51388.7	66736.7	48534.4	3765.94	5570.23	5131.11
1,5-Cyclooctadiene, 3,4-dimethyl-	C10H16	136.125	68	67	Hydrocarbons	21284-05-9	128655	97863.7	74921.6	17711.5	17941.4	22424.8	101802	108437	94673.7	180254	171730	327111	18778	24898	18608.3	41664.2	49801.8	41394.9	81593.8	145298	114098
2,4-Dimethyl-2-oxazoline-4-methanol	C6H11NO2	129.079	98	42	Nitrogen compounds	39986-37-3	59579.8	58835.7	44019.9	16698.9	15076.4	19244	18003.3	20808	19179.3	52310.6	56243.3	84431.2	23385.7	27970	24623.5	28906.5	28768.6	27455.4	19880.6	40717.2	31097.8
Cyclohexanol, 2,6-dimethyl-	C8H16O	128.12	71	68	Alcohol	5337-72-4	9117166	8777566	6414497	1015780	945877	1120150	9	9	9	222069	264541	256491	390310	490447	443502	1790388	1834739	1556808	69282	141560	104935
2-Methyl-7-exo-vinylbicyclo[4.2.0]oct-1(2)-ene	C11H16	148.125	91	105	Hydrocarbons	107914-89-6	1.4883e+06	1.49286e+06	1.07924e+06	870389	819041	869957	407512	366250	369325	140141	151890	211854	493709	578078	514353	495946	461424	433003	334016	585262	495855
2-(2-Acetoxy-1-propyl)furan, (S)	C9H12O3	168.079	108	81	Ether	60830-70-8	119019	133077	119324	211212	184686	217602	1.39843e+06	1.34686e+06	1.31188e+06	179893	192473	269477	113783	143885	135097	25099.5	27601.7	23828.5	280590	447319	378602
Ethanone, 1-(1H-pyrazol-4-yl)-	C5H6N2O	110.048	95	110	Ketone	25016-16-4	784468	743284	584797	274203	256435	283384	766663	710463	683622	218447	232096	324694	357782	498522	451209	132563	129957	115912	662803	1.14316e+06	949077
3-Ethylphenyl isocyanate	C9H9NO	147.068	132	147	Ester	23138-58-1	13862.7	13760.9	11055	13112.8	14291.2	13607.1	19490.5	18428.6	19975	13104.9	15301.1	19875.6	97107.5	120962	113494	1137.22	1153.04	1472.73	11314.9	20713.7	16305.6
Benzoic acid, ethyl ester	C9H10O2	150.068	105	77	Ester	93-89-0	344134	338555	271226	312600	308532	348233	460598	451522	468241	332758	407679	546295	2.13912e+06	2.56403e+06	2.44039e+06	41628.8	44190.3	36409.2	239375	409352	335816
2,6,6-trimethyl-1-Cyclohexene-1-carboxaldehyde	C10H16O	152.12	41	137	Aldehyde	432-25-7	133839	140573	110913	54037.8	49269.8	58030.5	247620	196680	188067	27965.5	34469.4	44552.9	144113	176093	159025	31708.2	43267.6	29897.1	195190	303342	271359
Pyrazinamide	C5H5N3O	123.043	80	123	Nitrogen compounds	98-96-4	666290	609235	551679	485300	440882	517476	290272	289484	302284	214044	237842	308396	443556	494099	461644	655660	663674	602963	273481	418934	344088
1-Propanone, 1-cyclopropyl-	C6H10O	98.073	69	41	Ketone	6704-19-4	784643	748527	581679	73192.9	65141.9	77778.8	92984.3	83808.2	76499.1	39685.4	41364.5	73220.3	134652	178519	160300	128632	148752	121834	33610.6	59261.2	48014.5
Thiophene, 3-methyl-	C5H6S	98.019	97	98	Sulfur compounds	616-44-4	55999.6	53643	38446.7	8929.75	9284.21	10591.4	2871.46	3637.92	2647.37	1833.43	1802.81	3471.43	5526.69	8292.27	8274.05	15788.5	15641.2	13327.5	2963.48	3484.15	2967.04
Cyclobutanone, 2,2,3-trimethyl-	C7H12O	112.089	70	42	Ketone	1449-49-6	150595	148804	109931	56290.3	52529.7	59620.3	54944.5	60219.3	52279.4	58053.1	55887.5	55699.6	27643.8	42400.1	41028	29601.1	30905.9	27173.8	9190.36	16811.5	11906.7
2-Hexanol	C6H14O	102.104	45	69	Alcohol	626-93-7	1.92413e+07	1.78045e+07	1.32386e+07	3.19659e+06	2.98636e+06	3.55494e+06	969252	952923	842944	595061	561400	1.07335e+06	2.07843e+06	2.65235e+06	2.46419e+06	5.10112e+06	5.34087e+06	4.76467e+06	616835	1.03833e+06	856845
E-1-Methoxy-4-hexene	C7H14O	114.104	67	45	Hydrocarbons	134777-60-9	1.9442e+07	1.69306e+07	1.41547e+07	3.0906e+06	2.65485e+06	3.37902e+06	827179	856955	770232	443312	459301	730094	2.0021e+06	2.57079e+06	2.39424e+06	5.29054e+06	5.51508e+06	4.81403e+06	514428	881987	717069
Benzene, 1,3-dimethyl-	C8H10	106.078	91	106	Hydrocarbons	108-38-3	157426	148019	113688	102327	106286	139883	124770	128922	108009	56748.6	59052.3	73611	23670.7	28028.2	26619.4	103257	109336	93272.9	2.41088e+06	3.87171e+06	3.45281e+06
4-Hexen-3-one, 5-methyl-	C7H12O	112.089	83	55	Ketone	13905-10-7	9	9	9	17187.5	21211.5	23036.3	278546	276009	248354	50027.8	55514.2	64295.9	9	9	9	63646.9	75679.5	60238	451244	760979	642974
Furan, 2-propyl-	C7H10O	110.073	81	53	Ether	4229-91-8	3.98733e+06	3.78168e+06	2.88871e+06	582098	534589	638828	159759	161387	147276	82693.9	90115.8	135861	388402	498670	461238	1.02668e+06	1.06752e+06	930639	102264	180535	149893
CyclohexanecarboxAldehyde	C7H12O	112.089	55	83	Aldehyde	2043-61-0	3.80232e+06	3.60138e+06	2.73923e+06	1.40895e+06	1.228e+06	1.50266e+06	879130	863771	782743	598090	605217	959074	1.3104e+06	1.63414e+06	1.60113e+06	953788	1.00422e+06	847875	367843	655018	488119
5-Hepten-2-one, 6-methyl-	C8H14O	126.104	108	111	Ketone	110-93-0	857627	830097	570993	399287	323389	451894	147182	176304	146765	245567	266327	274465	894368	1.04768e+06	1.0388e+06	268126	266475	228947	93576.9	91027.3	82896.2
2,4,6-Octatriene, 2,6-dimethyl-	C10H16	136.125	121	136	Hydrocarbons	673-84-7	48679.6	50195.1	30576.4	56728.9	64147.9	104019	1.352e+06	1.40787e+06	1.24731e+06	362008	354511	1.2416e+06	20714.8	27005.7	23221.1	2195.58	2059.44	2193.23	5.93482e+06	1.40892e+07	1.01755e+07
2H-Pyran-2-methanol, tetrahydro-	C6H12O2	116.084	85	41	Alcohol	100-72-1	121961	138788	106948	51561.5	43371.1	55660.9	54724.3	65159.3	65573.7	44855.2	48629.1	72448.9	86782.4	98836.3	95354.6	75342.9	71483.4	64825.3	82647.4	138653	115793
Isobutyl isovalerate	C9H18O2	158.131	85	57	Ester	589-59-3	2.05392e+06	1.92119e+06	1.4663e+06	1.20789e+06	1.13542e+06	1.5582e+06	524163	510730	487170	425720	415239	521058	305698	320735	299045	345868	383631	326682	68377	123819	101514
1,3-Hexadiene, 3-ethyl-2-methyl-	C9H16	124.125	67	95	Hydrocarbons	61142-36-7	2.12068e+06	2.00512e+06	1.28448e+06	976888	1.08356e+06	1.64046e+06	2.75452e+07	2.89276e+07	2.69173e+07	7.54266e+06	7.07461e+06	1.30773e+07	2.55685e+06	2.74776e+06	2.49879e+06	151945	154101	138695	2.62056e+07	3.87694e+07	3.44793e+07
Pyrazine, 2-methyl-5-(1-methylethyl)-	C8H12N2	136.1	121	136	Nitrogen compounds	13925-05-8	265505	267382	174859	165738	171991	260728	1.25134e+07	1.37372e+07	1.22191e+07	7.4031e+06	8.34238e+06	9.71073e+06	87816.9	83176.4	83278.7	18365.2	17592.4	16676.4	916097	1.75378e+06	1.50122e+06
p-Cresol	C7H8O	108.058	107	108	Phenol	106-44-5	370468	392480	307987	678962	608945	720183	147364	127424	123655	41328.9	43070.4	44953.2	253017	314581	298097	318750	303095	251736	92689.5	152590	140846
Acetic acid, heptyl ester	C9H18O2	158.131	98	70	Ester	112-06-1	17846.5	17654.4	10113.7	9	9	9	16577.7	15795.7	19877.3	9	9	9	94586.5	121602	106766	9	9	9	18882.7	40154.9	28016.5
1,6-HexanediAmine, N,N,N',N'-tetramethyl-	C10H24N2	172.194	58	42	Nitrogen compounds	111-18-2	165777	168094	129479	31526.9	32228.3	47883.4	1.75286e+06	1.80188e+06	1.72225e+06	1.43427e+06	1.45016e+06	2.10261e+06	55858.8	62827.4	61257.4	51915.8	55160	48902.4	35454	61963.5	52801.9
5-Nonen-4-one, 6-methyl-	C10H18O	154.136	111	43	Ketone	7036-98-8	24001.9	20673.6	17668.9	11157.4	10415.5	13252.7	76258.7	71401.6	65629	30369	32619.4	34452.7	42809.6	54856.8	54292.3	6903.82	7124.99	5548.72	27914	41703.1	35954.9
3-Nonen-1-ol, (E)-	C9H18O	142.136	55	41	Alcohol	10339-61-4	2.30351e+06	2.23854e+06	1.69014e+06	499531	458111	536838	2.00312e+06	1.97492e+06	1.85729e+06	400747	411400	582809	1.3311e+06	1.69881e+06	1.56147e+06	1.49855e+06	1.41083e+06	1.25547e+06	426407	671454	565853
3-Imidazol-1-ylpropanenitrile	C6H7N3	121.064	81	121	Nitrogen compounds	23996-53-4	1.64451e+06	1.53413e+06	1.1865e+06	1.24413e+06	1.23231e+06	1.55459e+06	1.24214e+06	1.21203e+06	1.1227e+06	716049	743405	1.09399e+06	258539	307793	292607	192553	185488	166008	262040	441066	351078
BenzAldehyde, 2-ethyl-	C9H10O	134.073	133	134	Aldehyde	22927-13-5	44708	42829.8	34406.8	40387.8	43834.8	46180.4	63639.2	63480.9	66720	39852	51425.7	64970.4	298733	373103	345515	5889.97	5476.86	4064.73	34168.6	61079.7	52529.2
(R)-(+)-1-(p-Tolyl)ethylAmine	C9H13N	135.105	120	93	Nitrogen compounds	4187-38-6	57035.1	55754.6	46792.8	20945.4	22512.5	21499.7	73558.6	71209.7	77835.8	16658.7	18600.8	24396.4	173470	202033	197907	17984.4	14832.8	12265.7	131239	219233	195667
Catechol	C6H6O2	110.037	110	64	Phenol	120-80-9	476859	445990	355004	147477	151137	195654	8.62332e+06	8.9145e+06	9.44544e+06	6.83151e+06	7.37786e+06	1.13049e+07	171672	195794	180286	111743	108539	97547.1	207224	363661	298319
Butanoic acid, 2-methyl-, hexyl ester	C11H22O2	186.162	103	57	Ester	10032-15-2	4.87975e+06	4.53289e+06	3.79271e+06	1.82574e+06	2.01391e+06	2.70464e+06	1.02654e+06	1.02382e+06	1.04876e+06	1.02194e+06	1.03499e+06	1.2779e+06	743909	836188	780732	219098	219339	197109	224667	391435	311716
2-methyl-5-propan-2-ylcyclohexa-2,5-diene-1,4-dione	C10H12O2	164.084	164	121	Ketone	490-91-5	5.26301e+06	4.98047e+06	3.89686e+06	4.40876e+06	4.86951e+06	6.72743e+06	1.06722e+07	1.11102e+07	1.1516e+07	1.04861e+07	1.05285e+07	1.19193e+07	1.62975e+06	1.78915e+06	1.67066e+06	279262	272767	248637	309486	536414	412089
BenzAldehyde, 4-methoxy-	C8H8O2	136.052	135	136	Aldehyde	123-11-5	470493	440879	358432	360236	387781	514995	752616	768747	808108	729048	692811	792414	283115	317278	290433	121545	122984	112514	123149	179574	151277
Carvone	C10H14O	150.104	82	54	Ketone	99-49-0	1.42957e+06	1.29443e+06	1.17874e+06	1.009e+06	889153	1.0197e+06	463689	454113	481090	378703	449538	552425	659838	806775	749065	1.45851e+06	1.46621e+06	1.27315e+06	489649	813061	649888
3,6-Octadien-1-ol, 3,7-dimethyl-, (Z)-	C10H18O	154.136	41	81	Alcohol	5944-20-7	1.09641e+06	1.04208e+06	908989	691576	658902	767436	627061	608033	596786	348234	382981	542146	531111	603084	560290	822976	841821	762281	634820	993433	822372
Pyridine, 2,3,4,5-tetrahydro-	C5H9N	83.073	55	42	Nitrogen compounds	505-18-0	510679	503126	389598	96815	87960	130605	165001	144994	124393	103037	93568.6	182395	49259.4	58002.8	62072.4	156795	200105	157137	40276.3	69380.3	60252.5
ParAldehyde	C6H12O3	132.079	45	43	Aldehyde	123-63-7	5.87379e+06	5.17957e+06	4.11696e+06	5.04534e+06	4.19639e+06	5.02489e+06	2.57138e+06	2.59468e+06	2.50735e+06	2.54442e+06	2.78749e+06	3.50334e+06	2.81922e+06	3.42277e+06	3.0632e+06	3.46035e+06	3.66663e+06	3.23524e+06	1.76291e+06	2.9613e+06	2.2341e+06
2,4-Heptadien-1-ol, (E,E)-	C7H12O	112.089	79	77	Alcohol	33467-79-7	66765.5	79948.4	65241.1	9	9	9	784926	815626	753236	270563	262929	547457	45901.2	65085.5	58573.7	9933.86	11556.8	8801.96	997153	1.72605e+06	1.45212e+06
Pyridine, 3-propyl-	C8H11N	121.089	92	121	Nitrogen compounds	4673-31-8	7.37999e+06	7.03588e+06	4.90306e+06	7.3393e+06	8.02406e+06	1.16288e+07	6.76908e+07	7.20467e+07	6.54257e+07	3.38798e+07	3.18054e+07	4.1322e+07	4.38945e+06	4.54141e+06	4.29028e+06	388619	386934	366936	1.77017e+07	2.73166e+07	2.49544e+07
1,3-Cyclohexadiene, 1-methyl-4-(1-methylethyl)-	C10H16	136.125	121	93	Hydrocarbons	99-86-5	95543.5	86015.8	60990.3	40492.6	41680.1	72263.9	473289	530372	467345	94425.1	87171.1	180167	10188.2	10885.8	10434.5	5932.33	7516.6	7238.39	41279.3	84345.6	70115.8
Acetic acid, hexyl ester	C8H16O2	144.115	69	56	Ester	142-92-7	429653	427130	315249	748754	849840	1.31993e+06	2.90893e+07	3.09127e+07	2.82588e+07	1.89177e+07	1.7584e+07	2.33431e+07	233882	267077	235959	259246	278457	291653	1.45326e+08	2.33716e+08	2.04854e+08
Pentanenitrile, 5-(methylthio)-	C6H11NS	129.061	61	129	Nitrogen compounds	59121-25-4	106939	89155.8	75259.2	82033.3	81411.6	62647.8	4.78264e+06	4.94733e+06	4.69526e+06	678377	613385	825152	25339.4	30790.1	29782.5	19121.9	30785.9	32270.6	48277.5	98631.5	73564.1
Carbonochloridodithioic acid, methyl ester	C2H3ClS2	125.936	76	91	Ester	16696-91-6	19088.5	21459.4	16628.1	8638.09	10503.9	16846.3	481476	525767	477927	160058	150269	293260	21271.8	21861.4	20568.5	9	9	9	891376	1.44855e+06	1.19574e+06
1H-1,2,4-Triazole, 3-chloro-	C2H2ClN3	102.994	42	103	Nitrogen compounds	6818-99-1	65628.9	60892.6	54662	30103.3	32502.7	42462.6	42304.6	41139.4	41543.9	29899.2	27567.9	39541.8	13416.1	14818.1	12344.6	4946.96	4633.55	4074.43	5134.9	6737	4900.66
2(1H)-Pyridinone	C5H5NO	95.037	95	67	Nitrogen compounds	142-08-5	2.39684e+06	2.33371e+06	1.71862e+06	566380	486336	597169	1.08653e+06	1.04716e+06	985919	201195	210860	302529	974849	1.15088e+06	1.09402e+06	515053	492209	425828	536195	915708	745614
Pinocarvone	C10H14O	150.104	108	81	Ketone	30460-92-5	2.41382e+06	2.26213e+06	1.77627e+06	1.09722e+06	987201	1.15115e+06	3.06017e+06	2.89358e+06	2.8914e+06	756552	895119	1.23194e+06	1.36503e+06	1.70979e+06	1.6358e+06	275037	261237	234938	1.42676e+06	2.26657e+06	1.97951e+06
2,3-Dimethylanisole	C9H12O	136.089	136	121	Ether	2944-49-2	93436.4	89123.9	72992.5	12324.8	10323.6	14171.8	75207.8	67669.5	66182.1	33117	32749.1	50917.3	19174.5	23001.9	22649.3	7780.52	7705.29	6124.24	197059	375801	283062
1-Hexanol, 5-methyl-2-(1-methylethyl)-, acetate	C12H24O2	200.178	97	69	Ester	40853-55-2	375252	339350	264262	142965	150511	193616	706994	783230	759415	137815	139301	259556	75775.7	89374.1	84784.9	50709.8	49084.7	44385.4	5413.36	10190.5	8471.39
BenzAldehyde, 2,5-dimethyl-	C9H10O	134.073	134	133	Aldehyde	5779-94-2	1595.32	1623.47	1282.43	3404.84	3211.49	3309.29	37685.7	20164.7	21815.7	17483.6	15475.2	19963.4	3980.46	5598.62	4248.95	732.745	626.876	753.305	157512	251217	219234
2-Hexanoylfuran	C10H14O2	166.099	110	95	Ether	14360-50-0	6.97604e+06	6.21678e+06	5.72162e+06	4.79976e+06	4.25695e+06	4.88141e+06	2.19858e+06	2.12849e+06	2.48431e+06	1.66538e+06	2.06341e+06	2.5032e+06	3.68729e+06	4.02206e+06	3.74166e+06	5.65561e+06	5.7196e+06	5.09518e+06	2.09646e+06	3.15244e+06	2.64347e+06
Citral	C10H16O	152.12	69	41	Aldehyde	5392-40-5	5.83084e+06	5.90521e+06	4.80636e+06	1.13587e+06	1.04362e+06	1.14674e+06	4.16189e+07	3.93306e+07	3.48997e+07	3.8058e+06	3.97055e+06	5.08056e+06	665954	676079	637101	259603	209190	200505	4.22009e+06	6.7539e+06	5.76742e+06
7-Oxabicyclo[4.1.0]heptan-2-one, 6-methyl-3-(1-methylethyl)-	C10H16O2	168.115	69	55	Ketone	5286-38-4	61376.2	61692.8	43250.8	82126.4	81859	83494.5	169442	164461	159544	101069	118513	133340	77627.9	89075.1	86719.9	9	9	9	1.23384e+06	1.89233e+06	1.63407e+06
Bicyclo[3.1.1]heptan-3-one, 2-hydroxy-2,6,6-trimethyl-	C10H16O2	168.115	71	99	Ketone	10136-65-9	45399.5	44751.9	32352.1	51508.4	44214.2	48781.8	56686.7	50941.4	53599.3	30252.2	38870.2	43230.7	31266	25565.2	22495	41536.1	61817.9	51824.1	157869	243871	204003
2-Decen-1-ol, (E)-	C10H20O	156.151	57	41	Alcohol	18409-18-2	16021.1	15587.5	11421.4	22394.1	15244.2	20287.8	16511.7	16917.7	15831.6	19217.5	21052.4	19508.4	9213.53	5168.4	5362.37	9	9	9	115870	168825	141231
1-Dodecene	C12H24	168.188	41	55	Hydrocarbons	112-41-4	110798	103284	78786.1	26809.4	26925.4	37018	221468	223029	197016	61460.7	62024.1	73799.6	53218.1	64993	56823.9	12765.6	13776.8	10146.2	1.92795e+06	3.10997e+06	2.54241e+06
Pyrrole	C4H5N	67.042	67	39	Nitrogen compounds	109-97-7	82956.4	78812	62223.6	8898.13	9162.19	7071.46	10109.5	8730.15	8705.83	5666.65	6440.83	7161.58	18268	24466.8	20057	13365.3	15054.9	10051.6	9	9	9
Isobutyl acetate	C6H12O2	116.084	73	56	Ester	110-19-0	4.69685e+06	4.05878e+06	3.4351e+06	3.67189e+06	3.00133e+06	3.5998e+06	1.98935e+06	1.93709e+06	1.87837e+06	1.7986e+06	1.99859e+06	2.78703e+06	2.16565e+06	2.57513e+06	2.38286e+06	2.56689e+06	2.90112e+06	2.58624e+06	1.29087e+06	2.27635e+06	1.67883e+06
8-Nonen-2-one	C9H16O	140.12	58	71	Ketone	5009-32-5	1.03475e+06	997110	744890	303711	291604	382339	374315	387302	365625	345897	364262	423665	632980	814682	756330	350405	360274	312835	146746	250833	200330
.alpha.-Methylstyrene	C9H10	118.078	118	117	Hydrocarbons	98-83-9	20567.9	17698.9	13671	19663.9	16256.8	23772.3	64206.4	69881.3	62520	28710.8	31017.5	55869.7	10721.4	14664.1	11884.4	15105.5	14859.7	12606.5	889449	1.47707e+06	1.24707e+06
2-Propenoic acid, pentyl ester	C8H14O2	142.099	55	70	Ester	2998-23-4	2.76154e+06	2.66468e+06	1.97038e+06	1.48291e+06	1.52356e+06	2.00913e+06	5.85248e+06	6.04495e+06	5.6879e+06	2.94513e+06	2.82749e+06	4.09295e+06	1.13022e+06	1.33157e+06	1.2258e+06	576844	597788	561766	2.35457e+06	3.32488e+06	3.02137e+06
Thiazole, 2,4,5-trimethyl-	C6H9NS	127.046	127	71	Sulfur compounds	13623-11-5	25302.4	22210.1	14248.6	3048.92	2610.55	3969.23	14004.8	16014.1	13824.2	6642.96	7710.95	13427.9	9177.07	8481.18	9556.43	7710.42	7217.93	7230.77	148300	252414	218170
Pyrazine, (2-methylpropyl)-	C8H12N2	136.1	94	41	Nitrogen compounds	29460-92-2	273996	268631	191205	62291.6	64785.3	79645	109214	114240	99210.1	50539.8	47170.5	68392.7	178617	235240	213257	110378	102557	88475.5	199325	328932	288386
Propanoic acid, 2-methyl-, 2-methylbutyl ester	C9H18O2	158.131	71	70	Ester	2445-69-4	27157.9	31679.2	19625.6	27712.1	25015.1	29577.4	20935.9	19994.4	21891.4	16601.2	21169.8	20793	22871.1	16563.1	15430.2	17733.6	23033.8	21647	13717.6	19677	16898.7
3-Hexene, 1-(1-methoxyethoxy)-, (Z)-	C9H18O2	158.131	59	55	Hydrocarbons	54340-96-4	9	9	9	9	9	9	15970.8	18242.8	17521.1	28908.8	27589.5	57937.4	9	9	9	9	9	9	5894.33	11233.3	8151.21
3-Acetyl-1H-pyrroline	C6H7NO	109.053	94	109	Nitrogen compounds	1072-82-8	197223	194936	158029	196848	201283	284092	2.46333e+06	2.56495e+06	2.37644e+06	728894	682277	1.34227e+06	45746.3	47198.6	44709.7	66429.3	82806.7	51928.6	1.20902e+07	1.94695e+07	1.75853e+07
Nonane, 3-methyl-5-propyl-	C13H28	184.219	57	71	Hydrocarbons	31081-18-2	2.38236e+06	2.27936e+06	1.84839e+06	891168	894585	1.1078e+06	365431	384365	372551	62574.6	64774.6	121982	458302	549137	543704	417404	403443	349329	92487.2	136951	112556
3-Oxatricyclo[4.1.1.0(2,4)]octane, 2,7,7-trimethyl-	C10H16O	152.12	67	109	Hydrocarbons	1686-14-2	1.51436e+06	1.45694e+06	1.08647e+06	533532	489416	637959	1.19635e+06	1.22444e+06	1.15813e+06	673958	692652	880565	207184	347047	307320	307846	337769	268935	1.16988e+06	1.94741e+06	1.57409e+06
2-Heptenoic Acid	C7H12O2	128.084	41	73	Acid	18999-28-5	9	9	9	183217	262377	334986	413515	370536	338882	116082	118904	143168	9	9	9	608873	477416	380526	705846	1.08292e+06	891471
4-Isopropyl-1-methylcyclohex-2-enol	C10H18O	154.136	139	111	Alcohol	619-62-5	355518	341145	219745	18976.6	15588.8	16703.5	129724	119577	116318	39707	43295.3	57059.6	38948.6	52819.3	47777.3	19108.5	18976.4	16700.4	18570.1	30889.7	28590.4
1-methyl-2-nitro-Benzene	C7H7NO2	137.048	120	65	Hydrocarbons	88-72-2	13641.9	13196.7	10420.3	7302.63	7137.09	9610.32	31104	28346.8	28932.9	6093.07	7708.61	10594.4	15965.6	17181.8	15715.6	4287	3040.49	3411.44	5758.64	11440.1	9831.33
Butanoic acid, 3-hexenyl ester, (Z)-	C10H18O2	170.131	82	67	Ester	16491-36-4	130144	117566	89644.1	101088	97689.6	110636	280074	284928	273217	25912.5	27249.7	54796.5	58034.9	77971.8	74655.8	6590.69	6427.86	4910.5	305355	594096	436853
1-(Furan-2-yl)-2-methylpentan-1-one	C10H14O2	166.099	95	124	Ketone	1248070-62-3	52419.1	47677.7	39746.2	21618.2	19968.8	21797	9	9	9	22500.1	23856.1	24367.1	32549.2	38056.2	36337.7	14081.7	19795.6	15592.6	19549.5	26399	32052.7
Bicyclo[3.1.1]hept-2-en-6-ol, 2,7,7-trimethyl-, acetate, [1S-(1.alpha.,5.alpha.,6.beta.)]-	C12H18O2	194.131	119	134	Ester	50764-55-1	2.02912e+07	1.85551e+07	1.54134e+07	7.04143e+06	7.74235e+06	1.0627e+07	3.88104e+06	3.91513e+06	4.1882e+06	3.96566e+06	4.10191e+06	4.91063e+06	2.82237e+06	3.18625e+06	2.94089e+06	804268	808353	719666	822934	1.42034e+06	1.14514e+06
2,6-Octadien-1-ol, 3,7-dimethyl-	C10H18O	154.136	69	41	Alcohol	624-15-7	536390	510567	389360	238532	250640	323327	575714	629854	599293	200119	170442	206610	112926	139109	122653	73300.2	80670.8	70716.2	6365.48	7174.25	6824.21
Phenol, 4-propyl-	C9H12O	136.089	107	136	Phenol	645-56-7	95128.5	90071	70534.7	42230.3	42650.5	49777.4	428509	442764	441162	71836.1	77422.6	109274	31148.4	40619.4	36101	5007.98	3660.38	3712.17	4.94326e+06	7.88491e+06	6.6102e+06
1-Hexanol	C6H14O	102.104	56	43	Alcohol	111-27-3	4.24806e+06	4.04669e+06	3.16141e+06	1.90408e+06	1.69248e+06	1.93594e+06	1.10573e+06	1.08554e+06	933032	524638	478189	594291	2.27304e+06	3.0496e+06	2.52597e+06	2.27062e+06	2.61255e+06	2.10147e+06	615041	973770	945920
3-Hexanone, 2,2-dimethyl-	C8H16O	128.12	57	71	Ketone	5405-79-8	223561	203498	147166	87113.3	76178.2	103406	51891.4	52052	39018	28869.8	26259.3	38859.6	95431.6	123359	123022	78843.5	120539	85635.6	39469.8	65442.2	57159.6
2-Hepten-1-ol, (E)-	C7H14O	114.104	57	41	Alcohol	33467-76-4	1.40808e+07	1.3618e+07	9.9843e+06	2.59631e+06	2.29245e+06	2.77925e+06	633105	639518	618789	551675	546221	633861	5.25409e+06	6.87013e+06	6.38903e+06	3.94263e+06	4.06084e+06	3.78117e+06	475728	743687	623353
1H-Pyrrole-2-carboxAldehyde	C5H5NO	95.037	95	94	Aldehyde	1003-29-8	104762	92896.4	71746.6	76881.8	71815.1	99440.5	149265	154759	135833	64568.6	66248.8	100059	68048.1	75796.9	81597.6	9	9	9	8786.6	17192.5	15499.1
3,4-Hexanedione, 2,2,5-trimethyl-	C9H16O2	156.115	57	41	Ketone	20633-03-8	69512.1	59053.8	58466	9	9	9	49639.5	49159.1	43003.4	26342.1	24220	61465.4	32367.6	35971.3	35241.7	51168	50715.7	39335.9	203608	306097	271735
trans-.beta.-Ocimene	C10H16	136.125	93	41	Hydrocarbons	3779-61-1	26753.2	28268.5	21671.8	120368	132881	193854	3.74219e+06	4.00804e+06	3.65016e+06	6.43003e+06	6.35127e+06	1.18138e+07	14506.3	16979.1	17803.8	39618.5	38625	33899.6	3.00807e+06	5.59528e+06	4.58789e+06
7-Octen-2-ol, 2,6-dimethyl-	C10H20O	156.151	59	41	Alcohol	18479-58-8	194032	175072	137001	35249.4	30701.4	39141.2	254370	267659	239153	116177	110776	202860	28995.8	31719.7	29483.4	41031.4	40014.9	35139.1	27863.7	46542.7	38627.4
Benzene, n-butyl-	C10H14	134.11	91	92	Hydrocarbons	104-51-8	10669.4	10005.7	11639.7	9	9	9	47609.7	48876.6	44027.2	9	9	9	21538.8	29457.7	26431.8	9	9	9	58060.3	111761	95794.9
Fenchone	C10H16O	152.12	81	69	Ketone	1195-79-5	3.00179e+06	2.87775e+06	2.2361e+06	3.55942e+06	3.27291e+06	4.21866e+06	3.56758e+06	3.36573e+06	3.27957e+06	1.25565e+06	1.26639e+06	1.95101e+06	396639	466864	465322	672862	663169	599531	893736	1.52321e+06	1.23131e+06
1H-Pyrazole-1-carboximidamide, 3,5-dimethyl-	C6H10N4	138.091	96	95	Nitrogen compounds	22906-75-8	4.10279e+06	3.56729e+06	2.89707e+06	3.13839e+06	2.5495e+06	3.10627e+06	965003	1.01244e+06	976045	984725	1.12169e+06	1.41063e+06	1.49004e+06	1.67007e+06	1.57114e+06	2.91954e+06	3.21943e+06	2.79856e+06	1.0964e+06	1.9875e+06	1.48502e+06
2-Methyl-6-methyleneocta-2,7-dien-4-one	C10H14O	150.104	83	55	Ketone	539-70-8	1.50821e+06	1.42122e+06	1.04725e+06	675207	603624	697503	2.98956e+06	2.94616e+06	2.81435e+06	455733	476385	698715	1.36069e+06	1.74049e+06	1.62001e+06	222079	237715	211696	520757	847821	725595
cis-Chrysanthenol	C10H16O	152.12	109	81	Alcohol	55722-60-6	262280	252700	194550	220855	206517	270243	650455	612199	579518	176879	186441	265829	56485.1	62932.7	58845.9	16406.6	16208.3	13840	390126	721408	542274
Benzene, 1-methyl-4-nitro-	C7H7NO2	137.048	91	137	Hydrocarbons	99-99-0	615548	615336	501143	221023	220095	233221	1.08606e+06	1.0894e+06	1.12357e+06	316327	355716	437093	749913	933377	827404	177222	168856	148696	370979	542316	524982
Benzothiazole	C7H5NS	135.014	135	108	Sulfur compounds	95-16-9	1.23091e+06	1.16705e+06	951209	287831	312025	402152	460217	490105	511673	258085	292042	394448	462781	519973	503815	69443	63135.9	52631.3	54557.5	88008.5	74642.1
Linalyl acetate	C12H20O2	196.146	93	80	Ester	115-95-7	178362	171018	131661	50669.7	55661.9	52743.4	334522	339837	332878	83333.1	80854.7	113119	55297.1	60293.8	55679	4839.92	5333.19	9333.95	2.0955e+06	3.27347e+06	2.75435e+06
2,4-Decadien-1-ol	C10H18O	154.136	41	55	Alcohol	14507-02-9	3.20053e+06	3.279e+06	2.70173e+06	628137	590404	636205	1.82367e+07	1.62235e+07	1.62933e+07	1.98112e+06	2.09939e+06	2.69591e+06	426090	449045	410994	220641	212104	182276	2.25119e+06	3.53458e+06	3.01839e+06
(2,2,6-Trimethyl-bicyclo[4.1.0]hept-1-yl)-methanol	C11H20O	168.151	41	84	Alcohol	78996-11-9	499082	492895	369262	226187	236917	305888	207749	229930	213260	55033.5	59149.1	102020	73131.7	91275.3	95602.8	76219.8	85574	73882.7	7548.74	10561.9	8910.38
Hydroperoxide, 1,4-dioxan-2-yl	C4H8O4	120.042	87	45	Ether	4722-59-2	493912	468035	346819	278876	282622	381357	450282	472603	431659	341935	328431	424023	286521	287624	302477	84904.2	85764.7	72662.5	122877	200520	178872
Toluene	C7H8	92.063	91	92	Hydrocarbons	108-88-3	147931	146530	113314	154970	148530	174607	69625.9	72751.9	66837.6	66154.5	71406.9	91522.2	95026.7	122364	125148	91159.9	107892	98017.6	154290	281527	243442
1-Ethylpropyl acetate	C7H14O2	130.099	101	70	Ester	620-11-1	323776	308925	201591	15470.8	15078.9	17814.7	3051.11	2734.93	2681.8	5923.02	4631.55	5615.45	7737.21	11398.8	10649.5	37491.7	38972.7	34606.8	2199.04	3249.98	2967.97
4-Hexen-3-one	C6H10O	98.073	69	41	Ketone	2497-21-4	507574	493606	373328	181468	171351	197677	190514	199088	169267	153017	149910	206248	101029	137309	133232	98145.2	110232	88917.9	34388.7	61776	48593.7
1,7-Diazabicyclo[2.2.0]heptane	C5H10N2	98.084	70	69	Nitrogen compounds	279-42-5	10507	7719	7892	7419.89	7103.51	8572	121629	131035	120345	47196	42756	64744	16545	19830	16827	1087.52	1390	2037	103676	137091	130603
Butanoic Acid, 3-hydroxy-3-methyl-	C5H10O3	118.063	103	85	Acid	625-08-1	441799	427877	296694	457963	492135	732335	2.99998e+06	3.27911e+06	2.87142e+06	1.731e+06	1.60255e+06	2.10619e+06	274027	281305	266396	22674.3	22901.2	21809.5	892142	1.50149e+06	1.29997e+06
3-Pentenoic Acid, 2,2-dimethyl-	C7H12O2	128.084	83	55	Acid	16642-52-7	548865	558444	395507	89432.1	82107.9	109175	108482	119689	125586	114395	112459	131642	144063	161953	147647	441686	437826	404348	655603	1.08948e+06	934145
Cyclohexanol, 1-ethenyl-	C8H14O	126.104	83	70	Alcohol	1940-19-8	19725	17666.2	13931.1	3915.38	5817.34	6364.78	9366.39	8844.55	9331.81	8441.38	7885.1	12462.3	19638.2	17210.8	17792.4	5096.67	6188.33	4349.17	4457.56	6089.99	5440.95
Nonane, 2,5-dimethyl-	C11H24	156.188	57	43	Hydrocarbons	17302-27-1	382070	358497	268310	147507	158002	235032	1.11626e+06	1.16505e+06	1.04678e+06	366343	343461	487341	104013	85337.4	92592.5	17595	24081.7	20152.4	145397	257155	213084
Ethanediamide	C2H4N2O2	88.027	44	45	Nitrogen compounds	471-46-5	151880	145713	110585	18185.4	13476	15073.7	42283.2	37753.8	33937	8744.57	10397.8	17690.9	42842.3	49611.6	43621.7	54336	58590.9	44403.6	116227	154935	144328
3-Octen-1-ol, (Z)-	C8H16O	128.12	55	81	Alcohol	20125-84-2	1.21271e+07	1.17059e+07	9.19872e+06	1.88518e+06	1.69636e+06	2.0684e+06	1.13037e+06	1.11819e+06	1.02363e+06	797757	812519	1.08104e+06	1.05563e+06	1.3232e+06	1.25199e+06	2.41079e+06	2.38415e+06	2.00783e+06	386909	731512	565425
5-Heptenal, 2,6-dimethyl-	C9H16O	140.12	82	67	Aldehyde	106-72-9	8383.53	7600.94	5744.51	3003.46	2696.11	3642.88	5130.3	5172.5	4673.82	2480.11	3269.68	3826.58	5850.35	5668.81	6676.48	3568.8	3862.26	2496.2	65678	118268	95981.9
Pyrazine, 2-methoxy-3-(1-methylethyl)-	C8H12N2O	152.095	137	152	Nitrogen compounds	25773-40-4	65970.2	66142.2	42751.2	877262	712832	890845	9	9	9	67017.3	73503.1	101063	35779.2	41279.3	38934.6	19576.6	19812.8	16608.4	9	9	9
Bicyclo[3.1.1]heptan-3-ol, 6,6-dimethyl-2-methylene-, [1S-(1.alpha.,3.alpha.,5.alpha.)]-	C10H16O	152.12	92	55	Alcohol	547-61-5	9	9	9	14677.5	15293.7	28061.9	81021.3	90703.2	79221.8	103128	112115	156671	356089	474733	456931	9	9	9	785106	1.22822e+06	1.0914e+06
2-((3,3-Dimethyloxiran-2-yl)methyl)-3-methylfuran	C10H14O2	166.099	95	79	Ether	92356-06-4	1.54127e+06	1.50269e+06	1.20048e+06	525916	493545	569538	3.58758e+06	3.58848e+06	3.63199e+06	3.8692e+06	4.53363e+06	5.81564e+06	3.09805e+06	3.84195e+06	3.59567e+06	1.04897e+06	1.10461e+06	946142	2.50205e+06	4.20774e+06	3.63234e+06
2-Acetyl-4,4-dimethyl-cyclopent-2-enone	C9H12O2	152.084	69	152	Ketone	81979-96-6	27194.2	25265	22685.7	5845.78	4906.85	6178.43	4.60482e+06	4.7721e+06	4.80164e+06	649869	641785	1.02008e+06	28306.4	34490.9	39114.9	5017.4	5241.73	4107.86	48600.8	61844.5	66169.5
Propanedioic acid, amino-, diethyl ester	C7H13NO4	175.084	102	74	Ester	6829-40-9	260885	242623	193547	68481.5	75817.2	103966	99679	105208	105795	66125.7	63902.3	94405.9	49510.5	58720.9	54702.6	7140.68	6984.41	5635.22	7008.15	11995.4	9890.91
Benzoic acid, 1-methylethyl ester	C10H12O2	164.084	105	77	Ester	939-48-0	187098	181282	149568	69516.6	67517.5	71448.1	350752	348435	363906	85142.4	102037	121241	260257	331732	299124	49326.1	44634.1	38619	136710	196930	190032
Benzene, 1,4-dichloro-	C6H4Cl2	145.969	146	148	Hydrocarbons	106-46-7	57977.8	50987.9	40080.3	51916.2	49366.6	68695.7	11042.2	11816.6	9766.68	9205.04	10075.2	15189.9	18043.3	20377	18726.3	225448	223374	193090	30247.9	58789.8	45369.1
.beta.-Myrcene	C10H16	136.125	41	93	Hydrocarbons	123-35-3	466837	574106	391875	524080	600185	933774	1.94145e+07	2.02043e+07	1.87614e+07	1.31872e+07	1.21447e+07	1.58022e+07	172451	217682	242791	715588	707023	874755	8.0195e+07	1.2332e+08	1.09922e+08
Acetamide	C2H5NO	59.037	59	44	Nitrogen compounds	60-35-5	103006	98904	66481.4	101433	96965.3	115415	43863.1	38835.4	36433.4	30203.2	33782.6	50939.5	269035	406852	345231	20867.9	38022.2	21758.7	34860.6	56611.8	46013.7
3-Pentyn-1-ol	C5H8O	84.058	54	39	Alcohol	10229-10-4	8153.69	8466.54	8472.67	11850.2	9145.01	12139.8	5377.72	4847.18	4418.73	3811.39	3871.24	4016.72	5675.07	5472.22	6797.6	7144.55	9046.7	8095.98	4072.65	5817.93	4719.47
3(2H)-Thiophenone, dihydro-2-methyl-	C5H8OS	116.03	60	116	Sulfur compounds	13679-85-1	1.17583e+08	1.11122e+08	7.82819e+07	3.74304e+06	3.43671e+06	3.30886e+06	2.71588e+06	2.12719e+06	1.99576e+06	500506	211310	320105	1.13481e+08	1.3175e+08	1.22673e+08	4.26398e+07	3.77245e+07	3.22291e+07	1.3101e+06	940113	1.03346e+06
4,6-Octadiyn-3-one, 2-methyl-	C9H10O	134.073	91	106	Ketone	29743-33-7	9.26916e+06	8.7186e+06	6.33761e+06	3.05372e+06	3.33365e+06	5.03037e+06	2.6194e+07	2.8069e+07	2.55115e+07	8.56422e+06	8.47529e+06	1.1778e+07	2.24553e+06	2.53199e+06	2.31366e+06	159767	164198	156063	3.35644e+06	5.87787e+06	4.83916e+06
Octanoic acid, methyl ester	C9H18O2	158.131	74	87	Ester	111-11-5	440238	439650	332720	217695	246034	337142	141084	141411	133746	75496.6	76808.1	153645	217989	260568	239779	94618.1	92333.2	85706.6	51365.8	89481.8	72977
1-Octyl trifluoroacetate	C10H17F3O2	226.118	69	55	Ester	2561-21-9	8.14965e+06	7.84166e+06	6.06215e+06	1.32741e+06	1.18559e+06	1.45235e+06	516089	513474	479199	337453	356285	539997	704984	891872	833809	1.64623e+06	1.63458e+06	1.42216e+06	341732	579304	472882
Benzene, 1,2-dimethoxy-	C8H10O2	138.068	138	95	Hydrocarbons	91-16-7	135050	129706	102075	28874.6	24057.2	25540	66819.2	62377.1	64282.8	21379.6	23171.9	34417.1	188945	224322	245603	83061.8	68767.1	55502.5	29742.4	56137.8	45592
Propanoic acid, 2,2-dimethyl-, pentyl ester	C10H20O2	172.146	57	41	Ester	2313-68-0	7.11981e+06	6.88739e+06	5.37348e+06	1.26767e+06	1.14149e+06	1.36859e+06	602789	604171	561779	376558	405147	595424	662037	820404	767993	1.54926e+06	1.55358e+06	1.38198e+06	265322	478720	385117
3-Isopropylidene-5-methyl-hex-4-en-2-one	C10H16O	152.12	67	137	Ketone	64149-32-2	848348	782174	710531	781623	714919	855006	3.14144e+06	3.33608e+06	3.11066e+06	1.60573e+06	1.50593e+06	2.30835e+06	958663	993354	956543	554739	613729	531579	921204	1.5946e+06	1.25293e+06
(+)-(E)-Limonene oxide	C10H16O	152.12	94	108	Others	6909-30-4	210376	215185	162054	195677	178187	207441	1.56661e+06	1.57806e+06	1.48475e+06	209803	225583	321854	68534.5	100359	89454.1	42603	34590.9	34404.1	217074	360545	267536
Cyclopentanecarbonitrile, 3-(1-methylethylidene)-	C9H13N	135.105	93	135	Nitrogen compounds	89683-72-7	239591	223162	198362	174620	153410	176842	552009	527933	504891	115803	125646	168985	154628	190900	175610	9	9	9	1.22769e+06	1.82011e+06	1.61726e+06
Formic acid, 2-phenylethyl ester	C9H10O2	150.068	104	91	Ester	104-62-1	14393.9	14627.3	12019.7	2149.92	2613.21	2705.42	11538.5	11320.6	10874.7	2787.85	3251.86	4233.27	8989.86	11601.5	9754.92	3860.47	4539.04	3956.26	10295	14531.2	14070.7
Cyclohexanol, 1-methyl-4-(1-methylethylidene)-	C10H18O	154.136	93	121	Alcohol	586-81-2	217500	200795	162307	44269.2	40847.4	49814.9	68871.1	68327.8	71902.7	24688.1	32027	39135.7	79439.8	111310	96672.1	41550.9	51033.3	42867.7	76753.7	105852	113922
3,6-Dimethyl-2,3,3a,4,5,7a-hexahydrobenzofuran	C10H16O	152.12	137	109	Ether	70786-44-6	1.15041e+06	1.10176e+06	863290	383397	380530	414966	347469	333403	366475	62293.9	79145.4	107381	119186	148110	140976	82023.6	80626.9	67729.2	353299	574066	504264
4-Phenyl-2-butanol	C10H14O	150.104	117	91	Alcohol	2344-70-9	1.68124e+07	1.55664e+07	1.29267e+07	6.01429e+06	6.68067e+06	9.0913e+06	3.32239e+06	3.35899e+06	3.51234e+06	3.27033e+06	3.25138e+06	4.23193e+06	2.4391e+06	2.76481e+06	2.54776e+06	708926	707949	633588	721140	1.24549e+06	999503
Benzene, 1-ethenyl-4-methoxy-	C9H10O	134.073	134	91	Hydrocarbons	637-69-4	16966.6	14715.5	12292.3	18016	17408.3	24217	53244	44472.2	40170.7	33855.6	34148.3	54376.9	9	9	9	44344.6	47722.3	42052.2	82107.4	165729	110898
2,5-Octanedione	C8H14O2	142.099	99	71	Ketone	3214-41-3	490905	471646	413924	173263	151520	199639	60436	55105.4	51378.4	51056.2	51619.8	80622.6	247580	316073	308322	242206	227718	202497	17855.1	22570.5	25312.6
Hexane, 2,3-dimethyl-	C8H18	114.141	70	71	Hydrocarbons	584-94-1	6.41333e+06	6.22583e+06	4.77267e+06	645435	572386	672584	779219	720144	653988	349035	372212	658737	1.15537e+06	1.5107e+06	1.40106e+06	967125	1.10467e+06	887462	306216	495532	412640
1-Pentanol	C5H12O	88.089	42	55	Alcohol	71-41-0	8.58221e+06	8.49737e+06	6.51079e+06	846462	741805	868536	1.03622e+06	918135	807138	625059	651539	799150	1.46761e+06	1.98382e+06	1.83693e+06	1.28083e+06	1.50037e+06	1.18846e+06	403189	662083	535973
Acetylacetone	C5H8O2	100.052	85	100	Ketone	123-54-6	28414.3	26004	19248.5	6649.07	7925.84	6526.07	7006.72	6428.95	6802.52	5200.02	4243.72	8917.66	40701.9	48985.3	44802.2	10576.2	9825.67	8407.16	5056.06	12994	9671.71
1,4-Cyclohexadiene, 1-methyl-	C7H10	94.078	79	77	Hydrocarbons	4313-57-9	1.17866e+06	813619	622847	132181	115752	141733	36346.7	36182.5	33929.2	17202.9	20988.2	30245.1	112936	148030	133302	226362	252906	196412	35549.2	41162.9	40491.2
N,N-Dimethylacetamide	C4H9NO	87.068	44	87	Nitrogen compounds	127-19-5	33055.8	24409.2	21531.2	9	9	9	20433.2	21519.3	20876	6211.53	4945.92	6454.65	16034	20883.1	19928.9	4892.78	5802.14	3955.05	23199.5	28551.1	26102.4
Cyclohexanone	C6H10O	98.073	55	42	Ketone	108-94-1	1.22856e+07	1.15712e+07	8.84392e+06	1.18149e+07	1.11744e+07	1.37643e+07	6.35448e+06	6.49683e+06	5.7582e+06	5.88728e+06	5.49647e+06	6.08892e+06	8.83277e+06	1.0124e+07	9.49962e+06	2.25379e+06	2.44213e+06	2.10107e+06	4.18835e+06	6.54657e+06	5.54869e+06
Nonane	C9H20	128.157	57	85	Hydrocarbons	111-84-2	1.09152e+07	1.03233e+07	7.81422e+06	9.90188e+06	9.96552e+06	1.19607e+07	2.66004e+07	2.75028e+07	2.46798e+07	6.02055e+06	5.70542e+06	1.14138e+07	3.38191e+07	3.43808e+07	3.1835e+07	1.90492e+06	1.99305e+06	1.78272e+06	3.52895e+06	5.57645e+06	4.52983e+06
Pyrazine, 2,6-dimethyl-	C6H8N2	108.069	108	42	Nitrogen compounds	108-50-9	22276.6	18695.1	16127.1	9601	8810.71	11034.5	4155.35	4118.98	4260.59	3478.73	4710.76	4553.6	33791.2	40690.9	37997.6	95226.1	90641.7	83654.7	9667.96	20715.2	15029.6
Diethoxymethyl acetate	C7H14O4	162.089	103	47	Ester	14036-06-7	10730.6	10629.6	8960.46	13504.7	12762.2	21469.1	458468	491515	439901	192004	178628	341793	6019.89	8187.23	8289.9	12307.7	13052.9	10805.2	6.69982e+06	1.1066e+07	9.5469e+06
2-Acetylpyrrolidine	C6H11NO	113.084	70	43	Nitrogen compounds	60026-20-2	165356	148854	108780	13465	10540.6	13547.6	26494.6	27049.1	26105	13906.1	14750	23113.7	46470.8	52828.9	50963.3	60957.5	65969.3	50571	87801.6	128660	116877
o-Cymene	C10H14	134.11	119	91	Hydrocarbons	527-84-4	5.17553e+07	4.75695e+07	3.32244e+07	1.61804e+07	1.69943e+07	2.68403e+07	1.44204e+08	1.55308e+08	1.40726e+08	5.22839e+07	5.4331e+07	6.60078e+07	1.23269e+07	1.3146e+07	1.1983e+07	864497	844826	771043	1.81235e+07	3.37414e+07	2.75495e+07
1,5-Heptadien-4-one, 3,3,6-trimethyl-	C10H16O	152.12	83	55	Ketone	546-49-6	2.40649e+06	2.20459e+06	1.74983e+06	1.14443e+06	985318	1.17332e+06	426568	426849	432609	457526	515889	601566	685772	785533	740134	1.01708e+06	1.02205e+06	922833	303088	506509	396100
Formic acid, phenylmethyl ester	C8H8O2	136.052	91	90	Ester	104-57-4	5246.02	5343.24	5294.13	22024.4	20225.6	21699	56001.1	56737.5	50075.6	54329.7	55558.6	61538.2	4390.62	4931.33	6213.33	8092.16	17287.3	10919.9	512644	922479	741259
3-Acetyl-2,5-dimethyl furan	C8H10O2	138.068	123	138	Ether	10599-70-9	222856	197360	150238	177430	140011	171203	70308.1	68059.7	64566.9	59972.2	67795	88929.3	71240.4	74094.3	73698.3	144100	157290	132770	321341	536159	444519
Undecane	C11H24	156.188	57	71	Hydrocarbons	1120-21-4	1.23045e+07	1.20646e+07	9.08767e+06	1.21107e+07	1.31868e+07	2.05282e+07	2.01281e+08	2.13955e+08	2.0146e+08	1.13552e+08	1.08644e+08	1.3917e+08	6.5478e+07	6.66126e+07	6.35355e+07	2.57598e+06	2.90213e+06	2.57961e+06	6.19477e+06	1.0061e+07	8.74726e+06
Bicyclo[3.1.0]hexan-3-one, 4-methyl-1-(1-methylethyl)-	C10H16O	152.12	81	41	Ketone	1125-12-8	9	9	9	9	9	9	455331	458889	454763	134044	173895	223958	52570	67593.3	60338.9	9	9	9	464724	754964	646083
Camphor	C10H16O	152.12	95	41	Ketone	76-22-2	532816	515624	414749	311754	276021	321926	1.72625e+06	1.66708e+06	1.5985e+06	248455	259846	371906	926087	1.18449e+06	1.0704e+06	70074.6	72106.6	64435.4	390259	649258	545575
2-Octanol, acetate	C10H20O2	172.146	112	87	Ester	2051-50-5	30822.6	27423.2	18717.5	2027.98	2232.58	2615.62	9957.94	10857.8	10659	2994.8	3238.9	3431.14	3730.73	6264.67	4810.94	2913.15	2985.28	2771.66	1634.97	3550.25	2274.49
trans,cis-2,6-Nonadien-1-ol	C9H16O	140.12	41	69	Alcohol	28069-72-9	2.32231e+06	2.11918e+06	1.86704e+06	1.69672e+06	1.53696e+06	1.78425e+06	1.74413e+06	1.63399e+06	1.61663e+06	560055	648053	849850	838791	1.04933e+06	1.05858e+06	1.59197e+06	1.66915e+06	1.48899e+06	4.16076e+06	6.17469e+06	5.35349e+06
Formamide, N-phenyl-	C7H7NO	121.053	121	93	Nitrogen compounds	103-70-8	45450.5	45559.3	37628.1	6587.22	6184.73	5273.96	87152.2	87578.2	97457.3	16955.6	23012.5	29781	48437.9	59394.6	64700	18450.3	15973.9	12860.6	27286.6	37035.2	39067.4
1,3-Cyclohexadiene-1-carboxaldehyde, 2,6,6-trimethyl-	C10H14O	150.104	107	91	Aldehyde	116-26-7	2.02485e+06	1.92507e+06	1.51748e+06	857398	784317	869484	2.91394e+06	2.89414e+06	3.08051e+06	526470	619199	794276	1.29982e+06	1.66021e+06	1.53528e+06	220844	228679	201588	668256	1.01912e+06	928317
Decane	C10H22	142.172	57	43	Hydrocarbons	124-18-5	9	9	9	49739	52849	76767.7	913655	951634	867192	257536	230045	521358	295358	315906	270755	9	9	9	663385	956496	891498
Undecane, 2,9-dimethyl-	C13H28	184.219	57	71	Hydrocarbons	17301-26-7	103850	100598	84258.3	44346.5	49958.7	63744.3	50378.6	53616.8	49827.3	28294.4	28405.4	42947.9	20521.3	22202.8	19461.7	5062.59	6456.12	4123.06	6261.42	6470.51	6193.73
3-n-Propyl-2-pyrazolin-5-one	C6H10N2O	126.079	98	97	Nitrogen compounds	29211-70-9	119232	103310	83393.6	38960.2	32313.6	51832.5	46042.2	41927.4	47534.3	30025.3	27828	45876.4	17592.4	18690.9	15433.3	44189	42579.4	40648.4	20172.3	28052.6	20454
2-Oxepanone	C6H10O2	114.068	42	55	Ester	502-44-3	680302	528456	461751	304589	279032	320189	131882	131276	133266	138250	149489	177253	196638	244930	224303	312462	285647	234527	82615.1	129400	106828
3-Methoxy-2,5-dimethylpyrazine	C7H10N2O	138.079	138	137	Nitrogen compounds	19846-22-1	15645.2	15711	11144.9	2576.85	3061.15	3794.76	106217	118463	104989	68585.3	76993.1	83249	1232.15	1541.83	1221.19	9369.71	7805.02	7443.1	18177.6	31442.6	27470
Acetic acid, phenyl ester	C8H8O2	136.052	94	43	Ester	122-79-2	79430.9	73278.3	55731.1	9980.05	9160.95	16663.4	115057	113798	131120	82868	100117	87380	12844.3	13269.2	10538.9	9	9	9	10242.4	15786.1	13985.1
1H-Imidazole-4-methanol	C4H6N2O	98.048	97	98	Nitrogen compounds	822-55-9	9	9	9	9	9	9	22793.5	21024.9	17380.2	5208.87	6455.33	6249.64	2010.22	1307.68	1199.95	21119.6	21973.2	17391.2	56573.9	103421	82056.9
2-Thiophenemethanethiol	C5H6S2	129.991	97	45	Sulfur compounds	6258-63-5	883290	784509	629456	763472	667919	891173	4.8493e+06	5.18724e+06	4.84229e+06	1.80639e+06	1.72259e+06	3.36024e+06	1.74059e+06	1.85358e+06	1.70356e+06	511454	573861	490522	344128	621598	475290
2-Acetyl-3-methylpyrazine	C7H8N2O	136.064	136	108	Nitrogen compounds	23787-80-6	89100.7	93316.9	59281.2	37185.5	36492.7	55068.2	2.47322e+06	2.589e+06	2.4158e+06	1.57524e+06	1.61238e+06	2.95527e+06	117273	138396	130127	21664.4	22236.5	19618.6	2.45809e+06	4.59754e+06	3.81795e+06
6-Ethyl-5,6-dihydro-2H-pyran-2-one	C7H10O2	126.068	68	97	Ester	19895-35-3	502768	477144	370225	489374	476075	580177	272234	267746	262943	248581	292535	391230	78993	90842.1	91532.2	38208.8	37057.3	25167.5	125159	229275	137127
Phenol, 3-methyl-	C7H8O	108.058	108	107	Phenol	108-39-4	393018	403249	322348	702891	648740	763666	139873	125629	117351	40204	41479	44672	232405	275142	260981	328562	328296	229960	62180	94241.8	95507.3
2,6-Dimethyldecane	C12H26	170.203	113	85	Hydrocarbons	13150-81-7	1.40523e+06	1.33775e+06	1.00934e+06	1.33081e+06	1.18765e+06	1.76549e+06	2.15857e+07	2.3091e+07	2.15115e+07	7.28116e+06	6.85991e+06	1.37458e+07	5.43598e+06	5.38248e+06	5.0439e+06	257047	308510	220037	654507	931929	863498
Cyclohexanone, 2,2,6-trimethyl-	C9H16O	140.12	82	56	Ketone	2408-37-9	634645	284614	231022	9	9	9	167538	184452	175460	86600.3	89540.6	124782	132462	148803	136616	126975	273005	115926	656305	869135	875867
4-Methyl-5-nonanone	C10H20O	156.151	57	85	Ketone	35900-26-6	52440.9	49410.5	37493.5	20006.3	22778.7	32488	20702.7	18637.2	15526.6	6348.03	7373.24	14844.1	17811.9	24840.3	21866.1	10085	11197.4	10272	17838.8	28130.9	24607.6
BenzenAmine, N,N-dimethyl-	C8H11N	121.089	120	121	Nitrogen compounds	121-69-7	21960.4	19148.9	13651.9	13733.5	12027.1	11423.8	7400.05	8304.04	7335.21	6789.76	6267.68	8185.08	8409.53	6362.02	7196.06	11402.5	13565.1	11255.3	74582.1	136348	105711
1-ethenyl-2-Pyrrolidinone	C6H9NO	111.068	56	111	Ketone	88-12-0	2.66307e+06	2.55371e+06	2.07269e+06	2.65872e+06	2.811e+06	4.31806e+06	4.42325e+07	4.73658e+07	4.44077e+07	2.09409e+07	1.90596e+07	2.95429e+07	1.32965e+07	1.36001e+07	1.29138e+07	820326	927577	693540	1.33825e+06	2.17679e+06	1.87004e+06
Butanoic acid, 3-methyl-, 3-methylbutyl ester	C10H20O2	172.146	70	85	Ester	659-70-1	2.65223e+06	2.53524e+06	1.95455e+06	2.53993e+06	2.63093e+06	4.05017e+06	4.49032e+07	4.83228e+07	4.50941e+07	1.70554e+07	1.58178e+07	2.98718e+07	1.28838e+07	1.3227e+07	1.24273e+07	829151	914617	808010	1.4206e+06	2.36431e+06	2.003e+06
Benzene, (1-methoxypropyl)-	C10H14O	150.104	121	77	Hydrocarbons	59588-12-4	188219	170315	116210	51431.8	40707.2	52240.4	115635	109263	103690	134143	151123	190232	32495.8	36287.8	36163.4	54060	59630.3	48823.9	306220	545601	452701
2-Isopropyl-5-methylhex-2-enal	C10H18O	154.136	41	43	Aldehyde	35158-25-9	1653604	1587321	1227727	516524	572103	668041	9	9	9	271888	340404	370636	403932	463723	497621	727973	733582	643059	9	9	9
Propanoic acid, hexyl ester	C9H18O2	158.131	57	56	Ester	2445-76-3	1.90495e+06	1.82173e+06	1.36265e+06	883835	954517	1.20248e+06	9	9	9	930683	872915	800568	815233	1.03614e+06	965365	1.00488e+06	1.0129e+06	900025	159638	317674	233470
DiSulfur compounds, dipropyl	C6H14S2	150.054	150	108	Sulfur compounds	629-19-6	74285.6	70025.5	49174.4	18356.5	19160.8	27638.2	124929	134015	121806	41074.9	36403.9	70684.9	15901.2	17674.7	16442.5	39429.5	38349.1	34384.4	2.27828e+06	3.79096e+06	3.30538e+06
Benzene, 1-ethyl-3,5-dimethyl-	C10H14	134.11	119	134	Hydrocarbons	934-74-7	41340	37275.8	26983.8	40755.2	41943.1	58961.8	1.67744e+06	1.79747e+06	1.62035e+06	829619	865762	1.31792e+06	15078.4	14589.6	14291.4	33024.7	32749.5	28658.5	160066	285732	243485
5-Methyl-2-thiophenecarboxaldehyde	C6H6OS	126.014	125	126	Aldehyde	13679-70-4	441471	445676	309621	147758	149279	200572	95836.8	95304.7	87222.4	20797.9	21093.5	32463.5	45670.2	56868.4	51724.6	80288.6	79946.7	74484	102702	178699	149010
2-Cyclohexen-1-ol, 1-methyl-4-(1-methylethenyl)-, trans-	C10H16O	152.12	137	109	Alcohol	7212-40-0	53551	51335.1	31915.9	11344.3	9140.17	10283.8	62436.9	62198	60689	10582.4	10323.3	14720.1	34387.3	46068.5	39111.4	9117.21	8874.54	7774.85	28674.8	39171.4	40084.4
p-Mentha-1,5-dien-8-ol	C10H16O	152.12	59	94	Alcohol	1686-20-0	5.93549e+06	5.18337e+06	4.61922e+06	4.11424e+06	3.70211e+06	4.28078e+06	1.6154e+06	1.50577e+06	1.51226e+06	932880	1.13699e+06	2.40905e+06	1.92475e+06	2.21003e+06	2.54889e+06	4.47994e+06	4.72557e+06	3.97425e+06	1.92605e+06	3.21493e+06	2.53197e+06
Phenol, 3,5-dimethyl-	C8H10O	122.073	122	107	Phenol	108-68-9	60146.9	64250.6	51159.9	63582.6	60390	65987.2	107427	101943	107939	65052	82503	98404.5	429364	521433	496275	14125	14910.9	12114.4	162298	275921	236916
Cyclohexane, (1,1-dimethylpropyl)-	C11H22	154.172	70	71	Hydrocarbons	31797-64-5	16599.2	13198.4	12247.1	7270.52	7004.53	10105.2	62419.4	62497.1	57208.5	31561.3	32130.8	34675.7	92790.3	117467	108978	7213.45	4101.5	4521.38	8033.4	13177.5	10150.8
(Z)-2,2-Dimethyl-3-(3-methylpenta-2,4-dien-1-yl)oxirane	C10H16O	152.12	79	81	Ether	33281-83-3	117053	111915	86563.8	133037	129348	146165	466396	490664	433176	180250	192752	249867	2.66695e+06	3.418e+06	3.19062e+06	18863.7	17798.5	14001.4	1.71189e+06	2.48942e+06	2.29714e+06
Phenol, 2-ethyl-	C8H10O	122.073	107	122	Phenol	90-00-6	444295	430479	326929	92296.5	89423.5	113202	1.25216e+06	1.17946e+06	1.14121e+06	66443.7	70154.5	146123	351497	482184	433304	40418.4	41483.7	36814.1	705657	1.29212e+06	1.05596e+06
cis-p-Mentha-2,8-dien-1-ol	C10H16O	152.12	91	134	Alcohol	3886-78-0	53580.5	55064.6	33656	28466.2	22686.9	25255.5	293060	245651	294282	76310.4	83262.3	101010	9	9	9	16957.3	19828.6	14141	179302	304749	213222
DextroamphetAmine	C9H13N	135.105	44	91	Nitrogen compounds	51-64-9	17172.6	17110.5	10823.6	19076.8	16696.7	19627.8	190324	192614	169327	24285.6	24754.9	32606.7	9469.74	11850.9	7816.94	14619	12675.2	11891.2	20144.7	36969.3	29544.2
1-Decen-3-one	C10H18O	154.136	70	55	Ketone	56606-79-2	796533	758992	634462	487788	444511	522544	1.90424e+06	1.83511e+06	1.75816e+06	355487	378350	548951	818649	1.07229e+06	1.01668e+06	73813.3	83552.2	69583.7	445542	760524	621577
Myroxide	C10H16O	152.12	79	81	Ether	28977-57-3	608921	604548	478302	345348	320980	374373	2.22109e+06	2.20522e+06	2.06889e+06	478553	501327	719160	574020	741437	670743	132906	127218	117512	776407	1.3261e+06	1.06506e+06
1-Undecene, 9-methyl-	C12H24	168.188	70	55	Hydrocarbons	74630-41-4	618478	449958	286732	362996	355892	425611	195981	195453	165732	252639	234994	295235	179687	206779	197744	86993.2	80615	71432.9	81449.4	116897	114834
2H-Pyran, 3,6-dihydro-4-methyl-2-(2-methyl-1-propenyl)-	C10H16O	152.12	68	67	Ether	1786-08-9	9	9	9	5700.03	5468.71	8322.7	9	9	9	9	9	9	7457.61	8485.54	7503.72	18869.5	23806.1	16099	286574	669403	396175
1-Nonanol	C9H20O	144.151	56	55	Alcohol	143-08-8	3.95465e+06	3.53252e+06	3.03016e+06	2.46027e+06	2.22316e+06	2.5741e+06	2.4171e+06	2.34115e+06	2.207e+06	779557	909371	1.64711e+06	1.49568e+06	1.75759e+06	1.91434e+06	2.76479e+06	2.95921e+06	2.6247e+06	1.22095e+06	2.02074e+06	1.59873e+06
4-Pyridinecarboxylic acid, ethyl ester	C8H9NO2	151.063	106	78	Nitrogen compounds	1570-45-2	906107	864247	660772	400689	370242	409756	1.3577e+06	1.34679e+06	1.43232e+06	238245	271328	352316	651502	828297	765294	101824	99677.1	87904.8	312157	482803	432375
BenzAldehyde, 3-ethyl-	C9H10O	134.073	134	133	Aldehyde	34246-54-3	41454.8	40454.9	35250	21990.1	19107.6	22105.5	122734	106400	109442	25810.5	30956	40896	46872.3	52529.6	51936.3	19327	18079	17619.8	353716	566421	502098
Phenol, 2,4-dichloro-	C6H4Cl2O	161.964	162	164	Phenol	120-83-2	6213.69	5657.36	4344.28	10860.4	10754.6	10433.9	3275.2	2714.2	2914.29	1510.58	1650.25	1927.84	3810.11	4361.38	4553.14	4236.39	4424.16	3301.72	3317.79	4655.48	3925.16
(E)-2,6-Dimethylocta-5,7-dien-2-ol	C10H18O	154.136	93	81	Alcohol	7643-60-9	265549	258996	201788	81619.2	75502.9	87958.9	487138	478697	472530	350831	409871	519791	9	9	9	9	9	9	260054	463857	398426
Phenol, 3-ethyl-	C8H10O	122.073	107	122	Phenol	620-17-7	1.49341e+06	1.41031e+06	1.09039e+06	681511	615429	716124	2.067e+06	1.95356e+06	1.949e+06	435625	524524	689109	839141	1.07145e+06	1.01753e+06	157372	139159	127372	1.17242e+06	1.81894e+06	1.59889e+06
Levomenthol	C10H20O	156.151	71	81	Alcohol	2216-51-5	4.88803e+06	4.34524e+06	3.75769e+06	2.84572e+06	2.552e+06	2.99009e+06	2.19441e+06	2.14009e+06	2.07e+06	1.13388e+06	1.34202e+06	1.71449e+06	1.42271e+06	1.63423e+06	1.87028e+06	2.89161e+06	3.09396e+06	2.7286e+06	1.40972e+06	2.411e+06	1.87821e+06
Bicyclo[3.1.0]hex-3-en-2-one, 4-methyl-1-(1-methylethyl)-	C10H14O	150.104	108	107	Ketone	24545-81-1	291757	289480	225185	217413	216719	241184	488083	475563	520463	209911	251813	315283	1.21366e+06	1.47868e+06	1.39023e+06	42260.7	41174	36855.8	369784	560583	522540
Butanethioic acid, 3-methyl-, S-(1-methylpropyl) ester	C9H18OS	174.108	57	85	Ester	2432-91-9	5.74193e+06	5.05541e+06	4.46551e+06	3.81733e+06	3.44434e+06	4.00183e+06	1.87546e+06	1.75852e+06	1.71044e+06	1.0562e+06	1.26887e+06	2.34982e+06	1.87813e+06	2.17314e+06	2.47957e+06	4.28931e+06	4.57822e+06	4.06079e+06	1.70627e+06	2.85982e+06	2.2266e+06
1,2-Propanedione, 1-phenyl-	C9H8O2	148.052	105	77	Ketone	579-07-7	19749.9	20317	15868.5	22055.3	22365.4	21842.3	104567	96829.5	97932.4	30040.5	34921.2	47063.8	9	9	9	2276.43	3642.34	3509.13	64723.8	107091	101851
Propanal, dipropylhydrazone	C9H20N2	156.163	127	85	Nitrogen compounds	34687-35-9	161646	161934	130452	73469.4	80902.4	89414.1	46104	46098.5	45981.3	14833.4	16846	24814.5	27330.3	35510.4	34278.9	21816.9	23458.1	19219.3	5213.33	8806.45	7214.83
Acetic acid, octyl ester	C10H20O2	172.146	112	70	Ester	112-14-1	50590.9	45847.6	35107.1	6544.44	7632.62	7888.72	1.77902e+06	1.66468e+06	1.94598e+06	315518	361255	505943	14292.5	13547.1	13779.4	4267.34	3457.89	4072.08	19823.8	33801.6	29554.8
Undecane, 2,4-dimethyl-	C13H28	184.219	85	57	Hydrocarbons	17312-80-0	115918	106684	83546.6	42205.2	38446.2	49398.6	2.08019e+06	2.15634e+06	2.1758e+06	1.69728e+06	1.7451e+06	2.6588e+06	72759.2	78043.8	66215	23765.9	31389	25878.2	59587.9	96643.9	83309.9
Naphthalene, 1,2,3,4,4a,5,6,7-octahydro-4a-methyl-	C11H18	150.141	135	93	Hydrocarbons	13943-77-6	728115	690291	539091	154691	156516	149389	1.17069e+06	1.1091e+06	1.19189e+06	170564	194169	238705	622818	738332	728898	108601	95359.7	81320.4	436390	691232	637683
3,5-Dimethyl-1-butylpyrazole	C9H16N2	152.131	109	96	Nitrogen compounds	2655-37-0	424648	404287	323715	163750	165308	181760	423193	421356	431863	106483	122922	182617	57131.3	68406.9	63904.4	39918.6	41489.6	33324.6	2.54058e+06	4.17187e+06	3.5272e+06
Bicyclo[3.1.1]hept-2-ene-2-carboxaldehyde, 6,6-dimethyl-	C10H14O	150.104	79	107	Aldehyde	564-94-3	9	9	9	9	9	9	9	9	9	9	9	9	9	9	9	9	9	9	319041	418220	426256
2-Nonenenitrile	C9H15N	137.12	108	67	Nitrogen compounds	29127-83-1	9	9	9	9	9	9	8252.82	7764.15	7565.61	2252.03	3898.81	3366.38	9	9	9	9	9	9	82738.7	133798	112343
Tropinone	C8H13NO	139.1	82	42	Ketone	532-24-1	387083	377290	311737	121624	119882	140109	194107	195978	197228	53888.9	61270.1	76175.8	63936.1	87406.6	83083.6	167048	169167	154072	53031.9	92243.4	49957.3
Estragole	C10H12O	148.089	148	147	Hydrocarbons	140-67-0	65098.9	65162.5	52135.1	39590.8	40363.8	47758.4	33373.8	33775.7	35622.3	23139.2	24681.4	35620.3	14192.6	16652.7	15580.8	149924	145408	132957	125207	192127	173974
1-Methylcyclohexylcarboxylic Acid	C8H14O2	142.099	55	97	Acid	1123-25-7	21909.1	18891.8	19634	9	9	9	4.08256e+06	4.20615e+06	4.11949e+06	696639	696747	797821	45707.9	58655.3	62211.7	9	9	9	31529.2	40126.7	46226
p-Menth-2-en-7-ol, cis-	C10H18O	154.136	93	67	Phenol	19898-86-3	733320	716798	560323	299021	279776	301093	1.10285e+06	1.07029e+06	1.06694e+06	164138	182739	204048	454616	551319	510059	179006	166052	156469	475653	717737	650931
Carvone oxide, trans-	C10H14O2	166.099	109	67	Ketone	39903-97-4	177375	182822	142149	76554.1	71390.7	81218.3	742182	777372	799729	116299	145067	199945	86892.8	106798	98755.4	77776.8	71316.3	59391.7	2.41822e+06	3.87453e+06	3.2743e+06
1,2-Octanediol	C8H18O2	146.131	55	97	Alcohol	1117-86-8	1.00406e+06	984631	772885	325292	340395	461050	1.48997e+07	1.52806e+07	1.45212e+07	1.23516e+07	1.23986e+07	1.80939e+07	308696	342857	331362	240877	243858	215022	384236	652609	537373
2,4-Nonadienal, (E,E)-	C9H14O	138.104	81	41	Aldehyde	5910-87-2	2.43248e+07	2.40147e+07	1.9306e+07	7.24716e+06	7.1308e+06	7.84722e+06	3.59279e+07	3.5769e+07	3.65184e+07	1.28741e+07	1.4611e+07	1.75161e+07	2.67552e+06	3.04753e+06	2.85249e+06	8.44818e+06	7.80632e+06	7.04014e+06	701565	1.07689e+06	965571
2-Oxabicyclo[2.2.2]octan-6-one, 1,3,3-trimethyl-	C10H16O2	168.115	82	43	Ketone	107598-08-3	2.137e+06	2.12143e+06	1.71493e+06	633857	620188	687632	3.1101e+06	3.13381e+06	3.21741e+06	1.16409e+06	1.32088e+06	1.58936e+06	389740	462293	431995	792645	732844	663170	120684	181729	172305
Ethanone, 1-(2,4-dimethylphenyl)-	C10H12O	148.089	133	105	Ketone	89-74-7	18935.2	20125.6	13487.6	9	9	9	70451	73358.1	86363.5	14521.1	15407.6	23200.4	9	9	9	9	9	9	525648	849424	708020
8,9-Dehydrothymol	C10H12O	148.089	148	105	Phenol	18612-99-2	20536	20948.5	17461.7	9641.74	9762.99	9578.97	6352.88	5815.85	6438.83	2723.07	3088.52	4037.57	8811.13	11673.8	11220.4	15264.2	12465.4	11691.7	8264.41	11511.8	11195.5
Nonanoic acid, methyl ester	C10H20O2	172.146	74	87	Ester	1731-84-6	57587.1	55828.8	44171	25114.2	27826	41061.8	23902.1	21435.3	23072.6	9470.95	9270.61	19214	86537.9	99868.8	98425.8	33242.4	32785.8	32081.6	18820.8	31069.5	27514.4
4-(1-methylethyl)-Benzaldehyde	C10H12O	148.089	133	105	Aldehyde	122-03-2	6.27156e+06	5.78297e+06	4.83409e+06	2.18425e+06	2.41208e+06	3.33455e+06	1.18043e+06	1.18761e+06	1.28305e+06	951197	968496	1.5016e+06	877036	989859	903630	245128	250021	223368	258243	441111	356832
Tricyclo[3.3.1.1(3,7)]decane, 2-nitro-	C10H15NO2	181.11	135	93	Nitrogen compounds	54564-31-7	32971.8	33515.5	30693.1	6587.71	7596.21	8443.02	58419.9	49966	58087.4	14318.7	17817.1	23048.3	39388.5	47309	48808.5	12399.8	15969.6	10782.4	54681	70518	71522.2
AcetAldehyde, (3,3-dimethylcyclohexylidene)-, (Z)-	C10H16O	152.12	137	109	Aldehyde	26532-24-1	139641	136084	104442	35123.1	33787	36458	338606	326799	369396	24905.4	31424.1	40526.5	190510	242611	229955	14759.5	14563.5	14434.8	93953.8	140538	135477
2-Hexenal	C6H10O	98.073	41	39	Aldehyde	505-57-7	357538	325043	253534	123092	114099	138740	132628	155779	121739	125750	137721	141632	64441	91805	94324	82471	87908	61474	24938.4	44583.1	32908
2-Methyl-3-furanthiol	C5H6OS	114.014	114	113	Ether	28588-74-1	4.19871e+06	4.20725e+06	3.5054e+06	4.04344e+06	3.26229e+06	3.96509e+06	2.03955e+06	2.22383e+06	2.1837e+06	1.81729e+06	2.36976e+06	2.01268e+06	2.83621e+06	2.48649e+06	2.43008e+06	2.7428e+06	3.10229e+06	2.83925e+06	1.55412e+06	2.00734e+06	1.85677e+06
4-Hexen-1-ol, (E)-	C6H12O	100.089	67	41	Alcohol	928-92-7	74422.4	75279.1	51972	21741	16001.8	23305.9	214299	216070	179486	184499	184827	199542	26805.5	32752.7	29275.7	18407.5	19585.5	16099.7	39986.8	68124.7	57514.8
4-Heptenal, (Z)-	C7H12O	112.089	41	68	Aldehyde	6728-31-0	1.0797e+07	1.02801e+07	7.95687e+06	1.02169e+07	9.64205e+06	1.19739e+07	1.00249e+07	1.01994e+07	9.02488e+06	5.66433e+06	5.2783e+06	6.5931e+06	1.28465e+07	1.39807e+07	1.30695e+07	2.05016e+06	2.22826e+06	1.9086e+06	3.67812e+06	5.63828e+06	4.79503e+06
Heptanal	C7H14O	114.104	70	41	Aldehyde	111-71-7	2.54549e+07	2.39209e+07	1.81357e+07	2.54521e+07	2.38621e+07	2.95414e+07	1.20838e+07	1.24237e+07	1.11874e+07	1.05249e+07	1.01805e+07	1.25531e+07	1.62478e+07	1.85963e+07	1.74723e+07	4.72444e+06	5.01259e+06	4.38239e+06	8.84405e+06	1.41544e+07	1.18508e+07
2-Methyl-2,5-divinyltetrahydrofuran	C9H14O	138.104	67	55	Ether	104188-15-0	61451.4	51873.2	39340.1	9	9	9	18672.5	19167.3	17110.2	11346	9414.64	25122.3	28899.6	33629.1	31237.9	9	9	9	31339.6	58201.7	43109.4
Butanoic acid, 3-hydroxy-, ethyl ester	C6H12O3	132.079	117	45	Ester	5405-41-4	26837.4	27886.2	18839.6	5694.42	6855.06	10804.8	145579	155588	132215	34975.6	36039.4	45937.6	14663.7	13718.6	13549.4	1326.04	1546.01	1381	298392	437921	397616
Ethyl tiglate	C7H12O2	128.084	83	55	Ester	5837-78-5	5556.71	5638.98	4719.61	4165.64	5338.11	6665.67	113162	119391	111493	50463.7	47060.2	76400	16779.6	16798.7	16571.1	9	9	9	100858	148964	133897
.alpha.-Pinene	C10H16	136.125	93	91	Hydrocarbons	80-56-8	2.24945e+07	2.17631e+07	1.54177e+07	1.2613e+07	1.45217e+07	2.12986e+07	2.07677e+08	2.22717e+08	2.02848e+08	1.14586e+08	1.1812e+08	1.41461e+08	4.72454e+07	4.48288e+07	4.13458e+07	1.33632e+06	1.45602e+06	1.34199e+06	2.025e+08	2.89516e+08	2.63476e+08
Furan, 2-butyltetrahydro-	C8H16O	128.12	71	43	Ether	1004-29-1	1.61162e+06	1.54766e+06	1.09455e+06	718360	681605	938928	348217	341158	321463	268996	265413	351146	289739	256655	234247	298455	355486	239018	40899.7	80719.5	60691.5
Bicyclo[3.1.1]hept-2-ene, 3,6,6-trimethyl-	C10H16	136.125	93	92	Hydrocarbons	4889-83-2	6.41354e+06	6.16665e+06	4.25656e+06	1.47788e+06	1.64172e+06	2.50897e+06	3.08638e+07	3.30424e+07	2.87438e+07	5.83345e+06	5.7407e+06	1.08369e+07	3.51579e+06	3.57359e+06	3.32952e+06	305661	323194	297619	5.99716e+07	8.91742e+07	8.21136e+07
1-ButanAmine, N-methyl-N-2-propenyl-	C8H17N	127.136	84	42	Nitrogen compounds	24209-62-9	807376	818299	695623	787386	665413	748993	409800	420940	426133	358294	443546	397235	527187	488021	465582	517749	623580	553807	293895	414186	361404
Diaziridine, 3-ethyl-3-methyl-	C4H10N2	86.084	42	41	Nitrogen compounds	4901-75-1	145264	144872	117522	20613	17789.5	22356.8	165460	115559	97405	5637.19	5967.71	4766.1	124358	129781	115003	31137.5	28611.8	33757.3	13927.9	15998.8	14599.2
Thiophene, 3-ethyl-	C6H8S	112.035	97	112	Sulfur compounds	1795-01-3	1.36072e+06	1.37708e+06	1.18292e+06	1.28179e+06	1.07493e+06	1.23274e+06	675503	721627	716497	589782	733404	641295	918454	846184	819451	885510	1.022e+06	917377	511413	673702	616099
Allyl isovalerate	C8H14O2	142.099	57	41	Ester	2835-39-4	18570.7	17142.1	15316.5	9	9	9	46782.5	47459.2	40375.2	6429.16	6955.56	15462	4733.57	4726.58	4901.69	5071.32	4687.77	4178.54	41902.5	63980	56087.4
3-Heptanol, 6-methyl-	C8H18O	130.136	59	83	Alcohol	18720-66-6	241367	253360	186827	27454.3	25128	30509.1	54266.1	59273.1	50092.2	25728.9	23797.2	28265.5	333443	418728	380341	75261.3	71103.2	65032.5	14072.7	27040.4	21550.2
1H-Pyrrole-2,5-dione	C4H3NO2	97.016	97	54	Nitrogen compounds	541-59-3	110044	104422	69117.3	10012.7	7479.16	14232.6	13121.9	18667.7	16504.3	30023.4	34539.4	45152.5	59249.2	68010.8	53822.2	9	9	9	2885.53	8466.61	6141.52
Cyclopentane, butyl-	C9H18	126.141	41	69	Hydrocarbons	2040-95-1	969788	971533	674506	589127	684063	984377	7.45996e+06	7.73389e+06	7.18413e+06	3.5582e+06	3.37226e+06	5.3952e+06	1.9932e+06	1.97294e+06	1.85363e+06	55264.6	69720.3	61550.9	6.98753e+06	9.22474e+06	8.57339e+06
1,7-Octadiene, 2-methyl-6-methylene-	C10H16	136.125	68	79	Hydrocarbons	1686-30-2	2.10208e+06	2.01762e+06	1.47322e+06	1.3224e+06	1.39933e+06	1.93787e+06	7.36655e+06	7.81174e+06	7.25759e+06	3.18317e+06	3.01693e+06	4.86708e+06	996022	1.11615e+06	1.04452e+06	362215	339164	320438	3.24025e+06	4.96467e+06	4.40637e+06
1,3-Dioxolane, 4-methyl-2-(2-methylpropyl)-	C8H16O2	144.115	87	59	Ether	18433-93-7	43280.1	42376.8	32857.4	11893.2	14575.5	17150	156057	162154	150790	61255.7	55803.8	104563	43963.5	42671.5	38910.2	9	9	9	153645	229720	202357
1-Hepten-6-one, 2-methyl-	C8H14O	126.104	108	58	Ketone	10408-15-8	6986.24	7631.96	4837	4741.95	4097.25	4233.36	2108.22	3301.41	3090.47	3202.49	3226.36	3753.28	90805.5	110734	115022	3962.12	5939.59	4249.86	1983.73	2379.45	3280.83
3(2H)-Pyridazinone	C4H4N2O	96.032	96	39	Nitrogen compounds	504-30-3	66180.4	60340.7	45164.7	18588	15946.5	16817.1	180405	162521	153585	140147	141482	203003	17881.2	19541.4	17364.9	12710.8	15099.9	12477.9	26456.2	37357.6	33168.9
1,1-diethoxy-2-methyl-Propane	C8H18O2	146.131	103	73	Ether	1741-41-9	12115.5	11568.8	8704.15	7057.75	8426.83	10904.6	7053.6	6752.91	5723.55	2832.75	3194.95	4350.67	2450.17	2431.15	2241.02	8470.52	7877.02	6971.11	104414	170060	155441
2-Propanol, 1-(dimethylamino)-, acetate (ester)	C7H15NO2	145.11	58	43	Ester	32188-28-6	12162.3	10221.2	7059.86	3177.13	3409.12	3628.26	1742.62	1844.43	1470.94	9	9	9	5240.03	5896.12	4383.64	4207.56	4936.43	2766.43	22150.2	40582.7	34008.3
3-Heptanol	C7H16O	116.12	59	69	Alcohol	589-82-2	14186.8	12985.2	9758.86	7044.92	7371.96	7402.1	5897.25	5197.25	3830.97	3804.37	2035.13	6409.26	6234.39	7582.13	7769.65	4421.16	5953.8	4349.54	16406.7	24463.6	22571.5
2-Heptanone	C7H14O	114.104	58	71	Ketone	110-43-0	1.89802e+06	1.78897e+06	1.36858e+06	1.39861e+06	1.30558e+06	1.61462e+06	1.47551e+06	1.52352e+06	1.35775e+06	784448	748281	908740	1.98639e+06	2.11175e+06	1.96641e+06	309884	329067	295564	481486	758618	639989
2-Buten-1-ol, 3-methyl-, acetate	C7H12O2	128.084	68	43	Ester	1191-16-8	10971.9	12536.3	8900.5	9	9	9	26982.1	29141	22629.6	4093.65	4020.71	9312.71	3254.57	2853.43	3508	1237.49	2148.72	1659.2	28474	43876.5	39076.8
Anisole	C7H8O	108.058	108	78	Hydrocarbons	100-66-3	22029.5	21467.7	15252.7	7926.33	6424.01	8910.96	28438.2	29433.8	23659.7	11705.6	10340.3	9266.56	32316.9	38656.2	35270.4	23936.5	42223.1	30707.2	30817.9	41758.7	44236.5
N-Acetylisoxazolidine	C5H9NO2	115.063	115	45	Nitrogen compounds	115615-36-6	175714	168089	121268	94285.5	110267	163045	1.9011e+06	2.0933e+06	1.85863e+06	972104	943070	1.20517e+06	380214	343568	320465	10548.3	10805.7	9550.81	1.88886e+06	2.93408e+06	2.62044e+06
Tiglic Acid	C5H8O2	100.052	55	100	Acid	80-59-1	531960	464929	351648	279607	315777	463305	3653697	3796334	3517854	1694456	1609512	2623689	1015758	1003913	895303	23062	26972	25111	3429595	4462542	4178158
2-Propenoic acid, butyl ester	C7H12O2	128.084	55	56	Ester	141-32-2	107113	113068	114332	106893	117585	105892	85320.8	79368.5	78032.5	70616.2	84145.2	57380.9	78677	73069	76342.5	59894.3	81595.7	66190.1	59312.3	43455	61800.3
Dicyandiamide	C2H4N4	84.044	84	68	Nitrogen compounds	461-58-5	286955	268173	193478	123302	108764	131733	65984.8	67058.4	54902.9	31616.4	31386.3	48297	134238	179390	164148	149280	152026	143024	42583.4	76284.3	61486.2
Allyl Sulfur compounds	C6H12S	116.066	41	74	Sulfur compounds	27817-67-0	1.01927e+06	968089	716827	416822	398842	486973	339236	284129	212374	73862.5	92621.9	159432	513712	678793	649011	526254	618407	477212	424458	799563	609854
Pentanoic acid, 4-methyl-, methyl ester	C7H14O2	130.099	74	43	Ester	2412-80-8	135697	137361	119048	14702.4	10200.1	11268.1	98031.2	82411.5	73766.2	10883.9	7476.33	10250.5	443026	406264	394079	69143	52727.3	49943.6	9879.16	8854.02	13050.5
1H-Pyrazole	C3H4N2	68.037	68	41	Nitrogen compounds	288-13-1	53370.8	55985.7	44220.5	8678.31	6894.05	10653.1	22943.6	23461.8	21496.5	15441.5	14277.1	27247	13112.6	14446.5	11220.5	12379.7	14529.7	11779.1	5349.77	7243.9	7316.17
o-Xylene	C8H10	106.078	91	106	Hydrocarbons	95-47-6	82194.7	81409.6	62123.9	55724.1	53304.2	65956.4	24974	22114.2	21874.6	19070.1	22675.6	33009.3	16206.3	19881.5	19339.9	58332.2	62518.7	54175.1	42530.7	73671.5	56681.6
Ethanone, 1-(2-furanyl)-	C6H6O2	110.037	95	110	Ether	1192-62-7	81422.1	82289.4	60903.7	18012.3	13049.3	13011.3	456449	453024	406652	216720	229642	341088	101257	129473	124503	18433.1	34851.8	17297.4	33923.1	36781.7	47338.4
Styrene	C8H8	104.063	104	103	Hydrocarbons	100-42-5	196378	201995	142652	83813.6	76288.1	93359.6	47042.2	48301.5	41798.7	66699	67932.2	80443.7	23291.6	26981.2	22685.3	140529	157061	136352	39881.5	66828.2	56583.3
4-Pentenyl Acetate	C7H12O2	128.084	68	43	Ester	1576-85-8	5.34465e+06	4.95965e+06	3.78044e+06	5.23739e+06	4.88077e+06	6.05682e+06	1.43962e+06	1.46479e+06	1.3304e+06	1.39412e+06	1.47151e+06	2.25626e+06	2.04224e+06	2.5338e+06	2.41686e+06	976500	1.04373e+06	904560	1.79176e+06	2.86003e+06	2.3945e+06
5-Hexenal, 4-methylene-	C7H10O	110.073	67	68	Hydrocarbons	17844-21-2	3.09636e+06	2.91345e+06	2.21295e+06	2.90017e+06	2.69712e+06	3.35167e+06	934875	948053	864409	794038	841476	1.29139e+06	1.28852e+06	1.55256e+06	1.47999e+06	550845	586428	513649	979193	1.54772e+06	1.31125e+06
Pyrazine, ethyl-	C6H8N2	108.069	107	108	Nitrogen compounds	13925-00-3	60005.4	57593.9	39891.6	11881.6	12779.3	21566.9	105965	106824	90525.2	28775.8	29636.1	31888	34817.3	38061.4	35118.5	13597.9	16248.3	12639.1	105677	158925	153473
Cyclohexanol, 1-methyl-	C7H14O	114.104	71	58	Alcohol	590-67-0	9.10501e+06	8.71328e+06	6.60358e+06	7.53398e+06	7.07751e+06	8.8443e+06	9.44444e+06	9.78525e+06	8.75886e+06	4.50158e+06	4.48314e+06	5.37138e+06	1.24165e+07	1.30472e+07	1.21517e+07	1.56701e+06	1.6417e+06	1.44424e+06	2.59213e+06	4.13788e+06	3.47994e+06
Santolina triene	C10H16	136.125	93	121	Hydrocarbons	2153-66-4	9	9	9	9	9	9	8264.04	9087.38	6840.07	3098.72	3426.69	9845.67	9	9	9	9	9	9	44481.9	124315	83850.6
2,4-Hexadienal, (E,E)-	C6H8O	96.058	81	39	Aldehyde	142-83-6	8.65747e+06	8.19201e+06	6.10952e+06	8.78695e+06	8.14167e+06	1.0159e+07	2.1552e+06	2.20199e+06	1.99444e+06	2.24426e+06	2.37621e+06	3.58317e+06	3.08712e+06	3.9066e+06	3.69136e+06	1.57609e+06	1.66761e+06	1.42605e+06	2.94302e+06	4.69138e+06	3.98465e+06
2-Methylbut-2-en-1-yl acetate	C7H12O2	128.084	67	68	Alcohol	33425-30-8	42523.2	44371.4	32611.8	9241.93	10151.6	19878.3	113232	119102	102679	22003.8	20801.7	38328.9	11315.3	11952.5	11255.2	2835.51	5822.84	2447.82	120250	186443	171288
Fomepizole	C4H6N2	82.053	81	82	Nitrogen compounds	7554-65-6	8139.38	9060.6	6937.42	9	9	9	38173.5	38472.6	32956.7	8963.8	6842.78	11734.8	9	9	9	9	9	9	38012.9	57763.5	54247.4
Benzene, (1-methylethyl)-	C9H12	120.094	105	120	Hydrocarbons	98-82-8	95847.3	89167.3	68430.8	25173.4	28164.1	44827	203983	204781	170307	50854.4	46027.9	58319.7	33224.8	32885.8	30988.8	4893.7	6393.9	4462.81	221335	327083	313214
2-Acetyl-1-pyrroline	C6H9NO	111.068	83	111	Nitrogen compounds	85213-22-5	27610.7	28376.6	19813.8	3207.95	4085.34	4977.52	1264.84	1345.24	936.43	1112.53	1164.14	2140.37	22208.2	29908.5	25725.1	5875.46	6027.14	5742.23	1273.84	2039.17	1538.25
1,4-Pentanediol	C5H12O2	104.084	45	42	Alcohol	626-95-9	23245.8	27714.8	19129.5	9	9	9	9	9	9	9	9	9	47721.4	63313.1	58192.5	9275.62	8464.45	8592.47	9	9	9
1,7,7-trimethyl-Tricyclo[2.2.1.0(2,6)]heptane	C10H16	136.125	93	91	Hydrocarbons	508-32-7	365875	384799	333558	146846	200401	254956	1.56508e+07	1.82133e+07	1.46074e+07	5.94477e+06	5.86643e+06	1.12084e+07	190111	193807	177310	10088.1	11877.6	11999.9	3.64541e+06	4.55485e+06	4.2076e+06
Cyclopentanol, acetate	C7H12O2	128.084	68	58	Ester	933-05-1	5067.41	5860.66	3992.57	9	9	9	56308.2	60355.2	51117.9	23616.6	22536.4	45772	6322.37	8608.73	7222.04	9	9	9	11975.7	14930.7	14180.8
1H-1,2,3-Triazole	C2H3N3	69.033	69	40	Nitrogen compounds	288-36-8	72464.2	82216	62314.5	16792.4	12817.8	20495.6	41739.8	44296.1	41802.6	24291.4	23596.7	36804.6	54701.5	62714.5	58292.1	13742.5	14374.6	12317.3	9820.02	12094.4	14101.3
Diethyl diSulfur compounds	C4H10S2	122.022	122	66	Sulfur compounds	110-81-6	2623.91	2214.09	1075.4	1253.46	1470.09	1863.87	54064.3	63065.2	53727.2	33446.6	35458.9	34081.3	813.216	1026	776.827	9	9	9	11794.4	16859.4	18207
2-Butenoic Acid, 2-methyl-	C5H8O2	100.052	100	55	Acid	13201-46-2	31588.6	32072.8	28726.1	3006.05	3906.8	3129.59	2491.47	2082.3	1888.86	9	9	9	41167.9	49424.9	45235.8	7943.05	6753.92	6452.84	1271.1	1778.74	1108.25
3-Ethyl-3-methylheptane	C10H22	142.172	57	71	Hydrocarbons	17302-01-1	2.74579e+06	2.64664e+06	1.98159e+06	949972	824572	1.01932e+06	613882	613548	550860	578113	560696	688220	964932	1.19515e+06	1.15933e+06	643453	648868	567752	220416	395052	301460
Octane, 3,3-dimethyl-	C10H22	142.172	71	70	Hydrocarbons	4110-44-5	163917	173670	130792	16584.3	18537.6	18994.4	41595.6	42672.5	37947	6150.58	6529.29	12202.8	849929	1.0716e+06	992132	48173.6	45415.5	45347.1	15832	27321.8	26839.1
Butanoic Acid, 4-hydroxy-	C4H8O3	104.047	42	86	Acid	591-81-1	67501	63411	64444	48309	55342	88578	692708	723142	667576	302450	283278	461389	186057	189053	171348	9625	6427	6604	656922	900514	827687
Cyclopentene, 1-butyl-	C9H16	124.125	67	82	Hydrocarbons	2423-01-0	1.35655e+06	1.31608e+06	953511	772272	892075	1.29283e+06	1.16806e+07	1.24133e+07	1.13746e+07	6.9566e+06	6.20592e+06	8.06496e+06	2.69781e+06	2.69123e+06	2.48588e+06	82000	89220.9	80462.2	1.11619e+07	1.56931e+07	1.44084e+07
Heptane, 3-ethyl-2-methyl-	C10H22	142.172	57	41	Hydrocarbons	14676-29-0	41869.4	36689.1	29509.2	26884.5	30654.8	43630.1	439894	442123	429806	186693	167893	285056	85058	91004.3	84147.3	2585.25	4083.45	2630.96	400999	527357	520605
Pentanoic acid, 2-methyl-, ethyl ester	C8H16O2	144.115	102	74	Ester	39255-32-8	16123.8	18208.3	11653.7	2767.9	3470.93	5197.32	75134.1	78818.7	70445.1	12943.6	12106.6	24354.3	7732.47	7996.41	7823.91	727.025	672.945	661.79	156344	226932	202205
Pyridine, 2,3-dimethyl-	C7H9N	107.073	107	106	Nitrogen compounds	583-61-9	1.98201e+06	1.90555e+06	1.31235e+06	447943	491286	770159	1.01349e+07	1.09654e+07	9.40637e+06	1.90556e+06	1.94227e+06	3.49934e+06	1.14281e+06	1.12461e+06	1.04428e+06	91741.1	98066.7	90273.2	2.03732e+07	2.98379e+07	2.77312e+07
Benzene, 1,2,4-trimethyl-	C9H12	120.094	105	120	Hydrocarbons	95-63-6	145614	149802	107500	82843.9	82492.3	131743	1.61938e+06	1.73954e+06	1.55324e+06	675094	636071	1.22925e+06	58113.2	68073.3	61641	168815	177443	153391	2.23868e+07	3.72109e+07	3.20773e+07
1,6-Octadiene, 3,7-dimethyl-	C10H18	138.141	41	39	Hydrocarbons	2436-90-0	641335	631512	459608	153366	170288	242099	2.63033e+06	2.68027e+06	2.40413e+06	511126	470769	897473	353259	386853	361086	59082.5	63155.2	52423.1	4.57509e+06	5.9456e+06	5.58613e+06
Butanoic acid, 2-methylpropyl ester	C8H16O2	144.115	71	56	Ester	539-90-2	556299	525172	393253	197652	174812	207126	112908	118800	103903	105591	103988	136711	198951	250157	244992	127673	134516	110609	45128.3	73994.1	63103.3
2-Pentenoic Acid, 2-methyl-	C6H10O2	114.068	41	69	Acid	3142-72-1	7.32299e+06	6.9507e+06	5.09699e+06	7.18841e+06	7.67135e+06	1.03681e+07	3.43363e+07	3.58191e+07	3.35045e+07	1.72387e+07	1.64956e+07	2.42974e+07	3.99381e+06	4.26143e+06	3.83655e+06	532247	610618	543667	1.35783e+07	1.89148e+07	1.74813e+07
BenzAldehyde	C7H6O	106.042	77	106	Aldehyde	100-52-7	3.62439e+06	3.55722e+06	2.72186e+06	1.63367e+06	1.47099e+06	1.68032e+06	1.75007e+06	1.81508e+06	1.66843e+06	1.19196e+06	1.24751e+06	1.83006e+06	1.43152e+06	1.69706e+06	1.64188e+06	1.6046e+06	1.59775e+06	1.39408e+06	274540	458478	346111
1,3-Cyclohexadiene, 1,5,5,6-tetramethyl-	C10H16	136.125	121	105	Hydrocarbons	514-94-3	7.2991e+06	6.87735e+06	4.59448e+06	7.14376e+06	7.42135e+06	1.15561e+07	7.06391e+07	7.67518e+07	6.89768e+07	3.67168e+07	3.40519e+07	4.22319e+07	4.33705e+06	4.34757e+06	4.25617e+06	364868	366146	347246	1.53185e+07	2.41114e+07	2.29237e+07
Benzene, 1-ethyl-2-methyl-	C9H12	120.094	105	120	Hydrocarbons	611-14-3	1.54043e+06	1.48916e+06	1.01474e+06	1706243	1.68698e+06	2661052	15286442	16414861	14821651	6.21791e+06	6.13923e+06	9273384	992871	1014643	990515	128588	146027	138954	3.83243e+06	5899252	5.48594e+06
3-Mercapto-3-methylbutanol	C5H12OS	120.061	41	69	Alcohol	34300-94-2	1100280	1059275	806591	305262	256752	316950	193399	175762	151572	41469.4	41161.4	57552	382655	517305	480284	437738	398586	310202	179538	239870	231502
5-Methyl-(E)-2-hepten-4-one	C8H14O	126.104	69	41	Ketone	102322-83-8	1587572	1508892	1124748	420719	358708	448147	249926	232607	197973	45673	43954	85820	515060	685388	635020	513864	543063	452849	235466	336161	315331
Bicyclo[3.1.0]hexane, 4-methylene-1-(1-methylethyl)-	C10H16	136.125	93	91	Hydrocarbons	3387-41-5	5.48367e+07	5.22255e+07	3.6422e+07	5.32272e+07	5.71665e+07	8.22065e+07	404564350	425972402	394320482	1.7315e+08	1.66674e+08	268051184	3.24888e+07	3.32285e+07	3.15573e+07	2.84417e+06	2.85183e+06	2.76422e+06	1.24585e+08	187736073	1.73221e+08
4H-Pyran-4-one	C5H4O2	96.021	96	69	Ketone	108-97-4	130799	130755	93682	113234	113495	161868	738691	792700	715480	393954	367248	456424	65163.4	70378.2	66771.2	19708.4	14122	19434.8	199368	308468	273197
5-Hepten-2-one, 4,6-dimethyl-	C9H16O	140.12	122	55	Ketone	31162-48-8	748733	704282	471705	732474	765198	1.1861e+06	7.55482e+06	8.22176e+06	7.34553e+06	2.53194e+06	2.42687e+06	4.4254e+06	443186	454445	445856	36283.3	37607.8	35585.3	1.57961e+06	2.48473e+06	2.38936e+06
Dimethyl triSulfur compounds	C2H6S3	125.963	126	45	Sulfur compounds	3658-80-8	31950.8	32436.4	23209	5827.15	6056.51	8127.61	5291.26	5737.52	5033.34	3832.44	3625.8	5290.87	19194.2	23825.6	22985.4	19930.7	19292.2	15489.3	4077.45	8200.62	6078.07
4-Pyridinecarboxaldehyde	C6H5NO	107.037	107	51	Aldehyde	872-85-5	2.85592e+06	2.72319e+06	1.82761e+06	2.81672e+06	2.97125e+06	4.52011e+06	2.53946e+07	2.74526e+07	2.48549e+07	1.23231e+07	1.24364e+07	1.55249e+07	1.69456e+06	1.71514e+06	1.65332e+06	145480	142928	134241	6.32719e+06	9.75911e+06	9.16434e+06
2-Propenoic acid, 2-methyl-, 2-chloroethyl ester	C6H9ClO2	148.029	69	41	Ester	1888-94-4	1.03492e+07	9.90953e+06	7.21329e+06	1.03543e+07	1.122e+07	1.54732e+07	5.71835e+07	6.04812e+07	5.64023e+07	2.68367e+07	2.5588e+07	3.9629e+07	6.29655e+06	6.64807e+06	6.17861e+06	727965	706579	683075	1.94684e+07	2.80806e+07	2.59414e+07
3-Octanol	C8H18O	130.136	59	55	Alcohol	589-98-0	9	9	9	35389	32629.1	39114.1	6308.03	6695.11	5523.24	12480.8	14339.4	21561.4	9	9	9	743916	809074	558445	521047	649097	618078
.beta.-Pinene	C10H16	136.125	93	41	Hydrocarbons	127-91-3	5.50169e+07	5.22479e+07	3.63426e+07	5.36675e+07	5.7625e+07	8.28841e+07	4.02694e+08	4.23771e+08	3.92364e+08	1.72961e+08	1.66499e+08	2.66406e+08	3.25479e+07	3.32736e+07	3.16021e+07	2.88973e+06	2.89383e+06	2.77318e+06	1.24509e+08	1.86748e+08	1.7323e+08
Butanoic acid, butyl ester	C8H16O2	144.115	71	43	Ester	109-21-7	2.07818e+06	2.02419e+06	1.53772e+06	256188	227889	284471	293834	290806	267612	189546	185641	292079	548170	695555	673950	494841	533188	468778	319124	540893	465604
Heptanoic acid, methyl ester	C8H16O2	144.115	74	87	Ester	106-73-0	1.06031e+06	1.04065e+06	790122	565973	599694	792551	734973	756009	698052	675774	663540	891601	722809	783746	776284	222371	212426	193095	251724	422337	368425
DiSulfur compounds, ethyl 1-methylethyl	C5H12S2	136.038	136	94	Sulfur compounds	53966-36-2	37120.3	35096.6	20307	66200.8	65363.2	113331	3.31583e+06	3.71992e+06	3.29146e+06	1.29835e+06	1.25067e+06	2.44289e+06	20019.4	17379.9	15370.6	4277.2	4434.19	5047.83	8.44257e+07	1.49429e+08	1.25272e+08
Isomaltol	C6H6O3	126.032	111	126	Ketone	3420-59-5	295871	283898	190645	140021	112272	155422	54309.6	61153.3	56858.9	78647.7	85720	104776	328336	377457	376859	88159.5	88266.2	75475.9	67088.3	106427	91130.1
1,2-HydrazinedicarboxAldehyde	C2H4N2O2	88.027	88	60	Aldehyde	628-36-4	9	9	9	514.672	838.122	878.132	25783.9	26406.3	23764.1	10683.3	9471	19419.1	9	9	9	9	9	9	267626	414112	337288
5-Hepten-2-ol, 6-methyl-	C8H16O	128.12	95	41	Alcohol	1569-60-4	574639	644821	453977	144296	141262	188859	607496	653108	584084	269282	259662	477066	306343	361693	328575	339142	292587	310208	9.85865e+06	1.62422e+07	1.39884e+07
Pyrazine, 2-methoxy-6-methyl-	C6H8N2O	124.064	124	123	Nitrogen compounds	2882-21-5	518487	493933	341823	97102.3	85403.7	118855	182480	195731	174232	100754	114246	154473	90544	93283.3	93152.8	61841.3	64921.3	58631.2	49328.1	87821.8	70722.2
5-Isopropyl-3,3-dimethyl-2-methylene-2,3-dihydrofuran	C10H16O	152.12	137	152	Ether	81250-44-4	105506	102961	66820.5	20485.6	19944	32126	397662	448994	402504	162106	156371	298188	28867.2	26771.1	26061.4	33371.3	32518	29086.5	1.37661e+07	2.37686e+07	2.03067e+07
2-Octanone	C8H16O	128.12	128	58	Ketone	111-13-7	98824.8	93264.5	60000.6	45934.3	36999.7	55229.5	57584.8	58721.7	56139.3	33581.6	35951.2	55202.2	86269.4	92162.1	89250.9	37813.8	37347.7	35101.1	330604	571300	467417
Hexanoic acid, methyl ester	C7H14O2	130.099	74	87	Ester	106-70-7	2.17244e+06	2.23559e+06	1.66032e+06	253408	250583	302928	194480	200849	174114	77479.9	78695.9	84182.1	2.43865e+06	3.01984e+06	2.74719e+06	596627	629162	541610	73766.9	128933	109026
Bicyclo[3.2.1]oct-2-ene, 3-methyl-4-methylene-	C10H14	134.11	91	105	Hydrocarbons	49826-53-1	398411	362409	286519	223797	187466	242685	806737	797322	739209	148779	165278	224746	270218	329204	304061	87170.8	75315.4	67623	1.7463e+06	2.71805e+06	2.37977e+06
2-Cyclopentylethanol	C7H14O	114.104	67	68	Alcohol	766-00-7	2.73035e+06	2.59181e+06	1.9332e+06	1.5147e+06	1.44878e+06	2.00616e+06	792108	815040	729010	521166	525070	698767	327910	390786	368400	471174	498085	415518	220862	281943	243037
Butanoic acid, 2-methyl-, 2-methylpropyl ester	C9H18O2	158.131	57	85	Ester	2445-67-2	4.32562e+06	4.03038e+06	2.99121e+06	3.02397e+06	2.91805e+06	4.06745e+06	1.36557e+06	1.36898e+06	1.22725e+06	1.00494e+06	988285	1.33283e+06	781085	841786	931957	968635	1.17627e+06	744540	169164	312700	240231
3-Hexen-1-ol, acetate, (E)-	C8H14O2	142.099	82	67	Ester	3681-82-1	3.34663e+06	3.1437e+06	2.29753e+06	1.82862e+06	1.80627e+06	2.51078e+06	803547	816152	738292	678071	665526	810634	441257	524507	500055	599114	611338	536637	151699	222106	204134
3-Hexen-1-ol, acetate, (Z)-	C8H14O2	142.099	82	67	Ester	3681-71-8	93598.9	83012.3	59180.1	67223.3	69961.7	87556.6	143613	142970	133503	76988.5	82184.2	107103	35648.2	34234.4	38246.8	9	9	9	9055.69	13619	12354.4
Albene	C12H18	162.141	95	94	Hydrocarbons	38451-64-8	1.2763e+06	954520	840951	9	9	9	756345	735000	771950	292597	276887	323459	2.65997e+06	3.12514e+06	3.02695e+06	3.41572e+06	3.31468e+06	2.98492e+06	262180	459034	321916
Benzene, 1-propynyl-	C9H8	116.063	115	116	Hydrocarbons	673-32-5	9	9	9	9	9	9	40574.8	42527.2	40894	73271.1	73161.8	130694	653.516	746.828	990.324	9	9	9	30923.2	57801.7	48008.6
3H-1,2,4-Triazol-3-one, 1,2-dihydro-	C2H3N3O	85.028	85	42	Nitrogen compounds	930-33-6	45810.8	51536.7	15691.4	18426	16028.4	16291.8	7562.95	7717.04	9967.03	5029.58	6842.68	5687.36	9525.95	9543.32	9776.63	15642	19604.2	19504.9	4648.34	6723.96	6134.02
2-Furanmethanethiol, 5-methyl-	C6H8OS	128.03	95	96	Sulfur compounds	59303-05-8	24519.2	49341.9	50512	23847.3	21089	22987.2	32050.1	30724	27505.3	7339.23	6729.09	12978.8	139597	165724	156589	9	9	9	2.84158e+06	3.62736e+06	3.46631e+06
Acetic Acid, (acetyloxy)-	C4H6O4	118.027	73	74	Acid	13831-30-6	18217.8	21985.4	27462.6	32422.8	32654.7	43393.5	41903.8	41997.7	39356.5	33115.5	34706	42222.6	79693.2	52693.6	58869.9	8557.33	6992.57	7558.84	13507.6	20315	18149.3
2-Acetylthiazole	C5H5NOS	127.009	127	99	Sulfur compounds	24295-03-2	85024.1	75588.3	52894.9	27339.9	27531.2	44214.6	286632	313455	276282	81613.2	78486.1	113347	18369.2	19611.1	19550.8	896.653	700.768	928.57	29901.5	55387.3	45469.1
3-Mercapto-3-methylbutyl formate (ester)	C6H12O2S	148.056	69	41	Ester	50746-10-6	42639.4	44452.8	33688.8	28576.2	26158.5	35717.6	20939.2	21001.7	17341.4	35817.2	36072.2	28063.8	68699.9	68127.4	70012.3	15843.8	16863	14531	115263	136947	125650
2-Ethylpiperidine	C7H15N	113.12	84	56	Nitrogen compounds	1484-80-6	57036.1	52238	38000	18875.4	21172	28703.6	26897.9	23392	22072.5	18046.6	19562.6	29325.5	53732.4	62797.2	60787.1	14196.9	14864.3	9464.28	9895.51	22892.3	15116.1
Indane	C9H10	118.078	117	118	Hydrocarbons	496-11-7	9	9	9	9	9	9	635221	717641	618296	215986	224797	402895	78377.9	73774.5	67932.3	9	9	9	862412	1.35286e+06	1.21012e+06
1-Hexanol, 2-ethyl-	C8H18O	130.136	57	41	Alcohol	104-76-7	338151	332704	249410	144349	138500	153006	177439	202892	213272	548972	575489	891369	147851	179762	167123	343398	346222	316619	289808	470060	379948
1H-Pyrazole, 1,3,5-trimethyl-	C6H10N2	110.084	110	109	Nitrogen compounds	1072-91-9	2.18244e+06	1.9928e+06	1.64475e+06	1.41948e+06	1.2133e+06	1.40582e+06	1.08665e+06	1.03481e+06	1.02793e+06	624405	721428	785505	918587	947672	944175	979311	1.02149e+06	941390	677274	573213	705798
Acetic acid, (propylthio)-, methyl ester	C6H12O2S	148.056	74	75	Ester	20600-65-1	165657	155701	137953	127809	118406	132215	150545	138048	131223	52443.9	59278.6	86365.8	63222.3	66925.8	66131	75831.7	72269	66841.3	257141	366466	338746
Nonane, 3,7-dimethyl-	C11H24	156.188	57	71	Hydrocarbons	17302-32-8	91371.8	76133.5	66960.7	9	9	9	56255.6	58844.6	54198.7	39067.2	39217.2	78343.3	32367.6	35971.3	35241.7	51074	50685	39789.5	214372	295357	283137
(S)-2,5-Dimethyl-3-vinylhex-4-en-2-ol	C10H18O	154.136	81	59	Alcohol	35671-15-9	1.75769e+06	608604	478034	9	9	9	1.36205e+06	1.37888e+06	1.28701e+06	680250	681911	786788	295755	350423	323180	329061	956836	278806	5.62087e+06	8.181e+06	7.68784e+06
4-Methylurazole	C3H5N3O2	115.038	115	58	Nitrogen compounds	16312-79-1	13621.8	12556.7	8385.69	33954.6	28596.6	39208.8	248264	265674	245057	97352.7	95177.8	124401	9	9	9	13716.2	15276	10383.6	1.30225e+06	2.15756e+06	1.96225e+06
Hexanoic acid, 1-methylethyl ester	C9H18O2	158.131	117	99	Ester	2311-46-8	33882.7	29255.1	20811	20937.1	19966.4	28582	231279	254295	228871	64041.3	57091.5	119779	13062.7	13555.9	11655.8	40250	40009.2	34520.8	1.2342e+06	2.03782e+06	1.84908e+06
3-Octen-2-one	C8H14O	126.104	55	111	Ketone	1669-44-9	1.4302e+07	1.38292e+07	1.05636e+07	1.06605e+06	939341	1.14763e+06	1.16247e+06	1.1727e+06	1.07192e+06	444356	441157	572456	3.99389e+06	4.95137e+06	4.58046e+06	5.20696e+06	5.20244e+06	4.52317e+06	3.216e+06	4.45306e+06	4.10788e+06
Benzene, 1,4-diethyl-	C10H14	134.11	119	105	Hydrocarbons	105-05-5	9	9	9	33994.5	33833.2	57537	898837	939217	882869	254268	230287	476400	19022.3	24100.5	27943.9	9	9	9	5.54991e+06	9.22855e+06	8.56248e+06
2-Pentanone, 4-mercapto-4-methyl-	C6H12OS	132.061	132	40	Ketone	19872-52-7	1276.16	1229.09	1172.52	9	9	9	6365.18	5710.15	4927.44	1164.68	1133.28	1829.23	9	9	9	9	9	9	14134.1	19931.2	18417.4
1H-Pyrrole-3-carbonitrile	C5H4N2	92.037	92	65	Nitrogen compounds	7126-38-7	9	9	9	62875.2	72754.7	91473	1.05581e+06	1.11072e+06	1.01411e+06	1.87943e+06	1.84144e+06	3.4217e+06	9	9	9	9	9	9	920043	1.63687e+06	1.37767e+06
BenzeneacetAldehyde	C8H8O	120.058	91	92	Aldehyde	122-78-1	9	9	9	230180	214156	250586	1.92828e+06	2.04524e+06	1.84464e+06	3.45393e+06	3.40329e+06	6.2281e+06	9	9	9	9	9	9	1.5193e+06	2.80792e+06	2.33504e+06
Decane, 4-methyl-	C11H24	156.188	112	71	Hydrocarbons	2847-72-5	66590.7	65446.6	49165	15776	12693.1	15069	4086.37	5136.4	3933.03	4466.71	5981.51	5037.35	8511.22	7249.7	6512.74	12349.3	14927.2	10994.8	9160.26	15032.4	14339.5
.beta.-Phellandrene	C10H16	136.125	93	77	Hydrocarbons	555-10-2	4.59001e+06	4.59932e+06	3.26474e+06	1.69104e+06	1.75436e+06	2.77315e+06	5.76424e+07	6.14295e+07	5.63743e+07	1.96214e+07	1.8954e+07	3.44726e+07	3.75463e+06	4.12334e+06	3.76016e+06	588524	456710	538131	9.23729e+07	1.44742e+08	1.26894e+08
1H-Imidazole, 1-acetyl-	C5H6N2O	110.048	68	43	Nitrogen compounds	2466-76-4	724115	694132	506847	179849	201311	291773	3.54213e+06	3.73692e+06	3.32773e+06	683325	645306	1.24244e+06	413782	438370	408352	49358.1	54500.1	48150.7	6.71479e+06	9.39931e+06	8.70904e+06
2-methylprop-2-enoyl 2-methylprop-2-enoate	C8H10O3	154.063	69	41	Others	760-93-0	43269.4	34480.1	29025.2	22308.7	21191.6	33124.1	96045.8	101382	85556.9	36677.1	38973.6	60798.3	25890	33928.5	47055.2	14310.9	16462.9	14977.1	994897	1.6666e+06	1.37796e+06
2-PyridinemethanAmine	C6H8N2	108.069	80	108	Nitrogen compounds	3731-51-9	9	9	9	47031.4	57310.7	74943.7	1.32628e+06	1.41945e+06	1.28029e+06	2.31831e+06	2.22602e+06	4.32102e+06	9	9	9	9	9	9	1.1309e+06	2.06244e+06	1.68266e+06
1-Methyl-2-phenylcyclopropane	C10H12	132.094	117	132	Hydrocarbons	3145-76-4	13820.7	13638.1	9382.59	10597.8	12178.2	16662.2	705341	753411	689146	421512	436774	550014	4496.93	4566.15	4410.04	3070.3	3217.36	2644.6	69072.1	122282	108240
2,5-Furandione, dihydro-3-methyl-	C5H6O3	114.032	42	41	Others	4100-80-5	4.22799e+06	4.20276e+06	3.25814e+06	682332	635668	777735	368888	360195	334164	218353	230867	353582	430202	516766	497833	889073	902397	755832	129114	245817	187649
Benzenemethanol, .alpha.-methyl-	C8H10O	122.073	79	107	Alcohol	98-85-1	9	9	9	150078	174121	227529	7.31869e+06	7.71355e+06	6.94647e+06	4.57892e+06	4.72477e+06	5.72817e+06	9	9	9	9	9	9	646845	1.15493e+06	959486
2-Ethyl-3-methoxypyrazine	C7H10N2O	138.079	138	123	Nitrogen compounds	25680-58-4	13428.1	10678.2	7400.54	5904.12	5172.46	6695.14	15784.2	17818.3	15079.9	7249.98	7159.81	11035.5	5088.18	7892.21	7859.63	2950.88	3041.11	2630.98	129076	221833	192115
BenzAldehyde, 2-methyl-	C8H8O	120.058	91	119	Aldehyde	529-20-4	563133	533077	375689	338133	364589	523740	1.98696e+07	2.10691e+07	1.89305e+07	1.33457e+07	1.22408e+07	1.53715e+07	125508	144188	131356	77293.7	78891.4	71426.8	1.58459e+06	2.901e+06	2.39394e+06
1,2,4-Triazine-3,5(2H,4H)-dione	C3H3N3O2	113.023	42	113	Nitrogen compounds	461-89-2	560444	518819	383159	177704	162016	160681	326307	323021	274163	124843	124582	132568	161767	239196	206843	204015	238610	210478	51386.7	93496.5	73509
2-Furanmethanol, 5-ethenyltetrahydro-.alpha.,.alpha.,5-trimethyl-, cis-	C10H18O2	170.131	59	94	Alcohol	5989-33-3	267077	272644	244547	107237	114044	145285	81682.9	76986	69651.7	59315.7	58095.9	72996.1	180043	277155	258589	176528	154094	156286	92005.7	132137	117715
BenzAldehyde, 3-methyl-	C8H8O	120.058	91	119	Aldehyde	620-23-5	123040	116552	94038.2	40004.5	31760.7	42805.6	213842	191102	179543	92814.5	104616	142555	72410.5	90011.3	82845.5	32581.5	30472.8	26496.5	27092	39278.2	41197.1
1-Octanol	C8H18O	130.136	56	55	Alcohol	111-87-5	1.08967e+06	1.05322e+06	776030	351003	313814	394879	823836	791087	737820	149382	163914	238830	582273	738831	652169	407411	426552	411026	81056.5	121959	118837
Bicyclo[3.1.0]hexan-2-ol, 2-methyl-5-(1-methylethyl)-, (1.alpha.,2.beta.,5.alpha.)-	C10H18O	154.136	136	93	Alcohol	15537-55-0	46721.4	45040.8	34258	14101	15780.5	19182.2	192357	204233	188580	92642.7	93453.7	143700	12987	14654.9	14511	9	9	9	27873.9	40968	36489
3,5-Octadien-2-one, (E,E)-	C8H12O	124.089	95	43	Ketone	30086-02-3	9	9	9	9	9	9	66615.7	78211.1	76683.8	22156.1	28435.5	37240.5	9	9	9	9	9	9	211259	356191	299603
.gamma.-Terpinene	C10H16	136.125	93	91	Hydrocarbons	99-85-4	961264	929944	792605	667748	714249	999270	3.83708e+07	4.08088e+07	3.68329e+07	2.40585e+07	2.3559e+07	2.97971e+07	240852	293659	259676	9	9	9	3.05146e+06	5.60311e+06	4.68342e+06
Benzene, 2-ethyl-1,4-dimethyl-	C10H14	134.11	119	134	Hydrocarbons	1758-88-9	30426.8	32980.5	21144.3	34646.6	31754.1	44802.8	91442.2	89745.6	76954.2	65752	69632.1	103474	8841.67	7705.57	5541.84	108409	106626	94607	504008	957625	766335
1,10-Undecadiene	C11H20	152.157	41	55	Hydrocarbons	13688-67-0	4.53043e+06	4.48228e+06	3.49689e+06	687202	626533	737159	1.04424e+06	1.11638e+06	1.02756e+06	1.14898e+06	1.18414e+06	1.28489e+06	167046	225791	233725	965711	1.02842e+06	853990	586766	969222	763476
2,3-Dimethyl-5-ethylpyrazine	C8H12N2	136.1	135	136	Nitrogen compounds	15707-34-3	6660.69	6557.83	3641.07	23589.7	17897.7	17812.8	75799.4	74174.6	67190.3	49266.7	55065.8	75560.9	9	9	9	5123.11	9	4834	55378.7	109500	92250.2
Benzene, 1,2,4,5-tetramethyl-	C10H14	134.11	119	134	Hydrocarbons	95-93-2	52738.2	57996.7	39414.5	19699.2	17518.4	19861.5	130089	136544	141533	65800.7	74088.7	104375	33792	44125.7	41809.4	8562.46	8501.84	6995.02	71690.1	141909	125029
Maltol	C6H6O3	126.032	126	71	Ketone	118-71-8	308516	289719	192179	277580	265107	451323	9.56473e+06	1.01968e+07	9.43473e+06	3.01552e+06	2.78604e+06	5.91272e+06	2.26904e+06	2.225e+06	2.10275e+06	67441.8	72794.9	63374.2	132159	231315	201429
(E)-2-Methylbut-2-en-1-yl methacrylate	C9H14O2	154.099	69	41	Ester	88142-95-4	2.49483e+06	2.42196e+06	1.76859e+06	267664	221174	266085	505142	530715	509310	179769	185687	193823	9	9	9	510756	547136	446568	192439	282392	252113
Thiophene, 2-butyl-	C8H12S	140.066	97	140	Sulfur compounds	1455-20-5	431780	415782	296231	77808.9	67455.8	94431.1	140228	138878	130280	43314.5	47563.4	67259.1	76327	94271.7	84898.9	156283	149201	133188	33114.8	60078.6	50400.2
1H-Imidazole, 2-propyl-	C6H10N2	110.084	82	81	Nitrogen compounds	50995-95-4	416061	404839	308239	331912	300177	375492	372232	365156	345500	219023	227723	314873	33070.4	61940.3	53812.8	79287.4	67267.8	61304.3	141697	245545	200668
7-Octen-4-ol, 2-methyl-6-methylene-, (S)-	C10H18O	154.136	68	69	Alcohol	35628-05-8	420530	390785	408788	467192	433363	572457	3.18242e+06	3.37854e+06	3.15763e+06	1.17111e+06	1.1185e+06	2.12317e+06	883897	912541	863190	299922	339623	290206	382100	646455	522950
6-Nonenal, (Z)-	C9H16O	140.12	41	55	Aldehyde	2277-19-2	4.11583e+06	3.94057e+06	3.22614e+06	3.81669e+06	3.94563e+06	5.73847e+06	4.39086e+07	4.67163e+07	4.35431e+07	2.06288e+07	1.94407e+07	2.96922e+07	1.3618e+07	1.39907e+07	1.33047e+07	1.57355e+06	1.76693e+06	1.5448e+06	2.95236e+06	4.76419e+06	4.03501e+06
1-Nonen-4-ol	C9H18O	142.136	55	83	Alcohol	35192-73-5	3.67251e+06	3.44435e+06	2.79095e+06	2.93989e+06	2.89963e+06	4.06653e+06	2.56904e+07	2.72985e+07	2.55786e+07	1.3702e+07	1.31029e+07	1.79325e+07	8.59221e+06	8.76915e+06	8.34702e+06	1.74502e+06	1.93117e+06	1.67715e+06	1.8654e+06	3.11861e+06	2.53012e+06
2-Octen-1-ol, (E)-	C8H16O	128.12	57	41	Alcohol	18409-17-1	971340	920658	665637	356850	335807	428635	329726	301195	283341	100756	100104	128095	436518	590867	532896	402957	398115	338141	82333.9	146399	120052
Butanoic acid, 2-methyl-, 2-methylbutyl ester	C10H20O2	172.146	70	57	Ester	2445-78-5	992360	955160	704586	455126	507005	602048	9	9	9	314212	353176	412481	342026	376587	414079	546807	568870	483789	57616.2	125353	92704
Benzenemethanol, 4-methyl-	C8H10O	122.073	107	122	Alcohol	589-18-4	17129.4	21306.5	15387.3	9	9	9	33343	34062.6	27709	9	9	9	28445.4	41341.2	45001.5	5635.83	5618.75	5344.63	93364	94020.4	132461
Benzene, (methylthio)-	C7H8S	124.035	124	109	Sulfur compounds	100-68-5	87370.1	78816.9	55861.7	52118.8	47073.7	60370.9	26698.4	25114.6	25555.2	29533.4	28866.7	63134.1	378391	394169	408273	63504.1	59344.3	53984.7	59126.1	80994	76779
Benzyl methyl ketone	C9H10O	134.073	134	91	Ketone	103-79-7	68803.3	78837.1	51473.9	99560	90296.3	101104	281359	293587	300975	144092	159371	197739	24875.9	31631.5	28147.5	95684.6	98696.1	90678.1	1.63962e+06	2.49283e+06	2.31978e+06
Bicyclo[3.1.0]hexan-2-ol, 2-methyl-5-(1-methylethyl)-, (1.alpha.,2.alpha.,5.alpha.)-	C10H18O	154.136	93	43	Alcohol	17699-16-0	228586	213288	162531	40832.1	33031.8	45230.3	573204	537134	507445	225047	251243	355958	41969.7	54500.4	50344.8	28785.9	27168.9	24035.5	55911.2	90187.6	81611.6
3-Hexene, 1-(1-ethoxyethoxy)-, (Z)-	C10H20O2	172.146	73	45	Aldehyde	28069-74-1	256975	217166	226521	207318	181887	211078	75994.7	71834.9	84001.6	111546	119005	165743	55588.7	59591.1	59440.1	209335	235388	202764	97409	168186	123527
Fenchol	C10H18O	154.136	81	80	Alcohol	1632-73-1	4.48169e+06	4.50482e+06	3.17663e+06	2.50844e+06	2.55809e+06	3.24287e+06	1.80811e+06	1.8077e+06	1.7592e+06	473005	519222	773552	635846	750472	705836	2.06293e+06	1.97509e+06	1.752e+06	182987	293328	237834
Formic acid, octyl ester	C9H18O2	158.131	56	70	Ester	112-32-3	9	9	9	9	9	9	30482	25042.1	22699.6	9	9	9	84509.9	95486.9	99186.1	9	9	9	294281	484564	413212
3-Nonen-5-yne, 4-ethyl-, (Z)-	C11H18	150.141	93	79	Hydrocarbons	74744-26-6	41725.3	42850.8	32530.1	38089.2	36015.8	40169.5	74238.7	69162.9	64133.6	23919.7	26004.9	34948.6	5407.94	6078.65	4403.58	11924.5	19951.3	6968.32	99938.5	171423	123575
Benzene, 1-methyl-4-(1-methylethenyl)-	C10H12	132.094	117	132	Hydrocarbons	1195-32-0	596346	673624	493324	319826	293131	360032	1.13476e+06	1.20235e+06	1.14156e+06	717974	772117	1.18036e+06	670473	834518	782204	206716	187763	184248	936886	1.54956e+06	1.28789e+06
Benzenemethanol, .alpha.,4-dimethyl-	C9H12O	136.089	121	93	Alcohol	536-50-5	144280	137720	104189	75480.4	64873	77929.8	243273	220675	212840	39356.2	45807.6	53806.3	165954	198925	190846	47218	41422.3	40142.4	534753	867335	736652
p-Mentha-1(7),2-dien-8-ol	C10H16O	152.12	59	94	Alcohol	65293-09-6	14873	13481	13948	9921	10527	8993	24507	22110	22147	4646	6163	5723	8182.96	7667.32	10234	2802	3411	1513	1594	2594	2522
BenzeneacetAldehyde, 4-methyl-	C9H10O	134.073	105	77	Aldehyde	104-09-6	36237.3	36883.2	29668.7	33356.5	31335.9	35251.1	109694	112106	112038	54455.4	60161.2	75352.7	9157.4	11648.9	9456.05	7220.92	7773.67	7626.77	575526	859775	777895
Bicyclo[3.1.1]hept-2-en-6-one, 2,7,7-trimethyl-	C10H14O	150.104	107	91	Ketone	473-06-3	46603.5	43596.1	30460.4	6964.88	7172.83	7195.83	59308.7	59909.3	58203.1	24200.2	25216.7	35963.7	6324.15	9970.44	6241.86	2627.07	2705.85	2223.89	113490	181147	161551
Cyclohexanecarboxylic Acid	C7H12O2	128.084	55	73	Acid	98-89-5	119155	113946	84191.4	24805.3	26716.6	36992.4	56102.4	58586.7	49379	35911.3	34816	52466	42060.7	46663.1	44834.1	12687.9	12556.3	11699	135571	206951	183559
Furan, 3-(4-methyl-3-pentenyl)-	C10H14O	150.104	69	81	Hydrocarbons	539-52-6	2.90003e+06	2.62603e+06	2.22573e+06	2.44169e+06	2.35408e+06	3.21135e+06	1.98568e+07	2.12811e+07	1.98926e+07	7.90544e+06	7.45905e+06	1.39348e+07	5.93441e+06	6.29938e+06	5.91691e+06	1.5398e+06	1.72448e+06	1.49229e+06	3.24873e+06	5.26102e+06	4.48075e+06
BenzenAmine, N-ethyl-	C8H11N	121.089	106	121	Nitrogen compounds	103-69-5	34444.9	35486.1	28334.2	12957.5	14849.2	20629.1	228362	226760	211000	34356.5	29122	111089	35729.7	49984.1	45156.9	4478.95	3861.61	4359.54	545180	1.28206e+06	899026
Acetamide, N-(aminocarbonyl)-	C3H6N2O2	102.043	59	44	Nitrogen compounds	591-07-1	1575.19	1192.42	1997.5	983.115	1015.75	954.602	5764.02	5095.98	5521.85	9	9	9	4825.6	6202.54	5657.98	9	9	9	16008.2	33835.2	25478.9
2,6-Dimethyl-1,3,5,7-octatetraene, E,E-	C10H14	134.11	91	119	Hydrocarbons	460-01-5	9	9	9	123168	111832	133281	370095	405805	375258	459956	535567	730047	1.43735e+06	1.8558e+06	1.74826e+06	4347.16	5554.06	4826.32	3.43416e+06	5.08958e+06	4.67687e+06
Terpinen-4-ol	C10H18O	154.136	71	111	Phenol	562-74-3	83670	96043	85470.6	197907	185558	192305	64405.7	58491.1	63897.6	94301.4	110528	155705	9	9	9	1.31031e+06	1.29931e+06	1.13813e+06	9	9	9
3-Cyclohexen-1-ol, 1-methyl-4-(1-methylethyl)-	C10H18O	154.136	81	43	Alcohol	586-82-3	9	9	9	9336.43	11185.7	16021.2	233035	237368	212689	64491.4	71139	106749	964399	1.20935e+06	1.15973e+06	9	9	9	606042	898344	748051
3-Methylisoxazolo[4,5-b]pyridine	C7H6N2O	134.048	93	134	Nitrogen compounds	83988-39-0	622422	583903	469619	351422	312929	363205	1.92111e+06	1.88129e+06	1.72241e+06	366983	390384	518230	427532	531343	488607	89355.1	84592	75544.9	529542	924625	635050
2,6,6-Trimethyl-2-cyclohexene-1,4-dione	C9H12O2	152.084	68	96	Ketone	1125-21-9	235888	228100	173231	99029.3	90147.7	111054	125525	125559	112197	51444.9	53284	79671	82172.9	97150.9	88602.5	72284	73725.3	64185.3	157517	282430	215808
Benzyl nitrile	C8H7N	117.058	117	90	Nitrogen compounds	140-29-4	111323	99796.6	76065.1	77580.7	66426.4	75324.9	176288	162998	154106	52329.2	54524	76989.6	77047.5	105803	99419.7	46187.8	46463.5	39703.4	54745.5	102035	76691.8
2,4,6-Octatriene, 2,6-dimethyl-, (E,E)-	C10H16	136.125	121	79	Hydrocarbons	3016-19-1	145293	140516	107777	34497.7	29231.8	36645.2	202348	196106	185327	75123.8	71887.8	105749	35097.1	40217.3	41338.5	11926	10395.9	9501.4	361432	743654	567262
Benzoxazole, 2-methyl-	C8H7NO	133.053	133	64	Nitrogen compounds	95-21-6	22640.3	20091.8	17619.9	13924.9	11939.2	11877	57044.5	45127.5	47678.1	8649.9	10826	11502	23120.8	30380.1	31336.7	2361.21	2386.4	1805.72	13771.7	22941.9	21099.3
Ethanone, 1-(1,4-dimethyl-3-cyclohexen-1-yl)-	C10H16O	152.12	109	67	Ketone	43219-68-7	1.00315e+06	982088	782201	312049	289052	305483	1.68619e+06	1.5238e+06	1.51955e+06	267832	287054	409584	1.3438e+06	1.72732e+06	1.57366e+06	187126	165995	153260	1.43443e+06	2.5313e+06	2.12133e+06
2-Phenylpropenal	C9H8O	132.058	103	77	Hydrocarbons	4432-63-7	32521	30641	23799	14671	12155	15746	75601	66061	65040	12028	12909	15886	46562.5	58195	52336	4158	4232	3302	74079	129137	107442
Cyclohexene, 3,4-diethenyl-1,6-dimethyl-	C12H18	162.141	93	108	Hydrocarbons	61142-14-1	255780	236550	189472	97066	87190.8	101146	343184	319115	303480	86252.7	91560.3	125497	140726	185165	171490	42370.6	42710.7	36736.9	325827	539209	441598
2-Nonenal	C9H16O	140.12	41	43	Aldehyde	2463-53-8	1.84197e+06	1.79538e+06	1.43666e+06	1.71055e+06	1.69579e+06	2.10994e+06	910591	869818	791827	954182	981677	1.45742e+06	294198	326828	321084	262362	259014	227980	301138	544932	399663
2,6-Nonadienal, (E,Z)-	C9H14O	138.104	41	70	Aldehyde	557-48-2	1.71702e+06	1.62314e+06	1.26613e+06	1.66791e+06	1.65068e+06	2.05787e+06	760373	750281	670035	847070	866369	1.30916e+06	275567	331637	320278	409114	415277	363285	487211	981819	654631
Cyclooctyl Alcohol	C8H16O	128.12	57	68	Alcohol	696-71-9	1.41732e+06	1.34023e+06	1.03685e+06	1.25151e+06	1.22946e+06	1.53964e+06	621293	592754	536173	655747	681583	1.00175e+06	286722	347745	332347	227222	228859	189164	147668	232381	187108
AcetAldehyde, tetramer	C8H16O4	176.105	45	43	Aldehyde	108-62-3	3.17811e+06	2.81784e+06	2.47943e+06	2.16766e+06	1.95625e+06	2.25867e+06	822940	751343	763428	534554	642994	1.18263e+06	1.01415e+06	1.1825e+06	1.36341e+06	2.33397e+06	2.42838e+06	2.20819e+06	903451	1.4924e+06	1.14211e+06
endo-Borneol	C10H18O	154.136	95	110	Alcohol	507-70-0	9	9	9	36996.7	32411.8	35467.3	9	9	9	9	9	9	9	9	9	9	9	9	424797	583980	548192
Acetic acid, phenylmethyl ester	C9H10O2	150.068	108	91	Ester	140-11-4	64524.2	62249.3	50308.7	44702	40493.1	54472.7	113406	106492	104819	42226.5	47620.6	68664.9	43627.5	52893.9	47355.7	13642.6	12349.9	12720.7	83327.8	154643	117509
Bicyclo[2.2.1]heptan-2-ol, 1,7,7-trimethyl-, (1S-endo)-	C10H18O	154.136	95	110	Alcohol	464-45-9	1.55832e+06	1.5131e+06	1.21118e+06	291831	278797	314660	3.68561e+06	3.61544e+06	3.69513e+06	3.71087e+06	4.35158e+06	5.85408e+06	957794	1.16399e+06	991884	9	9	9	2.30648e+06	4.0698e+06	3.38356e+06
2-Acetyl-3-ethylpyrazine	C8H10N2O	150.079	135	150	Nitrogen compounds	32974-92-8	1.31691e+06	1.25194e+06	974333	590385	528780	622994	1.56051e+06	1.48693e+06	1.47716e+06	342185	396805	561960	734694	933364	882864	134695	129919	111416	437822	687328	602969
Lilac Aldehyde D	C10H16O2	168.115	55	41	Aldehyde	53447-47-5	2.0288e+06	1.80888e+06	1.64548e+06	1.63944e+06	1.48828e+06	1.69028e+06	474376	510326	491877	281549	353828	662211	430510	552745	611065	1.75525e+06	1.85539e+06	1.64794e+06	1.04229e+06	1.70059e+06	1.38006e+06
3-p-Menthen-7-al	C10H16O	152.12	109	81	Aldehyde	27841-22-1	300122	281530	220702	185102	167133	207168	1.05685e+06	984597	963849	162587	186643	276466	189652	225320	212058	51078	52694.5	48344.7	2.68745e+06	4.25999e+06	3.79647e+06
(6Z)-Nonen-1-ol	C9H18O	142.136	41	67	Alcohol	35854-86-5	2.93544e+06	2.69982e+06	2.38169e+06	1.72439e+06	1.56467e+06	1.81463e+06	2.96346e+06	2.83993e+06	2.65705e+06	800883	924438	1.39159e+06	865377	1.09285e+06	1.10238e+06	1.59452e+06	1.66572e+06	1.48554e+06	4.16372e+06	6.16087e+06	5.35576e+06
BenzAldehyde, 4-ethyl-	C9H10O	134.073	134	133	Aldehyde	4748-78-1	12028.7	10228	9067.06	13592.1	14451.6	13477.6	66953.7	61163.6	67014.5	19486.7	22930.5	24720.5	9	9	9	4644.17	5737.98	5060.91	77932.9	132132	116662
3,4-Dimethoxytoluene	C9H12O2	152.084	152	137	Hydrocarbons	494-99-5	10111.3	9583.82	8462.36	1435.45	1930.01	3189.37	3989.89	4759.85	6010.32	1689.15	2081.54	3995.12	3743.02	5580.84	4155.87	9	9	9	9	9	9
Butanoic acid, 5-hexenyl ester	C10H18O2	170.131	71	67	Ester	108058-75-9	740269	750983	582997	101964	100128	121515	749347	740707	740830	348394	404245	554254	233830	286047	293367	241769	257809	218381	283935	460388	393737
1-Pentanone, 1-(2-furanyl)-	C9H12O2	152.084	110	95	Ketone	3194-17-0	383477	377168	301647	114556	120418	132076	946485	944706	990460	877045	1.05996e+06	1.33556e+06	635651	778572	746832	90456.9	88973.5	78644	611503	1.07902e+06	915003
Bicyclo[3.1.1]heptan-3-ol, 2,6,6-trimethyl-, (1.alpha.,2.beta.,3.alpha.,5.alpha.)-	C10H18O	154.136	70	84	Alcohol	27779-29-9	463417	432921	336103	143604	150951	191745	310081	326760	324197	53835.4	54551.4	75193.6	62027.5	73648.7	77996.6	48676.4	56096.2	40614.9	211045	362808	300782
Cyclohexanone, 5-methyl-2-(1-methylethenyl)-	C10H16O	152.12	81	67	Ketone	529-00-0	445849	441993	340172	197077	186931	211051	1.15139e+06	1.13043e+06	1.08912e+06	176494	200174	279354	69182.9	82994.9	79261.2	160993	172011	146851	907506	1.50157e+06	1.26307e+06
Isopinocarveol	C10H16O	152.12	41	55	Alcohol	6712-79-4	422163	414184	319521	198482	198474	239666	705106	703590	656660	129163	138954	204064	112846	145884	139064	70989.3	71850.1	57334.4	484458	785197	662320
Ethanethioic acid, S-(2-furanylmethyl) ester	C7H8O2S	156.025	81	53	Sulfur compounds	13678-68-7	324712	325581	247633	366183	349782	401661	481073	494789	481475	308584	349811	469983	1.48621e+06	1.74958e+06	1.65536e+06	9	9	9	381594	663064	535950
2-Octenoic Acid	C8H14O2	142.099	73	41	Acid	1470-50-4	176756	156644	137932	72818.5	67619.7	72079.6	92672.6	93655.5	96922.9	9	9	9	136081	194857	198602	9	9	9	37208.3	37873.2	31583.1
Cyclobutaneethanol, 1-methyl-2-(1-methylethenyl)-, cis-	C10H18O	154.136	68	67	Alcohol	30820-22-5	340422	338957	263277	163363	159232	178799	381814	386105	379611	102374	114878	175288	94795.9	116597	123428	66824.8	75220.8	60238	179631	297179	248254
2-Picoline, 6-nitro-	C6H6N2O2	138.043	92	65	Nitrogen compounds	18368-61-1	101103	102181	81146.3	23906.7	23930.7	29156.2	244245	241148	238091	81139.1	100835	130137	23315.2	26598	25693.4	13415.9	15408	12035.7	179628	285877	247554
Undecane, 3,4-dimethyl-	C13H28	184.219	126	57	Hydrocarbons	17312-78-6	351910	310248	282243	226225	199681	223603	96149.2	95262.4	109776	81923.7	101812	123519	161084	178450	164416	235743	237524	213179	89324.8	136944	107580
Butanoic acid, hexyl ester	C10H20O2	172.146	89	71	Ester	2639-63-6	68572.7	69732.9	54033.3	22831.7	23285.7	24411.3	65681.6	67456.9	64334.4	16295.6	17404.7	22330.3	158059	186103	178400	23895	20520.6	18016.2	40144.3	57154.1	50982.7
Undecane, 2,5-dimethyl-	C13H28	184.219	57	71	Hydrocarbons	17301-22-3	21869.9	22183.3	15852.4	10390.9	8858.84	16489	1.94911e+06	2.00356e+06	1.88623e+06	9	9	9	13802.9	12238.9	12872.7	4822.7	8189.59	6120.66	22539.3	41842.2	31017
4-Hexen-1-ol, 5-methyl-2-(1-methylethenyl)-, (R)-	C10H18O	154.136	69	41	Alcohol	498-16-8	3.28068e+06	2.91463e+06	2.47595e+06	2.68574e+06	2.42747e+06	2.83693e+06	2.7019e+06	2.57639e+06	2.43261e+06	623857	744550	1.28775e+06	812341	1.02885e+06	1.1911e+06	2.5978e+06	2.69045e+06	2.41105e+06	7.33261e+06	1.1179e+07	9.78131e+06
Pyrazine, 2-methoxy-3-(2-methylpropyl)-	C9H14N2O	166.111	124	94	Nitrogen compounds	24683-00-9	47922.6	46797	43758.6	26200.1	34709.1	28573.9	93454.4	88190.8	104809	39103.2	40377.2	54660.3	9	9	9	21708	24675.8	19353.9	111708	170188	160741
2-Nonanol	C9H20O	144.151	45	69	Alcohol	628-99-9	9	9	9	80699.9	68724.3	101641	94767.6	96079.5	97090.6	50319.5	52317	60699.3	220613	313806	331306	9	9	9	99030.5	177349	130064
3,7-Octadiene-2,6-diol, 2,6-dimethyl-	C10H18O2	170.131	82	71	Alcohol	13741-21-4	9	9	9	9	9	9	24714.9	20462	21886	9	9	9	9	9	9	9	9	9	315444	508416	455925
3-Octen-1-ol, acetate, (Z)-	C10H18O2	170.131	110	54	Ester	69668-83-3	19727.6	17431.3	12949.6	6927.86	6752.35	6363	59891	55936.2	60708.9	12542	15513.3	21350.2	6123.16	8563.66	8497.84	9	9	9	365069	596000	513317
Benzene, 1-methyl-2-(1-ethylpropyl)-	C12H18	162.141	105	133	Hydrocarbons	54410-74-1	8.01814e+06	7.40471e+06	6.23023e+06	3.05065e+06	3.34955e+06	4.50318e+06	1.7139e+06	1.69907e+06	1.7501e+06	1.33637e+06	1.37136e+06	2.12086e+06	1.2422e+06	1.40599e+06	1.29675e+06	361658	361575	323732	387446	669839	538904
Phenol, 2-methyl-	C7H8O	108.058	108	107	Phenol	95-48-7	9	9	9	9	9	9	120446	133008	133686	99652.6	116776	168764	9	9	9	9	9	9	31414.5	58910.6	48460.7
Undecane, 4,6-dimethyl-	C13H28	184.219	57	71	Hydrocarbons	17312-82-2	173290	217305	134060	221896	245439	277558	1.19219e+06	1.08538e+06	1.00301e+06	1.14273e+06	1.1542e+06	1.61336e+06	270740	247386	218582	200002	282573	245534	139755	237929	194454
Cyclohexanol, 2-methyl-3-(1-methylethenyl)-, (1.alpha.,2.alpha.,3.alpha.)-	C10H18O	154.136	83	55	Alcohol	54244-81-4	434294	426372	344230	184896	180096	195205	161200	165803	165811	60880.4	68538.9	89839.3	53996.7	70363.5	66924.3	181892	188887	159688	40489.9	51472.6	60318.9
BenzAldehyde, 3-methoxy-	C8H8O2	136.052	136	135	Aldehyde	591-31-1	158732	150369	121605	32312.3	31172.8	36137.2	94067.8	93597.1	103602	38762.6	46970.6	60262.4	86532.4	117300	103674	44491.3	48842.1	38279.6	83092.3	132656	124936
Butanoic acid, 1-methylhexyl ester	C11H22O2	186.162	71	41	Ester	39026-94-3	74345.5	74308.8	53555.8	38906.7	33961.7	38919.7	52168.7	49796.1	48419.6	32414.7	42271	54524	38720.4	38742.4	38654.8	34021.5	53591.9	44954.7	17101.5	27438	22570
Carveol	C10H16O	152.12	119	91	Alcohol	99-48-9	155346	151065	131244	41160	40911.1	44061.1	360145	339193	364539	24072.4	30365.8	37436.4	226674	281057	265225	24064.9	22996.8	20238.1	106447	153147	151082
m-Aminophenylacetylene	C8H7N	117.058	117	89	Nitrogen compounds	54060-30-9	246789	238912	187412	121757	108669	126273	392443	387813	411635	66708.9	80472.7	99904.2	170624	219120	201691	52445.7	55169	48734.5	133385	198552	183030
(-)-cis-Isopiperitenol	C10H16O	152.12	84	83	Alcohol	96555-02-1	19799.3	18475	13879.6	4779.6	3795.58	4085.4	105525	101436	98764.9	18081.7	24540.5	30634.2	9	9	9	1852.94	2599.21	1372.6	135133	220384	197263
Undecane, 4,7-dimethyl-	C13H28	184.219	85	57	Hydrocarbons	17301-32-5	137740	128910	95279.7	13890.4	12211	15290.5	9	9	9	2101.21	3123.96	5337.36	123041	142340	131229	40789.8	36817	33606.2	7871.62	16899.3	14660.2
1,5-Cyclooctadiene, 3-(1-methyl-2-propenyl)-	C12H18	162.141	79	91	Hydrocarbons	16538-88-8	9	9	9	34911	29903.1	35386.3	9	9	9	9	9	9	511808	663461	772219	9	9	9	259702	431582	375786
(-)-trans-Isopiperitenol	C10H16O	152.12	84	83	Alcohol	74410-00-7	255066	223955	164745	16215.8	15825.1	16483.5	5.43777e+06	5.65063e+06	5.48248e+06	708214	731910	1.15499e+06	47135.9	54634.1	48340.1	6622.62	10366.5	10349.9	78314.9	124384	109011
cis-7-Decen-1-al	C10H18O	154.136	41	55	Aldehyde	21661-97-2	12355.7	10910.1	9211.38	9	9	9	2.07704e+06	2.13957e+06	2.07162e+06	456051	458823	547393	55179.1	72319.4	83798.5	9	9	9	9	9	9
(-)-Myrtenol	C10H16O	152.12	79	91	Alcohol	19894-97-4	1.63123e+06	1.6356e+06	1.32472e+06	526876	528008	583004	2.51535e+06	2.43563e+06	2.4355e+06	869221	958849	1.18979e+06	552932	674001	639399	561205	520544	474793	231047	333076	311968
Ethanone, 1-(2,4-dimethyl-1H-pyrrol-3-yl)-	C8H11NO	137.084	122	137	Nitrogen compounds	2386-25-6	78371.3	78414.5	64804.3	32746.3	30272.5	32857.2	168694	167650	186822	27170.1	33702.9	37148.4	193464	239223	227434	15385.1	16840.5	13666.4	115950	152105	166823
2,6-Piperidinedione, 3-ethyl-	C7H11NO2	141.079	113	41	Nitrogen compounds	25115-69-9	856.895	753.582	394.971	9	9	9	187205	190720	226932	39332.1	44095.6	44290.5	9	9	9	9	9	9	785.949	1103.24	1582.3
Cyclooctane, 1,5-dimethyl-2,6-bis(methylene)-	C12H20	164.157	121	41	Hydrocarbons	74301-13-6	35047.9	32210.5	28004.1	18821.3	18153	18983.7	78858.5	84063.6	96949	26860.2	31253.2	34474.2	106738	137437	128123	12244.1	11375.2	9701.63	49881.2	70286.6	78410.3
Isopentyl hexanoate	C11H22O2	186.162	70	71	Ester	2198-61-0	980373	878115	747466	514310	463275	539499	256217	249214	253330	185580	207042	272535	352499	402567	375423	570353	574304	530256	261318	418699	343771
Lilac Alcohol C	C10H18O2	170.131	55	93	Alcohol	33081-36-6	147579	150856	127966	51520	48750.9	54005.5	274567	265099	252406	9945.27	16698.1	22604.2	223768	263879	249571	29837.6	29925.8	27941.6	172557	245965	232172
8-Azabicyclo[3.2.1]octane, 3-chloro-8-methyl-	C8H14ClN	159.081	124	96	Nitrogen compounds	51275-31-1	26531.7	25801.2	22172.4	4667.51	5966.85	6171.34	72421.7	71130.3	76450.7	4473.39	3712.81	6369.13	35413	46218.4	40821.6	3111.69	3824.16	2887.66	25601	38101	37989.9
8-Azabicyclo[3.2.1]octan-3-ol, 8-methyl-, endo-	C8H15NO	141.115	82	83	Nitrogen compounds	120-29-6	113687	120254	99460.7	46293.9	44988.5	45881.8	173890	150229	149768	9	9	9	141793	171088	159676	9	9	9	114406	168774	174195
1,6-Octadien-3-ol, 3,7-dimethyl-, formate	C11H18O2	182.131	93	41	Ester	115-99-1	108108	105506	84756.2	41881.7	39477.1	43283.5	216401	215874	232818	62584.9	70909.2	93441	112787	141900	132280	36526.9	37210.2	31939.1	89658.9	139762	130779
1,4-Methano-1H-Cyclopropa[d]pyridazine, 4,4a,5,5a-tetrahydro-6,6-dimethyl-, (1.alpha.,4.alpha.,4a.alpha.,5a.alpha.)-	C8H12N2	136.1	93	91	Nitrogen compounds	109746-10-3	178174	181645	141071	39899.3	38935	42787.2	412892	402366	414193	111623	127434	145323	216300	262280	251035	29481.9	31352.1	28580.2	194786	283279	269898
Undecane, 4,4-dimethyl-	C13H28	184.219	85	57	Hydrocarbons	17312-68-4	5653.37	4776.47	3841.28	2836.45	3201.92	3262.95	16550.2	15858.5	13973.8	9	9	9	1148.03	1643.1	1199.88	9	9	9	34412.9	55592.5	44396.3
3-Cyclohexene-1-acetAldehyde, .alpha.,4-dimethyl-	C10H16O	152.12	94	79	Aldehyde	29548-14-9	154304	156747	127226	73797.1	73606.9	85497.3	377437	398598	415112	76290.5	92140.5	108504	432043	531825	512518	34216.5	31919.3	30662.3	442485	715882	607558
Benzene, 1-methoxy-4-methyl-2-(1-methylethyl)-	C11H16O	164.12	149	164	Hydrocarbons	31574-44-4	3.63601e+07	3.38715e+07	2.71647e+07	9.09018e+06	1.00599e+07	1.39345e+07	1.34964e+07	1.44751e+07	1.5382e+07	7.11813e+06	7.61627e+06	1.32756e+07	7.0955e+06	8.32171e+06	7.8102e+06	967401	965150	842055	902574	1.55632e+06	1.29753e+06
2-Butanone, 4-phenyl-	C10H12O	148.089	148	105	Ketone	2550-26-7	5.31319e+06	4.6175e+06	3.86427e+06	1.42525e+06	1.5737e+06	2.36396e+06	696544	694761	875269	541933	603238	894918	518402	580517	528633	134518	132107	115337	141146	240732	200060
2-Cyclohexen-1-ol, 3-methyl-6-(1-methylethyl)-, trans-	C10H18O	154.136	84	41	Alcohol	16721-39-4	488393	461081	361322	155150	157019	205796	7.6556e+06	7.9175e+06	7.98383e+06	6.25984e+06	6.41161e+06	9.71745e+06	215670	248260	203135	78417.7	82521.7	70859.1	215232	347687	311228
Imidodicarbonic diamide	C2H5N3O2	103.038	60	44	Nitrogen compounds	108-19-0	599993	546287	493305	449125	409430	468652	204279	196071	203910	163529	192912	239127	322459	357464	328080	486002	494727	459110	214142	330752	262846
7-Octene-2,6-diol, 2,6-dimethyl-	C10H20O2	172.146	71	68	Alcohol	29210-77-3	23269.1	25670.7	18676.7	9328.64	10904.1	12297.3	37184.9	37573.3	37210.3	18724.6	16777.8	26734.3	7954.34	7937.64	8446.09	16760.8	19691	17076.4	9	9	9
Phenol, 2,3,6-trimethyl-	C9H12O	136.089	121	136	Phenol	2416-94-6	3.27686e+06	3.00983e+06	2.51134e+06	1.16618e+06	1.28633e+06	1.76216e+06	688676	687889	723245	524865	537363	828600	468265	532072	493120	131216	130891	118170	398494	750546	585143
Hexanedioic acid, dimethyl ester	C8H14O4	174.089	59	114	Ester	627-93-0	189988	179260	159048	129601	117897	136250	93146.1	93834	93679.3	60994.7	67971.3	98283.7	86978	106948	89300.9	133957	134544	123552	138246	237348	183079
n-Caproic acid vinyl ester	C8H14O2	142.099	99	71	Ester	3050-69-9	1.06415e+06	1.00613e+06	743930	174833	151515	190953	44486	47213.8	43152.7	30229	30462	40290.2	350737	447697	428014	239014	233124	242510	24651.2	38873.6	38135.4
Butanoic acid, 3-methyl-, hexyl ester	C11H22O2	186.162	85	103	Ester	10032-13-0	1.67053e+06	1.59189e+06	1.35992e+06	822703	743723	847206	357569	344002	374155	296012	348465	446710	656516	709165	670439	907481	950781	842218	360649	542102	443699
2-Cyclohexen-1-one, 3-methyl-6-(1-methylethyl)-	C10H16O	152.12	82	110	Ketone	89-81-6	9	9	9	6466.56	6278.79	7008.92	89703.1	91167.9	84560.8	11489.6	13356	15869.7	9	9	9	9	9	9	953017	1.47118e+06	1.22309e+06
Propanoic acid, 2-methyl-, heptyl ester	C11H22O2	186.162	98	89	Ester	2349-13-5	962389	888888	759322	435684	400173	434440	194355	186748	204094	152969	199380	240141	250578	301397	280647	455954	465228	413933	194242	264205	217837
5H-5-Methyl-6,7-dihydrocyclopentapyrazine	C8H10N2	134.084	119	134	Nitrogen compounds	23747-48-0	582500	565057	444253	335757	293445	341362	1.44193e+06	1.38484e+06	1.33033e+06	321044	336157	488652	583261	780826	735910	68246.4	63623.2	57138.6	383280	692230	550021
Phenol, 4-methyl-2-nitro-	C7H7NO3	153.043	153	77	Phenol	119-33-5	188849	175244	161162	150865	137422	163329	57667.4	53023.1	64759.1	44951.7	55939.5	69706.5	125364	145116	133812	347288	339283	307045	63358.8	97633.5	72304.9
Benzeneacetic acid, ethyl ester	C10H12O2	164.084	91	65	Ester	101-97-3	1.65248e+06	1.58056e+06	1.23031e+06	1.31242e+06	1.43957e+06	1.98506e+06	3.17106e+06	3.2795e+06	3.21187e+06	3.09557e+06	2.84751e+06	3.26482e+06	744895	845050	778139	263666	260110	237854	279272	441789	375223
3-Phenylpropanol	C9H12O	136.089	91	117	Alcohol	122-97-4	4.16222e+06	3.95815e+06	3.11263e+06	1.0837e+06	1.21538e+06	1.67675e+06	1.6067e+06	1.67848e+06	1.66112e+06	1.02899e+06	986050	1.52134e+06	841610	966858	903131	111846	112259	101201	139696	226806	191871
Benzoic acid, 2-propenyl ester	C10H10O2	162.068	105	77	Ester	583-04-0	38202.6	38458.4	28035	25199.7	26030.7	34202.1	125033	126146	124931	73851.3	79319	82939.9	36888.2	43955.9	38021.3	8589.29	6804.15	5635.32	445613	713741	591032
Carvenone	C10H16O	152.12	110	95	Ketone	499-74-1	9	9	9	9	9	9	9	9	9	9	9	9	9	9	9	9	9	9	196672	309522	259083
Benzenemethanol, 3-hydroxy-	C7H8O2	124.052	124	95	Alcohol	620-24-6	9	9	9	9	9	9	23218.8	23677.6	23900.8	9	9	9	9	9	9	9	9	9	314345	539293	430394
2,5-ThiophenedicarboxAldehyde	C6H4O2S	139.993	140	139	Sulfur compounds	932-95-6	6415.09	7128.84	5257.23	4496.38	5117.57	4623.44	3958.95	2079.04	3918.28	7715.47	11285.9	14231.6	4921.4	4920.47	4269.94	6423.92	8076.21	6322.97	1579.06	2517.88	2506.19
Benzeneacetic acid	C8H8O2	136.052	91	136	Acid	103-82-2	168295	170223	130785	82114.9	88796.4	142120	533953	547922	538161	190855	203122	420058	168068	204845	185547	21976.2	17267.8	16284.3	1.4785e+06	2.36986e+06	1.96112e+06
Cyclooctanemethanol	C9H18O	142.136	69	55	Alcohol	3637-63-6	26649.7	34243.2	19201.8	176351	210613	262517	571613	558321	510392	214210	246615	268769	9	9	9	258919	187778	171485	1.12686e+06	1.84514e+06	1.48291e+06
Phenol, 2-nitro-	C6H5NO3	139.027	139	65	Phenol	88-75-5	36811.4	34170.2	29073.2	26903.5	24209.5	25801.5	13154.2	10633.2	11569	51749.1	58526.5	68586	917447	1.21675e+06	1.14503e+06	8542.73	9376.68	6842.29	8339.09	12197.2	11232.4
1-Cyclohexene-1-carboxAldehyde, 4-(1-methylethenyl)-, (S)-	C10H14O	150.104	68	79	Aldehyde	18031-40-8	1.02126e+06	990751	776609	332850	344401	458694	1.6635e+07	1.7222e+07	1.68085e+07	1.41005e+07	1.42111e+07	2.14519e+07	271657	289933	260215	285258	297125	263001	367001	626108	507888
Hexanoic acid, 3-hydroxy-, ethyl ester	C8H16O3	160.11	71	117	Ester	2305-25-1	100207	100716	72521.6	16395.9	15782	20299.8	333903	335546	311412	159480	165919	222383	489695	606742	565431	47423.1	49477.9	41585.9	85544.5	130839	109919
2(5H)-Furanone, 5-ethyl-	C6H8O2	112.052	83	55	Ester	2407-43-4	370101	352648	254125	130456	99887.5	128084	45326.3	41004.7	35153.3	11502.7	11695.7	9920.75	129055	147625	140178	64510.7	119913	81998	39394.9	58435.7	55384.2
(3R,6R)-2,2,6-Trimethyl-6-vinyltetrahydro-2H-pyran-3-ol	C10H18O2	170.131	68	67	Alcohol	14009-71-3	2.74412e+06	2.36107e+06	2.13037e+06	1.76147e+06	1.56569e+06	1.83439e+06	1.21068e+06	1.15481e+06	1.10682e+06	448224	556777	956740	580875	669210	818667	2.00681e+06	2.15366e+06	1.93097e+06	1.32599e+06	2.17855e+06	1.79194e+06
2-hydroxy-BenzAldehyde	C7H6O2	122.037	122	121	Aldehyde	90-02-8	9	9	9	9	9	9	9	9	9	164885	168117	230489	42942.3	44555.9	48993.1	9	9	9	60185.7	114810	90758.2
(E)-2-Decenal	C10H18O	154.136	83	41	Aldehyde	3913-81-3	778289	735098	568218	340474	362112	460020	325080	360992	340917	115813	116854	154784	100158	112370	118772	101619	101381	88226.5	9	9	9
Benzeneacetamide	C8H9NO	135.068	91	92	Nitrogen compounds	103-81-1	194529	192766	155863	267840	302200	406642	1.38029e+06	1.4186e+06	1.40952e+06	2.83569e+06	2.78715e+06	4.56448e+06	9	9	9	112186	111666	103344	3.51888e+06	5.68858e+06	4.65164e+06
Undecanal	C11H22O	170.167	41	57	Aldehyde	112-44-7	210843	204080	165394	124541	129704	174017	3.92794e+06	4.15829e+06	3.98609e+06	504917	492366	957204	9	9	9	48877	55500.4	42983.2	382809	652772	504885
2-Cyclopenten-1-one, 2-pentyl-	C10H16O	152.12	96	97	Ketone	25564-22-1	653649	630690	508858	16470.5	16727.8	20264	4.26546e+06	4.51371e+06	4.36564e+06	1.00725e+06	1.11423e+06	1.53436e+06	1.34002e+06	1.62506e+06	1.49449e+06	35168.3	34788.5	30059.5	1.93852e+06	3.251e+06	2.69526e+06
(1R,3aS,8aS)-7-Isopropyl-1,4-dimethyl-1,2,3,3a,6,8a-hexahydroazulene	C15H24	204.188	105	119	Hydrocarbons	36577-33-0	2.07197e+06	1.96231e+06	1.68275e+06	2.72637e+06	3.24364e+06	4.53098e+06	9.77846e+06	1.06836e+07	1.01876e+07	1.10677e+07	1.03236e+07	1.34084e+07	2.20184e+07	2.39213e+07	2.16591e+07	5.06225e+06	4.80067e+06	4.30655e+06	1.19037e+07	1.6706e+07	1.47438e+07
Acetic acid, nonyl ester	C11H22O2	186.162	98	56	Ester	143-13-5	79978.8	76455.6	61369.4	45056.5	46703.8	61045.8	3.07214e+06	3.17379e+06	3.21884e+06	273574	283715	529407	16844.2	17686.9	16605.6	9253.31	10970.7	8649.58	56473.6	92419.7	77738.1
1,2-Benzenediol, 4-methyl-	C7H8O2	124.052	124	123	Alcohol	452-86-8	16086.4	18048.9	12591.8	14904.7	16554	16087	6286.94	9286.71	9594.05	4034.54	4140.21	5823.57	2434.98	3208.7	2095.98	8185.76	8031.29	6857.94	4187.53	6860.49	7973.44
1,2-Ethanediol, monobenzoate	C9H10O3	166.063	105	77	Ester	94-33-7	189234	189598	152618	291764	330510	449445	1.71374e+06	1.70773e+06	1.78108e+06	4.24386e+06	3.92891e+06	5.61523e+06	9	9	9	137989	133703	122586	4.08125e+06	6.51723e+06	5.41038e+06
BenzenAmine, 2,6-diethyl-	C10H15N	149.12	134	149	Nitrogen compounds	579-66-8	6682.5	5740.7	5187.26	1396.78	2640.31	1489.26	84902.6	71559.9	86238.7	41702.1	45958.7	63682.3	15916.7	19681.3	18673.9	4049.73	3650.54	3232.2	7809.76	16069.8	12603.2
2-Acetylbenzofuran	C10H8O2	160.052	145	160	Ether	1646-26-0	69527.3	64493.2	55468	200875	220506	318145	31171.8	36011.7	36092.5	42448.9	39673.9	73724	11292.9	12070.2	9989.2	93432.9	92117	79739	12490	17414.7	15094.9
Benzamide	C7H7NO	121.053	77	105	Nitrogen compounds	55-21-0	49136.5	48072.1	40220.1	6930.86	11411.7	14836.3	688701	645931	595977	296691	283167	584347	79326.3	79651.8	77802.7	14940.9	12531.7	11853.6	146979	251569	200609
BenzAldehyde, 4-hydroxy-	C7H6O2	122.037	121	122	Aldehyde	123-08-0	146928	148322	108300	30286.9	28102.3	30070.1	2.35591e+06	2.41506e+06	2.42621e+06	589548	673216	814020	48116.9	57409.6	55239.7	35785.7	34575.7	28872.8	141578	193708	209839
Naphthalene, decahydro-4a-methyl-1-methylene-7-(1-methylethenyl)-, [4aR-(4a.alpha.,7.alpha.,8a.beta.)]-	C15H24	204.188	41	105	Hydrocarbons	17066-67-0	548209	489435	509947	242927	281842	346818	768815	717796	589752	823825	805409	1.30025e+06	1.45487e+06	1.53634e+06	1.6062e+06	475857	602050	432555	2.82963e+06	3.85606e+06	3.40555e+06
Azulene, 1,2,3,3a,4,5,6,7-octahydro-1,4-dimethyl-7-(1-methylethenyl)-, [1R-(1.alpha.,3a.beta.,4.alpha.,7.beta.)]-	C15H24	204.188	161	81	Hydrocarbons	22567-17-5	76854.8	76753.4	65203.7	314486	375982	529111	3.92478e+06	4.22844e+06	4.02328e+06	4.88469e+06	5.59811e+06	8.44779e+06	1.48161e+06	1.6054e+06	1.45497e+06	49670.1	47391	39408.8	6.97762e+06	1.10257e+07	9.62681e+06
2-Cyclohexen-1-ol, 2-methyl-5-(1-methylethenyl)-, acetate, (1R-cis)-	C12H18O2	194.131	119	152	Ester	7111-29-7	13581.4	15794.9	10563.3	8936.73	9091.88	13040.5	241929	242432	241239	288886	299408	635215	8103.17	8855.64	9980.01	3368.14	3199.47	3525.31	63045.5	130524	90224.7
5,9-Undecadien-2-one, 6,10-dimethyl-, (E)-	C13H22O	194.167	69	41	Ketone	3796-70-1	121625	108353	85861.1	24352.5	27171.4	37691.8	9	9	9	439291	433716	469435	1.0083e+06	1.11714e+06	1.1256e+06	36033.5	29025.7	25705.3	341802	507955	456618
5-Amino-2-methoxyphenol	C7H9NO2	139.063	124	139	Phenol	1687-53-2	1965.79	2942.78	2907.91	8360.55	7742.39	10205.9	14613.6	12756	13488.3	91891.7	92489.8	121733	9	9	9	1964.99	1762.42	2365.72	90702.2	151676	124288
2,4-Decadienal, (E,E)-	C10H16O	152.12	81	41	Aldehyde	25152-84-5	5.78133e+06	5.94651e+06	4.7896e+06	1.88754e+06	1.82818e+06	2.06239e+06	894994	861596	888977	224499	259482	356394	1.06892e+06	1.21155e+06	1.16278e+06	1.70846e+06	1.5545e+06	1.38558e+06	529089	906492	838983
N-Benzylformamide	C8H9NO	135.068	135	134	Nitrogen compounds	6343-54-0	106182	102570	77364.3	114586	125834	163963	339591	333983	358498	1.30478e+06	1.29661e+06	2.32411e+06	8215.88	8894.11	6685.68	47541	43646.1	39536.9	1.74901e+06	2.93273e+06	2.42605e+06
3-Cyclohexene-1-carboxAldehyde, 4-(4-methyl-3-pentenyl)-	C13H20O	192.151	69	41	Aldehyde	37677-14-8	3001.72	3217.87	1700.66	9499.26	14345.5	18722.8	41515.5	46009	38846.8	22593.6	19087.4	23273.5	151518	162680	138355	9	9	9	161514	245557	217924
.alpha.-Muurolene	C15H24	204.188	105	161	Hydrocarbons	10208-80-7	9	9	9	3.60987e+06	4.09188e+06	4.90573e+06	9.96726e+06	1.02746e+07	9.53647e+06	1.96344e+07	2.09834e+07	2.87079e+07	9	9	9	9	9	9	3.30327e+07	4.75321e+07	4.20244e+07
(5-bromopentyl)-Benzene	C11H15Br	226.036	91	92	Hydrocarbons	14469-83-1	2.34751e+06	2.07108e+06	2.14625e+06	1.7994e+06	2.12913e+06	2.96984e+06	3.6926e+06	3.68959e+06	3.57387e+06	4.56538e+06	4.43919e+06	6.5946e+06	5.18737e+06	5.59116e+06	5.77541e+06	1.50287e+06	1.88212e+06	1.3121e+06	2.48611e+07	3.58459e+07	3.183e+07
Phenol, 3,4,5-trimethoxy-	C9H12O4	184.074	169	184	Phenol	642-71-7	9	9	9	4981.56	3723.24	3223.46	291929	286396	301286	333118	350430	518331	2381.37	1530.64	971.24	9	9	9	9	9	9
4-Acetylanisole	C9H10O2	150.068	135	150	Ketone	100-06-1	32182.1	36766.9	26092.7	9	9	9	34656.4	34091.4	35385.2	2715.45	2047.45	2710.85	76153.4	93463.7	77364.8	35896.9	29618	28965.5	18080	35526.9	28391.7
3,5-Dimethyldodecane	C14H30	198.235	57	71	Hydrocarbons	107770-99-0	154859	140709	124254	9	9	9	731183	752604	740458	182776	192125	280413	325340	358650	338958	9	9	9	342503	523188	434991
1,3-Benzenediol, 4,5-dimethyl-	C8H10O2	138.068	138	123	Phenol	527-55-9	1.72738e+06	1.42662e+06	1.5324e+06	1.3723e+06	1.21145e+06	1.1478e+06	698604	631527	696139	659430	922979	2.3938e+06	804776	764974	1.23881e+06	1.0745e+06	1.46189e+06	928641	648096	875300	737040
Bornyl tiglate	C15H24O2	236.178	83	55	Ester	101223-92-1	96503.1	78315.8	58072	103809	100761	82695.5	6.15997e+06	6.0931e+06	6.16415e+06	6.60046e+06	6.66169e+06	1.00748e+07	105563	66750.6	60556.9	4829	4053.99	2967.1	9	9	9
2H-Pyran-2-one, tetrahydro-6-pentyl-	C10H18O2	170.131	99	71	Ester	705-86-2	155475	156605	135799	156232	185721	244092	1.83324e+06	1.95676e+06	1.78383e+06	2.98663e+06	3.30348e+06	4.7258e+06	442941	475302	482963	218892	240555	206053	219534	310876	278225
aR-Himachalene	C15H22	202.172	187	145	Hydrocarbons	19419-67-1	1193.14	1347.34	1004.16	692.576	505.14	797.457	11355	10390.3	9874.79	10905.6	10412.7	16335.5	14875.4	16167.6	13376.1	1105.1	423.546	844.816	11553.2	18477.7	14513.7
2-Bromo dodecane	C12H25Br	248.114	57	71	Others	13187-99-0	50007.7	47572.9	40924.3	91931.1	94221.4	100409	791576	811619	818308	216861	223401	295154	79401.7	72829	79739.5	62057.7	71145.7	57086.7	321040	426658	392666
2,6,10-Dodecatrien-1-ol, 3,7,11-trimethyl-, (Z,E)-	C15H26O	222.198	41	69	Alcohol	3790-71-4	16214.4	11932.6	11119.4	17824.9	13635.2	10826.6	97318.4	108496	103775	154123	153932	280698	75799.4	78070.2	79607.6	12275.7	14176.4	10331.5	32738.2	48348.7	39213.4
1,2,4-Trimethoxybenzene	C9H12O3	168.079	153	168	Hydrocarbons	135-77-3	9625.5	8287.42	5372.12	9	9	9	9	9	9	1201.1	1204.04	1473.35	1672.19	2963.8	1588.68	2471.28	2826.98	2023.81	89098.5	130160	114808
1-Tridecene	C13H26	182.203	83	55	Hydrocarbons	2437-56-1	454478	429108	342738	40076.5	41563	58049.9	2.44792e+06	2.50093e+06	2.3747e+06	662824	721098	1.0008e+06	987617	1.14118e+06	1.05687e+06	39301.2	37334.6	33624.8	1.32807e+06	2.1207e+06	1.76245e+06
2(3H)-Furanone, 5-butyldihydro-4-methyl-	C9H16O2	156.115	99	41	Ester	39212-23-2	500489	462643	372181	482459	537128	881693	6.23194e+06	6.66907e+06	6.6927e+06	5.64925e+06	5.48383e+06	7.47644e+06	1.15967e+06	1.36018e+06	1.28263e+06	144235	164986	139815	191816	335036	277362
Paroxypropione	C9H10O2	150.068	121	93	Ketone	70-70-2	35371.6	39227.1	32030.4	9	9	9	9	9	9	9	9	9	106252	125532	104709	42449.5	38421.3	36763.4	9	9	9
2,5-Furandione, 3-methyl-4-propyl-	C8H10O3	154.063	126	67	Others	16493-20-2	3481.38	3353.41	2519.22	1328.93	1221.92	1161.24	73490.8	78647.3	84087.2	18359.3	18286.2	27974.4	1545.57	1497.77	2017.45	9	9	9	1736.56	2617.34	2248.59
Benzoic acid, 2-(dimethylamino)-, methyl ester	C10H13NO2	179.095	164	132	Ester	10072-05-6	15531.2	12446.4	10232.2	8370.91	9812.26	11706.3	21815.2	20999	21728.3	71538.8	70367.5	129530	9863.81	9103.41	8861.19	2995.19	2437.3	2171.54	81793.7	145776	117000
(1R,2R,4S,6S,7S,8S)-8-Isopropyl-1-methyl-3-methylenetricyclo[4.4.0.02,7]decan-4-ol	C15H24O	220.183	159	118	Alcohol	124753-76-0	133866	145294	113734	121977	117654	104195	1.07167e+06	1.00505e+06	1.00923e+06	402362	431342	929297	313634	350418	327398	93776.8	80515.4	75073.7	369567	585041	498897
.alpha.-Maaliene	C15H24	204.188	161	122	Hydrocarbons	489-28-1	6.57321e+06	6.5497e+06	5.46405e+06	4.86648e+06	5.80068e+06	8.01771e+06	5.55374e+06	6.39265e+06	5.9954e+06	1.51149e+07	1.68765e+07	2.91226e+07	6.70122e+06	7.42715e+06	6.52213e+06	2.08734e+07	1.89433e+07	1.71174e+07	3.7307e+06	5.38866e+06	4.76375e+06
2-Butanone, 4-(2,6,6-trimethyl-1-cyclohexen-1-yl)-	C13H22O	194.167	121	161	Ketone	17283-81-7	368251	322527	290434	298850	342291	516998	1.92475e+07	1.86888e+07	1.85361e+07	464228	490940	9	9	9	9	311300	291649	263001	1.27979e+07	1.82889e+07	1.59437e+07
Phenmetrazine	C11H15NO	177.115	71	42	Nitrogen compounds	134-49-6	16892.3	16153.6	13905.7	39652.1	43872	61752.7	224228	244095	239999	111705	114062	182273	141842	151687	140934	13571.4	17454.3	14779.1	299889	448296	385895
Butanoic acid, 1,7,7-trimethylbicyclo[2.2.1]hept-2-yl ester, endo-	C14H24O2	224.178	71	95	Ester	13109-70-1	352656	296878	210835	172642	137063	101920	1.44384e+07	1.32968e+07	1.32948e+07	1.52845e+06	1.80969e+06	2.06532e+06	9	9	9	37695.5	45373.6	31015	29254.6	46826	40636.6
Dodecanenitrile	C12H23N	181.183	97	41	Nitrogen compounds	2437-25-4	127688	108275	117586	116546	105613	103754	80275.4	84271.1	88110.5	113469	128933	265518	206324	220572	246334	112201	145068	99330.6	161766	219826	191638
(3S,3aR,3bR,4S,7R,7aR)-4-Isopropyl-3,7-dimethyloctahydro-1H-cyclopenta[1,3]cyclopropa[1,2]benzen-3-ol	C15H26O	222.198	161	105	Alcohol	23445-02-5	229890	224994	183577	215447	247687	332252	6.01448e+06	6.64379e+06	6.19602e+06	1.8441e+06	1.99508e+06	2.81531e+06	2.97476e+07	3.15355e+07	2.94766e+07	191420	167576	138226	3.63603e+06	5.60063e+06	5.07654e+06
TetraSulfur compounds, di-2-propenyl	C6H10S4	209.967	41	73	Sulfur compounds	2444-49-7	101632	100575	77712.1	110242	127788	161853	1.61082e+06	1.60522e+06	1.53571e+06	395201	389233	584744	165949	180172	164018	28190.3	29489.6	25946.2	355426	555476	465994
Dauca-4(11),8-diene	C15H24	204.188	136	121	Hydrocarbons	395070-76-5	13404.7	16825	12017.8	4161.65	4361.37	6368.1	9607.85	9235.44	9974.71	20558.8	20511.5	20892.3	1718.79	1751.75	1582.35	1831.19	2141.43	1977.79	17606.3	30411.8	24164.8
Kessane	C15H26O	222.198	126	108	Ether	3321-66-2	5200.72	4285.67	3152.9	2226.93	2031.79	1538.7	10292.7	9710.13	7707.99	6608.67	8284.35	8584.43	20427.3	21463.4	20490.1	2120.96	4168.41	2860.79	6854.67	11250.1	8875.64
GrAmine	C11H14N2	174.116	130	131	Nitrogen compounds	87-52-5	5975.82	5377.45	4163.52	6434.79	7449.43	5786.04	3515.47	3228.75	3142.1	2037.56	2238.3	4384.06	6391.51	5966.02	6572.28	5929.12	6892.32	5758.96	39907.4	51017	43772.6
2-Propenoic Acid, 3-(3-hydroxyphenyl)-	C9H8O3	164.047	164	163	Acid	588-30-7	11966.3	9888.23	7335.72	12530	11490.4	9266.13	2526.04	2291.38	2780.68	6242.86	6913.44	7349.91	19504.3	19456.9	18372.7	14321.9	12125.4	12768.8	79088.5	106315	90462.7
3-Cyclohexene-1-methanol, .alpha.,4-dimethyl-.alpha.-(4-methyl-3-pentenyl)-, [R-(R*,R*)]-	C15H26O	222.198	69	41	Alcohol	23178-88-3	38194.4	36948.3	29664.8	28646.4	27493.3	24339.5	9	9	9	9	9	9	74726.5	82150.2	78413.9	19785.2	17802.7	18543.1	1.11259e+06	1.36488e+06	1.26841e+06
2-Propenoic Acid, 3-(2-hydroxyphenyl)-	C9H8O3	164.047	118	146	Acid	583-17-5	13085.5	12521.7	8968.08	15497.4	15393.8	12102.2	5326.68	5200.44	5492.76	4936.12	4379.3	10103.4	15596.7	14444.6	14681.3	13684.6	12675.4	11440.7	72936.3	94228.2	78056.1
1H-Indole-3-acetonitrile	C10H8N2	156.069	155	156	Nitrogen compounds	771-51-7	9	9	9	9	9	9	12539	14464	15819	21132	25105.4	25213	9	9	9	9	9	9	9	9	9
2-Cyclohexen-1-one, 2-hydroxy-3-methyl-6-(1-methylethyl)-	C10H16O2	168.115	126	41	Ketone	490-03-9	227165	209926	168430	218780	234932	384381	3.39412e+06	3.53976e+06	3.65254e+06	2.16492e+06	2.34788e+06	4.04134e+06	525671	629935	596539	66344.1	71573.3	60582.8	77499.6	139429	117342
Ethyl trans-4-decenoate	C12H22O2	198.162	88	110	Ester	76649-16-6	17099.8	12062	8209.17	4016.39	3272.51	3117.3	1700.94	1569.39	1189.44	2531.9	2333.53	3603.63	4285.4	5588.31	4711.19	9	9	9	29887.4	47605.9	39524.2
2-Cyclohexen-1-ol, 2-methyl-5-(1-methylethenyl)-, acetate, cis-	C12H18O2	194.131	119	84	Ester	1205-42-1	67805.7	66222.5	47813.5	7931.04	4507.46	8051.71	1.54674e+06	1.59526e+06	1.62184e+06	348947	362858	538648	21332.2	27031.6	26734.9	16067.3	13562.4	12170.2	45589.5	60503.7	62324.7
2,6-Octadien-1-ol, 3,7-dimethyl-, acetate, (Z)-	C12H20O2	196.146	69	93	Ester	141-12-8	301014	291597	230928	27644.2	27140	32498.8	7.15839e+06	7.76435e+06	7.36626e+06	1.47189e+06	1.44005e+06	2.33969e+06	172218	190397	185603	62111.2	55347.3	49508.6	109405	154576	149736
p-Tolylacetic Acid	C9H10O2	150.068	105	150	Acid	622-47-9	50275.7	53158	38926.4	9	9	9	674390	685266	682943	176433	176500	276326	22349.5	22495.9	21994.2	12337.5	10524.7	9173.32	37745.5	56091.7	56288.9
Thieno[2,3-b]thiophene,2-methyl-	C7H6S2	153.991	153	154	Sulfur compounds	13393-75-4	10358.3	14866.3	11595.9	1416.46	1149.98	932.092	138172	135789	150364	31138.7	32152.2	49260	38381.6	49128.4	42933.9	11169.6	10292.1	8053.11	9698.44	13844.8	11709.9
Propofol	C12H18O	178.136	163	178	Phenol	2078-54-8	16306.6	14241.7	11604.4	22070.2	20631.7	21882	1597.19	1969.87	1649.19	5060.75	5761.29	9958.93	9929.84	11574.2	11536.4	13501.4	12480.2	9181.42	3697.49	6166.03	5493.02
2-Undecanone, 6,10-dimethyl-	C13H26O	198.198	58	71	Ketone	1604-34-8	189188	180014	136705	359267	403849	537456	1.58651e+07	1.61328e+07	1.60633e+07	7.14425e+06	7.07652e+06	1.105e+07	9	9	9	79611.6	83178.5	75347	101696	136299	108773
Propanoic acid, 2-methyl-, 3-phenylpropyl ester	C13H18O2	206.131	118	117	Ester	103-58-2	9	9	9	42851.3	52519.8	72722	204862	194491	201371	70544.7	64713.5	157859	969257	1.05421e+06	979455	28082.4	31815.5	25328.1	256233	348666	295035
Dodecanal	C12H24O	184.183	41	57	Aldehyde	112-54-9	2.68488e+06	2.63296e+06	2.30151e+06	4.52667e+06	5.02394e+06	6.54757e+06	1.69059e+08	1.75572e+08	1.67275e+08	4.62276e+07	4.52315e+07	6.99933e+07	9	9	9	1.10711e+06	1.06091e+06	982234	1.37235e+06	1.98699e+06	1.71733e+06
2-Propenoic acid, 2-methyl-, 3,3,5-trimethylcyclohexyl ester	C13H22O2	210.162	109	69	Ester	7779-31-9	214910	242230	186195	10659.3	11053.6	14464.3	938115	1.00616e+06	993843	209495	186415	181119	175630	206609	170237	104091	88070.9	82779.1	9485.67	11454.2	11811
Naphthalene, 1,4-dimethyl-	C12H12	156.094	156	141	Hydrocarbons	571-58-4	121389	131893	105037	19430.6	19892.8	23219.2	9	9	9	25881.4	27432	40728.3	27845.3	33417.4	32182.2	32336.7	29446.2	26612.6	33587.5	46921.4	39644
Benzeneethanol, 4-hydroxy-	C8H10O2	138.068	107	138	Alcohol	501-94-0	1.18851e+06	1.14247e+06	956094	1.7678e+06	2.10229e+06	2.93381e+06	5.72255e+06	6.45751e+06	6.08458e+06	8.81095e+06	8.84779e+06	7.60227e+06	1.27088e+07	1.38249e+07	1.24427e+07	2.82079e+06	2.65323e+06	2.36975e+06	6.8199e+06	9.61928e+06	8.43435e+06
(1S,4S,4aR)-1-Isopropyl-4-methyl-7-methylene-1,2,3,4,4a,5,6,7-octahydronaphthalene	C15H24	204.188	161	105	Hydrocarbons	157477-72-0	110576	109354	96184.5	527770	628857	866564	3.93607e+06	4.43557e+06	4.20745e+06	3.18923e+06	3.55352e+06	5.38591e+06	2.08804e+06	2.32589e+06	2.06828e+06	62162	67502.6	53264.9	5.46068e+06	8.41608e+06	7.12578e+06
Phenol, 4-pentyl-	C11H16O	164.12	107	164	Phenol	14938-35-3	52527.7	36615.7	29158	35880.4	43596.7	61113.2	358519	368103	377909	219647	231883	359952	1.20314e+06	1.27606e+06	1.18902e+06	11243.7	12632.6	10627.2	2.03078e+07	2.8714e+07	2.60588e+07
Dodecane, 2-methyl-6-propyl-	C16H34	226.266	57	71	Hydrocarbons	55045-08-4	12775.3	11678.3	7095.28	5095.42	6862.16	11891.9	833489	862051	669950	328735	300190	497997	246548	257360	248219	14827	15253	15339.9	20698.8	30738.3	26801.2
1,3,6,10-Dodecatetraene, 3,7,11-trimethyl-, (Z,E)-	C15H24	204.188	41	93	Hydrocarbons	26560-14-5	802355	722418	732528	1.12328e+06	1.21258e+06	1.48695e+06	1.38237e+06	1.43153e+06	1.41186e+06	2.59469e+06	2.65297e+06	3.58978e+06	1.42799e+06	1.51139e+06	1.57807e+06	475857	601143	432555	3.67318e+06	5.01031e+06	4.82564e+06
Pentanoic acid, 1-ethenyl-1,5-dimethyl-4-hexenyl ester	C15H26O2	238.193	93	80	Ester	10471-96-2	453722	467837	381794	1.52016e+06	1.72607e+06	2.30238e+06	9.29594e+06	9.75118e+06	9.69759e+06	1.00772e+07	1.06149e+07	1.33044e+07	5.52333e+06	5.93382e+06	5.52293e+06	408648	386954	349680	1.81843e+07	2.50867e+07	2.30825e+07
Longifolenaldehyde	C15H24O	220.183	95	109	Aldehyde	19890-84-7	59069.2	66470.8	54597.3	12359.3	11824.5	10608	9	9	9	9	9	9	85513.5	86385.2	86158.3	15544.3	11779.2	12601.8	332651	559029	518952
Dodecane, 1-iodo-	C12H25I	296.1	57	71	Others	4292-19-7	11660.1	9373.11	7655.67	9956.38	9476.49	8833.94	9	9	9	9	9	9	19431.8	19769.6	20348.2	7294.85	7417.68	6189.24	112364	137404	129332
Benzophenone	C13H10O	182.073	105	77	Ketone	119-61-9	9	9	9	4130.26	4763.33	4154.78	8853.32	10909.3	9993.13	9	9	9	109310	113706	113094	9490.17	8021.86	7844.51	32606.7	40111.2	39016.7
1-(1-Adamantyl)-1-phenylethanol	C18H24O	256.183	77	135	Hydrocarbons	303797-64-0	4773.71	3474.87	2636.36	9	9	9	256422	271361	272295	207199	228527	335375	15014.7	13052.6	8210.4	9	9	9	5619.07	7984.17	6562.94
2-Naphthalenemethanol, 1,2,3,4,4a,5,6,7-octahydro-.alpha.,.alpha.,4a,8-tetramethyl-, (2R-cis)-	C15H26O	222.198	189	204	Alcohol	1209-71-8	5326.67	4684.42	3738.64	3358.94	2695.72	2615.75	4208.59	5403.96	5008.64	3330.13	3731.56	5500.64	21738.6	21947.4	21737	5799.03	5614.17	5580.04	50437.1	62714.7	56059.6
Dibutyl phthalate	C16H22O4	278.152	149	150	Ester	84-74-2	50631.2	61819.6	36018.7	83082.8	85634.2	59519.8	40777.1	41177.9	37611	26938.5	35088.7	43169.7	30401.7	25011.1	22852.2	35059.6	33453.3	33218.4	456842	660869	550311
Bicyclo[4.4.0]dec-1-ene, 2-isopropyl-5-methyl-9-methylene-	C15H24	204.188	161	105	Hydrocarbons	150320-52-8	525750	553001	462336	370359	488274	648252	6.05055e+06	6.82696e+06	6.61261e+06	8.56265e+06	9.48286e+06	1.34929e+07	1.95989e+06	2.12013e+06	1.90584e+06	451219	430268	392979	1.96502e+07	3.00091e+07	2.65752e+07
2,6-Octadienoic acid, 3,7-dimethyl-, methyl ester	C11H18O2	182.131	69	41	Ester	2349-14-6	25376.1	26010.2	15829.1	15623	14930.3	15923.4	646317	663620	618067	145097	155088	237537	9	9	9	10274.7	17207.9	16051.3	141347	240669	192228
Iso-3-thujyl acetate	C12H20O2	196.146	93	43	Ester	62181-90-2	205304	197903	153928	60662.4	57167.3	61272.6	549426	502206	498317	269355	321807	298915	9	9	9	9149.23	9921.5	7342.79	1.14371e+06	1.81043e+06	1.58308e+06
4-Methylhexyl 3-methylbutanoate	C12H24O2	200.178	70	57	Ester	1215127-80-2	199298	187765	151666	108505	107575	144641	5.42269e+06	5.64004e+06	5.4592e+06	571417	569520	1.04616e+06	40650.4	39286.3	41603	32438	40710.8	29629.2	148907	259142	209994
2-Methoxy-4-vinylphenol	C9H10O2	150.068	135	150	Hydrocarbons	7786-61-0	9	9	9	9	9	9	734060	721899	793480	9	9	9	9	9	9	3355.27	4562.14	2810.52	524282	931036	740685
L-Proline, 1-acetyl-	C7H11NO3	157.074	70	113	Acid	68-95-1	227541	226549	171026	35076	36654.2	44383.2	363512	407001	390126	133743	169689	159141	113953	126896	120030	87192.8	84706.4	73211.2	12662.2	20189.4	17151.4
Acetamide, N-phenyl-	C8H9NO	135.068	93	135	Nitrogen compounds	103-84-4	170365	170800	127107	17710.3	15800.3	18991.4	5.14692e+06	5.32613e+06	5.13503e+06	1.2141e+06	1.20222e+06	1.96302e+06	70747.2	77263.1	75011.9	17141.9	17389.6	13892.2	120104	168821	168214
Piperitenone oxide	C10H14O2	166.099	123	67	Ketone	35178-55-3	82910.8	82888	64220.2	5766.95	4922.73	6514.64	332269	342709	357480	66177.9	66618.5	106066	52019.5	60279.1	55539.4	28862	26264.4	20574.4	30767.4	46599.7	42701.5
Nonanoic acid, 9-oxo-, methyl ester	C10H18O3	186.126	74	87	Ester	1931-63-1	2830.11	3468.68	2852.46	1631.99	1394.06	1790.97	35926.8	42063.4	35748.5	9	9	9	6090.29	6387.49	7136.41	2029.64	2146.91	1741.01	35119.5	42351.9	41288.4
2-Acetoxyacetophenone	C10H10O3	178.063	121	136	Ketone	7250-94-4	121654	120217	96680.1	283600	339104	506224	735910	713621	750053	318121	254137	566584	3.41227e+06	3.68128e+06	3.42713e+06	244610	240191	215534	999490	1.41751e+06	1.24701e+06
1-Penten-3-one, 4-methyl-1-(1-piperidinyl)-	C11H19NO	181.147	138	181	Nitrogen compounds	13606-83-2	781186	760898	610223	924378	1.00886e+06	1.13573e+06	9.66266e+07	9.82696e+07	9.36696e+07	3.82542e+07	4.01478e+07	5.61652e+07	293470	153407	116918	40284.2	41955	31432.7	329986	495363	404122
2-bromo-4-methoxy-Phenol	C7H7BrO2	201.963	202	204	Phenol	17332-11-5	3379.97	3735.74	2750.29	7137.35	8426.22	10760.3	9	9	9	716.192	1394.12	2578.81	18828	23830.7	21624.2	6532.61	6131.71	5861.59	2896.69	3052.58	3089.08
Butanedioic acid, bis(2-methylpropyl) ester	C12H22O4	230.152	101	57	Ester	925-06-4	9	9	9	33473.4	36419.7	47750.2	1.41147e+07	1.47198e+07	1.37892e+07	1.13126e+06	1.1771e+06	1.54835e+06	9	9	9	5871.92	5634.08	5499.25	7754.02	10830.2	8355.91
BenzeneacetAldehyde, .alpha.-methyl-4-(2-methylpropyl)-	C13H18O	190.136	161	119	Aldehyde	51407-46-6	677757	632453	532340	31759	30284.1	46121.2	162661	156476	168868	94525.7	114490	191800	604053	777525	715836	134730	128868	117856	9.28558e+06	1.39063e+07	1.24239e+07
(4R,4aS,6S)-4,4a-Dimethyl-6-(prop-1-en-2-yl)-1,2,3,4,4a,5,6,7-octahydronaphthalene	C15H24	204.188	105	91	Hydrocarbons	823810-22-6	287706	274769	229099	52550.3	59019.3	80410.2	441803	478222	434766	804721	890779	1.27545e+06	150363	172730	149820	94092.5	93630.4	84321.2	982238	1.54972e+06	1.28478e+06
N,N-Dimethyl-1,2,3-trithian-5-Amine	C5H11NS3	181.005	71	135	Sulfur compounds	31895-21-3	119247	102756	98197.7	84137.7	77990.1	87233.6	74758.7	75043.8	75852.3	225699	232099	316050	123206	125816	144145	80469.9	117983	86864.2	352635	463534	426601
β-Ionone	C13H20O	192.151	177	91	Ketone	14901-07-6	9	9	9	187886	225931	265310	297374	318638	306725	381525	384843	570867	9	9	9	9	9	9	3.54162e+06	5.21143e+06	4.83259e+06
E-2-Hexenyl benzoate	C13H16O2	204.115	105	77	Ester	76841-70-8	135668	146826	109565	82996.8	74999.7	67829.2	766012	713548	714692	293288	302934	646096	207898	226114	202327	74020.8	61759.7	57577.2	264235	415609	351919
.beta.-Oplopenone	C15H24O	220.183	177	107	Ketone	28305-60-4	24017.5	24063.6	19659.1	43015.7	42600.9	40471.2	19561.9	19274	20558.1	32717.8	34607.3	76675.1	13647.2	17149.4	11978.2	44711.5	40372.9	35509	67223.2	102685	87718.6
(3R,3aR,7S,8aS)-3,6,8,8-Tetramethyl-4,7,8,8a-tetrahydro-1H-3a,7-methanoazulen-2(3H)-one	C15H22O	218.167	121	93	Ketone	288249-25-2	9338.51	10537.1	6033.22	9026.14	7468.37	7186.33	28108.4	31259.4	28598.3	40157.6	46858.6	77836.4	15329.9	20358.1	12934.9	7061.78	7378.42	5934.96	9	9	9
Lavandulyl caproate	C16H28O2	252.209	93	69	Ester	59550-36-6	117557	125903	92103.6	93852.8	82790.2	80914.5	167846	160343	164156	78231.3	99040.3	262937	2.20645e+06	2.4691e+06	2.38158e+06	56246.9	65008.6	43912.5	430128	574590	523372
Benzyl Benzoate	C14H12O2	212.084	105	91	Ester	120-51-4	9	9	9	9	9	9	12939	12303.1	12498.4	10063.2	10679.1	23295.6	23750.7	25240.1	22964.7	9	9	9	41121.4	84533.3	65148.7
Benzeneacetic Acid, .alpha.-cyclopentyl-	C13H16O2	204.115	136	91	Acid	3900-93-4	2469.62	3361.14	3005.65	9	9	9	15812.7	14535.7	15371.8	7543.25	5037.28	12344.4	93310.6	102181	99529.6	3042.23	2659.69	2256.76	11653.4	16653.2	14618.6
Benzeneacetic acid, phenylmethyl ester	C15H14O2	226.099	91	65	Ester	102-16-9	15897	7813.02	4981.02	9	9	9	874648	963106	956468	808109	873138	1.23081e+06	44735.4	27659.9	18447.5	2688.86	1950.1	1678.5	13258	16428.6	13619.1
Naphthalene, 2-methyl-	C11H10	142.078	142	141	Hydrocarbons	91-57-6	300346	298792	241002	109664	110099	139267	358933	370530	384924	322453	335479	417363	108103	132729	124218	101231	97781.6	83994.1	71971.5	119366	105040
2-Octyl methylphosphonofluoridate	C9H20FO2P	210.118	99	55	Ester	22925-97-9	25774.9	24938	20752.5	24214.2	19349.5	27386.5	511994	524552	536468	62775.6	70548.5	137302	9	9	9	7942.74	16008.4	9283.9	91596.4	152245	122361
2-Propen-1-ol, 3-phenyl-	C9H10O	134.073	92	91	Alcohol	104-54-1	11138.5	11321.9	9133.9	8843.71	9241.98	12402.3	20999.8	15827.8	25677	11341.5	11087.8	8390.7	9	9	9	3492.4	4091.19	2795.9	40462.8	67375.9	55425.7
4H-Pyran-4-one, 5-hydroxy-2-(hydroxymethyl)-	C6H6O4	142.027	142	69	Ketone	501-30-4	6518.95	7532.29	6351.83	2470.13	2367.63	3943.44	4596.4	5259.7	5389.87	3543.46	3892.94	8600.12	26847.7	28454.9	28900.7	4568.08	5356.1	4481.11	171686	244727	214877
TriSulfur compounds, dipropyl	C6H14S3	182.026	182	75	Sulfur compounds	6028-61-1	9	9	9	9	9	9	30530.1	32836.6	30812.7	9593.29	10553.1	12560.2	9	9	9	9	9	9	5822.38	10675.7	8297.71
1-Pentanone, 1-(1H-imidazol-4-yl)-	C8H12N2O	152.095	110	95	Nitrogen compounds	69393-15-3	19974.5	20117.2	14893.8	4377.22	3818.09	3247.51	9	9	9	6920.53	6866.89	6033.79	5791.46	6176.55	6037.24	4598.72	4513.3	3534.27	554305	776964	694900
Benzoic Acid, 2,3-dihydroxy-	C7H6O4	154.027	136	52	Acid	303-38-8	9	9	9	9	9	9	9	9	9	9	9	9	9	9	9	2333.24	1559.25	1546.01	1.91479e+07	2.77721e+07	2.45162e+07
Benzoic acid, 2-(methylamino)-, methyl ester	C9H11NO2	165.079	165	105	Ester	85-91-6	72794	77109	62045.5	21499.3	20567.1	23003.1	1.08939e+06	1.10154e+06	1.06443e+06	462607	707411	616987	57344.9	64958.5	56564.1	22145.3	18631.2	18121.4	9	9	9
Butanoic acid, 1-methyloctyl ester	C13H26O2	214.193	71	41	Ester	69727-42-0	3.06819e+06	2.93371e+06	2.44399e+06	2.95876e+06	3.1725e+06	3.60449e+06	1.74355e+08	1.80711e+08	1.71564e+08	5.16535e+07	5.07965e+07	8.10068e+07	1.03694e+06	646686	558900	175664	205690	152919	1.46107e+06	2.01564e+06	1.81211e+06
(-)-.beta.-Bourbonene	C15H24	204.188	81	80	Hydrocarbons	5208-59-3	60050	52986.6	49753.6	75248.4	86278.6	140547	842269	884637	854496	158694	154658	318755	73227.3	72271.7	69211.7	79740.7	89038	77094.8	307314	474363	405142
2,6,10-Trimethyltridecane	C16H34	226.266	57	71	Hydrocarbons	3891-99-4	20185.4	18019.8	14107.9	5751.68	7503.85	8599.36	9	9	9	13403.6	17492	19856.9	46079.9	54176.7	48304.2	9569.62	12733.2	10893	37304.9	51513.4	47104.2
(E)-.beta.-Famesene	C15H24	204.188	41	69	Hydrocarbons	18794-84-8	111589	113740	90387.1	437593	526422	756683	3.08361e+06	3.21882e+06	3.01514e+06	1.50712e+06	1.518e+06	2.32795e+06	2.03621e+06	2.14472e+06	2.01182e+06	60508.4	68041.1	49336.7	3.4154e+06	4.81031e+06	4.28831e+06
Naphthalene, 1,2-dihydro-4,5,7-trimethyl-	C13H16	172.125	157	172	Hydrocarbons	53156-11-9	9061.85	9640.15	8449.94	2818.5	3473.73	5178.49	12174.6	15752.5	13586	5129.3	4747.1	8834.11	45667.7	53254.5	50490.4	11270.2	10922.2	10360.4	72078.3	102419	91074.2
(6,6-dimethyl-2-bicyclo[3.1.1]hept-2-enyl)methyl 2-methylpropanoate	C14H22O2	222.162	91	119	Ester	29021-37-2	58659.8	40494.4	33031.9	48388.6	56519.1	81468	333425	392208	350269	296866	323666	359423	1.74972e+06	1.83985e+06	1.72669e+06	13460.4	11928.2	9615.8	2.04622e+07	2.81008e+07	2.54151e+07
2H-Pyran-2-one, 5,6-dihydro-6-pentyl-	C10H16O2	168.115	97	68	Ester	54814-64-1	54594.7	54612.5	46535	59704.7	71813.7	95738.2	762219	801659	718324	1.25082e+06	1.30272e+06	1.8527e+06	141583	152283	153685	86011.1	91992.7	81327.9	209164	306354	267275
9-Oxononanoic Acid	C9H16O3	172.11	73	55	Acid	2553-17-5	45015.7	38147.1	30189.2	23468.3	17914.6	14794.2	1.73466e+06	1.59366e+06	1.59051e+06	174942	210737	238790	9	9	9	6447.58	6318.36	4717.46	2597.76	3797.7	3884.13
1,3-Cyclohexadiene, 5-(1,5-dimethyl-4-hexenyl)-2-methyl-, [S-(R*,S*)]-	C15H24	204.188	119	93	Hydrocarbons	495-60-3	9	9	9	2.00645e+06	2.13684e+06	2.38441e+06	5.44861e+06	5.42817e+06	5.144e+06	1.16874e+07	1.27052e+07	1.81074e+07	9	9	9	9	9	9	1.85837e+07	2.66895e+07	2.47677e+07
4H-Inden-4-one, 1,2,3,5,6,7-hexahydro-1,1,2,3,3-pentamethyl-	C14H22O	206.167	191	135	Ketone	33704-61-9	13108	12583.4	10746	5253.61	6510.75	7203.44	39623.9	43029.2	40604.3	60860.5	62580.3	92834.5	18253.8	20505.3	18823	5255.35	4736.84	4434.44	593119	872710	786286
(1S,2E,6E,10R)-3,7,11,11-Tetramethylbicyclo[8.1.0]undeca-2,6-diene	C15H24	204.188	121	93	Hydrocarbons	24703-35-3	89367.1	97476.2	86698.3	74627.7	89851.3	119936	64342.3	71240	62397.3	495589	580723	606849	34727.3	36896.3	34568.1	82450	81091.2	75036.6	1.51818e+06	2.24069e+06	1.93459e+06
Butanoic acid, 3,7-dimethyl-2,6-octadienyl ester, (E)-	C14H24O2	224.178	69	71	Ester	106-29-6	99431.1	97802.6	72100.6	60244.4	53225.1	37845.6	740580	746469	684169	126390	119897	144593	154289	165760	155237	26628.4	24659.8	20478.6	61591.7	91753.7	81542.9
(1aR,1bS,2aS,5S,5aS,7aS)-2,2,5,7a-Tetramethyldecahydrocyclopenta[2',3']cyclobuta[1',2':3,4]benzo[1,2-b]oxirene	C15H24O	220.183	110	95	Ether	104188-24-1	24070.6	21813.4	18902.3	46836.3	52983.7	65140.7	15478	18487.4	12993.3	8166.35	7377.12	8253.4	2.87059e+06	2.94906e+06	2.71029e+06	13653.8	10648.4	6974.57	22868.3	34109.8	28901.4
N-Benzyloxy-2-carbomethoxyaziridine	C11H13NO3	207.09	91	92	Nitrogen compounds	53084-33-6	191703	185231	145712	395015	461897	570535	105849	114814	102079	221596	214289	250785	1.97784e+07	2.03222e+07	1.90953e+07	112765	90712.8	64747.7	286900	468983	388382
Benzeneacetic Acid, 4-hydroxy-	C8H8O3	152.047	107	152	Acid	156-38-7	160586	157164	127120	349882	412412	507142	85195	105205	91558.4	93065.5	95882.1	148866	1.98319e+07	2.03616e+07	1.887e+07	101390	82460.7	56364.8	215140	343710	281481
Benzene, 1-(1,5-dimethyl-4-hexenyl)-4-methyl-	C15H22	202.172	119	132	Hydrocarbons	644-30-4	1.66348e+06	1.47541e+06	1.50586e+06	969489	1.10973e+06	1.56596e+06	1.32567e+06	1.52218e+06	1.30218e+06	9	9	9	5.61975e+06	6.32899e+06	6.25797e+06	1.05803e+06	1.29621e+06	906854	6.58148e+06	8.98825e+06	8.2103e+06
1-((1S,3aR,4S,7R,7aR)-3a,7a-Dimethyloctahydro-1H-4,7-methanoinden-1-yl)ethanone	C14H22O	206.167	95	123	Ketone	66748-84-3	48203	53181.3	41056.1	31952.4	27997.1	25427.4	325309	309631	319949	112528	118914	277670	103711	111897	106497	22897.7	21737.2	17554.8	76802.5	143992	102061
Hexadecane	C16H34	226.266	57	71	Hydrocarbons	544-76-3	33057.2	33155.8	22994.6	31471.9	31949.5	29444.1	109595	107948	112947	73932.7	75606.5	157322	91819.9	101506	125038	36936.1	40717.3	32180	45014.7	69957.9	56705.8
9-Dodecen-1-ol, acetate, (E)-	C14H26O2	226.193	166	82	Ester	35148-19-7	788752	856525	706257	23057.5	19326.5	15419	326446	319074	325506	16600	18102	26088.3	86057	82810	80398.5	45479.7	36280	35084.2	17305.6	28118.7	24869.8
5-Azulenemethanol, 1,2,3,4,5,6,7,8-octahydro-.alpha.,.alpha.,3,8-tetramethyl-, acetate, [3S-(3.alpha.,5.alpha.,8.alpha.)]-	C17H28O2	264.209	161	105	Ester	134-28-1	9	9	9	9	9	9	9006.67	8429.51	7947.98	1779.81	2011.51	4039.31	73969.2	88680.2	86405.7	9	9	9	9	9	9
4-Isopropylcyclohexa-1,3-dienecarbAldehyde	C10H14O	150.104	79	107	Aldehyde	1197-15-5	212079	232427	185587	119953	133044	158437	765572	844072	827880	517265	554944	985586	129649	155124	142244	161561	158060	142020	117345	217986	177550
Butanoic acid, 1-ethenylhexyl ester	C12H22O2	198.162	54	71	Ester	16491-54-6	51217.3	50651.2	41871.7	31157.8	32817.4	42388.4	1.04784e+06	1.07401e+06	1.02974e+06	137218	134682	259275	9	9	9	13749.7	14961.3	11673	31237.1	52020	43417.9
p-Menthane-3,8-diol, cis-1,3,trans-1,4-	C10H20O2	172.146	81	59	Alcohol	3564-98-5	9	9	9	9	9	9	242028	254753	246333	152149	155909	224595	109354	122438	119890	9	9	9	9	9	9
3-Methoxy-5-methylphenol	C8H10O2	138.068	138	109	Phenol	3209-13-0	9	9	9	9	9	9	9	9	9	9	9	9	264627	323057	279933	9	9	9	1943.42	2218.48	1765.71
Phenylacetic acid propyl ester	C11H14O2	178.099	91	92	Ester	4606-15-9	441463	424366	341741	58967.8	61580.6	74659.6	1.79679e+06	1.85641e+06	1.79795e+06	667739	705203	1.04622e+06	29039	33510.4	29405.2	3995.53	5811.82	3746.79	213735	364104	302604
1,2,4-Methenoazulene, decahydro-1,5,5,8a-tetramethyl-, [1S-(1.alpha.,2.alpha.,3a.beta.,4.alpha.,8a.beta.,9R*)]-	C15H24	204.188	94	41	Hydrocarbons	1137-12-8	9	9	9	9	9	9	9	9	9	9	9	9	9	9	9	1064.61	1338.02	609.089	2.0695e+06	2.88914e+06	2.59606e+06
1-Pentanone, 1-phenyl-	C11H14O	162.104	105	77	Ketone	1009-14-9	9	9	9	9	9	9	9	9	9	9	9	9	9	9	9	3770.24	4061.28	2711.52	786508	1.0905e+06	976664
p-Hydroxyphenyl methyl carbinol	C8H10O2	138.068	123	95	Alcohol	2380-91-8	2423.78	2969.28	2807.71	9	9	9	9	9	9	2663.6	1817.93	1991.38	4911.54	6642.73	6004.01	9497.99	9518.23	6201.94	359215	509492	451608
Orcinol	C7H8O2	124.052	124	123	Phenol	504-15-4	31651.1	34615.3	25604.6	4945.04	5152.53	5895.75	69968.6	76919.6	76037.8	21799.8	21190.3	23985.7	35928.5	43151.5	40940.7	19396.2	17670.3	13876.5	5526.61	9909.2	9049.06
Niacinamide	C6H6N2O	122.048	122	78	Nitrogen compounds	98-92-0	9	9	9	9	9	9	9	9	9	1.78424e+06	1.74968e+06	1.90058e+06	139482	137264	124008	9	9	9	18506.7	37060.7	25164.5
Ethyl mandelate	C10H12O3	180.079	107	79	Ester	774-40-3	517989	523636	428709	1.3627e+06	1.5169e+06	2.38751e+06	6.23774e+06	6.8309e+06	5.0174e+06	2.2132e+07	2.40019e+07	3.64005e+07	2.06784e+07	2.23119e+07	2.07071e+07	593379	564075	522172	5.02356e+06	7.31494e+06	6.32201e+06
1H-3a,7-Methanoazulene, octahydro-3,8,8-trimethyl-6-methylene-, [3R-(3.alpha.,3a.beta.,7.beta.,8a.alpha.)]-	C15H24	204.188	161	69	Hydrocarbons	546-28-1	1.8744e+06	1.83517e+06	1.39739e+06	1.83821e+06	1.85969e+06	2.93285e+06	1.14798e+07	1.12826e+07	1.14552e+07	8.05273e+06	8.69652e+06	1.30609e+07	6.08796e+07	6.69877e+07	6.03276e+07	1.48993e+06	1.43318e+06	1.31831e+06	2.21273e+07	3.38381e+07	2.95476e+07
Quinoxaline, 2,3-dimethyl-	C10H10N2	158.084	117	158	Nitrogen compounds	2379-55-7	507073	528385	410048	431967	436322	604312	4.52826e+06	4.68673e+06	4.2751e+06	1.20362e+06	1.23756e+06	1.67619e+06	9.11892e+06	9.86558e+06	9.1619e+06	206990	195218	174481	2.19014e+06	3.14261e+06	2.84101e+06
Butanoic acid, 3-methyl-, 1-ethenyl-1,5-dimethyl-4-hexenyl ester	C15H26O2	238.193	93	80	Ester	1118-27-0	306425	200368	165724	155604	178259	248066	1.01853e+06	1.0631e+06	954257	818225	829944	1.33865e+06	2.707e+06	2.83486e+06	2.64326e+06	46322.6	46641.6	41438.1	1.04101e+08	1.42207e+08	1.29191e+08
Hordenine	C10H15NO	165.115	58	59	Nitrogen compounds	539-15-1	9	9	9	9	9	9	9	9	9	63942.3	58370	57283.7	9	9	9	9	9	9	116733	160161	140857
Dodecanoic acid, methyl ester	C13H26O2	214.193	74	87	Ester	111-82-0	14467.6	15239.8	13438.5	6853.04	6971.63	7670.99	298040	311375	304128	111114	106139	216184	11961.4	11750.8	12153	3694.87	3629.15	2791.13	19269.3	28271.8	26631.6
Cyclohexanol, 3-ethenyl-3-methyl-2-(1-methylethenyl)-6-(1-methylethyl)-, [1R-(1.alpha.,2.alpha.,3.beta.,6.alpha.)]-	C15H26O	222.198	81	41	Alcohol	35727-45-8	10543	8494.53	5495.39	13468.2	13860.2	9426.47	40951.1	43175.6	38084.5	54203.5	56693.4	68576.7	90235.6	88194.3	115450	6359.23	6514.6	5328.21	122949	180844	156172
Benzene, 1,2-diethyl-3,4,5,6-tetramethyl-	C14H22	190.172	175	190	Hydrocarbons	33884-69-4	9	9	9	9	9	9	4036	4058.63	4172.06	1541.78	1994.13	2644.69	32887.3	36010.5	34799.6	1137.57	1583.75	1066.04	8701.33	15938	12443.6
2-Furanmethanol, tetrahydro-.alpha.,.alpha.,5-trimethyl-5-(4-methyl-3-cyclohexen-1-yl)-, [2S-[2.alpha.,5.beta.(R*)]]-	C15H26O2	238.193	143	85	Alcohol	26184-88-3	8364.7	8737.77	6779.03	4630.46	4789.93	3671.32	5054.87	4681.19	5822.25	6163.62	7745.9	17234.2	28394.1	33605	32036.5	1997.1	2653.11	2502.22	12638.7	19004.6	16321.9
2,6,10-Dodecatrienal, 3,7,11-trimethyl-	C15H24O	220.183	69	41	Aldehyde	19317-11-4	106048	100692	80754.6	66338.6	52742.1	56842.6	101270	94237.3	115810	43842	63342	194755	988776	1.11181e+06	1.09295e+06	41888.2	51218.6	35618.3	318289	453841	398516
Decane, 2,3,5-trimethyl-	C13H28	184.219	57	43	Hydrocarbons	62238-11-3	1.88045e+06	1.80269e+06	1.59233e+06	6.22999e+06	6.96258e+06	9.27647e+06	2.55166e+08	2.63932e+08	2.52054e+08	8.38182e+07	8.30956e+07	1.27597e+08	52703.6	23936	15223.2	1.36838e+06	1.31684e+06	1.21227e+06	1.79911e+06	2.64944e+06	2.25065e+06
1-Decanol	C10H22O	158.167	70	55	Alcohol	112-30-1	6.5538e+06	6.66584e+06	5.41347e+06	1.07206e+06	974607	1.05912e+06	4.93842e+07	4.10408e+07	4.19262e+07	4.20006e+06	4.36253e+06	5.79423e+06	438030	412021	375010	156174	146854	121903	3.16182e+06	5.02408e+06	4.40794e+06
Butyramide, 2-cyano-2-ethyl-	C7H12N2O	140.095	82	97	Nitrogen compounds	18705-38-9	513783	500132	399442	19880.5	18966.9	24887.5	3.03253e+06	3.18211e+06	3.01827e+06	760889	838846	1.16053e+06	1.01499e+06	1.20717e+06	1.11743e+06	18781.9	18694	17477.2	1.54601e+06	2.47789e+06	2.07316e+06
Tridecane, 4,8-dimethyl-	C15H32	212.25	57	41	Hydrocarbons	55030-62-1	23131.8	22682.2	20410	80125.7	96109.4	140814	72760.7	75978.9	72197.7	65236	59458.8	113470	55024.7	62257	59182.2	48980.6	51569.7	46458.7	44527.2	74072.9	63398.3
Hexanoic acid, 3-hexenyl ester	C12H22O2	198.162	82	67	Ester	84434-19-5	68843.6	72050.9	56664	15368.7	11674	12662.4	9	9	9	177384	177275	345719	143235	154188	155205	17442	15934.5	12925.4	49882.2	71497.4	63560.3
2-Butanone, 4-(2,6,6-trimethyl-1,3-cyclohexadien-1-yl)-	C13H20O	192.151	119	121	Ketone	20483-36-7	1.09615e+06	1.09684e+06	858924	893140	924045	1.28634e+06	4.89049e+06	5.35071e+06	4.99414e+06	4.50643e+06	5.1622e+06	4.00308e+06	5.13881e+07	5.55715e+07	5.1502e+07	541458	513334	462209	1.11522e+07	1.63358e+07	1.46415e+07
1-Pentanone, 1-(4-methylphenyl)-	C12H16O	176.12	119	134	Ketone	1671-77-8	2.00848e+06	1.88186e+06	1.59321e+06	2.72738e+06	3.2542e+06	4.47432e+06	1.83945e+07	2.07286e+07	1.90961e+07	1.43981e+07	1.69372e+07	2.0473e+07	4.10284e+07	4.52537e+07	4.02565e+07	4.53158e+06	4.19711e+06	3.81509e+06	2.22945e+07	3.06921e+07	2.70436e+07
6-Methyl-6-(5-methylfuran-2-yl)heptan-2-one	C13H20O2	208.146	123	124	Ketone	50464-95-4	62478.5	53095.4	48399.9	38190.9	44633.4	56562.3	9	9	9	64960.1	76427.9	9	106146	100607	97315.2	40598.7	38957.4	34757.3	2.59219e+06	3.74813e+06	3.20354e+06
2H-Indol-2-one, 1,3-dihydro-	C8H7NO	133.053	104	133	Nitrogen compounds	59-48-3	150420	129185	140775	93349.1	103864	123744	196552	194033	194583	211643	221463	338045	352702	387933	404076	83966.1	115839	74201.2	1.08949e+06	1.57731e+06	1.45386e+06
2-Tridecanone	C13H26O	198.198	58	59	Ketone	593-08-8	18432	14359.7	12733.7	15742.9	18258.1	16674.1	284684	278863	228142	9	9	9	25200.8	25495.5	27547.9	11691.3	12185	10323.6	56388.1	70471.1	61656
1-Propanone, 1-(4-methoxyphenyl)-	C10H12O2	164.084	135	77	Ketone	121-97-1	80055	77903.9	63263.8	67228.4	74702.1	102210	2.2402e+06	2.47222e+06	2.2847e+06	639978	714013	936538	9.97453e+06	1.06547e+07	9.99168e+06	71809.9	65793.8	53080	1.20433e+06	1.77198e+06	1.65414e+06
2-Buten-1-ol, 2-ethyl-4-(2,2,3-trimethyl-3-cyclopenten-1-yl)-	C14H24O	208.183	121	108	Alcohol	28219-61-6	10850.1	8263.73	4179.85	2193.03	1940.37	2311.69	128090	141867	138407	58763	62481.5	96107.5	955830	958946	876379	1618.08	1647.53	933.202	138087	217299	197025
6-Methyl-2-(4-methylcyclohex-3-en-1-yl)hepta-1,5-dien-4-ol	C15H24O	220.183	119	91	Alcohol	38142-56-2	28140.1	29633.2	23957.8	34350.6	39158.1	38518.9	47876.9	48658.4	50882.7	22028.6	22787.8	44146.8	9	9	9	48549.4	46907.4	42601	15594.9	23683.4	20952.5
(3S,3aR,6R,8aS)-3,7,7-Trimethyl-8-methylenehexahydro-1H-3a,6-methanoazulen-2(3H)-one	C15H22O	218.167	94	79	Ketone	28624-27-3	22804	23894.6	18151.7	16325.9	18119.4	11735.5	22932.8	25848.9	23234	9668.87	8856.16	17412.8	574464	642636	638303	13261.1	9787.66	8420.31	116049	192178	147237
2-Propenoic acid, 3-phenyl-, ethyl ester, (E)-	C11H12O2	176.084	131	103	Ester	4192-77-2	43232.2	38339.3	34072.9	10221.5	10438.1	10492.5	20166.5	21099.3	22076.8	35532.2	40059.7	85886.8	222799	244230	232863	16645.9	15879.6	14087	1.01109e+06	1.41863e+06	1.28118e+06
6,8-Nonadien-2-one, 8-methyl-5-(1-methylethyl)-, (E)-	C13H22O	194.167	93	136	Ketone	54868-48-3	9	9	9	9	9	9	9	9	9	9	9	9	9	9	9	1323.44	1787.06	977.861	1.26415e+07	1.75484e+07	1.57854e+07
Geranyl formate	C11H18O2	182.131	69	41	Ester	105-86-2	633140	614976	472719	510693	561913	876327	4.97373e+06	5.19091e+06	5.00062e+06	4.89183e+06	4.67178e+06	5.80683e+06	1.08504e+06	1.21695e+06	1.1543e+06	179779	184838	169850	145169	255832	208203
5-Decen-1-ol, acetate, (E)-	C12H22O2	198.162	54	41	Ester	38421-90-8	5033.96	5320.66	4771.33	7986.18	9877.5	12431.6	34275.6	33121.6	29797.5	107007	110326	170739	2217.14	2396.59	4608.26	4860.92	6503.03	5848.67	110194	173969	142143
Hexanoic acid, 1-methylhexyl ester	C13H26O2	214.193	99	117	Ester	6624-58-4	536523	511609	419375	523452	564197	620979	4.45368e+07	4.62859e+07	4.32462e+07	1.45716e+07	1.47347e+07	2.04821e+07	153982	84752.6	72637.9	29012.5	30210.5	24194.5	248983	344176	304380
Acetic Acid, phenoxy-	C8H8O3	152.047	77	107	Acid	122-59-8	162693	169694	138537	171330	194818	306508	120446	134029	125784	82905.7	85899.7	102999	57489.5	61895.5	58646.2	30965.8	31529.1	29101.4	9	9	9
Butanoic acid, octyl ester	C12H24O2	200.178	71	89	Ester	110-39-4	11567.7	13423.3	12872.5	35529.2	42361.2	60783.6	45984.7	39025.7	36714.8	43078.5	41196.3	51124.7	18907.2	21833.2	23822.4	26013.8	28749.6	24606.6	22440.3	37231.9	31624.7
3-Hexanone, 1-phenyl-	C12H16O	176.12	91	105	Ketone	29898-25-7	1.80004e+06	1.79785e+06	1.59839e+06	3.40152e+06	3.92395e+06	5.90775e+06	1.23536e+07	1.47615e+07	1.25868e+07	6.52814e+06	7.13329e+06	1.21927e+07	4.06135e+07	4.32135e+07	4.05424e+07	1.57604e+06	1.56418e+06	1.44103e+06	1.21094e+07	1.63261e+07	1.50839e+07
Pyridine, 3-(3,4-dihydro-2H-pyrrol-5-yl)-	C9H10N2	146.084	118	146	Nitrogen compounds	532-12-7	127619	130241	102497	113796	113408	160838	712414	738025	670972	365317	442083	457355	4.07587e+06	4.38021e+06	4.0753e+06	59829.1	53814.5	48466	940947	1.36477e+06	1.23091e+06
Acetophenone, 4'-hydroxy-	C8H8O2	136.052	121	136	Ketone	99-93-4	55192.7	50376.7	44530.7	280121	330427	438648	1.53348e+06	1.76103e+06	1.62126e+06	935760	1.00067e+06	1.5069e+06	1.04091e+06	1.13977e+06	1.0193e+06	15497.5	17837.4	13804.4	1.34278e+06	1.89171e+06	1.7019e+06
(2E)-2-(Acetylhydrazono)propanoic acid	C5H8N2O3	144.053	99	57	Acid	64096-81-7	57833	52272.7	32183.7	34605	29843.6	24081.1	2.40123e+06	2.18542e+06	2.24102e+06	198500	252744	275768	9	9	9	9	9	9	5024.48	6437.51	5521.37
Epizonarene	C15H24	204.188	161	204	Hydrocarbons	41702-63-0	99617	110564	92649.8	87557.2	111095	147127	72038.5	81765.8	71061.5	349055	375891	645492	25602.3	24045.6	20065.6	97608.3	97421	87739.2	2.0144e+06	3.13958e+06	2.62445e+06
.beta.-Guaiene	C15H24	204.188	161	105	Hydrocarbons	88-84-6	940571	880559	836091	3.55746e+06	3.96981e+06	5.04922e+06	1.04708e+07	1.12152e+07	1.02904e+07	3.60576e+07	3.80454e+07	5.21637e+07	2.02516e+06	2.23988e+06	2.14924e+06	492331	566765	423870	5.06327e+07	7.57783e+07	7.03605e+07
Benzyl tiglate	C12H14O2	190.099	91	83	Ester	37526-88-8	9	9	9	2.43775e+06	3.277e+06	3.99966e+06	1.31079e+07	1.34797e+07	1.25063e+07	2.01497e+07	2.15689e+07	2.98433e+07	9	9	9	9	9	9	3.56796e+07	5.06198e+07	4.50581e+07
Naphthalene, 1,2,3,5,6,8a-hexahydro-4,7-dimethyl-1-(1-methylethyl)-, (1S-cis)-	C15H24	204.188	161	134	Hydrocarbons	483-76-1	176292	183592	137661	361780	440615	608371	2.18106e+06	2.48228e+06	2.33134e+06	4.2691e+06	4.62762e+06	6.1928e+06	1.01772e+06	1.00743e+06	870389	318951	310155	287259	5.10872e+06	8.75304e+06	7.56946e+06
Carotol	C15H26O	222.198	161	204	Alcohol	465-28-1	322793	337282	276667	66896.6	66097	59153.7	54954.3	54035.6	56356.2	36014.5	38899.4	83025.6	111738	104963	105943	92210.2	84150.3	76988	1.54636e+06	2.3273e+06	2.06077e+06
Naphthalene, 1-nitro-	C10H7NO2	173.048	127	115	Hydrocarbons	86-57-7	3811.02	3716.21	2416.24	4043.06	4069.64	2587.88	143392	138826	148835	181833	199873	297727	14375.4	13792.1	14416.9	9	9	9	5729.24	9768.87	7769.16
8-Isopropyl-1-methyltricyclo[4.4.0.02,7]dec-3-ene-3-carbAldehyde	C15H22O	218.167	175	91	Aldehyde	41610-68-8	2233.76	3235.21	2064.59	3434.77	3316.48	2597.91	5264.22	5519.84	5491.83	2999.77	2113.64	5854.9	35841	40593.1	34645.7	1689.29	2749.38	2467.06	35092.7	58264.6	47655
Heptanoic acid, anhydride	C14H26O3	242.188	113	85	Others	626-27-7	5477.65	4368.49	2973.9	3168.9	2334.56	2818.19	30439.7	32023.4	32476	35013.2	38499.6	66400.6	11213.3	11914.9	13186.9	2381.5	4395.75	1983.17	3331.17	4248.41	3540.18
(-)-Bornyl acetate	C12H20O2	196.146	95	93	Ester	5655-61-8	7.53459e+06	7.29216e+06	5.84785e+06	93506.7	84708.8	107473	4.75175e+07	5.02199e+07	4.87401e+07	1.16913e+07	1.29765e+07	1.78014e+07	1.55949e+07	1.85501e+07	1.70925e+07	259547	248071	212308	2.21093e+07	3.6268e+07	3.03894e+07
2-Undecanone	C11H22O	170.167	58	59	Ketone	112-12-9	96609.7	96511.4	75451	90536.7	97016.2	129520	232333	236796	220248	254719	272906	350290	201173	234335	224024	69440	71518.8	60302.9	21808.9	29922.1	26468.4
6-Nonen-1-ol, acetate, (Z)-	C11H20O2	184.146	95	67	Ester	76238-22-7	213435	205313	163155	102958	106213	139104	3.05584e+06	3.10666e+06	3.13048e+06	415795	420689	810037	84451.6	85832.9	87553.8	78026.1	75177.4	62063	235440	394299	317282
Cyclohexane, 1-ethenyl-1-methyl-2,4-bis(1-methylethenyl)-, (1.alpha.,2.beta.,4.beta.)-	C15H24	204.188	81	68	Hydrocarbons	33880-83-0	261049	276760	235378	427394	486637	642127	1.6133e+06	1.62927e+06	1.59915e+06	7.06407e+06	6.41343e+06	8.14192e+06	46763.2	51929.9	40982.5	169482	171162	153948	6.40135e+06	1.00907e+07	8.48252e+06
Benzeneacetic acid, 2-methylpropyl ester	C12H16O2	192.115	91	136	Ester	102-13-6	893473	823536	718857	2.24324e+06	2.51196e+06	3.65781e+06	437426	473869	478170	748636	660092	945756	290752	348282	307011	1.03757e+06	1.06645e+06	939459	250640	406013	337948
2-Dodecanone	C12H24O	184.183	58	59	Ketone	6175-49-1	7254.92	8077.84	5544.96	6831.27	7421.94	7558.15	20661.5	18385.4	18562.2	28212.4	30519.7	45370.2	11714	10678.8	11418.5	5698.99	8458.43	6604.08	30080.5	44856.2	38566.4
Propanoic acid, 2-methyl-, 2-phenylethyl ester	C12H16O2	192.115	104	105	Ester	103-48-0	13240.9	14419.6	11309.1	19396	21223.8	29137.3	113614	117983	121463	183615	180539	294288	9	9	9	8160.14	11716.1	8021.93	223641	374575	297136
Mexiletine	C11H17NO	179.131	44	58	Nitrogen compounds	31828-71-4	4371	2579	2405	3633	3704	2512	10335.9	6314.07	8713.05	12474.8	11300	17281	8895.17	4508.23	6682	3966.02	3544	3956	15271	19735.9	16787
Cyclohexanone, 2-(1-mercapto-1-methylethyl)-5-methyl-	C10H18OS	186.108	69	41	Ketone	38462-22-5	450173	420115	305147	70478.1	58599.8	46412.6	9	9	9	9	9	9	53265.1	54157.2	52427.3	32989.8	31699.5	27028.2	6.28021e+06	8.70425e+06	7.89877e+06
(1R,1aR,2aS,5R,6R,6aS,7aS)-1,6,6a-trimethyldecahydro-1,2a-methanocyclopropa[b]naphthalen-5-ol	C15H24O	220.183	118	105	Alcohol	860769-47-7	74856	70461.3	59742.4	28592	35619.8	42182.8	401090	420542	427687	119278	129023	444873	9	9	9	79356.4	73836.8	67341.4	1.31856e+06	1.85534e+06	1.60717e+06
trans-.alpha.-Bergamotene	C15H24	204.188	119	93	Hydrocarbons	13474-59-4	722275	648156	567467	340375	409681	591236	2.85535e+06	2.70064e+06	2.82549e+06	1.47459e+06	1.53983e+06	3.25411e+06	9	9	9	849191	791726	713990	1.7436e+07	2.50971e+07	2.12845e+07
2,2'-Isopropylidenebis(5-methylfuran)	C13H16O2	204.115	189	204	Ether	59212-75-8	45373.7	41836.1	36333.1	191755	224242	306224	1.96861e+06	2.26406e+06	2.14698e+06	1.69503e+06	1.65177e+06	2.05275e+06	1.68995e+06	1.86942e+06	1.68184e+06	24539.3	27129.7	22822.9	1.66617e+06	2.40747e+06	2.14831e+06
Pentyl octanoate	C13H26O2	214.193	70	145	Ester	638-25-5	6603.29	7156.99	5763.18	5467.56	6543.53	7725.23	961306	777736	706597	470593	456812	747371	231743	259129	253709	13986.9	13757	10650.2	9579.92	14963.7	15661.5
Naphthalene, 1,8-dimethyl-	C12H12	156.094	156	141	Hydrocarbons	569-41-5	3076.49	2397.89	2555.62	3383.35	3754.53	1671.62	59996	48656.4	50421.4	9689.35	12283.5	14306.4	8025.22	10083.7	8936.88	2443.31	2865.94	3128.43	7350.61	11652.7	9166.51
Undecylenic Acid	C11H20O2	184.146	55	41	Acid	112-38-9	387959	340194	353001	188905	214380	333513	1.18457e+06	1.23246e+06	1.0361e+06	371146	369079	498791	1.58103e+06	1.70056e+06	1.69806e+06	310026	395939	285097	2.4576e+06	3.4188e+06	3.00927e+06
Germacrene D	C15H24	204.188	161	105	Hydrocarbons	23986-74-5	430455	408643	321561	872831	1.06382e+06	1.52106e+06	3.06756e+06	3.26323e+06	3.11686e+06	8.18966e+06	8.7557e+06	1.13489e+07	4.13845e+06	4.391e+06	3.9441e+06	1.24429e+06	1.19937e+06	1.14085e+06	5.89135e+06	9.78447e+06	8.3197e+06
.alpha.-Farnesene	C15H24	204.188	41	93	Hydrocarbons	502-61-4	92904.7	93285.8	82854.2	51874.6	61713.2	72928.8	1.58444e+06	1.68015e+06	1.58485e+06	1.45732e+06	1.46836e+06	1.87584e+06	364014	380043	363487	32844.7	31384.6	30499.3	2.61164e+06	3.39961e+06	3.14116e+06
1,4-Methanoazulen-9-ol, decahydro-1,5,5,8a-tetramethyl-, [1R-(1.alpha.,3a.beta.,4.alpha.,8a.beta.,9S*)]-	C15H26O	222.198	204	85	Alcohol	465-24-7	19352.1	23334.4	15694.4	9	9	9	9	9	9	9	9	9	22237	22948.2	22723.8	9	9	9	2595.95	6120.14	3520.57
1H-3a,7-Methanoazulen-5-ol, octahydro-3,8,8-trimethyl-6-methylene-	C15H24O	220.183	95	41	Alcohol	28231-03-0	10248.6	9953.13	9155.36	8738.41	9591.89	8710.52	393227	384447	400150	87748.2	92569.4	141996	44085.1	45767.6	43784.4	9	9	9	9	9	9
Dibenzo-p-dioxin	C12H8O2	184.052	184	128	Ether	262-12-4	5056.82	4106.95	4093.01	4230.2	3841.78	4049.86	263603	264287	270380	310827	326346	497165	3972.87	2182.69	1869.6	9	9	9	9	9	9
Khusimyl methyl ether	C16H26O	234.198	133	91	Hydrocarbons	300349-20-6	9	9	9	7095.21	4206.18	1508.94	10151.9	12574.3	12558	11199.7	13283	22065.5	6365.44	8034.14	6971.79	3222.71	2399.62	3373.53	90949.8	124857	120792
Acetic acid, (1,2,3,4,5,6,7,8-octahydro-3,8,8-trimethylnaphth-2-yl)methyl ester	C16H26O2	250.193	175	105	Ester	314773-27-8	6164.17	4626.7	2805.1	5703.92	5488.42	6379.93	4087.03	4626.78	3642.71	4133.76	3140.11	8050.34	543.026	664.902	411.32	1521.29	1333.2	1621.81	11024.7	18869.5	15706.5
Heptadecane, 2-methyl-	C18H38	254.297	57	71	Hydrocarbons	1560-89-0	31925.2	14998.5	14373.2	14333.9	13145	10043.1	17741.5	19749.2	27258.9	13378.6	18025.1	29236.5	32939.7	36837.7	42706.2	11267.4	15005	7896.68	14309.6	13535	10216.6
3-Cyclohexene-1-methanethiol, .alpha.,.alpha.,4-trimethyl-	C10H18S	170.113	121	136	Sulfur compounds	71159-90-5	96716.2	108752	80786.7	57342.1	63686.6	94828.6	255722	264625	287631	225424	258156	311179	78573.7	92060.5	85959.5	55818.3	52540	47342.9	63544.8	102053	93179.1
TRANS-ANETHOLE	C10H12O	148.089	148	147	Hydrocarbons	4180-23-8	24722.5	25117.8	19831.9	27513.4	27990.8	33435.3	27937.5	29251.7	29310.4	19157.4	19408.8	35795.1	4222.23	3868.81	6522.76	12547.6	12400	10126.6	17812.1	37968.3	32034.2
4-Decenoic acid, methyl ester, Z-	C11H20O2	184.146	74	41	Ester	7367-83-1	14523.8	17976.8	15813.1	7273.6	6912.67	12047	201301	212572	206677	73672	72826.1	83368	19557.9	19463.3	16813.9	8009.89	7145.51	5601.7	13143.8	22048.5	17904.8
p-Mentha-1,8-dien-7-ol	C10H16O	152.12	68	79	Alcohol	536-59-4	148483	153028	112977	105137	102225	107268	43113.9	34661.7	41118.8	17457.5	22657.9	31353	9560.45	12912.1	11500.1	35380.9	33284.1	30578.6	27927.8	42758.7	44629.1
Benzenemethanol, .alpha.-methyl-.alpha.-(1-methyl-2-propenyl)-	C12H16O	176.12	121	77	Alcohol	61967-11-1	56922.9	76391.3	57015.3	32313.4	33687.9	42440.6	160773	200091	205873	32196.2	37987.8	56227.2	8208.03	12848.9	15264.6	9456.45	9374.37	6587.31	130812	213271	182710
Cyclohexene, 4-ethenyl-4-methyl-3-(1-methylethenyl)-1-(1-methylethyl)-, (3R-trans)-	C15H24	204.188	121	93	Hydrocarbons	20307-84-0	26714.4	23863.9	17171	1707.68	2070.78	3605.41	755352	769727	776624	542776	538822	554161	10080.9	11366.9	11026.5	9	9	9	84619.4	157596	122169
3H-3a,7-Methanoazulene, 2,4,5,6,7,8-hexahydro-1,4,9,9-tetramethyl-, [3aR-(3a.alpha.,4.beta.,7.alpha.)]-	C15H24	204.188	204	189	Hydrocarbons	2387-78-2	70330.2	69067.1	56999.5	209505	242680	389475	1.06349e+06	1.11395e+06	1.10649e+06	866658	839487	1.54386e+06	156511	164902	148232	119827	115084	112630	755794	1.29561e+06	1.04345e+06
Tetradecane	C14H30	198.235	57	71	Hydrocarbons	629-59-4	137369	141506	102172	122010	134781	151448	215721	205912	211474	279493	287002	459494	231289	226636	258612	116190	163506	133421	277396	426478	361396
Petasitene	C15H24	204.188	137	121	Hydrocarbons	443124-67-2	9	9	9	9	9	9	28392.9	17156.5	18505.1	43377.5	42465.3	69282.3	9	9	9	9	9	9	51513.1	88810.2	73700.5
Naphthalene, 1,2,3,4-tetrahydro-1,4,6-trimethyl-	C13H18	174.141	159	132	Hydrocarbons	22824-32-4	2908.61	2298.23	3075.63	7908.45	8960.31	14632.7	40995.9	40339.6	44482.7	79687.5	74987.9	80115.1	9	9	9	4424.42	4407.28	3895.96	41225.6	74325	58980.7
Cyclohexanepropanoic Acid, 2-propenyl ester	C12H20O2	196.146	95	55	Ester	2705-87-5	264492	242659	213415	202494	242417	346431	2.56334e+06	2.29461e+06	2.67224e+06	385344	397014	9	9	9	9	211856	202508	185916	6.66808e+06	9.35393e+06	8.16336e+06
Naphthalene, decahydro-1,6-bis(methylene)-4-(1-methylethyl)-, (4.alpha.,4a.alpha.,8a.alpha.)-	C15H24	204.188	81	41	Hydrocarbons	30021-46-6	532329	453325	403444	651649	703240	933982	6.66399e+06	7.18518e+06	6.86332e+06	4.38205e+06	4.38072e+06	5.73993e+06	5.0402e+06	5.31871e+06	4.99709e+06	212443	279099	189502	5.74414e+06	8.20998e+06	7.32302e+06
1-Cyclohexene-1-carboxylic acid, 4-(1-methylethenyl)-	C10H14O2	166.099	68	67	Acid	7694-45-3	570651	472091	342209	304872	250419	170721	3.02786e+07	2.78666e+07	2.76942e+07	3.18918e+06	3.71987e+06	4.33233e+06	88039.7	94879.1	91725.9	64717.5	64325.2	45307.4	101266	157032	134131
Tridecanal	C13H26O	198.198	57	41	Aldehyde	10486-19-8	30018.4	26843.3	23152.8	9	9	9	265079	318249	280475	273258	260131	289476	356332	375019	368108	24134.6	31644.4	24465.9	74762.8	114105	101872
(Z)-1-Methyl-4-(6-methylhept-5-en-2-ylidene)cyclohex-1-ene	C15H24	204.188	93	119	Hydrocarbons	13062-00-5	658116	619214	510790	499369	576123	794188	1.30087e+07	1.41493e+07	1.30018e+07	3.06824e+06	3.18646e+06	4.70657e+06	5.20579e+07	5.41897e+07	5.19963e+07	574227	521252	431254	6.7812e+06	9.74749e+06	8.79953e+06
1-Dodecanol	C12H26O	186.198	55	69	Alcohol	112-53-8	1.21421e+06	1.0032e+06	700063	635971	524442	355030	4.9471e+07	4.58876e+07	4.55729e+07	5.87268e+06	6.8448e+06	7.80962e+06	9	9	9	102380	102189	68423.5	122817	207522	177688
8-Dodecen-1-ol, acetate, (Z)-	C14H26O2	226.193	67	82	Ester	28079-04-1	52714.7	47863.6	41835.5	56187.7	53712.8	43116.4	1.7648e+06	1.74701e+06	1.75502e+06	430448	434169	701853	22003.5	22645.7	19947.6	9	9	9	9	9	9
Tetradecanal	C14H28O	212.214	57	82	Aldehyde	124-25-4	142179	121606	90301.5	163037	151190	124174	8.57586e+06	8.58978e+06	8.41184e+06	9.22807e+06	9.21939e+06	1.36967e+07	125597	81723	73188.7	11307.8	11317.1	7138.83	14588	21696.7	13170.5
Naphthalene, 2,6-dimethyl-	C12H12	156.094	156	141	Hydrocarbons	581-42-0	283562	288029	228410	309396	347441	393740	3.26191e+07	3.31695e+07	3.19866e+07	1.39164e+07	1.35916e+07	1.96944e+07	126931	97902.7	78737.7	34555.2	31819.8	27249.2	127754	196157	162827
1-Heptadecene	C17H34	238.266	41	55	Hydrocarbons	6765-39-5	8282.92	7461.13	4395.6	10432.6	10734.1	7612.69	9921.87	13227.7	8620.11	10393.9	11197.6	14108.9	109120	106542	105238	9	9	9	80226.6	124559	97303.9
Squamulosone	C15H22O	218.167	121	105	Ketone	34413-94-0	9	9	9	9	9	9	32798.6	35122.6	36338.6	56966.3	55894.4	50186	42838.6	47754.4	48579.5	9	9	9	11295	13900.6	12512
Adenine	C5H5N5	135.054	135	108	Nitrogen compounds	73-24-5	9	9	9	9	9	9	68775.4	78860.1	79343.6	71830.2	81474.9	100145	11097.6	10819.9	8624.36	9	9	9	3040.18	5220.39	5738.04
Furan, 2-(1,2-diethoxyethyl)-	C10H16O3	184.11	97	125	Ether	14133-54-1	3.28507e+06	3.27274e+06	2.67328e+06	478937	437372	461185	2.42882e+07	2.02848e+07	2.14686e+07	1.80878e+06	1.86281e+06	2.36765e+06	348162	362695	294885	246208	229398	184119	1.28227e+06	2.09809e+06	1.88802e+06
1H-Cyclopenta[1,3]cyclopropa[1,2]benzene, octahydro-7-methyl-3-methylene-4-(1-methylethyl)-, [3aS-(3a.alpha.,3b.beta.,4.beta.,7.alpha.,7aS*)]-	C15H24	204.188	161	105	Hydrocarbons	13744-15-5	1.07686e+06	1.00462e+06	801224	2.36776e+06	2.75344e+06	4.14398e+06	1.42991e+06	1.51582e+06	1.55128e+06	455816	450176	482060	280837	311046	265793	307072	310767	264251	9	9	9
1-Cyclohexene-1-carboxaldehyde, 4-(1-methylethyl)-	C10H16O	152.12	109	41	Aldehyde	21391-98-0	165511	162762	132469	73381.5	69814	76342.9	384119	388995	404022	96445.2	105282	135685	65920.6	80848.5	75902.6	26742.9	28313	21134.4	343167	562186	491194
Benzene, (2-nitroethyl)-	C8H9NO2	151.063	104	105	Hydrocarbons	6125-24-2	47484.1	43641.1	35576.5	23747.9	24179.2	27593	75623	76125.2	72362.2	32300.8	40487.1	40815.5	8.69679e+06	1.01477e+07	9.72935e+06	23082	20348.3	15042.8	80166.7	132601	111299
4-Pyridinecarboxamide	C6H6N2O	122.048	122	106	Nitrogen compounds	1453-82-3	80321.2	78979.2	61524.2	250204	274375	397574	334878	301970	345435	9	9	9	964782	1.04731e+06	965791	141742	155660	125808	318106	459994	396301
Thiophene, 2-butyl-5-ethyl-	C10H16S	168.097	125	168	Sulfur compounds	54411-06-2	60061.9	56659.1	45729.5	10017.8	10769.8	15739.8	2035.06	3269.27	3957.64	811.87	878.068	1126.8	307537	370679	352355	15767.5	14606.7	12712.7	2609.86	3980.19	4922.99
Ethanone, 1-(3-hydroxyphenyl)-	C8H8O2	136.052	121	93	Ketone	121-71-1	608889	552383	471376	1.07447e+06	1.28285e+06	1.75234e+06	8.18144e+06	8.49254e+06	8.40376e+06	7.17727e+06	8.03535e+06	8.64122e+06	2.08602e+07	2.29846e+07	2.02662e+07	1.22422e+06	1.12102e+06	1.00689e+06	1.11359e+07	1.54745e+07	1.34572e+07
Picolinamide	C6H6N2O	122.048	79	52	Nitrogen compounds	1452-77-3	133414	156381	133262	84591.3	85841.8	90972	768669	732550	735938	147038	156447	191943	81705.8	95002.9	88525.5	23039.7	20540.4	21186.1	292281	467725	412793
Dodecane, 3-methyl-	C13H28	184.219	57	71	Hydrocarbons	17312-57-1	2.27909e+06	2.32467e+06	1.90319e+06	396561	364647	389058	1.53249e+07	1.28763e+07	1.30129e+07	1.47822e+06	1.53203e+06	2.04509e+06	439661	471759	440744	193479	191137	165668	1.05282e+06	1.66432e+06	1.45135e+06
1-Cyclohexene-1-carboxAldehyde, 4-(1-methylethenyl)-	C10H14O	150.104	68	79	Aldehyde	2111-75-3	2.26412e+06	2.2905e+06	1.86305e+06	380195	351619	373411	1.86898e+07	1.53036e+07	1.55952e+07	1.58711e+06	1.60543e+06	2.1418e+06	175237	172803	164205	50353.9	43930.8	37157.8	1.14107e+06	1.83331e+06	1.59279e+06
Phenol, 2-(1,1-dimethylethyl)-	C10H14O	150.104	135	107	Phenol	88-18-6	25266.6	25308	16207.3	5624.92	5164.79	6499.5	9	9	9	9	9	9	12639.4	14726.9	15632.3	9	9	9	91621.3	147310	138201
Undecanol-5	C11H24O	172.183	69	55	Alcohol	37493-70-2	736080	720475	571366	110113	113921	153153	3.89701e+06	3.91226e+06	3.7122e+06	1.06402e+06	1.12905e+06	1.62812e+06	1.46922e+06	1.68151e+06	1.58526e+06	65965.2	63979.6	58784.3	2.18365e+06	3.37541e+06	2.85364e+06
6-Undecanol	C11H24O	172.183	83	55	Alcohol	23708-56-7	5.44293e+06	5.48952e+06	4.50427e+06	894258	826019	882507	4.17503e+07	3.74308e+07	3.86265e+07	3.31193e+06	3.49154e+06	4.6151e+06	379152	354300	314173	146607	129107	105053	2.77283e+06	4.44415e+06	3.88029e+06
1,4-BenzenedicarboxAldehyde	C8H6O2	134.037	134	133	Aldehyde	623-27-8	34978.9	36330.5	29176.7	6868.94	6729.91	7735.24	1789.36	1543.93	2372.61	6213.82	7453.49	8191.46	1472.95	1613.02	1628.11	56561.5	60034.6	43705.6	43063.8	79412.1	65297.1
2,4-Dimethyldodecane	C14H30	198.235	140	85	Hydrocarbons	6117-99-3	114155	115449	96247.9	15958.4	15750.3	15987.7	1.11062e+06	985632	1.12078e+06	75559.7	84954.8	101888	8703.22	6505.39	7146.79	9	9	9	50135.8	88633.4	78633.7
Dodecane, 4,6-dimethyl-	C14H30	198.235	57	71	Hydrocarbons	61141-72-8	35510.5	33985	18455.1	35781.3	29030.6	37143	28850.9	30410.4	30652.1	71102	87904.2	64849.4	103784	101583	102627	31790.2	64908.8	56651.4	142530	238929	192529
Tricyclo[2.2.1.0(2,6)]heptane-3-methanol, 2,3-dimethyl-	C10H16O	152.12	121	93	Alcohol	29550-55-8	3.60742e+06	3.51763e+06	2.76395e+06	68678	59645.6	74628	2.4111e+07	2.53689e+07	2.54105e+07	5.58038e+06	6.36864e+06	8.47523e+06	7.32016e+06	9.03334e+06	8.26881e+06	139544	136624	111825	1.04458e+07	1.85589e+07	1.51531e+07
4,4'-Bitriazolyl	C4H4N6	136.05	136	54	Nitrogen compounds	16227-15-9	3.52215e+06	3.45005e+06	2.67537e+06	108891	96231.7	110624	2.39445e+07	2.53244e+07	2.55696e+07	5.49024e+06	6.32812e+06	8.39762e+06	7.17996e+06	8.90872e+06	8.19424e+06	138829	128171	108878	1.02712e+07	1.88639e+07	1.53026e+07
Hexanoic acid, pentyl ester	C11H22O2	186.162	70	99	Ester	540-07-8	244559	237965	191258	19578.6	17627.7	19268	9	9	9	9	9	9	484116	557153	530667	89971.5	97576	87564.3	9	9	9
1H-Inden-1-one, 2,3-dihydro-	C9H8O	132.058	104	132	Ketone	83-33-0	20115.1	18299.9	14039.2	1703.09	1162.58	1427.62	101326	106198	103752	22936.1	25718.6	35257.4	38365.8	44841.4	41103.7	9	9	9	54850.4	87929.4	72061.2
p-Tolyl isobutyrate	C11H14O2	178.099	108	107	Ester	103-93-5	1.3363e+06	1.31081e+06	1.0309e+06	34526.2	31950.6	39857	8.82529e+06	9.29466e+06	9.14778e+06	2.05482e+06	2.31137e+06	3.13972e+06	2.77513e+06	3.36374e+06	3.08317e+06	74917.8	65322.4	55050.3	4.10278e+06	7.04082e+06	5.80194e+06
3,7,7-Trimethylbicyclo[4.1.0]hept-3-ene-2,5-dione	C10H12O2	164.084	149	93	Ketone	6617-34-1	9	9	9	9	9	9	9	9	9	9	9	9	341957	429569	362170	9	9	9	3734.58	7638.22	6091.55
BenzAldehyde diethylacetal	C11H16O2	180.115	135	107	Aldehyde	774-48-1	1.27421e+06	1.2993e+06	1.00612e+06	598922	525179	578722	1.18411e+06	1.22056e+06	1.34104e+06	280061	385296	453039	330778	439182	386949	170768	160141	139420	1.05347e+06	2.25857e+06	1.85328e+06
Phenol, 2-methyl-5-(1-methylethyl)-	C10H14O	150.104	135	150	Phenol	499-75-2	9	9	9	9	9	9	230894	228029	222504	286393	328839	353698	9	9	9	9	9	9	9	9	9
cis-.beta.-Farnesene	C15H24	204.188	41	69	Hydrocarbons	28973-97-9	367916	361552	309744	465881	549306	815352	1.58735e+06	1.6078e+06	1.50501e+06	1.24658e+06	1.24901e+06	2.00247e+06	2.98191e+06	3.13043e+06	2.91746e+06	897205	895454	821977	1.7492e+06	2.26416e+06	2.06584e+06
Tridecane	C13H28	184.219	57	71	Hydrocarbons	629-50-5	5.10375e+06	4.8961e+06	3.85431e+06	4.83203e+06	5.47826e+06	9.19812e+06	5.24852e+07	5.55143e+07	5.29713e+07	3.76358e+07	3.69582e+07	6.01281e+07	1.17379e+07	1.33362e+07	1.25898e+07	1.5612e+06	1.69409e+06	1.51778e+06	1.7435e+06	2.94327e+06	2.47332e+06
1,3-Cyclopentanedione, 2-acetyl-4-methyl-	C8H10O3	154.063	139	154	Ketone	4056-69-3	37178.7	38885.5	30634.8	11849.1	12585	15928.4	89075	85071.3	99084.8	50550.6	69590.7	92933.4	14666.6	19061.6	17372.9	14803.6	14095.3	11907.1	44136.6	82089.4	67119.3
Ketone, methyl 2,4,5-trimethylpyrrol-3-yl	C9H13NO	151.1	136	151	Nitrogen compounds	19005-95-9	162926	166151	126370	70079.2	64430	71328.8	442062	414110	440013	248966	319180	337067	88333.4	106962	102594	12918.3	12535.3	10132	603103	1.09829e+06	886382
Propanoic acid, 2-methyl-, phenylmethyl ester	C11H14O2	178.099	91	108	Ester	103-28-6	251210	252468	185882	105738	99093.5	115152	4.15898e+06	4.257e+06	4.10985e+06	5.63645e+06	6.17053e+06	8.68344e+06	62908.6	68461.2	68126.9	25806.6	22452.6	19254	156684	301481	230840
Ethanone, 1-(2-aminophenyl)-	C8H9NO	135.068	120	135	Ketone	551-93-9	6034.45	5714.69	3900	4714.49	4218.98	4796.07	13793.1	10974.6	13459.5	2150.49	1558.16	4249.15	9	9	9	4114.63	3543.37	2120	8512.45	16045.6	11961.6
Benzene, (1-nitropropyl)-	C9H11NO2	165.079	91	119	Hydrocarbons	5279-14-1	44181	44961.1	32923.5	60908.7	64458	82188.1	124439	119018	121413	27488	31603.9	54331.6	9	9	9	15883.6	14881.6	13943.9	244938	421145	332772
2(1H)-Naphthalenone, 3,4,5,6,7,8-hexahydro-	C10H14O	150.104	108	93	Ketone	13837-12-2	11249.3	11062.1	10097.3	7292.26	7989.26	9236.62	110750	107669	113451	14461.3	11976.7	26692.6	2272.66	3385.68	3548.02	9566.06	9264.36	7808.66	435880	759227	605471
6-Octenoic Acid, 3,7-dimethyl-	C10H18O2	170.131	69	41	Acid	502-47-6	250145	238825	188723	133588	133529	180969	5.37069e+06	5.56771e+06	5.34217e+06	562542	562570	1.07578e+06	55221.5	59601.4	60450.7	61943.2	70018.3	58676.4	1.27879e+06	2.10541e+06	1.70354e+06
p-Isopropoxyaniline	C9H13NO	151.1	109	151	Nitrogen compounds	7664-66-6	256532	327981	301624	52395.3	45874.2	48827.5	20541.2	20810.4	20528.2	8446.75	10620.4	18339.6	1.2298e+06	1.45677e+06	1.42744e+06	310352	319727	254160	11061.2	12512.6	8406.67
(1Alpha,3beta,4beta)-p-menthane-3,8-diol	C10H20O2	172.146	81	96	Alcohol	3564-95-2	60718.9	61763.1	53280.2	9	9	9	2.34418e+06	2.49252e+06	2.29157e+06	306103	298049	404236	9	9	9	9	9	9	29303.6	46658	31494.7
Hexanoic acid, cyclopentyl ester	C11H20O2	184.146	99	41	Ester	5413-59-2	5804.08	5988.16	3776.03	7185.69	5807.16	6509.32	31366.1	30678	30344.8	20602.1	25230.9	22676.9	35960.2	37021.6	36186.7	6426.65	14263.1	11926.8	32052.4	54371.2	43923.7
1,4-Cyclohexadiene-1-methanol, 4-(1-methylethyl)-	C10H16O	152.12	79	91	Alcohol	22539-72-6	43363.4	42163.6	32192.7	9	9	9	195906	204773	195629	64171.7	66937.3	91245.1	2576.46	2203.11	2075.15	9	9	9	17260.9	29915.3	25435.4
(1R,3aS,8aS)-1,4,4,6-Tetramethyl-1,2,3,3a,4,5,7,8-octahydrocyclopenta[c]pentalene	C15H24	204.188	189	133	Hydrocarbons	871660-96-7	9	9	9	9	9	9	10533.8	10635	10928.7	9	9	9	13260.8	14481	12928.9	9	9	9	9	9	9
1,4-Methano-1H-indene, octahydro-4-methyl-8-methylene-7-(1-methylethyl)-, [1S-(1.alpha.,3a.beta.,4.alpha.,7.alpha.,7a.beta.)]-	C15H24	204.188	108	41	Hydrocarbons	3650-28-0	116860	121866	102792	186934	216208	272217	657257	561780	595718	2.97514e+06	3.0627e+06	3.76715e+06	7303.12	6607.85	4201.67	72543.3	69463.4	63549.5	2.9346e+06	4.73769e+06	3.95593e+06
Naphthalene, 1,2,3,4-tetrahydro-2,6-dimethyl-	C12H16	160.125	118	160	Hydrocarbons	7524-63-2	16419.9	16286.8	13912.7	5119.66	6354.45	6121.45	26359.5	24789.1	20311.1	9128.54	11479	10575.4	3.39926e+06	4.02492e+06	3.86576e+06	8427.82	7510.01	5164.56	26125.5	46758.8	38402.9
Cyclopropanecarboxylic Acid, 2,2-dimethyl-3-(2-methyl-1-propenyl)-, (1R-trans)-	C10H16O2	168.115	109	67	Acid	4638-92-0	116710	124739	93040.1	11988.7	12247.5	13921	80459.3	83025.9	76971.6	23182	26853.2	29667.9	77400.7	94457.8	87603	31949.9	30723.4	23749.9	131238	215554	182963
Neric Acid	C10H16O2	168.115	69	41	Acid	4613-38-1	252483	241496	183314	11078.1	10569.5	10390.5	167027	169696	165217	61016.9	61670.8	116143	177989	188920	182738	80447.6	73743.5	63932.7	1.52102e+06	2.3124e+06	1.96987e+06
Ethyl cyclohexanepropionate	C11H20O2	184.146	101	88	Ester	10094-36-7	15647.7	13788.6	11180.6	2464.7	2397	1933.35	2567.35	2058.38	1966.58	2256.19	2199.65	2979.36	45342.9	57111.4	49718.1	2786.64	3111.7	2796.46	4503.7	6603.86	5662.39
.alpha.-Cubebene	C15H24	204.188	161	105	Hydrocarbons	17699-14-8	117293	117635	83223.5	122791	142743	226401	1.78453e+06	2.0448e+06	2.04196e+06	1.40215e+06	1.36307e+06	2.81237e+06	1.30993e+06	1.4527e+06	1.24089e+06	141141	125104	112022	925728	1.76525e+06	1.38238e+06
Benzenepropanoic acid, ethyl ester	C11H14O2	178.099	104	91	Ester	2021-28-5	2170.56	2571.2	2162.01	9	9	9	7091.7	6514.78	7250.27	9	9	9	6607.76	8257.5	6621.13	2349.74	2009.76	1750.71	3813.04	7681.71	5593.89
.alpha.-Terpinyl acetate	C12H20O2	196.146	136	121	Ester	80-26-2	9	9	9	680.322	426.441	653.963	19365.2	18311	18748.2	9	9	9	17492.1	22529.1	15694.3	5968.08	5428.72	6301.06	6564.7	11746.8	9786.91
Geranic acid	C10H16O2	168.115	69	41	Acid	459-80-3	43523.8	41014.7	39824.3	2770.91	4285.82	5495.6	1.94994e+06	2.07407e+06	1.95087e+06	526896	458649	482050	9	9	9	435.557	311.801	581.135	115072	194093	162744
2-Undecenal, E-	C11H20O	168.151	41	70	Aldehyde	53448-07-0	220956	230923	171442	28729.8	26127.9	30668.8	2.4193e+06	2.51007e+06	2.37734e+06	548227	540563	859612	201678	232256	223215	72301	67773.1	55524.4	49645.3	70930.5	70129.3
Benzene, 1-methoxy-2-nitro-	C7H7NO3	153.043	77	106	Hydrocarbons	91-23-6	39975.4	41032.5	35825.4	9	9	9	810649	784990	771788	195780	200530	291640	34298.3	38411.2	37899.1	13735.8	13069.1	10766.1	32708.1	59107.3	64590.9
Furfuryl hexanoate	C11H16O3	196.11	81	98	Ester	39252-02-3	138967	141936	112904	22350.8	21640.5	23432.3	1.10244e+06	1.10424e+06	1.07843e+06	218116	216361	345460	186218	212420	208610	80084.4	78269	66156.8	68681.3	101562	94205.7
1-Oxaspiro[4.5]dec-6-ene, 2,6,10,10-tetramethyl-	C13H22O	194.167	138	82	Hydrocarbons	36431-72-8	59233.2	58891.5	46513.5	23900.6	22490.7	25874.4	251103	239088	251854	146609	182672	207483	10940.4	12447	12089.2	8734.57	9991.86	7016.65	351029	641443	521478
4-Methoxyformanilide	C8H9NO2	151.063	151	108	Nitrogen compounds	5470-34-8	5471.73	6803.93	5412.8	1911.74	1771.18	1813.77	220232	240642	241761	65736.9	67550.5	81507.1	10509.7	13144.7	12587	4383.35	3757.53	2316.92	7459.76	10818.4	10657.6
1-Undecanol	C11H24O	172.183	55	69	Alcohol	112-42-5	442742	420524	315311	81247	66536	58055	9	9	9	9	9	9	90603	97268	90514	43554	47937	40312	1172516	1612356	1461098
Benzoic acid, 4-amino-, methyl ester	C8H9NO2	151.063	120	151	Ester	619-45-4	9	9	9	9	9	9	9	9	9	9	9	9	9	9	9	935.271	931.466	978.514	539770	753059	659890
2-Octenal, 2-butyl-	C12H22O	182.167	41	55	Alcohol	13019-16-4	123627	123057	99004.2	36184.5	39403.6	36006.3	9	9	9	168891	158359	370401	323822	346025	337626	32363.2	28562.3	24696.4	104061	158367	133630
1H-Cycloprop[e]azulene, decahydro-1,1,4,7-tetramethyl-, [1aR-(1a.alpha.,4.beta.,4a.beta.,7.beta.,7a.beta.,7b.alpha.)]-	C15H26	206.203	41	67	Hydrocarbons	28580-43-0	250679	242360	184292	38404.4	36162.1	27271.3	9	9	9	9	9	9	74225	79199.5	77621.3	46691.1	46897	41419.5	2.31765e+06	3.09858e+06	2.84751e+06
Propanoic acid, 2-methyl-, 3-hydroxy-2,2,4-trimethylpentyl ester	C12H24O3	216.173	71	56	Ester	77-68-9	121454	123881	98973.9	197801	186556	195609	9	9	9	92326.2	94211.2	175211	309331	341647	341339	57738	58775.3	51500.8	30517.9	46577.8	36695.3
Biphenyl	C12H10	154.078	154	153	Hydrocarbons	92-52-4	177436	173916	144569	78827.6	81295.3	89551.7	83789.6	76575.6	91086.4	36279.6	38452.6	54289	77662.6	83851.9	76718.9	30585.7	27938.2	23828.1	31783.4	50164.9	41875.8
Geranyl acetate	C12H20O2	196.146	69	41	Ester	105-87-3	40761.1	38671.8	36233.2	17458.2	22256	35774.9	1.11344e+07	1.14792e+07	1.10332e+07	95163.9	93168.2	187504	84611.7	93252.7	88487.2	31579.7	32712.4	30388.7	101694	157193	137814
2-Nitrophenyl acetate	C8H7NO4	181.038	139	181	Ester	610-69-5	161018	163660	118393	27016.5	27534	37906.9	4127.41	5007.1	4424.27	9	9	9	604289	700499	650179	39380	38080.7	30731.8	6235.59	9230.54	7488.33
1-Butanone, 2-hydroxy-1-phenyl-	C10H12O2	164.084	105	77	Ketone	16183-46-3	1.03239e+06	930409	809603	2.75589e+06	3.02652e+06	4.45124e+06	435344	490515	514501	1.16e+06	1.0774e+06	997526	461990	547513	478089	1.25411e+06	1.27981e+06	1.11459e+06	308466	427084	430229
2H-2,4a-Methanonaphthalene, 1,3,4,5,6,7-hexahydro-1,1,5,5-tetramethyl-, (2S)-	C15H24	204.188	161	41	Hydrocarbons	1135-66-6	983759	897727	762197	2.70752e+06	2.9994e+06	4.37282e+06	506377	561686	575285	795955	773916	1.22135e+06	354995	454136	391484	1.23995e+06	1.23116e+06	1.05873e+06	308075	592232	467720
(1S,5S)-2-Methyl-5-((R)-6-methylhept-5-en-2-yl)bicyclo[3.1.0]hex-2-ene	C15H24	204.188	119	93	Hydrocarbons	159407-35-9	745873	669078	578128	1.79612e+06	2.00787e+06	2.91718e+06	573725	618113	654811	590665	576251	1.05602e+06	1.75492e+06	2.10477e+06	1.82785e+06	820799	796562	687552	533823	883600	759131
Nitroguanidine	CH4N4O2	104.033	58	104	Nitrogen compounds	556-88-7	7643.95	6474.34	6028.97	18059.8	19769.1	28355.3	4383.38	4142.06	4102.25	7902.34	8659	8789.66	8018.05	7832.09	8066.82	7838.37	8766.28	7824.2	2690.23	5171.56	4057.96
Benzenemethanol, 4-methyl-.alpha.-(1-methyl-2-propenyl)-, (R*,R*)-	C12H16O	176.12	121	93	Alcohol	83173-76-6	842237	756678	657831	2.19384e+06	2.40848e+06	3.47841e+06	408866	460712	487983	594188	564953	1.07963e+06	274483	305204	268394	1.01218e+06	1.02262e+06	869461	247316	430276	352916
2-Buten-1-one, 1-(2,6,6-trimethyl-2-cyclohexen-1-yl)-, (E)-	C13H20O	192.151	69	123	Ketone	24720-09-0	146635	145287	112984	354640	406110	603747	145087	152538	133332	203306	195205	377374	209937	246757	226819	191549	197775	175125	139751	248894	195601
2,6-dihydroxy-Benzoic Acid	C7H6O4	154.027	136	108	Acid	303-07-1	15879.9	17451.3	13836.4	27726.7	31934.7	41175	86277.8	80987.3	90725.2	497598	477465	628861	1898.69	1344.09	1116.01	10950.9	10093.1	9691.61	480660	806611	665540
beta-Elemen	C15H24	204.188	81	93	Hydrocarbons	515-13-9	901131	848720	743342	2.52795e+06	2.84801e+06	4.11831e+06	416547	466796	486787	979616	1.02573e+06	1.2906e+06	78607	94610.8	77542.9	1.13779e+06	1.18267e+06	1.0536e+06	404490	716791	576194
Decanoic acid, ethyl ester	C12H24O2	200.178	88	101	Ester	110-38-3	9009.95	7485.96	6912.78	6029.13	5414.2	4867.5	18035	15190.9	16250.6	19564.7	19344.5	35934.4	9560.36	10237.3	11961.9	8350.44	10899.8	7369.73	8268.09	14584.6	11448.2
1H-Cyclopropa[a]naphthalene, 1a,2,3,3a,4,5,6,7b-octahydro-1,1,3a,7-tetramethyl-, [1aR-(1a.alpha.,3a.alpha.,7b.alpha.)]-	C15H24	204.188	189	161	Hydrocarbons	489-29-2	162516	171433	143864	334977	378911	531668	803298	800096	835242	3.19215e+06	3.14713e+06	5.70645e+06	88684.3	98403.1	87465.4	171551	158319	146604	4.3117e+06	7.50768e+06	6.10587e+06
1-ButanAmine, N-(2-pyridinylmethylene)-	C10H14N2	162.116	119	92	Nitrogen compounds	7032-24-8	133608	134701	110550	232183	270157	356008	1.25461e+06	1.25387e+06	1.32882e+06	3.16638e+06	3.28031e+06	4.39052e+06	42354.3	48443.9	43860.2	114624	108352	101440	3.39692e+06	5.54304e+06	4.59756e+06
1H-3a,7-Methanoazulene, 2,3,4,7,8,8a-hexahydro-3,6,8,8-tetramethyl-, [3R-(3.alpha.,3a.beta.,7.beta.,8a.alpha.)]-	C15H24	204.188	119	93	Hydrocarbons	469-61-4	540310	519057	406626	695299	824864	1.19963e+06	4.22474e+06	4.17179e+06	4.36446e+06	1.77371e+06	1.69686e+06	3.61379e+06	1.78668e+07	1.94943e+07	1.81644e+07	570552	604369	515779	4.73878e+06	6.98686e+06	6.04363e+06
Benzene, 1,4-dimethyl-2,5-bis(1-methylethyl)-	C14H22	190.172	175	133	Hydrocarbons	10375-96-9	38618.8	39534.4	33199.7	67444.2	76142.9	101946	213962	215613	221932	794625	780138	1.40954e+06	136630	154218	132943	30425.3	28788.7	26304.1	1.05951e+06	1.86335e+06	1.50467e+06
Bicyclo[5.2.0]nonane, 2-methylene-4,8,8-trimethyl-4-vinyl-	C15H24	204.188	93	133	Hydrocarbons	242794-76-9	347675	338617	279072	675451	779447	1.08522e+06	1.13068e+06	1.15269e+06	1.21805e+06	557276	439575	608868	6.18002e+06	6.61074e+06	6.19339e+06	348757	380839	326398	1.57158e+06	2.34287e+06	2.11054e+06
Methyleugenol	C11H14O2	178.099	178	163	Phenol	93-15-2	183936	223995	180941	1.17611e+06	1.43417e+06	2.15102e+06	459667	504015	578950	1.41725e+06	1.36003e+06	2.93599e+06	20790.3	7597.37	5587.38	560675	564128	513567	183464	320045	225452
Benzene, 1,2,3-trimethoxy-5-methyl-	C10H14O3	182.094	182	167	Hydrocarbons	6443-69-2	945.291	1368.51	894.624	903.687	642.519	656.281	149439	135259	146725	48951.9	48718	61848	18320.5	23913.7	20595.9	1065.02	814.172	763.847	3963.08	5583.9	4616.95
Acetic acid, decyl ester	C12H24O2	200.178	83	97	Ester	112-17-4	6.36896e+06	6.12031e+06	5.13312e+06	4.14871e+06	4.46208e+06	5.04932e+06	3.92157e+08	4.07277e+08	3.84059e+08	7.48748e+07	7.36523e+07	1.20745e+08	1.59978e+06	1.08917e+06	975171	293605	296084	239878	3.43909e+06	4.74298e+06	4.26969e+06
4a(2H)-Naphthalenol, octahydro-4,8a-dimethyl-,(4.alpha.,4a.alpha.,8a.beta.)-	C12H22O	182.167	112	41	Hydrocarbons	19700-21-1	95710.4	87997.7	71108.6	85784.3	93390.3	137958	161120	183910	192077	595500	654787	758909	6.65894e+06	7.23165e+06	6.64844e+06	63257.3	60727.5	54114	1.60319e+06	2.34359e+06	2.07817e+06
Benzo[b]thiophene, 2-ethyl-	C10H10S	162.05	162	147	Sulfur compounds	1196-81-2	40154.7	44161.6	37651.8	152733	186675	277331	93556.3	91355	98037.8	60386.9	57336.3	135205	348471	382340	359540	127807	134276	123061	81551.3	111356	87715.5
[1aR-(1a.alpha.,4.alpha.,4a.beta.,7b.alpha.)]-1a,2,3,4,4a,5,6,7b-octahydro-1,1,4,7-tetramethyl-1H-Cycloprop[e]azulene	C15H24	204.188	204	161	Hydrocarbons	489-40-7	330121	320246	265955	784327	924674	1.49739e+06	1.34194e+06	1.42591e+06	1.38656e+06	615607	589724	1.21011e+06	5.40142e+06	5.73966e+06	5.4041e+06	724239	751837	683234	1.27891e+06	1.99986e+06	1.73252e+06
1R,4R,7R,11R-1,3,4,7-Tetramethyltricyclo[5.3.1.0(4,11)]undec-2-ene	C15H24	204.188	175	189	Hydrocarbons	137235-59-7	153418	155803	120436	2568.39	2965.66	4495.43	8547.43	8207.37	8631.38	35445.4	34180.1	62497.7	68062.2	75958.5	67971.7	876.937	827.246	720.054	11521.1	18036.3	14707
Octanoic acid, 2-pentyl ester	C13H26O2	214.193	127	145	Ester	55193-30-1	932802	935010	728591	10994.4	10429.9	14241.4	6.7358e+06	6.92675e+06	6.52392e+06	2.22435e+06	2.18907e+06	3.26092e+06	127675	132106	122892	19287.4	20073.9	18339.6	15169.6	25804.4	20537.4
2-Butyl-5-propylthiazole	C10H17NS	183.108	141	154	Nitrogen compounds	52414-86-5	906186	919218	736936	10513.6	10631.5	16369.7	3.62833e+07	3.72454e+07	3.52313e+07	1.09741e+07	1.06592e+07	1.55885e+07	51781.8	53962.6	50443.2	19401.5	17404	16811.8	9	9	9
2-Tetradecene, (E)-	C14H28	196.219	55	41	Hydrocarbons	35953-54-9	1.61226e+06	1.55843e+06	1.33461e+06	3.43815e+06	3.83245e+06	5.10677e+06	2.67441e+08	2.78214e+08	2.64495e+08	6.57044e+07	6.48728e+07	1.01508e+08	9	9	9	798603	761505	701444	866244	1.46642e+06	1.24237e+06
.alpha.-Ionone	C13H20O	192.151	121	93	Ketone	127-41-3	688150	697316	542436	1.28645e+06	1.39951e+06	2.15493e+06	4.82367e+06	5.51105e+06	4.28508e+06	2.4059e+06	2.75306e+06	4.11117e+06	1.70677e+07	1.86503e+07	1.71132e+07	602537	559205	523927	4.40341e+06	6.5056e+06	5.62735e+06
Benzenemethanol, 4-hydroxy-	C7H8O2	124.052	95	77	Alcohol	623-05-2	197980	194750	159105	426129	482636	760465	9	9	9	1.19769e+06	1.33715e+06	1.62871e+06	1.04019e+07	1.11458e+07	1.03363e+07	205753	200367	186483	2.94813e+06	4.04336e+06	3.70764e+06
Ionone	C13H20O	192.151	121	93	Ketone	8013-90-9	687672	697473	541917	1.28628e+06	1.39997e+06	2.16917e+06	5.08448e+06	5.95644e+06	4.47272e+06	2.10694e+07	2.33108e+07	3.51582e+07	1.70685e+07	1.86503e+07	1.71132e+07	602459	559126	523830	4.40341e+06	6.50426e+06	5.61805e+06
(E,E)-2,4-Undecadienal	C11H18O	166.136	81	41	Aldehyde	30361-29-6	286851	253669	233559	170608	197813	207583	7.95542e+06	7.30663e+06	6.17177e+06	255499	227490	9	9	9	9	143289	139892	122695	8.85015e+06	1.18035e+07	1.05955e+07
Bicyclo[3.1.1]hept-2-ene, 2,6-dimethyl-6-(4-methyl-3-pentenyl)-	C15H24	204.188	93	41	Hydrocarbons	17699-05-7	994101	884811	809286	272906	326808	486681	6.47509e+07	6.29822e+07	6.17537e+07	987342	1.06438e+06	9	9	9	9	429211	418368	369088	3.08306e+07	4.21799e+07	3.7681e+07
cis-.alpha.-Bergamotene	C15H24	204.188	119	93	Hydrocarbons	18252-46-5	7.58768e+06	7.51812e+06	5.99036e+06	160964	193227	263821	582875	563312	522894	1.20592e+06	1.13109e+06	2.20008e+06	2.71089e+06	2.7207e+06	2.46826e+06	146992	139578	130797	672929	1.03422e+06	900674
2-Cyclohexen-1-one, 4-hydroxy-3-methyl-6-(1-methylethyl)-, trans-	C10H16O2	168.115	98	126	Ketone	55955-53-8	7975.9	7861.75	5487.49	2266.46	2671.63	2043.18	9	9	9	25726	28727.6	50278.3	9	9	9	1766.65	1743.35	966.249	26824.7	34880.9	30767.8
1H-Cyclopropa[a]naphthalene, 1a,2,3,5,6,7,7a,7b-octahydro-1,1,7,7a-tetramethyl-, [1aR-(1a.alpha.,7.alpha.,7a.alpha.,7b.alpha.)]-	C15H24	204.188	161	41	Hydrocarbons	17334-55-3	1.00817e+06	941392	806832	592760	728835	1.04073e+06	3.67131e+06	4.76029e+06	3.72105e+06	2.77818e+06	2.90417e+06	5.39986e+06	5.83813e+06	6.63857e+06	5.91553e+06	1.43832e+06	1.31823e+06	1.15834e+06	2.43257e+07	3.69267e+07	3.16285e+07
2-Propenoic Acid, 3-phenyl-	C9H8O2	148.052	147	148	Acid	621-82-9	915333	854061	728536	574171	666490	948327	619054	540792	518734	1.95219e+06	2.11721e+06	3.98377e+06	9	9	9	1.33019e+06	1.2324e+06	1.12599e+06	1.71378e+07	2.52698e+07	2.17037e+07
2-Hydroxymethylbenzimidazole	C8H8N2O	148.064	148	147	Nitrogen compounds	22128-99-0	130893	121665	99799.1	645968	751501	1.07728e+06	805896	752872	838930	156402	147750	277076	752414	857358	764405	244156	230665	205614	57822.3	94676.4	63903.1
Bicyclo[7.2.0]undec-4-ene, 4,11,11-trimethyl-8-methylene-,[1R-(1R*,4Z,9S*)]-	C15H24	204.188	41	93	Hydrocarbons	118-65-0	110449	110210	88204.9	129805	148814	186468	358870	354353	342790	1.09075e+06	1.06825e+06	1.67213e+06	60094.8	61751.2	65156.3	62670.4	74837.1	65389.7	1.34125e+06	2.01164e+06	1.71683e+06
1H-Pyrrolizine-1-methanol, hexahydro-7-hydroxy-, [1S-(1.alpha.,7.alpha.,7a.beta.)]-	C8H15NO2	157.11	82	113	Nitrogen compounds	520-62-7	7.25454e+06	6.95285e+06	5.76401e+06	7.29064e+06	7.81973e+06	8.91017e+06	2.52368e+08	2.54312e+08	2.54375e+08	1.44147e+08	1.41542e+08	2.29756e+08	2.44057e+06	1.52132e+06	1.22704e+06	493089	498916	402533	3.35799e+06	4.6564e+06	4.17578e+06
Octanoic acid, 3-methylbutyl ester	C13H26O2	214.193	70	127	Ester	2035-99-6	30340.6	30046.5	26426.4	40898.6	48890	71323.7	291886	301287	295507	325147	312044	320507	629945	667800	622238	68122.2	67695.5	61647	350484	485524	429651
Benzyl angelate	C12H14O2	190.099	91	83	Ester	37526-87-7	1.43618e+06	1.3874e+06	1.18323e+06	1.87024e+06	2.22873e+06	3.19804e+06	5.77187e+06	6.35005e+06	6.05103e+06	7.19883e+06	8.08501e+06	8.1367e+06	1.1684e+07	1.24709e+07	1.13783e+07	3.50376e+06	3.39818e+06	3.08356e+06	6.5057e+06	8.99593e+06	8.09807e+06
Quinoline, 2,7-dimethyl-	C11H11N	157.089	157	156	Nitrogen compounds	93-37-8	481781	487061	387359	10620.5	12613.3	14362.9	2.71443e+06	2.66997e+06	2.68331e+06	1.89152e+06	1.7635e+06	2.65203e+06	25944	29380.9	25883.7	22667.5	22320.9	18559.2	17192	25428.1	20657.3
Megastigmatrienone	C13H18O	190.136	190	148	Ketone	38818-55-2	124230	114545	97570.9	6843.5	8460.76	12791	208516	245560	212054	79852.7	91626.5	154331	929769	1.02552e+06	981045	38108.4	37119.2	30848.6	9	9	9
3-Buten-2-ol, 4-(2,6,6-trimethyl-2-cyclohexen-1-yl)-, (3E)-	C13H22O	194.167	95	138	Alcohol	25312-34-9	576733	457006	413732	444370	412851	496619	6.1482e+06	6.79042e+06	6.5513e+06	3.4088e+06	3.64829e+06	5.0769e+06	5.35954e+06	5.7024e+06	5.26123e+06	179587	288447	179108	5.03798e+06	7.06725e+06	6.37377e+06
Valerena-4,7(11)-diene	C15H24	204.188	105	204	Hydrocarbons	351222-66-7	81622.3	76073.8	68810.5	362235	427565	570214	2.56921e+06	2.91293e+06	2.7313e+06	1.95641e+06	2.1152e+06	3.2358e+06	1.60299e+06	1.73001e+06	1.56499e+06	32212	36508.3	27446.9	2.66259e+06	3.89658e+06	3.38257e+06
Cyclohexane, 1-(1,5-dimethylhexyl)-4-methyl-	C15H30	210.235	97	96	Hydrocarbons	29799-19-7	204470	187446	150405	125720	103338	111790	1.27692e+06	1.41347e+06	1.38594e+06	979585	1.15129e+06	1.10116e+06	1.01727e+06	1.0621e+06	997565	57922.8	88485.2	53449.2	927125	1.27701e+06	1.1517e+06
1(2H)-Naphthalenone, octahydro-4-hydroxy-, trans-	C10H16O2	168.115	109	81	Ketone	21766-50-7	654462	511373	463888	453052	394982	448335	3.33775e+06	3.7663e+06	3.71067e+06	1.84621e+06	2.10892e+06	2.62879e+06	2.50333e+06	2.7051e+06	2.44986e+06	197541	314839	189214	2.68805e+06	3.82337e+06	3.42068e+06
(1R,4R,4aS,8aR)-4,7-Dimethyl-1-(prop-1-en-2-yl)-1,2,3,4,4a,5,6,8a-octahydronaphthalene	C15H24	204.188	119	121	Hydrocarbons	92692-39-2	70236.2	64777.3	57840.9	316266	385970	521650	2.23208e+06	2.52751e+06	2.3823e+06	1.58787e+06	1.75462e+06	2.61994e+06	1.47301e+06	1.65002e+06	1.47278e+06	27218.5	30417.3	25140.8	2.31407e+06	3.2666e+06	2.97232e+06
Tetradecane, 2-methyl-	C15H32	212.25	57	71	Hydrocarbons	1560-95-8	23146	18229.6	19734.1	47456	52941.3	72513.1	262167	285989	268571	135802	135310	214703	184170	180859	165040	15877.3	23885.1	16143.8	322274	460720	411346
Iridomyrmecin	C10H16O2	168.115	95	109	Ketone	485-43-8	22245.6	17113.8	12091.4	20669.3	25298.7	34620.4	196096	225870	226712	257138	264803	269520	1.56928e+06	1.68126e+06	1.57402e+06	5813.85	4694.53	4418.59	7.81087e+06	1.09669e+07	9.94662e+06
Benzene, [1-[[1-(1-methylethyl)-3-butenyl]oxy]ethyl]-, [S-(R*,R*)]-	C15H22O	218.167	105	106	Hydrocarbons	98088-51-8	42367.2	31120.8	23676.8	41451.2	41336.1	58295.2	317376	398608	337294	310393	313499	325131	1.39018e+06	1.46579e+06	1.35984e+06	9	9	9	1.47236e+07	2.07366e+07	1.85812e+07
Methylparaben	C8H8O3	152.047	121	152	Ester	99-76-3	95969.6	58884	46284.6	62363.7	79134	101909	677119	848526	729166	582892	574352	731490	1.89756e+06	2.02663e+06	1.86754e+06	9	9	9	4.08621e+07	5.79522e+07	5.27544e+07
Diisopropyl adipate	C12H22O4	230.152	129	100	Ester	6938-94-9	9	9	9	3876.16	4314.98	5669.54	13098.2	12383.2	13315	9274.84	8961.44	16803.1	106969	119286	113414	4979.24	6420.08	3597.69	659034	930592	839913
3-(4-Isopropylphenyl)-2-methylpropionAldehyde	C13H18O	190.136	133	190	Aldehyde	103-95-7	250074	219444	193005	27234.5	35036.1	51614.7	251508	309726	269566	163602	186529	245654	1.40627e+06	1.52122e+06	1.42366e+06	61526.7	63673.7	53622.2	4.6028e+06	6.56568e+06	5.95336e+06
trans-O-Dithiane-4,5-diol	C4H8O2S2	151.997	152	108	Sulfur compounds	14193-38-5	9	9	9	9	9	9	35896.7	42373.1	37885.3	9	9	9	5170.36	4628.69	6166.1	9	9	9	61593	86150.5	80660.2
Precocene I	C12H14O2	190.099	175	190	Ether	17598-02-6	121378	115798	96164.8	11733.8	13354.4	19971.3	153555	193100	172454	90163.6	95788.4	141996	707087	771005	700759	39538.1	40142.8	34623.1	1.86424e+06	2.86981e+06	2.57476e+06
8-Dodecen-1-ol, (Z)-	C12H24O	184.183	55	67	Alcohol	40642-40-8	9	9	9	9	9	9	9	9	9	9	9	9	534944	557053	528239	9	9	9	3.22476e+06	4.14561e+06	3.81814e+06
1-Isopropyl-4,7-dimethyl-1,2,3,5,6,8a-hexahydronaphthalene	C15H24	204.188	161	119	Hydrocarbons	16729-01-4	677757	632453	532340	105272	128709	181022	518812	580539	499061	9	9	9	1.85214e+06	1.88407e+06	1.79355e+06	134715	128841	117837	9.23364e+06	1.38388e+07	1.23378e+07
Ethanone, 1-(2,4-dihydroxyphenyl)-	C8H8O3	152.047	137	152	Ketone	89-84-9	95960.2	98916.7	79881.1	49033.5	46924.3	54282.2	158531	162884	180617	60207.1	67155.2	83045.9	18911.5	22433.7	21197.6	24045.1	22685.2	20489.8	310868	530105	456957
Spiro[4.5]dec-7-ene, 1,8-dimethyl-4-(1-methylethenyl)-, [1S-(1.alpha.,4.beta.,5.alpha.)]-	C15H24	204.188	119	121	Hydrocarbons	24048-44-0	888620	813743	697895	86132.9	103548	143776	1.10284e+06	1.25172e+06	1.24381e+06	358859	436395	725875	5.28962e+06	5.72828e+06	5.51842e+06	257464	251492	222110	9	9	9
Eremophilene	C15H24	204.188	107	161	Hydrocarbons	10219-75-7	1.1688e+06	995895	1.06238e+06	1.17619e+06	1.15279e+06	1.23371e+06	2.11095e+06	2.12806e+06	2.03983e+06	3.1799e+06	3.50841e+06	5.30037e+06	3.64544e+06	3.95532e+06	4.01654e+06	770987	1.00723e+06	680561	3.97663e+06	5.53255e+06	5.36645e+06
(1S,4aR,7R)-1,4a-Dimethyl-7-(prop-1-en-2-yl)-1,2,3,4,4a,5,6,7-octahydronaphthalene	C15H24	204.188	108	91	Hydrocarbons	52026-55-8	237837	226144	191555	400988	480455	666403	1.54675e+06	1.68759e+06	1.63536e+06	1.74785e+06	1.81099e+06	1.81455e+06	3.83518e+06	4.23727e+06	3.76243e+06	527796	495915	439460	2.06859e+06	2.8572e+06	2.52403e+06
Pyrolo[3,2-d]pyrimidin-2,4(1H,3H)-dione	C6H5N3O2	151.038	151	152	Nitrogen compounds	65996-50-1	4594.77	2868.33	2743.79	4359.96	4108.79	4334.13	11095.2	8400.18	10141.8	5543.16	7826.1	7723.52	9	9	9	5815.44	3420.67	2099.96	7088.2	10874.8	8549.67
2,4-Decadienoic acid, ethyl ester, (E,Z)-	C12H20O2	196.146	125	97	Ester	3025-30-7	123271	100326	73331.6	68861.1	55917.1	35988.5	1.04725e+07	9.49813e+06	9.81198e+06	739505	971443	1.03982e+06	9	9	9	7416.67	7400.33	3999.52	6238.8	10203.1	8554.97
3,5,11-Eudesmatriene	C15H22	202.172	202	187	Hydrocarbons	193615-07-5	18255.4	21169.6	16724.8	8857.57	8814.33	8865.43	25475.6	27006.5	25248.1	10155.9	10520.9	21287.3	75355.1	85522.3	86024.6	12134.9	13882.4	12219.4	149821	219159	199601
1-Pentanol, 5-[(tetrahydro-2H-pyran-2-yl)oxy]-	C10H20O3	188.141	85	69	Alcohol	76102-74-4	4612.55	5588.05	4919.85	3236.92	3013.86	5216.62	221900	175193	168725	81884.5	74230.1	125990	45109.3	47668.9	48039	4763.26	5333.27	4276.89	5876.21	9380.68	9514.85
3-Cyclohexene-1-ethanol, .beta.,4-dimethyl-	C10H18O	154.136	94	93	Alcohol	18479-68-0	58459	59096	43324.7	42467.2	39173.5	45133.2	54215.2	54849	53369.2	30821.7	36253.3	49655.1	9	9	9	21145.6	21160	18093	9	9	9
Bicyclo[7.2.0]undecane, 10,10-dimethyl-2,6-bis(methylene)-, [1S-(1R*,9S*)]-	C15H24	204.188	120	41	Hydrocarbons	136296-38-3	351339	271202	318983	9	9	9	112123	124148	111340	9	9	9	1938122	2107474	2046662	222157	283376	180529	638046	925353	804127
10,10-Dimethyl-2,6-dimethylenebicyclo[7.2.0]undecane	C15H24	204.188	120	69	Hydrocarbons	357414-37-0	407571	380680	321458	668429	752001	1.08478e+06	3.64619e+06	4.17063e+06	3.9438e+06	3.41729e+06	3.2907e+06	4.49941e+06	9.21298e+06	1.02203e+07	9.02406e+06	917050	844723	762724	4.87521e+06	6.72649e+06	5.90007e+06
[1S-(1.alpha.,7.alpha.,8a.beta.)]-1,2,3,5,6,7,8,8a-octahydro-1,4-dimethyl-7-(1-methylethenyl)-Azulene	C15H24	204.188	107	93	Hydrocarbons	3691-11-0	267477	283355	233309	944953	1.0695e+06	1.39318e+06	6.91629e+06	7.38832e+06	7.4011e+06	7.80184e+06	8.41479e+06	1.05248e+07	1.03959e+06	993676	928843	277032	263653	233210	1.6008e+07	2.24843e+07	2.06937e+07
(1S,5S,6R)-6-Methyl-2-methylene-6-(4-methylpent-3-en-1-yl)bicyclo[3.1.1]heptane	C15H24	204.188	69	93	Hydrocarbons	15438-94-5	676871	683229	552658	679098	711397	855675	734775	829723	744040	1.77243e+06	1.80949e+06	2.33455e+06	9	9	9	153139	154616	129427	2.90122e+06	3.99619e+06	3.68138e+06
Dodecanoic acid, ethyl ester	C14H28O2	228.209	88	101	Ester	106-33-2	4200.32	3409.35	2955.78	1504.46	1331.09	1259.49	72169.1	75053.3	74429.1	26851.2	24736.1	53910.8	6628.48	6526.18	6304.38	2735.61	2486.03	2314.48	5729.79	7065.23	6711.74
(5R,10R)-10-Methyl-6-methylene-2-(propan-2-ylidene)spiro[4.5]dec-7-ene	C15H22	202.172	134	91	Hydrocarbons	28908-27-2	9	9	9	9	9	9	1.31362e+06	1.26152e+06	1.24318e+06	2.02664e+06	2.234e+06	2.78328e+06	9	9	9	9	9	9	2.36842e+06	3.24808e+06	3.00301e+06
Diethylpropion	C13H19NO	205.147	100	59	Nitrogen compounds	90-84-6	9843.99	8708.89	7820.14	9788.09	11886.6	16688	150103	161043	147059	238054	261478	377151	34515.4	37571.4	36139.4	17139.2	19112.1	16850.4	23098.7	30322.8	27764.6
Pentadecane	C15H32	212.25	57	71	Hydrocarbons	629-62-9	818258	846352	737261	906198	1.0562e+06	1.48373e+06	1.09977e+07	1.16589e+07	1.06618e+07	1.69256e+07	1.71537e+07	2.59668e+07	2.61783e+06	2.73312e+06	2.74926e+06	1.39191e+06	1.49314e+06	1.31492e+06	1.31008e+06	1.85518e+06	1.64252e+06
Hexa-2,4-diyn-1-ylbenzene	C12H10	154.078	153	152	Hydrocarbons	520-74-1	1.11686e+06	1.23855e+06	1.00114e+06	785634	828424	834251	92823.8	100509	98840.1	3793.18	3537.85	4190.93	53837.2	60571.3	56112.9	9	9	9	41572	57745.7	53485.2
Benzene, (1-methyl-1-propylpentyl)-	C15H24	204.188	105	91	Hydrocarbons	54932-91-1	748717	757618	648584	1.23219e+06	1.38173e+06	1.77441e+06	4.94065e+06	5.29517e+06	5.17247e+06	6.31912e+06	6.78275e+06	9.23174e+06	2.7035e+06	2.90798e+06	2.72133e+06	716706	675876	615845	1.47334e+07	2.08025e+07	1.87686e+07
1-methyl-4-(1,2,2-trimethylcyclopentyl)cyclohexa-1,3-diene	C15H24	204.188	119	204	Hydrocarbons	29621-78-1	246290	250407	218421	109842	125157	142623	5.37856e+06	5.85501e+06	5.86947e+06	5.6574e+06	6.17363e+06	7.95445e+06	3.94769e+06	4.1403e+06	4.01569e+06	131935	124842	110760	1.00944e+07	1.45127e+07	1.31319e+07
Geranyl isobutyrate	C14H24O2	224.178	69	68	Ester	2345-26-8	443877	426779	343285	349379	415951	547920	7.38584e+06	7.88966e+06	7.29401e+06	1.32428e+06	1.3083e+06	2.07746e+06	3.10944e+07	3.19966e+07	3.09213e+07	394703	361750	297121	3.62948e+06	5.16728e+06	4.58129e+06
Ethanol, 2-(4-chlorophenyl)amino-	C8H10ClNO	171.045	140	142	Alcohol	2933-81-5	528.684	1446.59	805.138	9	9	9	5434.58	6224.97	16239.3	4594.78	3757.71	4548.94	2755.18	2330.86	2738.4	1689.77	2092.98	1533.69	16194.3	22441.3	19368.9
(1R,5S)-1,8-Dimethyl-4-(propan-2-ylidene)spiro[4.5]dec-7-ene	C15H24	204.188	121	136	Hydrocarbons	28400-12-6	429061	429802	343062	322317	371577	511328	3.64975e+06	4.03887e+06	3.66354e+06	1.60141e+06	1.71292e+06	2.49056e+06	2.42159e+07	2.56163e+07	2.40501e+07	459168	435384	374054	3.64858e+06	4.80921e+06	4.5955e+06
.alpha.-Irone	C14H22O	206.167	121	93	Ketone	79-69-6	82653.9	81623.8	65258.4	67068.8	77623.6	97485.8	454903	516979	470717	347913	382091	539902	1.41099e+06	1.41568e+06	1.26844e+06	62758.1	58237.1	55268.6	688743	1.09741e+06	977687
2-Naphthalenol	C10H8O	144.058	144	115	Phenol	135-19-3	9	9	9	823.688	1010.05	1366.87	10207.7	11514.7	11521.4	11510.7	11491.3	17840.2	9	9	9	9	9	9	16899.1	23886.4	20671.5
7-Octylidenebicyclo[4.1.0]heptane	C15H26	206.203	135	93	Hydrocarbons	82253-11-0	25431.2	29247.7	21080	39983.8	46476.1	59022	264149	298590	281602	286595	316180	475735	440936	457476	394276	29633.2	27818.6	24185	523288	848127	761293
Naphthalene, 1,2,3,4-tetrahydro-1,6-dimethyl-4-(1-methylethyl)-, (1S-cis)-	C15H22	202.172	159	160	Hydrocarbons	483-77-2	4796.85	5741.05	5428.1	9705.54	12671.2	14426.5	19533.2	18812	21226.2	37923.7	43351.1	65266.4	12985.1	11327.6	8088.63	4890.46	4404.37	5479.63	80522.9	127638	118361
5,6-Dihydro-5-methyluracil	C5H8N2O2	128.059	42	128	Nitrogen compounds	696-04-8	9	9	9	2350.35	1404.24	3512.46	12991	11849.1	13201	15477	13094.2	20563.6	17951.1	19378	16954	2297.35	794.08	1925.34	25078	39469.9	32255.7
Anabasine	C10H14N2	162.116	84	105	Nitrogen compounds	494-52-0	22582.3	23826	17978.5	17323	15588.6	17714.5	561299	593866	595272	87861.6	89315.1	115028	5241.78	6416.71	6707.1	5338.37	5054.34	4927.13	55802.5	85419.1	72793.9
(E)-1-Methyl-4-(6-methylhept-5-en-2-ylidene)cyclohex-1-ene	C15H24	204.188	93	107	Hydrocarbons	53585-13-0	147023	147501	111549	230654	265082	348180	752015	782278	746476	591948	636166	976652	508176	578042	514103	48595.7	44929.3	43194.6	798890	1.29621e+06	1.10009e+06
1-Iodoundecane	C11H23I	282.084	57	41	Others	4282-44-4	54623.6	55699.1	40994.8	59774.7	65235.3	77936.6	1.73248e+06	1.73514e+06	1.63881e+06	164155	161474	291935	120804	125580	119333	16775.7	20273.1	14356.9	100660	154296	131947
(2S,3S,6S)-6-Isopropyl-3-methyl-2-(prop-1-en-2-yl)-3-vinylcyclohexanone	C15H24O	220.183	150	69	Ketone	21698-44-2	9	9	9	9	9	9	73216.7	85441.5	80965.7	80183.6	84973.2	116103	61629.7	69435.6	56652.4	38967.1	35000.1	34021.1	445222	661002	602796
(2R,3R,6S)-6-Isopropyl-3-methyl-2-(prop-1-en-2-yl)-3-vinylcyclohexanone	C15H24O	220.183	150	151	Ketone	39020-72-9	6073.16	6874.83	6337.11	4432.25	4477.7	7102.76	3042.66	3842.14	3374.35	23721.1	26664.8	48832.7	2247.01	3137.99	2648.41	4424.68	4428.33	4259.22	116343	176360	155595
Farnesene epoxide, E-	C15H24O	220.183	41	119	Ether	83637-40-5	35747.8	35296	27360.5	30199.7	30251.7	25374.1	18541.7	26080.5	11870.3	9	9	9	77975.3	81598.9	79931.4	26580.1	23854.5	19191	931078	1.16958e+06	1.08514e+06
(1S,4R,7S,8R,11R,13R)-4,7,11-Trimethyl-5-oxatetracyclo[5.4.2.01,8.04,13]tridecane	C15H24O	220.183	41	82	Ester	18319-31-8	57926.3	57226.6	42265.4	133555	157680	203138	27639.2	29307.3	24038.6	37835	36305.5	68836.6	5.05975e+06	5.14839e+06	4.88553e+06	39586	29133.1	21164.9	83673.5	139094	111373
n-Capric acid isobutyl ester	C14H28O2	228.209	56	57	Ester	30673-38-2	8874.02	8198.09	7516.94	20008.3	24171	30784.7	9	9	9	9	9	9	949633	974902	916835	5935.41	5696.69	3010.75	10539.3	18263	15795.8
Cyclohexanemethanol, 4-ethenyl-.alpha.,.alpha.,4-trimethyl-3-(1-methylethenyl)-, [1R-(1.alpha.,3.alpha.,4.beta.)]-	C15H26O	222.198	59	93	Alcohol	639-99-6	1300.7	1880.74	1005.66	1593.69	1517	1612	9	9	9	9	9	9	38916	40189	37930	9	9	9	2164	3456	3214
4-Aminobenzoic acid	C7H7NO2	137.048	120	137	Acid	150-13-0	57574	55029	43258	138126	164388	199621	38974	44326	39131	72390.7	84566.8	83486	8998935	9276339	8538508	36772	31110	21841	98164	164619	133858
1-NaphthalenecarboxAldehyde	C11H8O	156.058	156	127	Aldehyde	66-77-3	1350.79	1662.05	1175.01	2056.28	2134.99	2691.91	697.053	1451.6	1698.17	1765.19	2022.97	2432.87	59082.8	63510.1	55927.1	2622	2065.02	2383.44	3044.81	5067.62	3464.62
Benzene, 1-methyl-3,5-dinitro-	C7H6N2O4	182.033	182	89	Hydrocarbons	618-85-9	5081.68	5424.25	5038.08	1947.93	2744.61	2531.87	5578.89	4897.53	5029.27	3045.01	2918.13	4244.06	3541.2	4380.69	3983.97	3724.71	3351.67	3283.76	2586.8	4138.78	3538.37
3-Buten-2-one, 4-(2,5,6,6-tetramethyl-1-cyclohexen-1-yl)-	C14H22O	206.167	191	41	Ketone	79-70-9	1258	1223	2102	2977	2734	4934	9	9	9	2284	1993.37	2006	195479	206566	184784	2880	2393	1454	9	9	9
1-Pentanone, 1-(p-anisyl)-3-methyl-	C13H18O2	206.131	135	150	Ketone	66333-82-2	51621.6	52821.8	40683.6	119395	142227	169749	31425.6	35049.5	30240.2	23948.7	26546.8	40223.3	8.44736e+06	8.78194e+06	7.97442e+06	31965.5	26511.5	17193.4	78234.2	119248	101929
Benzene, 1-methyl-4-(1,2,2-trimethylcyclopentyl)-, (R)-	C15H22	202.172	132	131	Hydrocarbons	16982-00-6	18429.8	21149	18194	8205.13	9298.32	10410.7	135512	153711	177778	153584	183605	210717	9	9	9	4825	4825.21	3956.33	1.00199e+06	1.44282e+06	1.32797e+06
Cyclohexene, 3-(1,5-dimethyl-4-hexenyl)-6-methylene-, [S-(R*,S*)]-	C15H24	204.188	69	41	Hydrocarbons	20307-83-9	32509	37640	28733	14836	21125	28129	201490	244202	231740	170180	173545	271827	176425	177069	152057	14189	16836	15643	294027	455147	374306
1-Penten-3-one, 1-(4-methoxyphenyl)-4-methyl-	C13H16O2	204.115	161	204	Ketone	103-13-9	53430.9	56836.8	45473.6	26173.4	29896	31663	27187.5	28848.8	26928.3	3102.92	2582.18	4324.66	27495.6	25962.7	26562.7	97184	102286	90460.6	9	9	9
Octanoic acid, 3-hexenyl ester, (Z)-	C14H26O2	226.193	82	67	Ester	61444-41-5	9	9	9	19085.3	17760.3	16102.5	232144	210649	216258	83421.3	84694	194083	64912.6	69200.2	68061	15783.1	15197.8	13272.7	66480.3	103375	87494.5
N-Methyl-3,4-methylenedioxyamphetAmine	C11H15NO2	193.11	58	135	Nitrogen compounds	42542-10-9	4672.2	4051.46	3139.81	4776.99	4061.51	3810.1	9	9	9	2094.01	2208.22	4855.69	11047.9	10915.4	12450.6	4144.85	4140.99	4386.03	4769.74	7467.08	6558.85
4-Sec-butyl-2-tert-butylphenol	C14H22O	206.167	177	191	Phenol	52184-13-1	11329.7	10705.8	8984.44	6733.4	5859.08	5967.87	5679.91	4650.14	5239.07	5059.93	4418.31	8759.67	23228.3	25801.3	23599.4	24440.4	24175.8	20410.1	21667	33582.8	30259.6
1,3-Pentanedione, 4,4-dimethyl-1-phenyl-	C13H16O2	204.115	147	69	Ketone	13988-67-5	9800.27	7217.15	6015.72	10803.7	9854.86	9633.3	9158.03	9605.06	8415.29	40225.6	39161	99800	24483.4	24036.3	22984.6	11460.8	11018.5	7977.21	5121.98	7692.73	6593.7
2-Butenal, 2-methyl-4-(2,6,6-trimethyl-1-cyclohexen-1-yl)-	C14H22O	206.167	107	123	Aldehyde	3155-71-3	87343.4	89753.3	69430	60955.9	57964.1	48221.2	603223	566499	566369	215232	225087	507390	176434	185996	181764	56513.6	51164.1	43646.6	274691	433862	373103
2H-2a,7-Methanoazuleno[5,6-b]oxirene, octahydro-3,6,6,7a-tetramethyl-	C15H24O	220.183	205	220	Ether	29597-36-2	239529	267062	206565	198790	186719	167998	2.05538e+06	1.96907e+06	1.96578e+06	729627	766048	1.77863e+06	600695	666097	611686	159450	138286	119628	684562	1.13817e+06	970546
Cadina-1(10),6,8-triene	C15H22	202.172	187	159	Hydrocarbons	1460-96-4	4385.5	5461.45	4025.96	2142.96	2400.56	2640.9	7386.01	8486.02	7097.37	14533.1	14446	32982.2	233453	252596	267875	4373.74	2467.49	3165.68	18136	26383.2	24223.4
Biuret, 1-[(dimethylamino)methylene]-	C5H10N4O2	158.08	99	44	Nitrogen compounds	10264-58-1	7549.29	5832.31	5915.95	6173.03	4861.26	4627.6	38981.3	37104.1	36178	12370.3	13358.1	29733.2	9409.59	10210.8	10127.7	5951.9	6917.57	4817.25	11828.9	18176.5	16256.8
Plumbagin	C11H8O3	188.047	188	131	Phenol	481-42-5	25466.4	24305.5	21007.3	6893.32	7953.72	6668.72	7801.7	8393.7	8517.24	7008.05	7738.94	16566.5	17889.1	19112.9	17875.9	7901.33	6891.76	6146.65	112524	168112	149412
.alpha.-Dehydro-ar-himachalene	C15H20	200.157	157	185	Hydrocarbons	78204-62-3	31409	33635.4	23136.9	16577.2	18454.9	24033.7	103580	111015	112324	28649.5	32610.8	58486.9	367912	398599	381863	35468.9	37981.6	34146.9	75049.6	104183	102322
Spiro[4.5]decan-7-one, 1,8-dimethyl-4-(1-methylethyl)-	C15H26O	222.198	41	111	Ketone	39510-26-4	19748.2	16046.8	13454.9	11229.2	12217.8	12033.6	354894	374208	357802	480797	487188	767686	128319	126295	146869	8401.02	11316	7762.64	47262.6	60819.2	60525.3
Fenobucarb	C12H17NO2	207.126	121	150	Ester	3766-81-2	150256	154907	123483	131850	145208	145421	236337	235937	244808	100319	106150	123960	104320	108011	105551	262625	246227	221511	57404.5	90595.2	76725.8
Geranyl isovalerate	C15H26O2	238.193	69	41	Ester	109-20-6	259062	229258	194784	258373	246082	214949	8.35525e+06	8.29468e+06	8.32632e+06	2.39195e+06	2.72445e+06	3.3995e+06	60075	51033.1	49138.9	10907.2	12508	10562.1	47512.1	66497.5	61532.2
2H-2,4a-Methanonaphthalen-8(5H)-one, 1,3,4,6,7,8a-hexahydro-1,1,5,5-tetramethyl-	C15H24O	220.183	164	41	Ketone	23787-90-8	2294.72	1855.07	1307.7	9	9	9	4525.15	4017.69	4409.8	1579.39	2647.65	4781.16	21876.7	24672.1	21271.4	1167.63	1331.62	1506.61	25508.5	33580.9	33334.9
(3E,7E)-1,5,5,8-Tetramethylcycloundeca-3,7-dienol	C15H26O	222.198	82	83	Alcohol	28446-26-6	200138	169915	122673	211669	205075	159715	1.27743e+07	1.27929e+07	1.27052e+07	1.32382e+07	1.34741e+07	2.04316e+07	189692	122085	110618	15514.5	12047.6	10033.2	9	9	9
6-fluoro-.beta.-methyl-1H-Indole-3-ethanAmine	C11H13FN2	192.106	44	149	Nitrogen compounds	77590-52-4	42453	38880	27304.4	47671.7	47721.1	38990.1	2.59184e+06	2.54806e+06	2.51575e+06	2.7063e+06	2.68929e+06	4.02895e+06	30369.7	12693.5	13451.8	9	9	9	18087.7	23342.6	19851.2
Methane, di-p-tolyl-	C15H16	196.125	181	196	Hydrocarbons	4957-14-6	5724.97	6893.36	5882.63	1346.44	1575.59	1741.09	2588.89	2106.13	2413.49	4485.2	4059.91	3980.36	11693.5	13511.2	14673.2	7126.8	6075.72	4912.82	2541.85	3036.25	3117.1
1,E-11,Z-13-Hexadecatriene	C16H28	220.219	67	82	Hydrocarbons	80634-97-5	105213	92647.6	66172.8	111945	105437	86851	6.5933e+06	6.64152e+06	6.4655e+06	7.27472e+06	7.27276e+06	1.10907e+07	247726	218514	210066	11539.2	12284.6	10656.6	9	9	9
1H-Cycloprop[e]azulen-7-ol, decahydro-1,1,7-trimethyl-4-methylene-, [1ar-(1a.alpha.,4a.alpha.,7.beta.,7a.beta.,7b.alpha.)]-	C15H24O	220.183	159	205	Alcohol	6750-60-3	11671.1	10700.2	8122.34	29642.8	31025.2	32037	9914.9	10705.8	9740.71	32638.6	32431.9	69063.9	16622	18695.5	16502	14420.7	12702.1	12038.1	34129.2	56547.6	51583.9
Ibuprofen	C13H18O2	206.131	161	163	Acid	15687-27-1	30304	31894.4	21835.5	32998	34454.7	25735.5	21655.1	22269.2	21830.8	10721.3	12290	22800.6	176871	188921	183213	29964.7	25832.3	23938.1	131291	175777	145356
1,3-Benzenediol, 5-pentyl-	C11H16O2	180.115	124	123	Phenol	500-66-3	9	9	9	882.625	873.979	1197.03	2882.31	2640.17	4181.57	5096.59	5511.54	11624.9	5493.55	6160.42	5445.53	9	9	9	10113.7	20608.9	15447.8
Cyclohexanecarboxamide, N-ethyl-5-methyl-2-(1-methylethyl)-	C13H25NO	211.194	100	87	Nitrogen compounds	39711-79-0	1327.55	1128.92	1033	1236.91	1417.76	1008.75	75580.8	72551.6	79365.7	96981.7	96970.8	152331	1109.33	933.188	589.979	9	9	9	9	9	9
Cyclopentaneacetic acid, 3-oxo-2-pentyl-, methyl ester	C13H22O3	226.157	83	82	Ester	24851-98-7	113044	109773	86364.9	89743.1	65025.8	75921.5	73964.9	47964.9	76867.2	47408.2	80631.1	301720	300065	308979	323857	45904.5	69587	39053.5	121965	148317	128805
3-Butylisobenzofuran-1(3H)-one	C12H14O2	190.099	133	105	Ester	6066-49-5	13763.2	14362.1	8608.78	17044	20116.9	14249.7	39061.8	37859.9	34960.3	5585.72	5214.99	11872.4	522340	600605	575073	18547	18937.3	15472.7	43459.9	56929.1	54459.4
Citronellyl tiglate	C15H26O2	238.193	81	83	Ester	24717-85-9	123561	116564	93034.6	93485.2	81474.2	76277.8	113942	99720	119399	53444.4	73072.5	231858	1.30173e+06	1.45836e+06	1.43888e+06	51416.2	61272	41489.3	295879	389034	354074
Hexadecane, 7,9-dimethyl-	C18H38	254.297	57	71	Hydrocarbons	21164-95-4	48928.2	34506	25496	24575.4	20509.3	18819.8	581613	605572	571790	800410	792330	1.23374e+06	205886	205860	238792	20099.7	27607.5	14576.3	37605.6	50415.9	44094.6
(1R,4R)-1-methyl-4-(6-Methylhept-5-en-2-yl)cyclohex-2-enol	C15H26O	222.198	69	119	Alcohol	58334-55-7	102568	90693.5	67429.4	101769	98602.7	79274	5.55258e+06	5.56233e+06	5.49141e+06	5.95181e+06	5.93449e+06	8.99875e+06	209790	193416	194752	11336	11583.9	6817.68	9	9	9
trans-2-Dodecen-1-ol	C12H24O	184.183	57	41	Alcohol	69064-37-5	654781	538144	377564	385161	311621	208665	2.98553e+07	2.75148e+07	2.74275e+07	3.56636e+06	4.18494e+06	4.78989e+06	9	9	9	71882.3	73956.1	52401.5	47488	83552.9	63925.7
4,8-Methanoazulen-9-ol, decahydro-2,2,4,8-tetramethyl-, stereoisomer	C15H26O	222.198	109	135	Alcohol	4586-22-5	80479	77109.9	59722	43821.2	39858	32653.7	223972	237383	211590	41836.9	45035.7	60217.9	415866	477625	403821	37504.2	35620.4	28091.8	146400	227542	195988
Heptadecane	C17H36	240.282	57	71	Hydrocarbons	629-78-7	63612	39539	38732.6	37392.6	33022.2	30145.4	437814	447204	423130	627671	620731	1.23737e+06	91780.2	111085	117659	43325.2	49562.7	36041.7	33500.8	45268.3	36425.5
2H-1,3,5-Thiadiazine-2-thione, tetrahydro-3,5-dimethyl-	C5H10N2S2	162.029	42	89	Sulfur compounds	533-74-4	4206	3535.2	2527.8	3204.67	3120	1744.25	31221.5	32837.5	28409.5	41649	41279.7	77796.7	10854.5	11953.6	12140.6	2519.47	3565.59	3070.96	4120.28	6613.24	4878.43
Hexanoic acid, 2-ethyl-, octyl ester	C16H32O2	256.24	57	145	Ester	93777-45-8	54836.7	25126.4	26012.3	26219.1	17331.5	16386.6	19661	25688	28528.6	22141.1	31744.2	48890.3	90109	98391.7	116042	16895.5	28977.4	15290.2	19573.3	22055.2	16610.1
.delta.-Dodecalactone	C12H22O2	198.162	99	71	Ester	713-95-1	24815.8	12581.9	12127.2	11779.2	8512.56	7448.93	7318.72	9464.17	15054.9	9886.25	13996.5	21224.4	41503.1	44320.1	55633.6	6939.22	10977.8	5755.7	8405.09	9629.96	6190.86
1H-Cycloprop[e]azulen-4-ol, decahydro-1,1,4,7-tetramethyl-, [1aR-(1a.alpha.,4.beta.,4a.beta.,7.alpha.,7a.beta.,7b.alpha.)]-	C15H26O	222.198	109	69	Alcohol	552-02-3	347306	365816	266033	18243.8	17432.6	16523.7	25787.9	26781.7	21322.7	11272.8	15294.5	27635.5	107203	106234	104718	24535.4	20909.9	19024.7	204127	380140	276831
3-Pentyl-4,5,6,7-tetrahydro-1H-indazole	C12H20N2	192.163	136	135	Nitrogen compounds	22122-91-4	9	9	9	9	9	9	3203.91	3268.27	3902.36	1807.06	1431.86	4819.5	11774	11121.3	9079.01	9	9	9	7118.95	12778.7	10196.6
Lanceol, cis	C15H24O	220.183	93	79	Alcohol	10067-28-4	9	9	9	9	9	9	5868.36	6154.65	7414.21	6496	7150.84	14037.5	21996.9	26723.5	24142.2	9	9	9	63450.6	109614	83978.2
Pyrimidine, 4-(2-hydroxy-5-methoxyphenyl)-	C11H10N2O2	202.074	187	202	Nitrogen compounds	97630-77-8	9	9	9	9	9	9	6714.44	6706.72	7663.82	3873.48	4510.28	7781.51	15378.8	16801.9	14199.2	9	9	9	4018.9	7520	6408.37
Tryptophol	C10H11NO	161.084	130	161	Nitrogen compounds	526-55-6	5128.19	3873.52	2368.91	1349.1	1440.73	1147.24	24695.7	29800.3	33510.4	39341.1	50077.9	102979	5662.42	5170.34	7667.8	3220.7	3062.71	2803.64	2142.81	2797.51	1402.35
10-epi-.gamma.-Eudesmol	C15H26O	222.198	189	204	Alcohol	15051-81-7	5548.5	4898.45	4176.89	2891.71	2140.22	2184.11	23049.9	20213.4	21997.6	3307.22	2714.22	4267.34	66435.9	60688.6	59995	2683.48	2677.9	1521.61	13845.3	14698.2	12643.4
1H-Indole-3-carboxaldehyde	C9H7NO	145.053	144	145	Aldehyde	487-89-8	9	9	9	9	9	9	47477.8	54123.9	56614.3	46361.5	51511.4	70936.6	4575.94	4316.4	3042.71	9	9	9	9	9	9
2(3H)-Naphthalenone, 4,4a,5,6,7,8-hexahydro-4a,5-dimethyl-3-(1-methylethylidene)-, (4ar-cis)-	C15H22O	218.167	161	147	Ketone	19598-45-9	7761.65	3731.41	1448.11	9	9	9	510717	585419	618903	437971	485264	766892	22459.4	13737.5	7464.79	1143.06	901.333	996.13	8537.14	9740.54	7842.82
7-Ethoxycoumarin	C11H10O3	190.063	134	190	Ester	31005-02-4	3545.55	1661.3	1630.77	9	9	9	196591	218431	232969	162906	183678	273970	9342.09	6451.51	4891.66	9	9	9	4988.95	5885.78	4033.46
Phenanthrene, 7-ethenyl-1,2,3,4,4a,4b,5,6,7,9,10,10a-dodecahydro-1,1,4a,7-tetramethyl-, [4aS-(4a.alpha.,4b.beta.,7.beta.,10a.beta.)]-	C20H32	272.25	137	136	Hydrocarbons	1686-56-2	13514.3	11576.8	7269.33	39407.3	42683.1	26648.2	9	9	9	9	9	9	9	9	9	26307.6	25021.3	22206.3	520909	752997	640446
Thiazol-2-Amine, N-(4-dimethylaminobenzyl)-	C12H15N3S	233.099	134	135	Nitrogen compounds	13159-95-0	8516.08	7781.38	7135.77	38393.1	42152.9	23085.6	9	9	9	9	9	9	9	9	9	25711.5	22240.1	21372.2	499133	726818	601107
.beta.-Bisabolene	C15H24	204.188	69	93	Hydrocarbons	495-61-4	59998.3	59139	56120.6	34674.3	38090.7	48230.4	1.44881e+06	1.50182e+06	1.48928e+06	781089	792629	1.05478e+06	129840	125080	124356	30343.3	29157.6	26744.4	2.06354e+06	2.72903e+06	2.47856e+06
