# Supplementary material for: Comprehensive Analysis Reveals the Difference in Volatile Oil between Bupleurum marginatum var. stenophyllum (Wolff) Shan et Y. Li and the Other Four Medicinal Bupleurum Species
Source: Molecules. 2024 May 29;29(11):2561. doi: 10.3390/molecules29112561 (PMC11173446; doi:10.3390/molecules29112561)
Supplement: Supplementary file 1 [file molecules-29-02561-s001.zip › Tables S4.xlsx]

## Sheet: BcR vs BmsR
Table S4 Differential metabolites between BcR vs BmsR of dried samples
Compounds	Class	VIP	p_value	FDR	Fold_Change	Log2FC	Type
(S)-3,3,6-Trimethylhepta-1,5-dien-4-yl acetate	Ester	1.01659	0.00184066	0.00469304	0.430286	-1.21663	down in BcR
Furan, 2-pentyl-	Ether	1.035	0.0284451	0.0360529	1.83194	0.873369	insig
Glycidol	Alcohol	1.05644	0.00276691	0.00617579	2.81874	1.49505	up in BcR
2-Methyl-1,3-dithiacyclopentane	Sulfur compounds	1.04619	0.0222672	0.029184	2.22601	1.15446	up in BcR
7-Oxabicyclo[4.1.0]heptane, 1-methyl-4-(1-methylethenyl)-	Hydrocarbons	1.07329	0.00559868	0.00982835	0.127138	-2.97554	down in BcR
Pyrazine, tetramethyl-	Sulfur compounds	1.0598	0.00184404	0.00469304	0.636847	-0.650981	insig
cis-Dihydrocarvone	Ketone	1.06592	0.00579002	0.0100541	1.87023	0.903213	insig
Butanoic acid, 2-methyl-, propyl ester	Ester	0.304632	0.581829	0.602497	1.04343	0.0613397	insig
cis-2-(2-Pentenyl)furan	Ether	1.00134	0.0172396	0.0234908	1.73763	0.797121	insig
Butanoic acid, 3-hexenyl ester, (E)-	Ester	1.01923	0.00433672	0.00830917	0.665891	-0.586642	insig
1,5-Heptadiene, 2-methyl-, (Z)-	Hydrocarbons	1.07021	0.00318786	0.00672526	3.92369	1.97221	up in BcR
Ethanone, 1-(3,5-dimethylpyrazinyl)-	Ketone	1.07459	0.00188877	0.00476902	0.0676808	-3.88511	down in BcR
Cyclohexene, 1-methyl-4-(1-methylethylidene)-	Hydrocarbons	0.923822	0.0283389	0.0360133	0.746357	-0.422062	insig
3-Mercaptohexyl acetate	Ester	0.973632	0.0572742	0.0676046	1.24985	0.321753	insig
Benzenemethanol, .alpha.-2-propenyl-	Alcohol	1.0648	0.00019119	0.00183925	0.831415	-0.26636	insig
Benzene, pentamethyl-	Hydrocarbons	0.0293035	0.978512	0.97953	1.00352	0.00506248	insig
2-Hexanone	Ketone	1.07071	0.00443101	0.00836317	4.55648	2.18792	up in BcR
Cyclopentanone, 2-methyl-3-(1-methylethyl)-	Ketone	1.04651	0.00296547	0.0064252	0.495702	-1.01245	down in BcR
D-Verbenone	Ketone	1.06565	0.00725301	0.011707	2.32328	1.21616	up in BcR
1,3-Cyclohexadiene, 5-butyl-	Hydrocarbons	0.969443	0.04434	0.0535868	0.822637	-0.281672	insig
1,3,6-Octatriene, 3,7-dimethyl-, (Z)-	Hydrocarbons	1.06013	0.00932072	0.0143007	2.07504	1.05314	up in BcR
3-Mercaptohexanol	Alcohol	1.06531	0.00112644	0.00376624	0.375644	-1.41256	down in BcR
5-Methyloxazolidine	Nitrogen compounds	1.07271	0.000576158	0.00270373	3.82518	1.93553	up in BcR
Methacrylamide	Nitrogen compounds	0.421562	0.434737	0.461099	1.058	0.0813362	insig
3-Penten-2-one, 4-methyl-	Ketone	1.07047	0.00610538	0.0104323	5.14523	2.36324	up in BcR
3-FurAldehyde	Aldehyde	0.866737	0.0485013	0.0578887	0.782035	-0.354696	insig
1-Hexanol, 4-methyl-	Alcohol	0.609044	0.287484	0.310741	1.09541	0.131465	insig
1-Heptanol	Alcohol	1.00943	0.013501	0.0192987	1.6134	0.690102	insig
1H-Pyrazole, 4,5-dihydro-5,5-dimethyl-	Nitrogen compounds	1.01389	0.0206067	0.0272678	1.64186	0.715335	insig
Pyrazine, 2-ethyl-5-methyl-	Nitrogen compounds	1.05635	0.000263449	0.00208688	0.41336	-1.27453	down in BcR
Dicyclopentadiene	Hydrocarbons	1.06774	0.00674432	0.0111863	3.38113	1.7575	up in BcR
3-Penten-2-one, 4-(acetyloxy)-, (Z)-	Ketone	1.0653	0.0110535	0.0164351	3.40551	1.76787	up in BcR
Pyridine, 2,3,4,5-tetrahydro-6-propyl-	Nitrogen compounds	1.01288	0.0233238	0.030362	1.51416	0.598519	insig
Thiophene, 2-pentyl-	Sulfur compounds	1.02402	0.00915355	0.0140891	0.663452	-0.591935	insig
6-Nonenal, (E)-	Aldehyde	1.06667	0.00876999	0.0136296	2.97539	1.57308	up in BcR
Ethanone, 1-(3-methylphenyl)-	Ketone	0.0643784	0.945216	0.950154	0.996092	-0.0056494	insig
3-Nonen-1-ol, (Z)-	Alcohol	1.06941	0.0034964	0.00721877	2.61872	1.38886	up in BcR
6-Octenal, 7-methyl-3-methylene-	Aldehyde	0.946393	0.0202469	0.0269399	0.763462	-0.389372	insig
Betahistine	Nitrogen compounds	1.04253	0.00984967	0.0149927	1.67065	0.740406	insig
6-Octen-1-ol, 7-methyl-3-methylene-	Alcohol	0.29948	0.639823	0.657596	0.990954	-0.0131099	insig
Undecane, 3,5-dimethyl-	Hydrocarbons	1.06502	0.00376119	0.00752238	1.96517	0.974651	insig
2-Furanpropanoic acid, ethyl ester	Ester	1.03256	0.00174984	0.0045638	0.603359	-0.728912	insig
n-Valeric acid cis-3-hexenyl ester	Ester	1.0672	0.00067729	0.00290872	3.16191	1.6608	up in BcR
Ascaridole	Others	0.424746	0.445033	0.470981	1.03967	0.0561299	insig
Hexanoic acid, 2-methylbutyl ester	Ester	1.05744	0.0123757	0.0180112	1.56333	0.64462	insig
Dodecane, 5-methyl-	Hydrocarbons	1.06152	0.0101756	0.0153246	2.04013	1.02866	up in BcR
Phenol, 4-(2-propenyl)-	Hydrocarbons	1.04976	0.005766	0.0100305	0.558813	-0.839564	insig
2-Decenal, (Z)-	Aldehyde	0.303182	0.573763	0.594785	1.06894	0.0961755	insig
Benzoic acid, 2-hydroxy-, ethyl ester	Ester	1.04758	0.028441	0.0360529	0.35804	-1.48181	down in BcR
3-Hexenal, (Z)-	Aldehyde	1.07047	0.00409997	0.00798415	4.21175	2.07442	up in BcR
Octane	Hydrocarbons	1.07056	0.00475491	0.00876288	4.53757	2.18192	up in BcR
Hexanal	Aldehyde	1.07088	0.0036057	0.00733337	4.17417	2.06149	up in BcR
2,4,6-Octatriene, 3,4-dimethyl-	Hydrocarbons	0.883506	0.0683708	0.0797245	1.31743	0.397724	insig
.alpha.-Phellandrene 1	Hydrocarbons	0.793359	0.110848	0.125453	0.812638	-0.299315	insig
3-Carene	Hydrocarbons	1.05857	0.0110921	0.0164417	2.32989	1.22026	up in BcR
D-Limonene	Hydrocarbons	1.05244	0.00100796	0.00356649	0.484508	-1.04541	down in BcR
Nonane, 4,5-dimethyl-	Hydrocarbons	1.06239	0.0123526	0.0180048	2.38464	1.25377	up in BcR
1,5-Cyclooctadiene, 3,4-dimethyl-	Hydrocarbons	1.05221	0.0140652	0.0199274	2.87994	1.52604	up in BcR
2,4-Dimethyl-2-oxazoline-4-methanol	Nitrogen compounds	0.943726	0.0687403	0.0800583	1.28234	0.358784	insig
Cyclohexanol, 2,6-dimethyl-	Alcohol	1.07328	0.00564887	0.00989839	11.0011	3.45958	up in BcR
2-Methyl-7-exo-vinylbicyclo[4.2.0]oct-1(2)-ene	Hydrocarbons	1.01257	0.0404459	0.0491887	1.53423	0.617515	insig
2-(2-Acetoxy-1-propyl)furan, (S)	Ether	1.02596	0.00217702	0.00520969	0.573764	-0.80147	insig
Ethanone, 1-(1H-pyrazol-4-yl)-	Ketone	0.182963	0.7377	0.750177	0.971656	-0.0414829	insig
3-Ethylphenyl isocyanate	Ester	1.0752	0.0010878	0.00368474	0.0701805	-3.83279	down in BcR
Benzoic acid, ethyl ester	Ester	1.0753	0.000462759	0.00252301	0.0802373	-3.63958	down in BcR
2,6,6-trimethyl-1-Cyclohexene-1-carboxaldehyde	Aldehyde	1.06053	0.000290688	0.00208688	0.484444	-1.0456	down in BcR
Pyrazinamide	Nitrogen compounds	1.06481	0.00167043	0.0045638	0.784179	-0.350745	insig
1-Propanone, 1-cyclopropyl-	Ketone	1.06415	0.00354088	0.00727847	2.68355	1.42415	up in BcR
Thiophene, 3-methyl-	Sulfur compounds	1.05643	0.00527688	0.00938329	4.02529	2.00909	up in BcR
Cyclobutanone, 2,2,3-trimethyl-	Ketone	1.0241	0.00391669	0.00772102	2.21905	1.14994	up in BcR
2-Hexanol	Alcohol	1.06912	0.00620912	0.0105907	4.18443	2.06503	up in BcR
E-1-Methoxy-4-hexene	Hydrocarbons	1.07272	0.00088601	0.00338231	4.34704	2.12003	up in BcR
Benzene, 1,3-dimethyl-	Hydrocarbons	1.0698	0.00583027	0.0101058	3.20473	1.6802	up in BcR
4-Hexen-3-one, 5-methyl-	Ketone	1.03256	0.00174984	0.0045638	0.603359	-0.728912	insig
Furan, 2-propyl-	Ether	1.07096	0.00436487	0.00831486	4.74202	2.2455	up in BcR
CyclohexanecarboxAldehyde	Aldehyde	0.959798	0.0292777	0.0369621	1.3374	0.41943	insig
5-Hepten-2-one, 6-methyl-	Ketone	1.05	0.000550646	0.00264743	0.452688	-1.14341	down in BcR
2,4,6-Octatriene, 2,6-dimethyl-	Hydrocarbons	0.294211	0.561487	0.583316	1.09196	0.126921	insig
2H-Pyran-2-methanol, tetrahydro-	Alcohol	0.893102	0.0813088	0.0935635	0.789225	-0.341492	insig
Isobutyl isovalerate	Ester	1.0701	0.00554951	0.0097777	3.51122	1.81197	up in BcR
1,3-Hexadiene, 3-ethyl-2-methyl-	Hydrocarbons	1.04384	0.00127462	0.00408736	0.412348	-1.27807	down in BcR
Pyrazine, 2-methyl-5-(1-methylethyl)-	Nitrogen compounds	0.975706	0.0478832	0.0573644	1.65627	0.727935	insig
p-Cresol	Phenol	0.970403	0.0165055	0.0225865	0.745628	-0.423471	insig
Acetic acid, heptyl ester	Ester	1.06894	0.000674369	0.00290872	0.0842102	-3.56986	down in BcR
1,6-HexanediAmine, N,N,N',N'-tetramethyl-	Nitrogen compounds	1.03323	0.0260408	0.0334017	1.54531	0.627899	insig
5-Nonen-4-one, 6-methyl-	Ketone	1.07217	0.0044337	0.00836317	0.245918	-2.02375	down in BcR
3-Nonen-1-ol, (E)-	Alcohol	0.89098	0.0441243	0.0534604	0.814769	-0.295536	insig
3-Imidazol-1-ylpropanenitrile	Nitrogen compounds	1.06952	0.0054867	0.00970259	3.0432	1.60559	up in BcR
BenzAldehyde, 2-ethyl-	Aldehyde	1.07528	0.00101644	0.00356649	0.0720117	-3.79563	down in BcR
(R)-(+)-1-(p-Tolyl)ethylAmine	Nitrogen compounds	1.07496	0.000318078	0.00215487	0.167318	-2.57934	down in BcR
Catechol	Phenol	1.03695	0.0236625	0.0307258	1.39732	0.482659	insig
Butanoic acid, 2-methyl-, hexyl ester	Ester	1.07399	0.00202516	0.00494468	3.35347	1.74566	up in BcR
2-methyl-5-propan-2-ylcyclohexa-2,5-diene-1,4-dione	Ketone	1.05359	0.0142929	0.0201161	1.66273	0.733556	insig
BenzAldehyde, 4-methoxy-	Aldehyde	0.964632	0.0426203	0.0517034	0.854114	-0.2275	insig
Carvone	Ketone	0.755497	0.124677	0.139789	1.05948	0.0833553	insig
3,6-Octadien-1-ol, 3,7-dimethyl-, (Z)-	Alcohol	0.851526	0.125411	0.140449	1.08092	0.112255	insig
Pyridine, 2,3,4,5-tetrahydro-	Nitrogen compounds	1.0702	0.00368019	0.0074221	4.97175	2.31375	up in BcR
ParAldehyde	Aldehyde	0.271243	0.660319	0.677208	0.975278	-0.0361142	insig
2,4-Heptadien-1-ol, (E,E)-	Alcohol	0.823473	0.071588	0.0830731	0.759954	-0.396017	insig
Pyridine, 3-propyl-	Nitrogen compounds	0.683434	0.205267	0.224905	0.870706	-0.199742	insig
1,3-Cyclohexadiene, 1-methyl-4-(1-methylethyl)-	Hydrocarbons	1.06869	0.0102419	0.0153949	4.58107	2.19569	up in BcR
Acetic acid, hexyl ester	Ester	0.387384	0.547617	0.570756	0.952975	-0.0694895	insig
Pentanenitrile, 5-(methylthio)-	Nitrogen compounds	1.06259	0.00213313	0.00512622	1.88809	0.91693	insig
Carbonochloridodithioic acid, methyl ester	Ester	1.03996	0.00153514	0.0045638	0.540062	-0.888804	insig
1H-1,2,4-Triazole, 3-chloro-	Nitrogen compounds	1.07081	4.65972e-05	0.000917664	2.68245	1.42355	up in BcR
2(1H)-Pyridinone	Nitrogen compounds	0.842693	0.125861	0.140789	1.19963	0.262584	insig
Pinocarvone	Ketone	0.914136	0.0319817	0.0400604	0.821525	-0.283623	insig
2,3-Dimethylanisole	Ether	1.06749	0.00208557	0.00506646	2.36711	1.24313	up in BcR
1-Hexanol, 5-methyl-2-(1-methylethyl)-, acetate	Ester	1.06609	0.00707715	0.0115004	2.34227	1.22791	up in BcR
BenzAldehyde, 2,5-dimethyl-	Aldehyde	1.06995	0.00704368	0.0114682	0.196525	-2.34722	down in BcR
2-Hexanoylfuran	Ether	0.284478	0.616615	0.635781	0.990993	-0.0130537	insig
Citral	Aldehyde	1.07232	0.0035303	0.00727227	5.01446	2.32609	up in BcR
7-Oxabicyclo[4.1.0]heptan-2-one, 6-methyl-3-(1-methylethyl)-	Ketone	1.06072	0.000414016	0.00239529	0.392774	-1.34823	down in BcR
Bicyclo[3.1.1]heptan-3-one, 2-hydroxy-2,6,6-trimethyl-	Ketone	0.284577	0.602297	0.621685	0.917988	-0.123453	insig
2-Decen-1-ol, (E)-	Alcohol	0.584165	0.350013	0.374125	1.28487	0.36162	insig
1-Dodecene	Hydrocarbons	0.00978106	0.973854	0.975883	1.00221	0.00318733	insig
Pyrrole	Nitrogen compounds	1.05759	0.00228818	0.00535578	2.1449	1.10091	up in BcR
Isobutyl acetate	Ester	0.346391	0.528665	0.5528	1.02435	0.0347101	insig
8-Nonen-2-one	Ketone	0.951131	0.018603	0.0250646	0.755837	-0.403853	insig
.alpha.-Methylstyrene	Hydrocarbons	0.793236	0.0963995	0.109617	0.834228	-0.261487	insig
2-Propenoic acid, pentyl ester	Ester	0.857235	0.123187	0.13828	1.20105	0.264298	insig
Thiazole, 2,4,5-trimethyl-	Sulfur compounds	0.7721	0.138686	0.154238	1.34109	0.423409	insig
Pyrazine, (2-methylpropyl)-	Nitrogen compounds	0.964333	0.0141654	0.0199857	0.70188	-0.510703	insig
Propanoic acid, 2-methyl-, 2-methylbutyl ester	Ester	0.404135	0.482134	0.506899	0.849943	-0.234561	insig
3-Hexene, 1-(1-methoxyethoxy)-, (Z)-	Hydrocarbons	1.03256	0.00174984	0.0045638	0.603359	-0.728912	insig
3-Acetyl-1H-pyrroline	Nitrogen compounds	1.06686	0.00424655	0.00820317	2.39592	1.26058	up in BcR
Nonane, 3-methyl-5-propyl-	Hydrocarbons	1.06777	0.00244663	0.00559063	2.51958	1.33318	up in BcR
3-Oxatricyclo[4.1.1.0(2,4)]octane, 2,7,7-trimethyl-	Hydrocarbons	1.03934	0.00201385	0.00494468	2.8391	1.50543	up in BcR
2-Heptenoic Acid	Acid	1.03256	0.00174984	0.0045638	0.603359	-0.728912	insig
4-Isopropyl-1-methylcyclohex-2-enol	Alcohol	1.05793	0.0176508	0.0239831	3.92642	1.97322	up in BcR
1-methyl-2-nitro-Benzene	Hydrocarbons	1.06712	6.23867e-05	0.00105291	0.456729	-1.13059	down in BcR
Butanoic acid, 3-hexenyl ester, (Z)-	Ester	0.255839	0.646122	0.663361	0.959369	-0.0598424	insig
1-(Furan-2-yl)-2-methylpentan-1-one	Ketone	1.03563	0.00312131	0.00662848	0.783739	-0.351555	insig
Bicyclo[3.1.1]hept-2-en-6-ol, 2,7,7-trimethyl-, acetate, [1S-(1.alpha.,5.alpha.,6.beta.)]-	Ester	1.07415	0.00198262	0.00491843	3.63203	1.86078	up in BcR
2,6-Octadien-1-ol, 3,7-dimethyl-	Alcohol	1.06302	0.00823794	0.0129281	2.29843	1.20065	up in BcR
Phenol, 4-propyl-	Phenol	1.00796	0.0118082	0.0173163	1.42384	0.509791	insig
1-Hexanol	Alcohol	0.732055	0.145458	0.161396	0.877469	-0.18858	insig
3-Hexanone, 2,2-dimethyl-	Ketone	0.00630259	0.965596	0.969627	1.00431	0.00621076	insig
2-Hepten-1-ol, (E)-	Alcohol	0.817283	0.0996375	0.113032	1.22099	0.288056	insig
1H-Pyrrole-2-carboxAldehyde	Aldehyde	0.990007	0.00991525	0.01505	0.712912	-0.488205	insig
3,4-Hexanedione, 2,2,5-trimethyl-	Ketone	0.92214	0.037057	0.0455868	1.08402	0.11639	insig
trans-.beta.-Ocimene	Hydrocarbons	0.430005	0.467185	0.492799	0.935765	-0.0957814	insig
7-Octen-2-ol, 2,6-dimethyl-	Alcohol	1.07143	0.00490742	0.008946	3.35109	1.74463	up in BcR
Benzene, n-butyl-	Hydrocarbons	1.06265	0.00188857	0.00476902	0.254048	-1.97683	down in BcR
Fenchone	Ketone	1.07045	0.00431528	0.00828748	3.66067	1.87211	up in BcR
1H-Pyrazole-1-carboximidamide, 3,5-dimethyl-	Nitrogen compounds	1.02879	0.0269576	0.0344857	1.33395	0.4157	insig
2-Methyl-6-methyleneocta-2,7-dien-4-one	Ketone	1.05012	0.000764572	0.00312818	0.504584	-0.986834	insig
cis-Chrysanthenol	Alcohol	1.0664	0.00882933	0.0136962	2.38335	1.25299	up in BcR
Benzene, 1-methyl-4-nitro-	Hydrocarbons	1.06867	0.000120922	0.00149137	0.415382	-1.26749	down in BcR
Benzothiazole	Sulfur compounds	1.0352	0.0187957	0.0252534	1.35064	0.43364	insig
Linalyl acetate	Ester	1.04976	0.0160088	0.0220321	1.68081	0.74916	insig
2,4-Decadien-1-ol	Alcohol	1.07185	0.00416423	0.00807659	4.28979	2.10091	up in BcR
(2,2,6-Trimethyl-bicyclo[4.1.0]hept-1-yl)-methanol	Alcohol	1.0621	0.00509502	0.00914443	3.14134	1.65138	up in BcR
Hydroperoxide, 1,4-dioxan-2-yl	Ether	0.662402	0.201189	0.220806	0.890326	-0.167594	insig
Toluene	Hydrocarbons	0.962378	0.0262458	0.0336198	0.71553	-0.482916	insig
1-Ethylpropyl acetate	Ester	1.07028	0.011164	0.0164468	16.772	4.06799	up in BcR
4-Hexen-3-one	Ketone	1.04752	0.00419276	0.00811557	2.2228	1.15238	up in BcR
1,7-Diazabicyclo[2.2.0]heptane	Nitrogen compounds	1.07106	0.000221555	0.0019376	0.293716	-1.7675	down in BcR
Butanoic Acid, 3-hydroxy-3-methyl-	Acid	0.748863	0.148961	0.165093	0.846095	-0.241109	insig
3-Pentenoic Acid, 2,2-dimethyl-	Acid	1.0458	0.024858	0.0321417	1.98361	0.988126	insig
Cyclohexanol, 1-ethenyl-	Alcohol	1.02866	0.018348	0.0248559	0.558335	-0.840797	insig
Nonane, 2,5-dimethyl-	Hydrocarbons	1.0309	0.00328146	0.00690759	2.12502	1.08747	up in BcR
Ethanediamide	Nitrogen compounds	1.05187	0.0151797	0.0210416	1.79671	0.845355	insig
3-Octen-1-ol, (Z)-	Alcohol	1.07246	0.0032971	0.00692535	5.46363	2.44986	up in BcR
5-Heptenal, 2,6-dimethyl-	Aldehyde	0.947415	0.0295051	0.0371517	0.710652	-0.492784	insig
Pyrazine, 2-methoxy-3-(1-methylethyl)-	Nitrogen compounds	0.523605	0.395545	0.420923	0.900203	-0.151678	insig
Bicyclo[3.1.1]heptan-3-ol, 6,6-dimethyl-2-methylene-, [1S-(1.alpha.,3.alpha.,5.alpha.)]-	Alcohol	1.07579	0.00344108	0.00716518	1.27212e-05	-16.2624	down in BcR
2-((3,3-Dimethyloxiran-2-yl)methyl)-3-methylfuran	Ether	1.07318	0.000483161	0.0025283	0.242125	-2.04617	down in BcR
2-Acetyl-4,4-dimethyl-cyclopent-2-enone	Ketone	1.0546	0.0200555	0.0267222	0.443501	-1.17299	down in BcR
Propanedioic acid, amino-, diethyl ester	Ester	1.06988	0.00456266	0.00852599	2.56388	1.35833	up in BcR
Benzoic acid, 1-methylethyl ester	Ester	1.07118	0.000860771	0.00329905	0.34981	-1.51536	down in BcR
Benzene, 1,4-dichloro-	Hydrocarbons	1.0455	0.0194195	0.0259827	1.55721	0.638963	insig
.beta.-Myrcene	Hydrocarbons	0.788263	0.134585	0.150198	1.36659	0.45058	insig
Acetamide	Nitrogen compounds	1.06644	0.00804389	0.0126856	0.157697	-2.66477	down in BcR
3-Pentyn-1-ol	Alcohol	0.642545	0.213376	0.233259	0.844154	-0.244422	insig
3(2H)-Thiophenone, dihydro-2-methyl-	Sulfur compounds	1.04923	0.00467801	0.00865432	0.498337	-1.00481	down in BcR
4,6-Octadiyn-3-one, 2-methyl-	Ketone	1.05341	0.0181939	0.0246863	2.0491	1.03499	up in BcR
Octanoic acid, methyl ester	Ester	0.0729854	0.856386	0.865382	1.01323	0.0189549	insig
1-Octyl trifluoroacetate	Ester	1.07209	0.00388085	0.00768184	5.44659	2.44535	up in BcR
Benzene, 1,2-dimethoxy-	Hydrocarbons	1.06567	0.00645926	0.0108476	0.333834	-1.5828	down in BcR
Propanoic acid, 2,2-dimethyl-, pentyl ester	Ester	1.07242	0.00378092	0.00753257	5.17038	2.37027	up in BcR
3-Isopropylidene-5-methyl-hex-4-en-2-one	Ketone	1.07181	0.000843914	0.00328682	0.482858	-1.05033	down in BcR
(+)-(E)-Limonene oxide	Others	0.900591	0.036876	0.0454804	1.37169	0.455955	insig
Cyclopentanecarbonitrile, 3-(1-methylethylidene)-	Nitrogen compounds	1.04231	0.00302055	0.00648609	0.763525	-0.389253	insig
Formic acid, 2-phenylethyl ester	Ester	0.916322	0.0334533	0.0417948	0.815799	-0.293714	insig
Cyclohexanol, 1-methyl-4-(1-methylethylidene)-	Alcohol	0.854935	0.0551405	0.0652462	1.21481	0.280735	insig
3,6-Dimethyl-2,3,3a,4,5,7a-hexahydrobenzofuran	Ether	1.07181	0.00348538	0.00721877	4.58004	2.19536	up in BcR
4-Phenyl-2-butanol	Alcohol	1.07397	0.00213681	0.00512622	3.50339	1.80875	up in BcR
Benzene, 1-ethenyl-4-methoxy-	Hydrocarbons	1.07572	0.00112795	0.00376624	971.186	9.9236	up in BcR
2,5-Octanedione	Ketone	0.416329	0.451837	0.477656	0.951351	-0.0719506	insig
Hexane, 2,3-dimethyl-	Hydrocarbons	1.06198	0.00491007	0.008946	2.57192	1.36284	up in BcR
1-Pentanol	Alcohol	1.0602	0.0043534	0.00830946	2.68369	1.42422	up in BcR
Acetylacetone	Ketone	1.06816	2.39626e-05	0.000773603	0.327409	-1.61084	down in BcR
1,4-Cyclohexadiene, 1-methyl-	Hydrocarbons	1.05762	0.0239882	0.0311006	3.92666	1.9733	up in BcR
N,N-Dimethylacetamide	Nitrogen compounds	0.821356	0.0758419	0.0877977	0.828567	-0.27131	insig
Cyclohexanone	Ketone	1.03232	0.0135434	0.0193305	0.687683	-0.540184	insig
Nonane	Hydrocarbons	1.0728	0.00111588	0.00376624	0.173368	-2.52809	down in BcR
Pyrazine, 2,6-dimethyl-	Nitrogen compounds	1.07398	0.000151203	0.00171126	0.303728	-1.71915	down in BcR
Diethoxymethyl acetate	Ester	0.812564	0.119625	0.134911	0.813061	-0.298564	insig
2-Acetylpyrrolidine	Nitrogen compounds	1.03166	0.0285051	0.0360814	1.67872	0.747364	insig
o-Cymene	Hydrocarbons	1.04463	0.0223021	0.0291899	2.10701	1.0752	up in BcR
1,5-Heptadien-4-one, 3,3,6-trimethyl-	Ketone	1.0594	0.0111133	0.0164468	1.72123	0.783441	insig
Formic acid, phenylmethyl ester	Ester	0.960742	0.0508903	0.0605897	0.618214	-0.693821	insig
3-Acetyl-2,5-dimethyl furan	Ether	1.02699	0.0214307	0.0282029	1.55117	0.633358	insig
Undecane	Hydrocarbons	1.07423	0.000946124	0.00347394	0.102227	-3.29015	down in BcR
Bicyclo[3.1.0]hexan-3-one, 4-methyl-1-(1-methylethyl)-	Ketone	1.07578	0.00136321	0.00429969	9.07187e-05	-13.4282	down in BcR
Camphor	Ketone	1.07226	0.000969696	0.00351005	0.276616	-1.85404	down in BcR
2-Octanol, acetate	Ester	1.03971	0.0100381	0.0151835	3.1173	1.6403	up in BcR
trans,cis-2,6-Nonadien-1-ol	Alcohol	0.985013	0.016919	0.0230866	1.287	0.364017	insig
Formamide, N-phenyl-	Nitrogen compounds	1.05476	0.0107071	0.0159942	0.448784	-1.15591	down in BcR
1,3-Cyclohexadiene-1-carboxaldehyde, 2,6,6-trimethyl-	Aldehyde	1.00438	0.00666711	0.0110965	0.730343	-0.453355	insig
Decane	Hydrocarbons	1.07577	0.00164217	0.0045638	1.84996e-05	-15.7221	down in BcR
Undecane, 2,9-dimethyl-	Hydrocarbons	1.07059	0.00188036	0.00476902	2.78659	1.4785	up in BcR
3-n-Propyl-2-pyrazolin-5-one	Nitrogen compounds	1.06918	0.00172846	0.0045638	3.52899	1.81926	up in BcR
2-Oxepanone	Ester	1.03704	0.0112729	0.0165818	1.49766	0.582707	insig
3-Methoxy-2,5-dimethylpyrazine	Nitrogen compounds	1.07012	0.0081689	0.0128407	6.38289	2.67421	up in BcR
Acetic acid, phenyl ester	Ester	1.06322	0.00300962	0.00648609	3.39365	1.76284	up in BcR
1H-Imidazole-4-methanol	Nitrogen compounds	1.07309	0.0383245	0.0469659	0.00357303	-8.12864	down in BcR
2-Thiophenemethanethiol	Sulfur compounds	1.07312	0.000123174	0.00149992	0.258872	-1.94969	down in BcR
2-Acetyl-3-methylpyrazine	Nitrogen compounds	1.05157	0.00169125	0.0045638	0.374759	-1.41596	down in BcR
6-Ethyl-5,6-dihydro-2H-pyran-2-one	Ester	1.06908	0.00476899	0.00876396	3.09334	1.62916	up in BcR
Phenol, 3-methyl-	Phenol	0.822759	0.114938	0.12993	0.875833	-0.191272	insig
2,6-Dimethyldecane	Hydrocarbons	1.07308	0.00202211	0.00494468	0.141156	-2.82464	down in BcR
Cyclohexanone, 2,2,6-trimethyl-	Ketone	0.693199	0.287978	0.310926	1.59575	0.674235	insig
4-Methyl-5-nonanone	Ketone	0.896768	0.0396489	0.0484654	1.29728	0.37549	insig
BenzenAmine, N,N-dimethyl-	Nitrogen compounds	0.865039	0.0484125	0.0578545	1.47123	0.55702	insig
1-ethenyl-2-Pyrrolidinone	Ketone	1.07494	0.00102633	0.00356649	0.109608	-3.18957	down in BcR
Butanoic acid, 3-methyl-, 3-methylbutyl ester	Ester	1.07442	0.000909599	0.00343151	0.110758	-3.17452	down in BcR
Benzene, (1-methoxypropyl)-	Hydrocarbons	1.05425	0.0197848	0.026398	2.69174	1.42854	up in BcR
2-Isopropyl-5-methylhex-2-enal	Aldehyde	1.04998	0.00439177	0.00834958	1.96038	0.971132	insig
Propanoic acid, hexyl ester	Ester	0.496416	0.35748	0.381682	1.08339	0.115558	insig
DiSulfur compounds, dipropyl	Sulfur compounds	1.05409	0.0193988	0.0259827	2.30781	1.20652	up in BcR
Benzene, 1-ethyl-3,5-dimethyl-	Hydrocarbons	0.957945	0.0392043	0.0479829	1.42765	0.513641	insig
5-Methyl-2-thiophenecarboxaldehyde	Aldehyde	1.06785	0.0110733	0.016439	4.65066	2.21744	up in BcR
2-Cyclohexen-1-ol, 1-methyl-4-(1-methylethenyl)-, trans-	Alcohol	0.900508	0.0347298	0.0430543	0.683371	-0.54926	insig
p-Mentha-1,5-dien-8-ol	Alcohol	0.98813	0.0275999	0.0352605	1.41071	0.496426	insig
Phenol, 3,5-dimethyl-	Phenol	1.07482	0.000624105	0.0027808	0.0731463	-3.77307	down in BcR
Cyclohexane, (1,1-dimethylpropyl)-	Hydrocarbons	1.07512	0.00145782	0.00455332	0.0788794	-3.66421	down in BcR
(Z)-2,2-Dimethyl-3-(3-methylpenta-2,4-dien-1-yl)oxirane	Ether	1.07546	0.00170896	0.0045638	0.0204209	-5.61381	down in BcR
Phenol, 2-ethyl-	Phenol	1.03361	0.00593874	0.0102202	0.570169	-0.810539	insig
cis-p-Mentha-2,8-dien-1-ol	Alcohol	1.07514	0.0138386	0.0196621	3136.32	11.6149	up in BcR
DextroamphetAmine	Nitrogen compounds	0.272923	0.628035	0.64617	0.925983	-0.110942	insig
1-Decen-3-one	Ketone	1.06383	0.00477372	0.00876396	0.453323	-1.14139	down in BcR
Myroxide	Ether	1.0578	0.000943155	0.00347394	0.512597	-0.964104	insig
1-Undecene, 9-methyl-	Hydrocarbons	0.714146	0.219182	0.239063	1.36556	0.449492	insig
2H-Pyran, 3,6-dihydro-4-methyl-2-(2-methyl-1-propenyl)-	Ether	1.07572	0.000276053	0.00208688	0.000696741	-10.4871	down in BcR
1-Nonanol	Alcohol	0.907556	0.0501823	0.0598208	1.21969	0.286517	insig
4-Pyridinecarboxylic acid, ethyl ester	Nitrogen compounds	1.02915	0.00248949	0.00566169	0.649678	-0.622204	insig
BenzAldehyde, 3-ethyl-	Aldehyde	1.07076	2.98287e-05	0.000800124	0.465592	-1.10286	down in BcR
Phenol, 2,4-dichloro-	Phenol	0.963432	0.0151566	0.0210399	0.761396	-0.393281	insig
(E)-2,6-Dimethylocta-5,7-dien-2-ol	Alcohol	1.07568	0.00282108	0.00626762	16086	13.9735	up in BcR
Phenol, 3-ethyl-	Phenol	0.892943	0.0404963	0.0491887	0.818312	-0.289276	insig
Levomenthol	Alcohol	1.02312	0.00714072	0.0115841	1.5793	0.659281	insig
Bicyclo[3.1.0]hex-3-en-2-one, 4-methyl-1-(1-methylethyl)-	Ketone	1.07463	0.000432759	0.00246651	0.118664	-3.07504	down in BcR
Butanethioic acid, 3-methyl-, S-(1-methylpropyl) ester	Ester	0.988024	0.0252581	0.0325305	1.40045	0.485891	insig
1,2-Propanedione, 1-phenyl-	Ketone	1.07552	0.00363737	0.00738218	1241.6	10.278	up in BcR
Propanal, dipropylhydrazone	Nitrogen compounds	1.06443	0.0027424	0.00614961	2.81575	1.49352	up in BcR
Acetic acid, octyl ester	Ester	1.04427	0.00570014	0.00997006	1.88114	0.911605	insig
Undecane, 2,4-dimethyl-	Hydrocarbons	0.854245	0.058084	0.0684765	0.843062	-0.246289	insig
Naphthalene, 1,2,3,4,4a,5,6,7-octahydro-4a-methyl-	Hydrocarbons	1.05607	0.000451997	0.00252301	0.561285	-0.833193	insig
3,5-Dimethyl-1-butylpyrazole	Nitrogen compounds	1.07232	0.00336262	0.00704206	3.65102	1.8683	up in BcR
Bicyclo[3.1.1]hept-2-ene-2-carboxaldehyde, 6,6-dimethyl-	Aldehyde	1.03256	0.00174984	0.0045638	0.603359	-0.728912	insig
2-Nonenenitrile	Nitrogen compounds	1.03256	0.00174984	0.0045638	0.603359	-0.728912	insig
Tropinone	Ketone	1.06255	0.000685916	0.0029197	2.76656	1.46809	up in BcR
Estragole	Hydrocarbons	1.06697	0.00737039	0.0118172	2.36139	1.23964	up in BcR
1-Methylcyclohexylcarboxylic Acid	Acid	1.06969	0.00806816	0.0127031	0.218842	-2.19204	down in BcR
p-Menth-2-en-7-ol, cis-	Phenol	0.970407	0.0230785	0.0300833	0.796273	-0.328665	insig
Carvone oxide, trans-	Ketone	0.233552	0.661017	0.677208	1.03374	0.0478761	insig
1,2-Octanediol	Alcohol	1.05303	0.0150262	0.0209193	1.68437	0.752211	insig
2,4-Nonadienal, (E,E)-	Aldehyde	1.07333	0.00370935	0.00746054	4.7365	2.24382	up in BcR
2-Oxabicyclo[2.2.2]octan-6-one, 1,3,3-trimethyl-	Ketone	1.06994	0.00508336	0.00914054	2.79666	1.48371	up in BcR
Ethanone, 1-(2,4-dimethylphenyl)-	Ketone	1.07521	0.00939673	0.0143715	1162.73	10.1833	up in BcR
8,9-Dehydrothymol	Phenol	0.6434	0.201296	0.220806	1.12222	0.166359	insig
Nonanoic acid, methyl ester	Ester	1.07174	3.98406e-05	0.000916266	0.331839	-1.59144	down in BcR
4-(1-methylethyl)-Benzaldehyde	Aldehyde	1.07422	0.00177981	0.00460263	3.65385	1.86942	up in BcR
Tricyclo[3.3.1.1(3,7)]decane, 2-nitro-	Nitrogen compounds	1.06183	0.00209125	0.00506745	0.433243	-1.20675	down in BcR
AcetAldehyde, (3,3-dimethylcyclohexylidene)-, (Z)-	Aldehyde	1.06767	0.000965257	0.00351005	0.344312	-1.53821	down in BcR
2-Hexenal	Aldehyde	1.03735	0.00127509	0.00408736	2.242	1.16479	up in BcR
2-Methyl-3-furanthiol	Ether	0.436783	0.441302	0.467547	0.919192	-0.121562	insig
4-Hexen-1-ol, (E)-	Alcohol	0.923315	0.0868239	0.0995525	1.36037	0.444001	insig
4-Heptenal, (Z)-	Aldehyde	1.06766	0.00017283	0.00176875	0.435417	-1.19953	down in BcR
Heptanal	Aldehyde	0.983422	0.0352981	0.0436463	0.771953	-0.373414	insig
2-Methyl-2,5-divinyltetrahydrofuran	Ether	0.260971	0.695224	0.709984	0.969869	-0.0441389	insig
Butanoic acid, 3-hydroxy-, ethyl ester	Ester	0.187716	0.710626	0.724176	1.04598	0.0648597	insig
Ethyl tiglate	Ester	1.07353	0.00107628	0.0036586	0.190507	-2.39209	down in BcR
.alpha.-Pinene	Hydrocarbons	1.0645	0.00378195	0.00753257	0.266349	-1.90861	down in BcR
Furan, 2-butyltetrahydro-	Ether	1.05489	0.00702791	0.0114682	3.23912	1.6956	up in BcR
Bicyclo[3.1.1]hept-2-ene, 3,6,6-trimethyl-	Hydrocarbons	0.250532	0.707007	0.721252	0.96268	-0.0548712	insig
1-ButanAmine, N-methyl-N-2-propenyl-	Nitrogen compounds	0.384071	0.495875	0.520777	0.939967	-0.0893185	insig
Diaziridine, 3-ethyl-3-methyl-	Nitrogen compounds	1.03307	0.00289227	0.00634859	0.662477	-0.594057	insig
Thiophene, 3-ethyl-	Sulfur compounds	0.547637	0.319916	0.343482	0.909918	-0.136192	insig
Allyl isovalerate	Ester	1.0681	4.67417e-05	0.000917664	2.12871	1.08998	up in BcR
3-Heptanol, 6-methyl-	Alcohol	1.06458	0.000110485	0.0014039	0.362032	-1.46581	down in BcR
1H-Pyrrole-2,5-dione	Nitrogen compounds	0.342741	0.568199	0.589652	0.933912	-0.0986407	insig
Cyclopentane, butyl-	Hydrocarbons	1.06569	0.000722959	0.00301076	0.268116	-1.89907	down in BcR
1,7-Octadiene, 2-methyl-6-methylene-	Hydrocarbons	0.374339	0.503939	0.528669	1.0592	0.0829759	insig
1,3-Dioxolane, 4-methyl-2-(2-methylpropyl)-	Ether	1.03967	0.00603647	0.0103513	0.564211	-0.825692	insig
1-Hepten-6-one, 2-methyl-	Ketone	1.07348	0.00291654	0.00637662	0.0368362	-4.76273	down in BcR
3(2H)-Pyridazinone	Nitrogen compounds	1.04965	0.0148993	0.0207726	1.86998	0.903023	insig
1,1-diethoxy-2-methyl-Propane	Ether	1.06288	0.00587464	0.0101644	2.71384	1.44034	up in BcR
2-Propanol, 1-(dimethylamino)-, acetate (ester)	Ester	0.439322	0.398569	0.423672	1.12658	0.171955	insig
3-Heptanol	Alcohol	0.136261	0.787677	0.799309	1.02298	0.0327813	insig
2-Heptanone	Ketone	1.06126	0.000209014	0.00193338	0.49816	-1.00532	down in BcR
2-Buten-1-ol, 3-methyl-, acetate	Ester	1.00787	0.0210326	0.0277549	2.01707	1.01226	up in BcR
Anisole	Hydrocarbons	1.06604	9.15697e-05	0.00130532	0.330964	-1.59525	down in BcR
N-Acetylisoxazolidine	Nitrogen compounds	1.06308	0.00797416	0.0125963	0.264955	-1.91618	down in BcR
Tiglic Acid	Acid	1.06668	0.00304584	0.00651133	0.275087	-1.86204	down in BcR
2-Propenoic acid, butyl ester	Ester	0.560036	0.291467	0.31434	0.88577	-0.174996	insig
Dicyandiamide	Nitrogen compounds	0.372755	0.513877	0.538508	0.938529	-0.0915261	insig
Allyl Sulfur compounds	Sulfur compounds	0.646422	0.206415	0.225906	0.88055	-0.183523	insig
Pentanoic acid, 4-methyl-, methyl ester	Ester	1.07123	0.00590584	0.0102	0.18916	-2.40232	down in BcR
1H-Pyrazole	Nitrogen compounds	1.05279	0.0049683	0.00900095	2.3819	1.25212	up in BcR
o-Xylene	Hydrocarbons	1.062	0.00726553	0.0117076	2.445	1.28984	up in BcR
Ethanone, 1-(2-furanyl)-	Ether	1.06213	0.000985876	0.0035257	0.379891	-1.39634	down in BcR
Styrene	Hydrocarbons	1.06797	0.0105385	0.0157668	4.44555	2.15236	up in BcR
4-Pentenyl Acetate	Ester	0.866122	0.0763008	0.0881219	1.20624	0.270519	insig
5-Hexenal, 4-methylene-	Hydrocarbons	0.758127	0.157782	0.174266	1.13956	0.188477	insig
Pyrazine, ethyl-	Nitrogen compounds	0.697275	0.214045	0.233724	0.870049	-0.200831	insig
Cyclohexanol, 1-methyl-	Alcohol	1.06696	6.0944e-05	0.00104693	0.388027	-1.36577	down in BcR
Santolina triene	Hydrocarbons	1.03256	0.00174984	0.0045638	0.603359	-0.728912	insig
2,4-Hexadienal, (E,E)-	Aldehyde	0.919548	0.0527669	0.0626688	1.28754	0.364622	insig
2-Methylbut-2-en-1-yl acetate	Alcohol	1.05175	0.0183825	0.0248559	2.07453	1.05278	up in BcR
Fomepizole	Nitrogen compounds	1.07524	0.00629096	0.0106658	537.161	9.06921	up in BcR
Benzene, (1-methylethyl)-	Hydrocarbons	1.02412	0.0103818	0.0155808	1.5568	0.638586	insig
2-Acetyl-1-pyrroline	Nitrogen compounds	1.01464	0.00412408	0.00801488	0.585244	-0.772889	insig
1,4-Pentanediol	Alcohol	1.06276	0.000756994	0.00311209	0.250192	-1.99889	down in BcR
1,7,7-trimethyl-Tricyclo[2.2.1.0(2,6)]heptane	Hydrocarbons	0.778763	0.121714	0.136946	1.16321	0.218108	insig
Cyclopentanol, acetate	Ester	1.0452	0.00122198	0.00397143	0.406545	-1.29851	down in BcR
1H-1,2,3-Triazole	Nitrogen compounds	0.947353	0.0558015	0.0659472	0.744495	-0.425666	insig
Diethyl diSulfur compounds	Sulfur compounds	0.511601	0.321011	0.344272	1.33326	0.414953	insig
2-Butenoic Acid, 2-methyl-	Acid	1.06917	2.99423e-05	0.000800124	0.410716	-1.28379	down in BcR
3-Ethyl-3-methylheptane	Hydrocarbons	0.952832	0.0404191	0.0491887	1.33171	0.413277	insig
Octane, 3,3-dimethyl-	Hydrocarbons	1.07407	0.000970554	0.00351005	0.0968036	-3.3688	down in BcR
Butanoic Acid, 4-hydroxy-	Acid	1.07189	0.00168617	0.0045638	0.215364	-2.21515	down in BcR
Cyclopentene, 1-butyl-	Hydrocarbons	1.06746	0.00105117	0.00361151	0.274701	-1.86407	down in BcR
Heptane, 3-ethyl-2-methyl-	Hydrocarbons	1.07332	5.57902e-05	0.000975822	0.247832	-2.01256	down in BcR
Pentanoic acid, 2-methyl-, ethyl ester	Ester	0.566015	0.335923	0.359864	1.16861	0.224789	insig
Pyridine, 2,3-dimethyl-	Nitrogen compounds	0.373503	0.53095	0.554586	0.93471	-0.0974099	insig
Benzene, 1,2,4-trimethyl-	Hydrocarbons	0.907523	0.102239	0.115847	1.28665	0.363618	insig
1,6-Octadiene, 3,7-dimethyl-	Hydrocarbons	0.455269	0.471268	0.496561	0.941006	-0.0877234	insig
Butanoic acid, 2-methylpropyl ester	Ester	0.900146	0.0533549	0.0632891	1.27288	0.348092	insig
2-Pentenoic Acid, 2-methyl-	Acid	0.339007	0.585502	0.605648	0.956505	-0.0641555	insig
BenzAldehyde	Aldehyde	0.929003	0.0650263	0.0759166	1.24522	0.316402	insig
1,3-Cyclohexadiene, 1,5,5,6-tetramethyl-	Hydrocarbons	0.647851	0.228232	0.24837	0.862268	-0.213792	insig
Benzene, 1-ethyl-2-methyl-	Hydrocarbons	0.826148	0.0939947	0.107136	0.803545	-0.31555	insig
3-Mercapto-3-methylbutanol	Alcohol	0.901469	0.0397685	0.0485499	1.29112	0.368618	insig
5-Methyl-(E)-2-hepten-4-one	Ketone	0.952954	0.0290653	0.0367422	1.3797	0.464356	insig
Bicyclo[3.1.0]hexane, 4-methylene-1-(1-methylethyl)-	Hydrocarbons	0.651841	0.229478	0.249444	0.878718	-0.186529	insig
4H-Pyran-4-one	Ketone	0.286349	0.595931	0.615774	1.05009	0.0705161	insig
5-Hepten-2-one, 4,6-dimethyl-	Ketone	0.689837	0.198136	0.217837	0.852015	-0.23105	insig
Dimethyl triSulfur compounds	Sulfur compounds	0.872444	0.0595676	0.0700538	0.796242	-0.328722	insig
4-Pyridinecarboxaldehyde	Aldehyde	0.633695	0.246172	0.266686	0.870365	-0.200307	insig
2-Propenoic acid, 2-methyl-, 2-chloroethyl ester	Ester	0.786031	0.127702	0.142682	0.857648	-0.221543	insig
3-Octanol	Alcohol	1.03256	0.00174984	0.0045638	0.603359	-0.728912	insig
.beta.-Pinene	Hydrocarbons	0.650437	0.230292	0.250046	0.877946	-0.187795	insig
Butanoic acid, butyl ester	Ester	1.03862	0.00913548	0.0140839	1.76543	0.820021	insig
Heptanoic acid, methyl ester	Ester	0.987179	0.0218677	0.0286995	0.758112	-0.399516	insig
DiSulfur compounds, ethyl 1-methylethyl	Sulfur compounds	0.0735133	0.848996	0.85972	1.03533	0.0500838	insig
Isomaltol	Ketone	1.05019	0.000562921	0.00265456	0.424516	-1.23611	down in BcR
1,2-HydrazinedicarboxAldehyde	Aldehyde	1.03256	0.00174984	0.0045638	0.603359	-0.728912	insig
5-Hepten-2-ol, 6-methyl-	Alcohol	0.00242541	0.924428	0.931204	1.01026	0.0147236	insig
Pyrazine, 2-methoxy-6-methyl-	Nitrogen compounds	1.05957	0.0151279	0.0210305	2.91225	1.54213	up in BcR
5-Isopropyl-3,3-dimethyl-2-methylene-2,3-dihydrofuran	Ether	1.01308	0.0304393	0.0382779	2.00116	1.00084	up in BcR
2-Octanone	Ketone	1.00812	0.0123245	0.0179912	0.559988	-0.836533	insig
Hexanoic acid, methyl ester	Ester	1.06026	0.000201057	0.00189624	0.444497	-1.16975	down in BcR
Bicyclo[3.2.1]oct-2-ene, 3-methyl-4-methylene-	Hydrocarbons	1.03567	0.00234292	0.00544417	0.694254	-0.526464	insig
2-Cyclopentylethanol	Alcohol	1.07027	0.00675708	0.0111881	3.99529	1.9983	up in BcR
Butanoic acid, 2-methyl-, 2-methylpropyl ester	Ester	1.05939	0.00659882	0.0110018	2.65026	1.40614	up in BcR
3-Hexen-1-ol, acetate, (E)-	Ester	1.06808	0.00864084	0.0134724	3.58485	1.84191	up in BcR
3-Hexen-1-ol, acetate, (Z)-	Ester	0.837862	0.0858675	0.0985734	1.29408	0.371928	insig
Albene	Hydrocarbons	1.07238	4.87989e-05	0.000938892	0.207541	-2.26853	down in BcR
Benzene, 1-propynyl-	Hydrocarbons	1.07449	0.0155305	0.0214969	0.00682722	-7.19449	down in BcR
3H-1,2,4-Triazol-3-one, 1,2-dihydro-	Nitrogen compounds	0.788493	0.182572	0.201415	2.30425	1.2043	insig
2-Furanmethanethiol, 5-methyl-	Sulfur compounds	1.02565	0.000589226	0.00273834	0.167123	-2.58101	down in BcR
Acetic Acid, (acetyloxy)-	Acid	1.02691	0.0345377	0.0428714	0.214787	-2.21902	down in BcR
2-Acetylthiazole	Sulfur compounds	1.04654	0.0224081	0.0292889	2.20631	1.14164	up in BcR
3-Mercapto-3-methylbutyl formate (ester)	Ester	1.06559	0.000445327	0.00252003	0.349766	-1.51554	down in BcR
2-Ethylpiperidine	Nitrogen compounds	1.05288	0.000851966	0.00329905	0.495865	-1.01198	down in BcR
Indane	Hydrocarbons	1.07568	0.00426871	0.00822947	7.39361e-05	-13.7234	down in BcR
1-Hexanol, 2-ethyl-	Alcohol	0.662927	0.238098	0.258231	1.11582	0.158099	insig
1H-Pyrazole, 1,3,5-trimethyl-	Nitrogen compounds	0.992327	0.0133144	0.0191171	1.23786	0.307844	insig
Acetic acid, (propylthio)-, methyl ester	Ester	1.05447	0.00175434	0.0045638	1.40438	0.48993	insig
Nonane, 3,7-dimethyl-	Hydrocarbons	1.0561	0.00366232	0.00741717	1.35253	0.435663	insig
(S)-2,5-Dimethyl-3-vinylhex-4-en-2-ol	Alcohol	0.55601	0.379256	0.404484	1.68141	0.749674	insig
4-Methylurazole	Nitrogen compounds	1.07517	0.00910696	0.0140624	760.224	9.57028	up in BcR
Hexanoic acid, 1-methylethyl ester	Ester	0.848515	0.0934287	0.106617	1.30254	0.381332	insig
3-Octen-2-one	Ketone	1.04496	0.0129537	0.0187005	1.7165	0.779471	insig
Benzene, 1,4-diethyl-	Hydrocarbons	1.07557	0.00969825	0.0147856	0.00023016	-12.0851	down in BcR
2-Pentanone, 4-mercapto-4-methyl-	Ketone	1.07543	0.00179981	0.00462709	81.9321	6.35636	up in BcR
1H-Pyrrole-3-carbonitrile	Nitrogen compounds	1.03256	0.00174984	0.0045638	0.603359	-0.728912	insig
BenzeneacetAldehyde	Aldehyde	1.03256	0.00174984	0.0045638	0.603359	-0.728912	insig
Decane, 4-methyl-	Hydrocarbons	1.06366	0.00297845	0.0064388	4.8451	2.27653	up in BcR
.beta.-Phellandrene	Hydrocarbons	1.01714	0.01308	0.0188368	0.640124	-0.643577	insig
1H-Imidazole, 1-acetyl-	Nitrogen compounds	0.59685	0.296059	0.318935	0.911961	-0.132956	insig
2-methylprop-2-enoyl 2-methylprop-2-enoate	Others	0.886735	0.136193	0.151817	0.596078	-0.746426	insig
2-PyridinemethanAmine	Nitrogen compounds	1.03256	0.00174984	0.0045638	0.603359	-0.728912	insig
1-Methyl-2-phenylcyclopropane	Hydrocarbons	1.00242	0.0402387	0.0490616	1.63046	0.705275	insig
2,5-Furandione, dihydro-3-methyl-	Others	1.07192	0.00470518	0.00868788	4.85845	2.2805	up in BcR
Benzenemethanol, .alpha.-methyl-	Alcohol	1.03256	0.00174984	0.0045638	0.603359	-0.728912	insig
2-Ethyl-3-methoxypyrazine	Nitrogen compounds	0.329457	0.535442	0.558671	0.900317	-0.151494	insig
BenzAldehyde, 2-methyl-	Aldehyde	1.05201	0.0204308	0.0270722	2.19171	1.13206	up in BcR
1,2,4-Triazine-3,5(2H,4H)-dione	Nitrogen compounds	0.93431	0.0241775	0.0313039	1.44462	0.530691	insig
2-Furanmethanol, 5-ethenyltetrahydro-.alpha.,.alpha.,5-trimethyl-, cis-	Alcohol	0.935619	0.0612469	0.0716782	0.664755	-0.589105	insig
BenzAldehyde, 3-methyl-	Aldehyde	0.965197	0.0160918	0.0221148	0.816885	-0.291795	insig
1-Octanol	Alcohol	0.690076	0.190904	0.210126	0.887081	-0.172862	insig
Bicyclo[3.1.0]hexan-2-ol, 2-methyl-5-(1-methylethyl)-, (1.alpha.,2.beta.,5.alpha.)-	Alcohol	1.05098	0.0144719	0.0202944	1.78977	0.839773	insig
3,5-Octadien-2-one, (E,E)-	Ketone	1.03256	0.00174984	0.0045638	0.603359	-0.728912	insig
.gamma.-Terpinene	Hydrocarbons	1.06766	0.0026157	0.00588917	2.03412	1.0244	up in BcR
Benzene, 2-ethyl-1,4-dimethyl-	Hydrocarbons	0.98257	0.0185128	0.0249779	2.27972	1.18886	insig
1,10-Undecadiene	Hydrocarbons	1.07198	0.00313803	0.0066493	12.0128	3.5865	up in BcR
2,3-Dimethyl-5-ethylpyrazine	Nitrogen compounds	1.07406	0.020287	0.0269451	369.984	8.53132	up in BcR
Benzene, 1,2,4,5-tetramethyl-	Hydrocarbons	0.867178	0.0596704	0.0700891	0.754511	-0.406386	insig
Maltol	Ketone	1.07241	0.00210816	0.00509561	0.0711734	-3.81252	down in BcR
(E)-2-Methylbut-2-en-1-yl methacrylate	Ester	1.07569	0.00478843	0.00877424	147744	17.1727	up in BcR
Thiophene, 2-butyl-	Sulfur compounds	1.06045	0.013357	0.0191497	2.68004	1.42225	up in BcR
1H-Imidazole, 2-propyl-	Nitrogen compounds	1.05035	0.00119699	0.00391667	4.58745	2.19769	up in BcR
7-Octen-4-ol, 2-methyl-6-methylene-, (S)-	Alcohol	1.07061	0.000166432	0.00174254	0.276579	-1.85424	down in BcR
6-Nonenal, (Z)-	Aldehyde	1.07456	0.000810021	0.00319361	0.165125	-2.59837	down in BcR
1-Nonen-4-ol	Alcohol	1.0736	0.000834386	0.00327624	0.230464	-2.11739	down in BcR
2-Octen-1-ol, (E)-	Alcohol	0.120972	0.856211	0.865382	0.9828	-0.0250306	insig
Butanoic acid, 2-methyl-, 2-methylbutyl ester	Ester	0.958177	0.0305756	0.0383991	1.39937	0.484777	insig
Benzenemethanol, 4-methyl-	Alcohol	1.04441	0.0187285	0.0251983	0.284344	-1.81429	down in BcR
Benzene, (methylthio)-	Sulfur compounds	1.07266	0.0006018	0.00275682	0.111843	-3.16045	down in BcR
Benzyl methyl ketone	Ketone	0.88731	0.115601	0.130526	1.41539	0.501202	insig
Bicyclo[3.1.0]hexan-2-ol, 2-methyl-5-(1-methylethyl)-, (1.alpha.,2.alpha.,5.alpha.)-	Alcohol	1.06121	0.00540944	0.00958357	2.46838	1.30356	up in BcR
3-Hexene, 1-(1-ethoxyethoxy)-, (Z)-	Aldehyde	1.07135	0.00260661	0.00588628	2.41082	1.26952	up in BcR
Fenchol	Alcohol	1.06575	0.0122789	0.0179518	3.48212	1.79996	up in BcR
Formic acid, octyl ester	Ester	1.0758	0.00132441	0.00421881	5.84854e-05	-14.0616	down in BcR
3-Nonen-5-yne, 4-ethyl-, (Z)-	Hydrocarbons	1.06468	0.00440908	0.0083615	4.4259	2.14597	up in BcR
Benzene, 1-methyl-4-(1-methylethenyl)-	Hydrocarbons	1.04893	0.00069319	0.00292478	0.464928	-1.10492	down in BcR
Benzenemethanol, .alpha.,4-dimethyl-	Alcohol	1.06554	7.75915e-05	0.00120392	0.416302	-1.2643	down in BcR
p-Mentha-1(7),2-dien-8-ol	Alcohol	0.0856423	0.834272	0.8457	0.974102	-0.0378552	insig
BenzeneacetAldehyde, 4-methyl-	Aldehyde	1.05585	0.00511464	0.00916255	2.04731	1.03373	up in BcR
Bicyclo[3.1.1]hept-2-en-6-one, 2,7,7-trimethyl-	Ketone	1.04239	0.00540788	0.00958357	3.21898	1.6866	up in BcR
Cyclohexanecarboxylic Acid	Acid	1.00139	0.0449717	0.054214	1.42016	0.506054	insig
Furan, 3-(4-methyl-3-pentenyl)-	Hydrocarbons	1.07478	0.000246126	0.0020589	0.255582	-1.96814	down in BcR
BenzenAmine, N-ethyl-	Nitrogen compounds	1.05254	0.00647747	0.010856	0.453356	-1.14128	down in BcR
Acetamide, N-(aminocarbonyl)-	Nitrogen compounds	1.0529	9.7412e-05	0.00134973	0.174407	-2.51947	down in BcR
2,6-Dimethyl-1,3,5,7-octatetraene, E,E-	Hydrocarbons	1.07583	0.00198373	0.00491843	3.24778e-06	-18.2321	down in BcR
Terpinen-4-ol	Phenol	1.07545	0.00730104	0.0117404	5935.96	12.5353	up in BcR
3-Cyclohexen-1-ol, 1-methyl-4-(1-methylethyl)-	Alcohol	1.07583	0.0015181	0.0045638	4.90885e-06	-17.6362	down in BcR
3-Methylisoxazolo[4,5-b]pyridine	Nitrogen compounds	1.038	0.00175302	0.0045638	0.694963	-0.524992	insig
2,6,6-Trimethyl-2-cyclohexene-1,4-dione	Ketone	1.01609	0.0343336	0.042673	1.42551	0.511482	insig
Benzyl nitrile	Nitrogen compounds	1.01358	0.0111573	0.0164468	0.609591	-0.714088	insig
2,4,6-Octatriene, 2,6-dimethyl-, (E,E)-	Hydrocarbons	1.05596	0.00764359	0.0121785	2.02108	1.01513	up in BcR
Benzoxazole, 2-methyl-	Nitrogen compounds	1.06026	0.0146098	0.0204282	0.427434	-1.22623	down in BcR
Ethanone, 1-(1,4-dimethyl-3-cyclohexen-1-yl)-	Ketone	1.0691	0.000897582	0.00341294	0.358392	-1.48039	down in BcR
2-Phenylpropenal	Hydrocarbons	1.07042	0.000156804	0.00171725	0.332025	-1.59064	down in BcR
Cyclohexene, 3,4-diethenyl-1,6-dimethyl-	Hydrocarbons	0.896799	0.0453343	0.0545828	0.823046	-0.280954	insig
2-Nonenal	Aldehyde	1.0714	0.00431604	0.00828748	3.22983	1.69146	up in BcR
2,6-Nonadienal, (E,Z)-	Aldehyde	1.06903	0.00460155	0.00856227	2.97691	1.57382	up in BcR
Cyclooctyl Alcohol	Alcohol	1.06439	0.00627327	0.0106624	2.3523	1.23407	up in BcR
AcetAldehyde, tetramer	Aldehyde	0.986102	0.0251717	0.0325036	1.42701	0.512992	insig
endo-Borneol	Alcohol	1.03256	0.00174984	0.0045638	0.603359	-0.728912	insig
Acetic acid, phenylmethyl ester	Ester	1.02934	0.00453109	0.0084969	0.73943	-0.435515	insig
Bicyclo[2.2.1]heptan-2-ol, 1,7,7-trimethyl-, (1S-endo)-	Alcohol	0.943852	0.025568	0.0328829	0.826447	-0.275006	insig
2-Acetyl-3-ethylpyrazine	Nitrogen compounds	0.877967	0.0477485	0.0572744	0.833599	-0.262575	insig
Lilac Aldehyde D	Aldehyde	1.04616	0.00441543	0.0083615	2.06795	1.0482	up in BcR
3-p-Menthen-7-al	Aldehyde	1.00491	0.0128555	0.0186531	0.766739	-0.383193	insig
(6Z)-Nonen-1-ol	Alcohol	1.04105	0.00196905	0.00490733	1.57553	0.655836	insig
BenzAldehyde, 4-ethyl-	Aldehyde	1.07578	0.000315221	0.00215487	692.515	9.4357	up in BcR
3,4-Dimethoxytoluene	Hydrocarbons	0.862611	0.0788464	0.0908386	1.26334	0.337244	insig
Butanoic acid, 5-hexenyl ester	Ester	1.01001	0.0129086	0.0187005	1.53329	0.616632	insig
1-Pentanone, 1-(2-furanyl)-	Ketone	1.07195	0.000415815	0.00239529	0.29546	-1.75896	down in BcR
Bicyclo[3.1.1]heptan-3-ol, 2,6,6-trimethyl-, (1.alpha.,2.beta.,3.alpha.,5.alpha.)-	Alcohol	1.06752	0.00294037	0.00640358	3.45335	1.788	up in BcR
Cyclohexanone, 5-methyl-2-(1-methylethenyl)-	Ketone	1.06886	0.00630377	0.0106658	3.18534	1.67145	up in BcR
Isopinocarveol	Alcohol	1.03829	0.00721207	0.0116802	1.7462	0.804217	insig
Ethanethioic acid, S-(2-furanylmethyl) ester	Sulfur compounds	1.07463	4.11533e-05	0.000917664	0.110185	-3.18201	down in BcR
2-Octenoic Acid	Acid	1.02636	0.0370245	0.0455868	0.535669	-0.900585	insig
Cyclobutaneethanol, 1-methyl-2-(1-methylethenyl)-, cis-	Alcohol	1.0244	0.0059873	0.0102853	1.69122	0.758068	insig
2-Picoline, 6-nitro-	Nitrogen compounds	1.06497	0.00876725	0.0136296	2.26012	1.1764	up in BcR
Undecane, 3,4-dimethyl-	Hydrocarbons	1.0515	0.000745955	0.00307987	1.12375	0.168321	insig
Butanoic acid, hexyl ester	Ester	1.07306	1.59638e-05	0.000651373	0.221158	-2.17685	down in BcR
Undecane, 2,5-dimethyl-	Hydrocarbons	0.419925	0.456031	0.481561	0.917366	-0.124431	insig
4-Hexen-1-ol, 5-methyl-2-(1-methylethenyl)-, (R)-	Alcohol	1.00904	0.00884128	0.0136962	1.71478	0.778021	insig
Pyrazine, 2-methoxy-3-(2-methylpropyl)-	Nitrogen compounds	1.0757	0.00179905	0.00462709	3084.71	11.5909	up in BcR
2-Nonanol	Alcohol	1.07568	0.00991859	0.01505	1.89375e-05	-15.6884	down in BcR
3,7-Octadiene-2,6-diol, 2,6-dimethyl-	Alcohol	1.03256	0.00174984	0.0045638	0.603359	-0.728912	insig
3-Octen-1-ol, acetate, (Z)-	Ester	0.820875	0.0696624	0.0810341	1.29331	0.371065	insig
Benzene, 1-methyl-2-(1-ethylpropyl)-	Hydrocarbons	1.07414	0.00180851	0.00462709	3.29101	1.71853	up in BcR
Phenol, 2-methyl-	Phenol	1.03256	0.00174984	0.0045638	0.603359	-0.728912	insig
Undecane, 4,6-dimethyl-	Hydrocarbons	1.01469	0.00702125	0.0114682	0.426534	-1.22927	down in BcR
Cyclohexanol, 2-methyl-3-(1-methylethenyl)-, (1.alpha.,2.alpha.,3.alpha.)-	Alcohol	1.0695	0.0022751	0.00535578	3.79137	1.92272	up in BcR
BenzAldehyde, 3-methoxy-	Aldehyde	0.846953	0.0763051	0.0881219	0.842673	-0.246954	insig
Butanoic acid, 1-methylhexyl ester	Ester	0.21841	0.673075	0.688096	1.03996	0.0565212	insig
Carveol	Alcohol	1.0723	0.000769919	0.00312818	0.341145	-1.55154	down in BcR
m-Aminophenylacetylene	Nitrogen compounds	1.02189	0.00400696	0.00783475	0.683913	-0.548116	insig
(-)-cis-Isopiperitenol	Alcohol	1.07554	0.00371476	0.00746054	1151.65	10.1695	up in BcR
Undecane, 4,7-dimethyl-	Hydrocarbons	1.05201	0.00507803	0.00914054	0.545525	-0.874282	insig
1,5-Cyclooctadiene, 3-(1-methyl-2-propenyl)-	Hydrocarbons	1.07572	0.0110425	0.0164351	8.40205e-06	-16.8608	down in BcR
(-)-trans-Isopiperitenol	Alcohol	1.06135	0.0131564	0.0189185	2.5568	1.35434	up in BcR
cis-7-Decen-1-al	Aldehyde	1.0717	0.0136048	0.0193894	0.0921801	-3.4394	down in BcR
(-)-Myrtenol	Alcohol	1.03141	0.0138575	0.0196621	1.4804	0.565986	insig
Ethanone, 1-(2,4-dimethyl-1H-pyrrol-3-yl)-	Nitrogen compounds	1.07381	0.000807126	0.00319361	0.202154	-2.30647	down in BcR
2,6-Piperidinedione, 3-ethyl-	Nitrogen compounds	1.07004	0.0280879	0.0357888	43.7367	5.45077	up in BcR
Cyclooctane, 1,5-dimethyl-2,6-bis(methylene)-	Hydrocarbons	1.07474	0.00231479	0.00540492	0.153924	-2.69971	down in BcR
Isopentyl hexanoate	Ester	1.06159	0.00792977	0.0125468	1.38107	0.465783	insig
Lilac Alcohol C	Alcohol	1.07148	1.12074e-05	0.000598971	0.348599	-1.52036	down in BcR
8-Azabicyclo[3.2.1]octane, 3-chloro-8-methyl-	Nitrogen compounds	1.07023	0.00203432	0.00495448	0.366894	-1.44657	down in BcR
8-Azabicyclo[3.2.1]octan-3-ol, 8-methyl-, endo-	Nitrogen compounds	1.06554	8.40223e-05	0.00126296	0.425678	-1.23217	down in BcR
1,6-Octadien-3-ol, 3,7-dimethyl-, formate	Ester	1.0652	0.000525987	0.00262596	0.463638	-1.10893	down in BcR
1,4-Methano-1H-Cyclopropa[d]pyridazine, 4,4a,5,5a-tetrahydro-6,6-dimethyl-, (1.alpha.,4.alpha.,4a.alpha.,5a.alpha.)-	Nitrogen compounds	1.06588	0.000106909	0.0014039	0.412801	-1.27648	down in BcR
Undecane, 4,4-dimethyl-	Hydrocarbons	1.04427	0.00141266	0.00444111	2.14424	1.10047	up in BcR
3-Cyclohexene-1-acetAldehyde, .alpha.,4-dimethyl-	Aldehyde	1.07375	0.000919203	0.00344712	0.178763	-2.48388	down in BcR
Benzene, 1-methoxy-4-methyl-2-(1-methylethyl)-	Hydrocarbons	1.07013	0.00449612	0.00844838	2.51295	1.32938	up in BcR
2-Butanone, 4-phenyl-	Ketone	1.07476	0.00160236	0.0045638	5.06716	2.34118	up in BcR
2-Cyclohexen-1-ol, 3-methyl-6-(1-methylethyl)-, trans-	Alcohol	0.842891	0.0738417	0.0855852	1.1774	0.23561	insig
Imidodicarbonic diamide	Nitrogen compounds	0.566525	0.29848	0.321183	0.976492	-0.0343197	insig
7-Octene-2,6-diol, 2,6-dimethyl-	Alcohol	1.00688	0.0339803	0.042312	1.666	0.736386	insig
Phenol, 2,3,6-trimethyl-	Phenol	1.07416	0.00192062	0.00482413	3.53068	1.81995	up in BcR
Hexanedioic acid, dimethyl ester	Ester	0.867212	0.052204	0.062077	1.1234	0.167874	insig
n-Caproic acid vinyl ester	Ester	0.956808	0.0353502	0.0436545	1.37474	0.459164	insig
Butanoic acid, 3-methyl-, hexyl ester	Ester	1.04823	0.00885904	0.0137016	1.36227	0.446012	insig
2-Cyclohexen-1-one, 3-methyl-6-(1-methylethyl)-	Ketone	1.03256	0.00174984	0.0045638	0.603359	-0.728912	insig
Propanoic acid, 2-methyl-, heptyl ester	Ester	1.06922	0.00102694	0.00356649	1.88302	0.913049	insig
5H-5-Methyl-6,7-dihydrocyclopentapyrazine	Nitrogen compounds	1.05744	0.00463764	0.00861275	0.455889	-1.13325	down in BcR
Phenol, 4-methyl-2-nitro-	Phenol	1.05638	0.00349682	0.00721877	0.781702	-0.355309	insig
Benzeneacetic acid, ethyl ester	Ester	0.807487	0.157702	0.174266	1.12908	0.175153	insig
3-Phenylpropanol	Alcohol	1.06887	0.00654877	0.0109564	2.48231	1.31168	up in BcR
Benzoic acid, 2-propenyl ester	Ester	1.04967	0.00127889	0.00408736	0.528312	-0.920538	insig
Carvenone	Ketone	1.03256	0.00174984	0.0045638	0.603359	-0.728912	insig
Benzenemethanol, 3-hydroxy-	Alcohol	1.03256	0.00174984	0.0045638	0.603359	-0.728912	insig
2,5-ThiophenedicarboxAldehyde	Sulfur compounds	0.812356	0.089063	0.101877	0.799741	-0.322395	insig
Benzeneacetic acid	Acid	1.05968	0.000367371	0.00230988	0.505104	-0.985349	insig
Cyclooctanemethanol	Alcohol	1.07455	0.0252601	0.0325305	1776.95	10.7952	up in BcR
Phenol, 2-nitro-	Phenol	1.07554	0.00288575	0.00634859	0.018359	-5.76737	down in BcR
1-Cyclohexene-1-carboxAldehyde, 4-(1-methylethenyl)-, (S)-	Aldehyde	1.06087	0.00677126	0.0111924	2.03201	1.02291	up in BcR
Hexanoic acid, 3-hydroxy-, ethyl ester	Ester	1.07384	0.000581502	0.00271556	0.0987057	-3.34072	down in BcR
2(5H)-Furanone, 5-ethyl-	Ester	0.979102	0.0581662	0.0684895	1.40049	0.485929	insig
(3R,6R)-2,2,6-Trimethyl-6-vinyltetrahydro-2H-pyran-3-ol	Alcohol	1.04248	0.00608102	0.0104092	2.09472	1.06676	up in BcR
2-hydroxy-BenzAldehyde	Aldehyde	1.07576	0.00225994	0.00534167	0.000119421	-13.0317	down in BcR
(E)-2-Decenal	Aldehyde	1.06969	0.00389351	0.00769109	3.75914	1.9104	up in BcR
Benzeneacetamide	Nitrogen compounds	1.07569	0.00228029	0.00535578	12050.8	13.5568	up in BcR
Undecanal	Aldehyde	1.07571	0.00189844	0.00478089	12863.7	13.651	up in BcR
2-Cyclopenten-1-one, 2-pentyl-	Ketone	1.07396	6.78858e-05	0.00108844	0.241545	-2.04964	down in BcR
(1R,3aS,8aS)-7-Isopropyl-1,4-dimethyl-1,2,3,3a,6,8a-hexahydroazulene	Hydrocarbons	1.07568	0.000433306	0.00246651	0.0507532	-4.30036	down in BcR
Acetic acid, nonyl ester	Ester	1.06917	0.00385018	0.00763685	2.54982	1.35039	up in BcR
1,2-Benzenediol, 4-methyl-	Alcohol	1.05127	0.0119335	0.0174733	3.64289	1.86508	up in BcR
1,2-Ethanediol, monobenzoate	Ester	1.07568	0.00254918	0.00577014	11794.8	13.5259	up in BcR
BenzenAmine, 2,6-diethyl-	Nitrogen compounds	1.07506	0.00155442	0.0045638	0.194721	-2.36052	down in BcR
2-Acetylbenzofuran	Ether	1.07101	0.000102359	0.00136763	3.40628	1.7682	up in BcR
Benzamide	Nitrogen compounds	1.07111	0.000908387	0.00343151	0.347911	-1.52321	down in BcR
BenzAldehyde, 4-hydroxy-	Aldehyde	1.00595	0.0375069	0.0460812	1.50549	0.590236	insig
Naphthalene, decahydro-4a-methyl-1-methylene-7-(1-methylethenyl)-, [4aR-(4a.alpha.,7.alpha.,8a.beta.)]-	Hydrocarbons	1.07321	0.000857355	0.00329905	0.202638	-2.30302	down in BcR
Azulene, 1,2,3,3a,4,5,6,7-octahydro-1,4-dimethyl-7-(1-methylethenyl)-, [1R-(1.alpha.,3a.beta.,4.alpha.,7.beta.)]-	Hydrocarbons	1.07564	0.000447977	0.0025202	0.0289639	-5.1096	down in BcR
2-Cyclohexen-1-ol, 2-methyl-5-(1-methylethenyl)-, acetate, (1R-cis)-	Ester	0.501292	0.40354	0.428483	0.89021	-0.167782	insig
5,9-Undecadien-2-one, 6,10-dimethyl-, (E)-	Ketone	1.0753	0.000530231	0.00262929	0.0580171	-4.10738	down in BcR
5-Amino-2-methoxyphenol	Phenol	1.07224	0.0294676	0.0371517	177.242	7.46958	up in BcR
2,4-Decadienal, (E,E)-	Aldehyde	1.06897	0.00704546	0.0114682	2.88497	1.52856	up in BcR
N-Benzylformamide	Nitrogen compounds	1.07017	0.00396202	0.00777849	7.19506	2.84701	up in BcR
3-Cyclohexene-1-carboxAldehyde, 4-(4-methyl-3-pentenyl)-	Aldehyde	1.0733	0.00175632	0.0045638	0.0104108	-6.58578	down in BcR
.alpha.-Muurolene	Hydrocarbons	1.03256	0.00174984	0.0045638	0.603359	-0.728912	insig
(5-bromopentyl)-Benzene	Hydrocarbons	1.07318	0.000558619	0.00264743	0.238663	-2.06695	down in BcR
Phenol, 3,4,5-trimethoxy-	Phenol	1.07024	0.0703714	0.08176	0.00330328	-8.24189	insig
4-Acetylanisole	Ketone	1.0673	0.000166646	0.00174254	0.231977	-2.10794	down in BcR
3,5-Dimethyldodecane	Hydrocarbons	1.07567	1.95959e-06	0.000269303	0.246141	-2.02245	down in BcR
1,3-Benzenediol, 4,5-dimethyl-	Phenol	0.0782299	0.998467	0.998467	0.999627	-0.000538214	insig
Bornyl tiglate	Ester	0.810787	0.187855	0.207006	0.586695	-0.769317	insig
2H-Pyran-2-one, tetrahydro-6-pentyl-	Ester	1.07423	0.000296003	0.00209378	0.192284	-2.37869	down in BcR
aR-Himachalene	Hydrocarbons	1.0741	0.00228543	0.00535578	0.048034	-4.3798	down in BcR
2-Bromo dodecane	Others	1.06639	0.00763948	0.0121785	0.357113	-1.48555	down in BcR
2,6,10-Dodecatrien-1-ol, 3,7,11-trimethyl-, (Z,E)-	Alcohol	1.07414	0.000841465	0.00328682	0.0999769	-3.32226	down in BcR
1,2,4-Trimethoxybenzene	Hydrocarbons	0.960454	0.0191776	0.0257306	2.24308	1.16548	insig
1-Tridecene	Hydrocarbons	1.07435	3.89084e-06	0.000318736	0.230742	-2.11565	down in BcR
2(3H)-Furanone, 5-butyldihydro-4-methyl-	Ester	1.07457	7.36007e-06	0.000416493	0.210404	-2.24877	down in BcR
Paroxypropione	Ketone	1.07153	0.000322028	0.00216637	0.191453	-2.38493	down in BcR
2,5-Furandione, 3-methyl-4-propyl-	Others	0.417289	0.474384	0.499296	1.10234	0.140575	insig
Benzoic acid, 2-(dimethylamino)-, methyl ester	Ester	0.830801	0.0830962	0.095506	0.814249	-0.296458	insig
(1R,2R,4S,6S,7S,8S)-8-Isopropyl-1-methyl-3-methylenetricyclo[4.4.0.02,7]decan-4-ol	Alcohol	1.0717	0.000258391	0.00208688	0.238584	-2.06743	down in BcR
.alpha.-Maaliene	Hydrocarbons	1.06286	0.00017495	0.0017716	0.541062	-0.886134	insig
2-Butanone, 4-(2,6,6-trimethyl-1-cyclohexen-1-yl)-	Ketone	1.07582	8.27858e-05	0.00126296	21731.4	14.4075	up in BcR
Phenmetrazine	Nitrogen compounds	1.07564	0.000391588	0.00235442	0.0648632	-3.94646	down in BcR
Butanoic acid, 1,7,7-trimethylbicyclo[2.2.1]hept-2-yl ester, endo-	Ester	1.0756	0.00778283	0.0123549	18883.6	14.2048	up in BcR
Dodecanenitrile	Nitrogen compounds	1.06726	0.00358953	0.00732209	0.315924	-1.66235	down in BcR
(3S,3aR,3bR,4S,7R,7aR)-4-Isopropyl-3,7-dimethyloctahydro-1H-cyclopenta[1,3]cyclopropa[1,2]benzen-3-ol	Alcohol	1.07581	0.000473921	0.0025283	0.00421841	-7.88908	down in BcR
TetraSulfur compounds, di-2-propenyl	Sulfur compounds	1.07064	1.51766e-05	0.000651373	0.328818	-1.60464	down in BcR
Dauca-4(11),8-diene	Hydrocarbons	1.06308	0.0195602	0.0261346	5.03976	2.33336	up in BcR
Kessane	Ether	1.07223	8.69248e-05	0.00126699	0.120212	-3.05635	down in BcR
GrAmine	Nitrogen compounds	1.04979	0.00550622	0.00971923	0.487686	-1.03598	down in BcR
2-Propenoic Acid, 3-(3-hydroxyphenyl)-	Acid	1.06361	0.000459473	0.00252301	0.301867	-1.72801	down in BcR
3-Cyclohexene-1-methanol, .alpha.,4-dimethyl-.alpha.-(4-methyl-3-pentenyl)-, [R-(R*,R*)]-	Alcohol	1.07387	2.62603e-06	0.000302444	0.267033	-1.90491	down in BcR
2-Propenoic Acid, 3-(2-hydroxyphenyl)-	Acid	1.04594	0.00315171	0.00666362	0.460043	-1.12016	down in BcR
1H-Indole-3-acetonitrile	Nitrogen compounds	1.03256	0.00174984	0.0045638	0.603359	-0.728912	insig
2-Cyclohexen-1-one, 2-hydroxy-3-methyl-6-(1-methylethyl)-	Ketone	1.07432	0.0001551	0.00171725	0.207124	-2.27144	down in BcR
Ethyl trans-4-decenoate	Ester	0.848261	0.136412	0.151884	1.5133	0.597696	insig
2-Cyclohexen-1-ol, 2-methyl-5-(1-methylethenyl)-, acetate, cis-	Ester	0.967075	0.0335372	0.0418454	1.45128	0.537329	insig
2,6-Octadien-1-ol, 3,7-dimethyl-, acetate, (Z)-	Ester	0.794907	0.142015	0.157758	0.90028	-0.151554	insig
p-Tolylacetic Acid	Acid	0.882488	0.0942382	0.107287	1.27565	0.351229	insig
Thieno[2,3-b]thiophene,2-methyl-	Sulfur compounds	1.06139	9.97377e-05	0.00135138	0.172216	-2.53771	down in BcR
Propofol	Phenol	1.01066	0.00501593	0.00907017	0.762658	-0.390892	insig
2-Undecanone, 6,10-dimethyl-	Ketone	1.07566	0.00336731	0.00704206	11184.1	13.4492	up in BcR
Propanoic acid, 2-methyl-, 3-phenylpropyl ester	Ester	1.07583	0.000196852	0.00187496	5.43471e-06	-17.4894	down in BcR
Dodecanal	Aldehyde	1.07577	0.00142686	0.00447114	169388	17.37	up in BcR
2-Propenoic acid, 2-methyl-, 3,3,5-trimethylcyclohexyl ester	Ester	0.968639	0.0174232	0.0237074	0.702661	-0.5091	insig
Naphthalene, 1,4-dimethyl-	Hydrocarbons	1.05785	0.0129659	0.0187005	2.31294	1.20973	up in BcR
Benzeneethanol, 4-hydroxy-	Alcohol	1.0756	0.000478395	0.0025283	0.0506047	-4.30459	down in BcR
(1S,4S,4aR)-1-Isopropyl-4-methyl-7-methylene-1,2,3,4,4a,5,6,7-octahydronaphthalene	Hydrocarbons	1.07567	0.000358406	0.00228335	0.0293571	-5.09015	down in BcR
Phenol, 4-pentyl-	Phenol	1.07411	0.000457798	0.00252301	0.0190434	-5.71456	down in BcR
Dodecane, 2-methyl-6-propyl-	Hydrocarbons	1.0733	0.000485271	0.0025283	0.0248584	-5.33012	down in BcR
1,3,6,10-Dodecatetraene, 3,7,11-trimethyl-, (Z,E)-	Hydrocarbons	1.07211	0.000770664	0.00312818	0.300641	-1.73389	down in BcR
Pentanoic acid, 1-ethenyl-1,5-dimethyl-4-hexenyl ester	Ester	1.07542	0.000274883	0.00208688	0.0461402	-4.43783	down in BcR
Longifolenaldehyde	Aldehyde	1.05763	0.000233193	0.00196782	0.420596	-1.24949	down in BcR
Dodecane, 1-iodo-	Others	1.06973	0.000411523	0.00239529	0.286218	-1.80481	down in BcR
Benzophenone	Ketone	1.0758	0.000641837	0.00283232	4.85065e-05	-14.3315	down in BcR
1-(1-Adamantyl)-1-phenylethanol	Hydrocarbons	1.04141	0.0445139	0.0537294	0.176556	-2.5018	insig
2-Naphthalenemethanol, 1,2,3,4,4a,5,6,7-octahydro-.alpha.,.alpha.,4a,8-tetramethyl-, (2R-cis)-	Alcohol	1.07435	0.00106641	0.00363788	0.125244	-2.99718	down in BcR
Dibutyl phthalate	Ester	0.325857	0.555838	0.578071	1.13071	0.177229	insig
Bicyclo[4.4.0]dec-1-ene, 2-isopropyl-5-methyl-9-methylene-	Hydrocarbons	1.0739	0.000186061	0.00181513	0.155032	-2.68936	down in BcR
2,6-Octadienoic acid, 3,7-dimethyl-, methyl ester	Ester	1.075	0.0140915	0.0199354	1481.1	10.5325	up in BcR
Iso-3-thujyl acetate	Ester	1.07568	0.00275438	0.00616212	12332.1	13.5901	up in BcR
4-Methylhexyl 3-methylbutanoate	Ester	1.06617	0.00134355	0.00425809	2.64762	1.4047	up in BcR
2-Methoxy-4-vinylphenol	Hydrocarbons	1.03256	0.00174984	0.0045638	0.603359	-0.728912	insig
L-Proline, 1-acetyl-	Acid	0.273482	0.618867	0.63742	1.038	0.05381	insig
Acetamide, N-phenyl-	Nitrogen compounds	0.920635	0.0887437	0.101633	1.25747	0.330527	insig
Piperitenone oxide	Ketone	0.938982	0.0615162	0.0719059	0.822717	-0.281532	insig
Nonanoic acid, 9-oxo-, methyl ester	Ester	1.05978	0.00112976	0.00376624	0.282209	-1.82516	down in BcR
2-Acetoxyacetophenone	Ketone	1.07571	0.000268886	0.00208688	0.0193029	-5.69504	down in BcR
1-Penten-3-one, 4-methyl-1-(1-piperidinyl)-	Nitrogen compounds	0.896389	0.0474637	0.0570039	2.25186	1.17112	insig
2-bromo-4-methoxy-Phenol	Phenol	1.07363	0.000797034	0.00318152	0.0925298	-3.43394	down in BcR
Butanedioic acid, bis(2-methylpropyl) ester	Ester	1.03256	0.00174984	0.0045638	0.603359	-0.728912	insig
BenzeneacetAldehyde, .alpha.-methyl-4-(2-methylpropyl)-	Aldehyde	1.06342	0.00283732	0.00628917	0.52827	-0.920653	insig
(4R,4aS,6S)-4,4a-Dimethyl-6-(prop-1-en-2-yl)-1,2,3,4,4a,5,6,7-octahydronaphthalene	Hydrocarbons	0.0499152	0.910069	0.9177	1.00516	0.00742622	insig
N,N-Dimethyl-1,2,3-trithian-5-Amine	Sulfur compounds	1.06111	0.0128078	0.0186119	0.487713	-1.03589	down in BcR
β-Ionone	Ketone	1.03256	0.00174984	0.0045638	0.603359	-0.728912	insig
E-2-Hexenyl benzoate	Ester	1.06401	9.22677e-05	0.00130532	0.370197	-1.43364	down in BcR
.beta.-Oplopenone	Ketone	0.229273	0.662213	0.677711	0.954563	-0.0670871	insig
(3R,3aR,7S,8aS)-3,6,8,8-Tetramethyl-4,7,8,8a-tetrahydro-1H-3a,7-methanoazulen-2(3H)-one	Ketone	1.02834	0.0141687	0.0199857	0.319924	-1.6442	down in BcR
Lavandulyl caproate	Ester	1.07524	5.25678e-05	0.000954154	0.0285532	-5.13021	down in BcR
Benzyl Benzoate	Ester	1.07574	0.000691083	0.00292478	0.00022671	-12.1069	down in BcR
Benzeneacetic Acid, .alpha.-cyclopentyl-	Acid	1.07346	0.000113467	0.0014176	0.0182539	-5.77565	down in BcR
Benzeneacetic acid, phenylmethyl ester	Ester	0.978627	0.0972465	0.11045	0.180228	-2.4721	insig
Naphthalene, 2-methyl-	Hydrocarbons	1.01517	0.0183965	0.0248559	1.38448	0.469345	insig
2-Octyl methylphosphonofluoridate	Ester	1.07566	0.00150035	0.0045638	1585.43	10.6307	up in BcR
2-Propen-1-ol, 3-phenyl-	Alcohol	1.07552	0.00281487	0.00626762	701.653	9.45461	up in BcR
4H-Pyran-4-one, 5-hydroxy-2-(hydroxymethyl)-	Ketone	1.07188	0.000110911	0.0014039	0.1464	-2.77201	down in BcR
TriSulfur compounds, dipropyl	Sulfur compounds	1.03256	0.00174984	0.0045638	0.603359	-0.728912	insig
1-Pentanone, 1-(1H-imidazol-4-yl)-	Nitrogen compounds	1.04616	0.0203069	0.0269451	1.82811	0.870356	insig
Benzoic Acid, 2,3-dihydroxy-	Acid	1.03256	0.00174984	0.0045638	0.603359	-0.728912	insig
Benzoic acid, 2-(methylamino)-, methyl ester	Ester	1.0067	0.0111508	0.0164468	0.71361	-0.486791	insig
Butanoic acid, 1-methyloctyl ester	Ester	0.95985	0.0225286	0.0294063	2.23205	1.15837	insig
(-)-.beta.-Bourbonene	Hydrocarbons	1.06931	0.00556541	0.00978779	0.454051	-1.13907	down in BcR
2,6,10-Trimethyltridecane	Hydrocarbons	1.07359	2.82952e-06	0.000302444	0.210534	-2.24788	down in BcR
(E)-.beta.-Famesene	Hydrocarbons	1.07549	0.000545194	0.00264743	0.0305938	-5.03062	down in BcR
Naphthalene, 1,2-dihydro-4,5,7-trimethyl-	Hydrocarbons	1.07449	1.30724e-05	0.000651373	0.109791	-3.18716	down in BcR
(6,6-dimethyl-2-bicyclo[3.1.1]hept-2-enyl)methyl 2-methylpropanoate	Ester	1.07436	0.000558658	0.00264743	0.014684	-6.08961	down in BcR
2H-Pyran-2-one, 5,6-dihydro-6-pentyl-	Ester	1.07425	0.000186336	0.00181513	0.209176	-2.25721	down in BcR
9-Oxononanoic Acid	Acid	1.07568	0.00296047	0.0064252	2496.71	11.2858	up in BcR
1,3-Cyclohexadiene, 5-(1,5-dimethyl-4-hexenyl)-2-methyl-, [S-(R*,S*)]-	Hydrocarbons	1.03256	0.00174984	0.0045638	0.603359	-0.728912	insig
4H-Inden-4-one, 1,2,3,5,6,7-hexahydro-1,1,2,3,3-pentamethyl-	Ketone	1.07381	2.53162e-05	0.000773603	0.380151	-1.39535	down in BcR
(1S,2E,6E,10R)-3,7,11,11-Tetramethylbicyclo[8.1.0]undeca-2,6-diene	Hydrocarbons	1.01437	0.0331205	0.0414329	1.55574	0.6376	insig
Butanoic acid, 3,7-dimethyl-2,6-octadienyl ester, (E)-	Ester	1.06807	4.00033e-05	0.000916266	0.338931	-1.56094	down in BcR
(1aR,1bS,2aS,5S,5aS,7aS)-2,2,5,7a-Tetramethyldecahydrocyclopenta[2',3']cyclobuta[1',2':3,4]benzo[1,2-b]oxirene	Ether	1.07577	0.00127115	0.00408736	0.00454577	-7.78126	down in BcR
N-Benzyloxy-2-carbomethoxyaziridine	Nitrogen compounds	1.07572	0.00100304	0.00356649	0.00528236	-7.5646	down in BcR
Benzeneacetic Acid, 4-hydroxy-	Acid	1.07574	0.00117281	0.00386386	0.00451262	-7.79182	down in BcR
Benzene, 1-(1,5-dimethyl-4-hexenyl)-4-methyl-	Hydrocarbons	1.07481	0.000178925	0.00179298	0.153629	-2.70248	down in BcR
1-((1S,3aR,4S,7R,7aR)-3a,7a-Dimethyloctahydro-1H-4,7-methanoinden-1-yl)ethanone	Ketone	1.06989	2.24087e-05	0.0007699	0.266108	-1.90992	down in BcR
Hexadecane	Hydrocarbons	1.06676	0.0108019	0.0161107	0.167421	-2.57845	down in BcR
9-Dodecen-1-ol, acetate, (E)-	Ester	1.07036	0.00593385	0.0102202	5.67149	2.50373	up in BcR
5-Azulenemethanol, 1,2,3,4,5,6,7,8-octahydro-.alpha.,.alpha.,3,8-tetramethyl-, acetate, [3S-(3.alpha.,5.alpha.,8.alpha.)]-	Ester	1.07581	0.000858646	0.00329905	6.56442e-05	-13.895	down in BcR
4-Isopropylcyclohexa-1,3-dienecarbAldehyde	Aldehyde	0.695104	0.223505	0.243502	0.890479	-0.167347	insig
Butanoic acid, 1-ethenylhexyl ester	Ester	1.07566	0.00193698	0.004852	3191.03	11.6398	up in BcR
p-Menthane-3,8-diol, cis-1,3,trans-1,4-	Alcohol	1.07582	0.000226376	0.00194441	4.64268e-05	-14.3947	down in BcR
3-Methoxy-5-methylphenol	Phenol	1.07581	0.000624379	0.0027808	1.88562e-05	-15.6946	down in BcR
Phenylacetic acid propyl ester	Ester	1.07445	0.00248623	0.00566169	7.88024	2.97824	up in BcR
1,2,4-Methenoazulene, decahydro-1,5,5,8a-tetramethyl-, [1S-(1.alpha.,2.alpha.,3a.beta.,4.alpha.,8a.beta.,9R*)]-	Hydrocarbons	1.03256	0.00174984	0.0045638	0.603359	-0.728912	insig
1-Pentanone, 1-phenyl-	Ketone	1.03256	0.00174984	0.0045638	0.603359	-0.728912	insig
p-Hydroxyphenyl methyl carbinol	Alcohol	1.05417	0.000928071	0.00344712	0.285249	-1.8097	down in BcR
Orcinol	Phenol	1.05504	0.000684749	0.0029197	0.460835	-1.11768	down in BcR
Niacinamide	Nitrogen compounds	1.07573	0.00288581	0.00634859	4.06423e-05	-14.5867	down in BcR
Ethyl mandelate	Ester	1.07573	0.000288524	0.00208688	0.013867	-6.1722	down in BcR
1H-3a,7-Methanoazulene, octahydro-3,8,8-trimethyl-6-methylene-, [3R-(3.alpha.,3a.beta.,7.beta.,8a.alpha.)]-	Hydrocarbons	1.07558	0.000328371	0.0021937	0.016252	-5.94324	down in BcR
Quinoxaline, 2,3-dimethyl-	Nitrogen compounds	1.07543	0.00022151	0.0019376	0.0308414	-5.01899	down in BcR
Butanoic acid, 3-methyl-, 1-ethenyl-1,5-dimethyl-4-hexenyl ester	Ester	1.07226	0.000457293	0.00252301	0.0484215	-4.36821	down in BcR
Hordenine	Nitrogen compounds	1.03256	0.00174984	0.0045638	0.603359	-0.728912	insig
Dodecanoic acid, methyl ester	Ester	0.981206	0.0100197	0.0151795	0.724111	-0.465717	insig
Cyclohexanol, 3-ethenyl-3-methyl-2-(1-methylethenyl)-6-(1-methylethyl)-, [1R-(1.alpha.,2.alpha.,3.beta.,6.alpha.)]-	Alcohol	1.06975	0.0104699	0.0156885	0.0492048	-4.34506	down in BcR
Benzene, 1,2-diethyl-3,4,5,6-tetramethyl-	Hydrocarbons	1.07579	0.000134064	0.00159222	0.000157389	-12.6334	down in BcR
2-Furanmethanol, tetrahydro-.alpha.,.alpha.,5-trimethyl-5-(4-methyl-3-cyclohexen-1-yl)-, [2S-[2.alpha.,5.beta.(R*)]]-	Alcohol	1.07391	4.33968e-05	0.000917664	0.152786	-2.71042	down in BcR
2,6,10-Dodecatrienal, 3,7,11-trimethyl-	Aldehyde	1.07558	0.000249278	0.00206729	0.0539442	-4.21239	down in BcR
Decane, 2,3,5-trimethyl-	Hydrocarbons	1.05335	0.000269804	0.00208688	33.8308	5.08027	up in BcR
1-Decanol	Alcohol	1.07252	0.00294218	0.00640358	9.11194	3.18776	up in BcR
Butyramide, 2-cyano-2-ethyl-	Nitrogen compounds	1.07374	4.7086e-06	0.000323548	0.254141	-1.9763	down in BcR
Tridecane, 4,8-dimethyl-	Hydrocarbons	1.07473	6.5018e-07	0.000208491	0.22604	-2.14535	down in BcR
Hexanoic acid, 3-hexenyl ester	Ester	1.0717	2.53192e-05	0.000773603	0.2622	-1.93126	down in BcR
2-Butanone, 4-(2,6,6-trimethyl-1,3-cyclohexadien-1-yl)-	Ketone	1.0757	0.000271529	0.00208688	0.01155	-6.43596	down in BcR
1-Pentanone, 1-(4-methylphenyl)-	Ketone	1.07575	0.000464213	0.00252301	0.0259925	-5.26576	down in BcR
6-Methyl-6-(5-methylfuran-2-yl)heptan-2-one	Ketone	1.07063	0.00646121	0.0108476	0.321849	-1.63554	down in BcR
2H-Indol-2-one, 1,3-dihydro-	Nitrogen compounds	1.07211	0.000648529	0.00284879	0.22122	-2.17645	down in BcR
2-Tridecanone	Ketone	1.06843	0.0020245	0.00494468	0.346036	-1.531	down in BcR
1-Propanone, 1-(4-methoxyphenyl)-	Ketone	1.07582	0.000349196	0.00225454	0.00433128	-7.85099	down in BcR
2-Buten-1-ol, 2-ethyl-4-(2,2,3-trimethyl-3-cyclopenten-1-yl)-	Alcohol	1.07201	0.00201177	0.00494468	0.00488056	-7.67874	down in BcR
6-Methyl-2-(4-methylcyclohex-3-en-1-yl)hepta-1,5-dien-4-ol	Alcohol	1.07553	0.00367695	0.0074221	1817.83	10.828	up in BcR
(3S,3aR,6R,8aS)-3,7,7-Trimethyl-8-methylenehexahydro-1H-3a,6-methanoazulen-2(3H)-one	Ketone	1.0755	0.000379162	0.00234393	0.020992	-5.57402	down in BcR
2-Propenoic acid, 3-phenyl-, ethyl ester, (E)-	Ester	1.07584	8.5967e-05	0.00126699	0.099004	-3.33637	down in BcR
6,8-Nonadien-2-one, 8-methyl-5-(1-methylethyl)-, (E)-	Ketone	1.03256	0.00174984	0.0045638	0.603359	-0.728912	insig
Geranyl formate	Ester	1.07206	0.000208554	0.00193338	0.298248	-1.74541	down in BcR
5-Decen-1-ol, acetate, (E)-	Ester	0.0892089	0.968302	0.971331	0.988463	-0.0167413	insig
Hexanoic acid, 1-methylhexyl ester	Ester	0.972873	0.0136389	0.0194093	2.78348	1.47689	insig
Acetic Acid, phenoxy-	Acid	1.04059	0.0209119	0.0276335	1.59082	0.669774	insig
Butanoic acid, octyl ester	Ester	1.04991	0.00157712	0.0045638	0.356354	-1.48862	down in BcR
3-Hexanone, 1-phenyl-	Ketone	1.07565	0.000400806	0.00238009	0.025145	-5.31359	down in BcR
Pyridine, 3-(3,4-dihydro-2H-pyrrol-5-yl)-	Nitrogen compounds	1.07563	0.000316785	0.00215487	0.0172595	-5.85647	down in BcR
Acetophenone, 4'-hydroxy-	Ketone	1.07578	0.000488668	0.0025283	0.028138	-5.15133	down in BcR
(2E)-2-(Acetylhydrazono)propanoic acid	Acid	1.07514	0.0143029	0.0201161	3119.91	11.6073	up in BcR
Epizonarene	Hydrocarbons	1.04615	0.00572148	0.0099806	2.61415	1.38634	up in BcR
.beta.-Guaiene	Hydrocarbons	1.07483	4.38964e-07	0.000208491	0.249364	-2.00368	down in BcR
Benzyl tiglate	Ester	1.03256	0.00174984	0.0045638	0.603359	-0.728912	insig
Naphthalene, 1,2,3,5,6,8a-hexahydro-4,7-dimethyl-1-(1-methylethyl)-, (1S-cis)-	Hydrocarbons	1.07274	0.00434461	0.00830917	0.102906	-3.2806	down in BcR
Carotol	Alcohol	1.03357	0.00680823	0.0112342	1.74154	0.800363	insig
Naphthalene, 1-nitro-	Hydrocarbons	1.06921	0.00163579	0.0045638	0.138765	-2.84929	down in BcR
8-Isopropyl-1-methyltricyclo[4.4.0.02,7]dec-3-ene-3-carbAldehyde	Aldehyde	1.07152	0.000526829	0.00262596	0.0410614	-4.60607	down in BcR
Heptanoic acid, anhydride	Others	1.06219	0.00106307	0.00363788	0.208666	-2.26074	down in BcR
(-)-Bornyl acetate	Ester	1.07403	4.64604e-06	0.000323548	0.242283	-2.04524	down in BcR
2-Undecanone	Ketone	1.07317	3.97591e-06	0.000318736	0.244519	-2.03198	down in BcR
6-Nonen-1-ol, acetate, (Z)-	Ester	1.00223	0.0165039	0.0225865	1.34995	0.432908	insig
Cyclohexane, 1-ethenyl-1-methyl-2,4-bis(1-methylethenyl)-, (1.alpha.,2.beta.,4.beta.)-	Hydrocarbons	1.06489	0.00449644	0.00844838	3.33887	1.73936	up in BcR
Benzeneacetic acid, 2-methylpropyl ester	Ester	1.0657	0.000676018	0.00290872	1.54737	0.629819	insig
2-Dodecanone	Ketone	1.05071	0.00239964	0.00553586	0.36913	-1.4378	down in BcR
Propanoic acid, 2-methyl-, 2-phenylethyl ester	Ester	1.07538	0.00512438	0.00916292	867.111	9.76007	up in BcR
Mexiletine	Nitrogen compounds	0.992087	0.0776131	0.089525	0.270319	-1.88727	insig
Cyclohexanone, 2-(1-mercapto-1-methylethyl)-5-methyl-	Ketone	1.06926	0.00781953	0.0123927	4.38141	2.13139	up in BcR
(1R,1aR,2aS,5R,6R,6aS,7aS)-1,6,6a-trimethyldecahydro-1,2a-methanocyclopropa[b]naphthalen-5-ol	Alcohol	1.07573	0.0009448	0.00347394	4546.62	12.1506	up in BcR
trans-.alpha.-Bergamotene	Hydrocarbons	1.07581	0.000316431	0.00215487	42924.9	15.3895	up in BcR
2,2'-Isopropylidenebis(5-methylfuran)	Ether	1.07583	0.000294804	0.00209378	0.0141406	-6.14401	down in BcR
Pentyl octanoate	Ester	1.07557	0.000213234	0.0019376	0.0157977	-5.98415	down in BcR
Naphthalene, 1,8-dimethyl-	Hydrocarbons	1.07366	0.000780129	0.00315329	0.178497	-2.48603	down in BcR
Undecylenic Acid	Acid	1.07476	0.000260953	0.00208688	0.130638	-2.93636	down in BcR
Germacrene D	Hydrocarbons	1.07522	0.000925267	0.00344712	0.0556707	-4.16694	down in BcR
.alpha.-Farnesene	Hydrocarbons	1.07463	0.000364517	0.00230701	0.146163	-2.77435	down in BcR
1,4-Methanoazulen-9-ol, decahydro-1,5,5,8a-tetramethyl-, [1R-(1.alpha.,3a.beta.,4.alpha.,8a.beta.,9S*)]-	Alcohol	1.02203	0.00659475	0.0110018	0.516564	-0.952981	insig
1H-3a,7-Methanoazulen-5-ol, octahydro-3,8,8-trimethyl-6-methylene-	Alcohol	1.07493	0.000601628	0.00275682	0.132132	-2.91995	down in BcR
Dibenzo-p-dioxin	Ether	0.0950271	0.9367	0.942579	0.97509	-0.0363924	insig
Khusimyl methyl ether	Hydrocarbons	1.07571	0.00103146	0.00356929	0.000766004	-10.3504	down in BcR
Acetic acid, (1,2,3,4,5,6,7,8-octahydro-3,8,8-trimethylnaphth-2-yl)methyl ester	Ester	1.04004	0.0339991	0.042312	4.95461	2.30877	up in BcR
Heptadecane, 2-methyl-	Hydrocarbons	1.01257	0.00241064	0.00554794	0.318035	-1.65274	down in BcR
3-Cyclohexene-1-methanethiol, .alpha.,.alpha.,4-trimethyl-	Sulfur compounds	0.997382	0.0256842	0.0329883	0.672167	-0.573108	insig
TRANS-ANETHOLE	Hydrocarbons	1.01744	0.00158713	0.0045638	2.85046	1.51119	up in BcR
4-Decenoic acid, methyl ester, Z-	Ester	1.00351	0.00456433	0.00852599	0.524333	-0.931446	insig
p-Mentha-1,8-dien-7-ol	Alcohol	1.07104	0.00642469	0.0108317	7.34489	2.87674	up in BcR
Benzenemethanol, .alpha.-methyl-.alpha.-(1-methyl-2-propenyl)-	Alcohol	1.01094	0.0213101	0.0280827	3.19231	1.6746	up in BcR
Cyclohexene, 4-ethenyl-4-methyl-3-(1-methylethenyl)-1-(1-methylethyl)-, (3R-trans)-	Hydrocarbons	0.852704	0.122712	0.137908	1.24294	0.313758	insig
3H-3a,7-Methanoazulene, 2,4,5,6,7,8-hexahydro-1,4,9,9-tetramethyl-, [3aR-(3a.alpha.,4.beta.,7.alpha.)]-	Hydrocarbons	1.07316	0.000701608	0.00294737	0.250878	-1.99494	down in BcR
Tetradecane	Hydrocarbons	1.06227	0.00289712	0.00634859	0.3178	-1.65381	down in BcR
Petasitene	Hydrocarbons	1.03256	0.00174984	0.0045638	0.603359	-0.728912	insig
Naphthalene, 1,2,3,4-tetrahydro-1,4,6-trimethyl-	Hydrocarbons	1.075	0.0129545	0.0187005	185.161	7.53263	up in BcR
Cyclohexanepropanoic Acid, 2-propenyl ester	Ester	1.07579	0.000412147	0.00239529	15977.9	13.9638	up in BcR
Naphthalene, decahydro-1,6-bis(methylene)-4-(1-methylethyl)-, (4.alpha.,4a.alpha.,8a.alpha.)-	Hydrocarbons	1.07565	0.000554519	0.00264743	0.0540713	-4.20899	down in BcR
1-Cyclohexene-1-carboxylic acid, 4-(1-methylethenyl)-	Acid	1.06081	0.0159759	0.0220184	2.99247	1.58134	up in BcR
Tridecanal	Aldehyde	1.07575	0.000496081	0.00254605	0.0435425	-4.52143	down in BcR
(Z)-1-Methyl-4-(6-methylhept-5-en-2-ylidene)cyclohex-1-ene	Hydrocarbons	1.0758	0.000621639	0.0027808	0.00676449	-7.2078	down in BcR
1-Dodecanol	Alcohol	1.07562	0.00934215	0.0143108	63949	15.9646	up in BcR
8-Dodecen-1-ol, acetate, (Z)-	Ester	1.01642	0.00698171	0.0114419	1.32011	0.400662	insig
Tetradecanal	Aldehyde	0.579887	0.336552	0.360136	0.742705	-0.42914	insig
Naphthalene, 2,6-dimethyl-	Hydrocarbons	0.878921	0.0541554	0.0641595	1.57076	0.65146	insig
1-Heptadecene	Hydrocarbons	1.07169	0.001806	0.00462709	0.037088	-4.7529	down in BcR
Squamulosone	Ketone	1.0758	0.000743744	0.00307987	0.000117298	-13.0575	down in BcR
Adenine	Nitrogen compounds	1.07539	0.00764637	0.0121785	0.000533264	-10.8729	down in BcR
Furan, 2-(1,2-diethoxyethyl)-	Ether	1.07103	0.00212268	0.00511785	5.50748	2.46139	up in BcR
1H-Cyclopenta[1,3]cyclopropa[1,2]benzene, octahydro-7-methyl-3-methylene-4-(1-methylethyl)-, [3aS-(3a.alpha.,3b.beta.,4.beta.,7.alpha.,7aS*)]-	Hydrocarbons	1.06208	0.00359254	0.00732209	2.0122	1.00877	up in BcR
1-Cyclohexene-1-carboxaldehyde, 4-(1-methylethyl)-	Aldehyde	0.965066	0.0319337	0.0400524	1.24447	0.315528	insig
Benzene, (2-nitroethyl)-	Hydrocarbons	1.07586	0.000285685	0.00208688	0.00265683	-8.55608	down in BcR
4-Pyridinecarboxamide	Nitrogen compounds	1.07543	0.000217653	0.0019376	0.0444355	-4.49214	down in BcR
Thiophene, 2-butyl-5-ethyl-	Sulfur compounds	1.07529	0.000557562	0.00264743	0.0945828	-3.40228	down in BcR
Ethanone, 1-(3-hydroxyphenyl)-	Ketone	1.07576	0.000598988	0.00275682	0.0152577	-6.03432	down in BcR
Picolinamide	Nitrogen compounds	0.247318	0.73499	0.748212	0.966473	-0.049199	insig
Dodecane, 3-methyl-	Hydrocarbons	1.0695	0.00572691	0.0099806	2.89163	1.53188	up in BcR
1-Cyclohexene-1-carboxAldehyde, 4-(1-methylethenyl)-	Aldehyde	1.07319	0.00310969	0.0066184	7.51124	2.90905	up in BcR
Phenol, 2-(1,1-dimethylethyl)-	Phenol	0.368874	0.555045	0.577872	0.927044	-0.10929	insig
Undecanol-5	Alcohol	1.0737	1.79807e-05	0.000691899	0.256932	-1.96054	down in BcR
6-Undecanol	Alcohol	1.07214	0.00241722	0.0055498	8.82614	3.14178	up in BcR
1,4-BenzenedicarboxAldehyde	Aldehyde	1.07415	0.00394807	0.00776695	12.8137	3.67961	up in BcR
2,4-Dimethyldodecane	Hydrocarbons	1.06803	0.00153835	0.0045638	8.69503	3.12019	up in BcR
Dodecane, 4,6-dimethyl-	Hydrocarbons	1.05808	0.000252247	0.00207403	0.168828	-2.56638	down in BcR
Tricyclo[2.2.1.0(2,6)]heptane-3-methanol, 2,3-dimethyl-	Alcohol	1.0731	0.000164335	0.00174254	0.241254	-2.05137	down in BcR
4,4'-Bitriazolyl	Nitrogen compounds	1.07268	0.000225032	0.00194441	0.238624	-2.06719	down in BcR
Hexanoic acid, pentyl ester	Ester	1.07397	1.42835e-06	0.000229012	0.257258	-1.95871	down in BcR
1H-Inden-1-one, 2,3-dihydro-	Ketone	1.07257	7.07899e-06	0.000416493	0.252283	-1.98689	down in BcR
p-Tolyl isobutyrate	Ester	1.07336	3.13832e-05	0.000815962	0.239554	-2.06158	down in BcR
3,7,7-Trimethylbicyclo[4.1.0]hept-3-ene-2,5-dione	Ketone	1.0758	0.00119467	0.00391667	1.44399e-05	-16.0796	down in BcR
BenzAldehyde diethylacetal	Aldehyde	1.04392	0.0085541	0.0133588	1.86402	0.89842	insig
Phenol, 2-methyl-5-(1-methylethyl)-	Phenol	1.03256	0.00174984	0.0045638	0.603359	-0.728912	insig
cis-.beta.-Farnesene	Hydrocarbons	1.07543	0.000665013	0.00289476	0.0691171	-3.85481	down in BcR
Tridecane	Hydrocarbons	1.07414	1.50665e-05	0.000651373	0.22045	-2.18148	down in BcR
1,3-Cyclopentanedione, 2-acetyl-4-methyl-	Ketone	0.897317	0.0604665	0.0709376	1.2592	0.332512	insig
Ketone, methyl 2,4,5-trimethylpyrrol-3-yl	Nitrogen compounds	0.58835	0.304722	0.327533	0.918741	-0.122269	insig
Propanoic acid, 2-methyl-, phenylmethyl ester	Ester	1.05411	0.0163337	0.0224152	2.06937	1.04919	up in BcR
Ethanone, 1-(2-aminophenyl)-	Ketone	1.0751	0.00776543	0.0123477	344.8	8.42962	up in BcR
Benzene, (1-nitropropyl)-	Hydrocarbons	1.07551	0.00516629	0.00922073	2703.08	11.4004	up in BcR
2(1H)-Naphthalenone, 3,4,5,6,7,8-hexahydro-	Ketone	1.02272	0.00165804	0.0045638	2.13142	1.09182	up in BcR
6-Octenoic Acid, 3,7-dimethyl-	Acid	1.06625	0.00522914	0.00931562	2.31438	1.21062	up in BcR
p-Isopropoxyaniline	Nitrogen compounds	1.06771	6.70368e-05	0.00108844	0.131283	-2.92925	down in BcR
(1Alpha,3beta,4beta)-p-menthane-3,8-diol	Alcohol	1.07565	0.00232411	0.00541355	3911.64	11.9336	up in BcR
Hexanoic acid, cyclopentyl ester	Ester	1.07179	0.00028239	0.00208688	0.0850015	-3.55637	down in BcR
1,4-Cyclohexadiene-1-methanol, 4-(1-methylethyl)-	Alcohol	1.07105	0.00338051	0.00705435	10.2291	3.35461	up in BcR
(1R,3aS,8aS)-1,4,4,6-Tetramethyl-1,2,3,3a,4,5,7,8-octahydrocyclopenta[c]pentalene	Hydrocarbons	1.07573	0.000520635	0.00262226	0.000401336	-11.2829	down in BcR
1,4-Methano-1H-indene, octahydro-4-methyl-8-methylene-7-(1-methylethyl)-, [1S-(1.alpha.,3a.beta.,4.alpha.,7.alpha.,7a.beta.)]-	Hydrocarbons	1.06381	0.00219263	0.00523403	11.3139	3.50002	up in BcR
Naphthalene, 1,2,3,4-tetrahydro-2,6-dimethyl-	Hydrocarbons	1.07587	0.000471175	0.0025283	0.00248632	-8.65177	down in BcR
Cyclopropanecarboxylic Acid, 2,2-dimethyl-3-(2-methyl-1-propenyl)-, (1R-trans)-	Acid	0.929757	0.0462812	0.0556531	0.775889	-0.366078	insig
Neric Acid	Acid	1.00226	0.0143787	0.0201932	0.736565	-0.441115	insig
Ethyl cyclohexanepropionate	Ester	1.07432	0.000922427	0.00344712	0.159893	-2.64482	down in BcR
.alpha.-Cubebene	Hydrocarbons	1.07447	0.00102284	0.00356649	0.0475494	-4.39443	down in BcR
Benzenepropanoic acid, ethyl ester	Ester	1.06807	0.000961959	0.00351005	0.195043	-2.35813	down in BcR
.alpha.-Terpinyl acetate	Ester	1.0755	0.00687	0.0113167	0.000294134	-11.7312	down in BcR
Geranic acid	Acid	1.07573	0.00155061	0.0045638	2769.64	11.4355	up in BcR
2-Undecenal, E-	Aldehyde	1.04526	0.00492254	0.00895177	0.569587	-0.812013	insig
Benzene, 1-methoxy-2-nitro-	Hydrocarbons	1.04795	0.0020089	0.00494468	0.636611	-0.651515	insig
Furfuryl hexanoate	Ester	1.06903	3.49973e-05	0.000885984	0.389785	-1.35925	down in BcR
1-Oxaspiro[4.5]dec-6-ene, 2,6,10,10-tetramethyl-	Hydrocarbons	1.06905	0.00627273	0.0106624	2.78556	1.47797	up in BcR
4-Methoxyformanilide	Nitrogen compounds	1.05947	0.000172592	0.00176875	0.296173	-1.75549	down in BcR
1-Undecanol	Alcohol	1.06476	0.00948925	0.0144899	2.52972	1.33898	up in BcR
Benzoic acid, 4-amino-, methyl ester	Ester	1.03256	0.00174984	0.0045638	0.603359	-0.728912	insig
2-Octenal, 2-butyl-	Alcohol	1.07413	2.02395e-05	0.00074886	0.205829	-2.28048	down in BcR
1H-Cycloprop[e]azulene, decahydro-1,1,4,7-tetramethyl-, [1aR-(1a.alpha.,4.beta.,4a.beta.,7.beta.,7a.beta.,7b.alpha.)]-	Hydrocarbons	1.04958	0.0157123	0.0217173	1.75337	0.810126	insig
Propanoic acid, 2-methyl-, 3-hydroxy-2,2,4-trimethylpentyl ester	Ester	1.07366	3.85976e-05	0.000916266	0.208427	-2.26239	down in BcR
Biphenyl	Hydrocarbons	0.993399	0.0282445	0.0359408	1.2496	0.321469	insig
Geranyl acetate	Ester	1.07467	4.48697e-07	0.000208491	0.261417	-1.93557	down in BcR
2-Nitrophenyl acetate	Ester	1.07352	8.99498e-07	0.000216329	0.135866	-2.87974	down in BcR
1-Butanone, 2-hydroxy-1-phenyl-	Ketone	0.964248	0.0159749	0.0220184	1.11864	0.161744	insig
2H-2,4a-Methanonaphthalene, 1,3,4,5,6,7-hexahydro-1,1,5,5-tetramethyl-, (2S)-	Hydrocarbons	1.0242	0.00302876	0.00648924	1.32335	0.4042	insig
(1S,5S)-2-Methyl-5-((R)-6-methylhept-5-en-2-yl)bicyclo[3.1.0]hex-2-ene	Hydrocarbons	1.07521	0.000497565	0.00254605	0.210302	-2.24947	down in BcR
Nitroguanidine	Nitrogen compounds	1.06704	0.00724628	0.011707	0.503307	-0.990491	insig
Benzenemethanol, 4-methyl-.alpha.-(1-methyl-2-propenyl)-, (R*,R*)-	Alcohol	1.06667	0.000186796	0.00181513	1.5949	0.673465	insig
2-Buten-1-one, 1-(2,6,6-trimethyl-2-cyclohexen-1-yl)-, (E)-	Ketone	1.07067	7.05159e-05	0.00111207	0.355627	-1.49156	down in BcR
2,6-dihydroxy-Benzoic Acid	Acid	1.05405	0.00301648	0.00648609	6.458	2.69109	up in BcR
beta-Elemen	Hydrocarbons	1.07428	0.00060895	0.00276216	5.98291	2.58085	up in BcR
Decanoic acid, ethyl ester	Ester	1.06098	0.0146656	0.0204765	0.440574	-1.18254	down in BcR
1H-Cyclopropa[a]naphthalene, 1a,2,3,3a,4,5,6,7b-octahydro-1,1,3a,7-tetramethyl-, [1aR-(1a.alpha.,3a.alpha.,7b.alpha.)]-	Hydrocarbons	0.355725	0.51856	0.542824	1.04878	0.0687164	insig
1-ButanAmine, N-(2-pyridinylmethylene)-	Nitrogen compounds	1.05596	0.013411	0.0191985	1.69217	0.758877	insig
1H-3a,7-Methanoazulene, 2,3,4,7,8,8a-hexahydro-3,6,8,8-tetramethyl-, [3R-(3.alpha.,3a.beta.,7.beta.,8a.alpha.)]-	Hydrocarbons	1.0757	0.000151084	0.00171126	0.0158096	-5.98306	down in BcR
Benzene, 1,4-dimethyl-2,5-bis(1-methylethyl)-	Hydrocarbons	1.07421	0.000382209	0.00234393	0.158221	-2.65999	down in BcR
Bicyclo[5.2.0]nonane, 2-methylene-4,8,8-trimethyl-4-vinyl-	Hydrocarbons	1.07569	0.00033528	0.00220917	0.0305022	-5.03494	down in BcR
Methyleugenol	Phenol	1.01681	0.00488172	0.00892816	10.233	3.35516	up in BcR
Benzene, 1,2,3-trimethoxy-5-methyl-	Hydrocarbons	1.07225	0.00159397	0.0045638	0.0310223	-5.01055	down in BcR
Acetic acid, decyl ester	Ester	1.02087	0.00286134	0.00632784	2.85726	1.51463	up in BcR
4a(2H)-Naphthalenol, octahydro-4,8a-dimethyl-,(4.alpha.,4a.alpha.,8a.beta.)-	Hydrocarbons	1.07578	0.000283282	0.00208688	0.00742191	-7.07399	down in BcR
Benzo[b]thiophene, 2-ethyl-	Sulfur compounds	1.07472	3.53003e-06	0.000318736	0.0675339	-3.88824	down in BcR
[1aR-(1a.alpha.,4.alpha.,4a.beta.,7b.alpha.)]-1a,2,3,4,4a,5,6,7b-octahydro-1,1,4,7-tetramethyl-1H-Cycloprop[e]azulene	Hydrocarbons	1.07569	0.000399548	0.00238009	0.0332184	-4.91187	down in BcR
1R,4R,7R,11R-1,3,4,7-Tetramethyltricyclo[5.3.1.0(4,11)]undec-2-ene	Hydrocarbons	0.905678	0.0912266	0.104228	1.21656	0.282809	insig
Octanoic acid, 2-pentyl ester	Ester	1.07095	0.00495305	0.00899026	4.06498	2.02325	up in BcR
2-Butyl-5-propylthiazole	Nitrogen compounds	1.07407	0.00346546	0.00720037	9.84355	3.29918	up in BcR
2-Tetradecene, (E)-	Hydrocarbons	1.07577	0.00121953	0.00397143	100034	16.6101	up in BcR
.alpha.-Ionone	Ketone	1.07558	0.000219571	0.0019376	0.0218961	-5.51319	down in BcR
Benzenemethanol, 4-hydroxy-	Alcohol	1.07577	0.000382533	0.00234393	0.0103837	-6.58954	down in BcR
Ionone	Ketone	1.07558	0.000219838	0.0019376	0.0218862	-5.51384	down in BcR
(E,E)-2,4-Undecadienal	Aldehyde	1.07582	6.68868e-05	0.00108844	17163.3	14.067	up in BcR
Bicyclo[3.1.1]hept-2-ene, 2,6-dimethyl-6-(4-methyl-3-pentenyl)-	Hydrocarbons	1.07582	9.82135e-05	0.00134973	59607.8	15.8632	up in BcR
cis-.alpha.-Bergamotene	Hydrocarbons	1.03321	0.00630854	0.0106658	1.59931	0.677451	insig
2-Cyclohexen-1-one, 4-hydroxy-3-methyl-6-(1-methylethyl)-, trans-	Ketone	1.07523	0.00670544	0.011141	470.951	8.87943	up in BcR
1H-Cyclopropa[a]naphthalene, 1a,2,3,5,6,7,7a,7b-octahydro-1,1,7,7a-tetramethyl-, [1aR-(1a.alpha.,7.alpha.,7a.alpha.,7b.alpha.)]-	Hydrocarbons	1.07568	0.000164251	0.00174254	0.0899673	-3.47445	down in BcR
2-Propenoic Acid, 3-phenyl-	Acid	1.07578	0.000796039	0.00318152	55374.8	15.7569	up in BcR
2-Hydroxymethylbenzimidazole	Nitrogen compounds	1.0755	0.000110284	0.0014039	0.0889576	-3.49074	down in BcR
Bicyclo[7.2.0]undec-4-ene, 4,11,11-trimethyl-8-methylene-,[1R-(1R*,4Z,9S*)]-	Hydrocarbons	0.10523	0.879175	0.887478	0.989823	-0.0147571	insig
1H-Pyrrolizine-1-methanol, hexahydro-7-hydroxy-, [1S-(1.alpha.,7.alpha.,7a.beta.)]-	Nitrogen compounds	0.953418	0.0236672	0.0307258	2.28063	1.18943	insig
Octanoic acid, 3-methylbutyl ester	Ester	1.07566	0.000506571	0.00256485	0.0271916	-5.2007	down in BcR
Benzyl angelate	Ester	1.07551	0.00060572	0.00276162	0.067689	-3.88493	down in BcR
Quinoline, 2,7-dimethyl-	Nitrogen compounds	1.07422	0.00357492	0.00732209	10.0344	3.32688	up in BcR
Megastigmatrienone	Ketone	1.07579	4.42902e-05	0.000917664	0.0686618	-3.86435	down in BcR
3-Buten-2-ol, 4-(2,6,6-trimethyl-2-cyclohexen-1-yl)-, (3E)-	Alcohol	1.07533	0.000543568	0.00264743	0.0528797	-4.24114	down in BcR
Valerena-4,7(11)-diene	Hydrocarbons	1.07575	0.000541586	0.00264743	0.0277772	-5.16995	down in BcR
Cyclohexane, 1-(1,5-dimethylhexyl)-4-methyl-	Hydrocarbons	1.075	0.000630886	0.00279683	0.105317	-3.24719	down in BcR
1(2H)-Naphthalenone, octahydro-4-hydroxy-, trans-	Ketone	1.07471	0.000386741	0.00235442	0.126875	-2.97852	down in BcR
(1R,4R,4aS,8aR)-4,7-Dimethyl-1-(prop-1-en-2-yl)-1,2,3,4,4a,5,6,8a-octahydronaphthalene	Hydrocarbons	1.07582	0.000278027	0.00208688	0.0252032	-5.31025	down in BcR
Tetradecane, 2-methyl-	Hydrocarbons	1.07414	0.00308075	0.00657135	0.0690339	-3.85655	down in BcR
Iridomyrmecin	Ketone	1.07474	0.000317113	0.00215487	0.00630334	-7.30967	down in BcR
Benzene, [1-[[1-(1-methylethyl)-3-butenyl]oxy]ethyl]-, [S-(R*,R*)]-	Hydrocarbons	1.07446	0.000611579	0.00276216	0.0136207	-6.19805	down in BcR
Methylparaben	Ester	1.07241	0.000390854	0.00235442	0.0203839	-5.61643	down in BcR
Diisopropyl adipate	Ester	1.07581	3.60638e-05	0.000889575	4.80682e-05	-14.3446	down in BcR
3-(4-Isopropylphenyl)-2-methylpropionAldehyde	Aldehyde	1.07573	0.000229269	0.00195183	0.091142	-3.45574	down in BcR
trans-O-Dithiane-4,5-diol	Sulfur compounds	1.07528	0.0101792	0.0153246	0.00101791	-9.94018	down in BcR
Precocene I	Ether	1.07546	0.00027091	0.00208688	0.0917519	-3.44612	down in BcR
8-Dodecen-1-ol, (Z)-	Alcohol	1.07581	0.000663273	0.00289476	1.00635e-05	-16.6005	down in BcR
1-Isopropyl-4,7-dimethyl-1,2,3,5,6,8a-hexahydronaphthalene	Hydrocarbons	1.07445	0.00125708	0.00407174	0.199438	-2.32599	down in BcR
Ethanone, 1-(2,4-dihydroxyphenyl)-	Ketone	1.06717	0.00731027	0.0117404	2.64492	1.40322	up in BcR
Spiro[4.5]dec-7-ene, 1,8-dimethyl-4-(1-methylethenyl)-, [1S-(1.alpha.,4.beta.,5.alpha.)]-	Hydrocarbons	1.07575	0.000150473	0.00171126	0.086968	-3.52337	down in BcR
Eremophilene	Hydrocarbons	1.07401	0.000344259	0.00225251	0.167119	-2.58105	down in BcR
(1S,4aR,7R)-1,4a-Dimethyl-7-(prop-1-en-2-yl)-1,2,3,4,4a,5,6,7-octahydronaphthalene	Hydrocarbons	1.07571	0.00047026	0.0025283	0.0332454	-4.9107	down in BcR
Pyrolo[3,2-d]pyrimidin-2,4(1H,3H)-dione	Nitrogen compounds	1.07525	0.0113103	0.0166115	223.132	7.80175	up in BcR
2,4-Decadienoic acid, ethyl ester, (E,Z)-	Ester	1.07557	0.00744313	0.011914	6513.06	12.6691	up in BcR
3,5,11-Eudesmatriene	Hydrocarbons	1.07232	0.000136359	0.00159972	0.137333	-2.86425	down in BcR
1-Pentanol, 5-[(tetrahydro-2H-pyran-2-yl)oxy]-	Alcohol	1.07303	0.000314513	0.00215487	0.0650782	-3.94168	down in BcR
3-Cyclohexene-1-ethanol, .beta.,4-dimethyl-	Alcohol	1.07553	0.00503036	0.00907919	3561.74	11.7984	up in BcR
Bicyclo[7.2.0]undecane, 10,10-dimethyl-2,6-bis(methylene)-, [1S-(1R*,9S*)]-	Hydrocarbons	1.07367	1.62505e-05	0.000651373	0.0929125	-3.42798	down in BcR
10,10-Dimethyl-2,6-dimethylenebicyclo[7.2.0]undecane	Hydrocarbons	1.07575	0.000502848	0.00255947	0.0233877	-5.41811	down in BcR
[1S-(1.alpha.,7.alpha.,8a.beta.)]-1,2,3,5,6,7,8,8a-octahydro-1,4-dimethyl-7-(1-methylethenyl)-Azulene	Hydrocarbons	1.07201	0.00379309	0.00753917	0.158968	-2.65319	down in BcR
(1S,5S,6R)-6-Methyl-2-methylene-6-(4-methylpent-3-en-1-yl)bicyclo[3.1.1]heptane	Hydrocarbons	1.07571	0.00262013	0.00588917	42470.3	15.3742	up in BcR
Dodecanoic acid, ethyl ester	Ester	1.07043	0.0022542	0.00534122	0.323138	-1.62978	down in BcR
(5R,10R)-10-Methyl-6-methylene-2-(propan-2-ylidene)spiro[4.5]dec-7-ene	Hydrocarbons	1.03256	0.00174984	0.0045638	0.603359	-0.728912	insig
Diethylpropion	Nitrogen compounds	1.0758	0.000157087	0.00171725	0.146023	-2.77574	down in BcR
Pentadecane	Hydrocarbons	1.07378	0.000275669	0.00208688	0.178502	-2.48599	down in BcR
Hexa-2,4-diyn-1-ylbenzene	Hydrocarbons	1.07344	0.00642919	0.0108317	11.8745	3.56979	up in BcR
Benzene, (1-methyl-1-propylpentyl)-	Hydrocarbons	1.07473	4.60041e-05	0.000917664	0.155567	-2.68439	down in BcR
1-methyl-4-(1,2,2-trimethylcyclopentyl)cyclohexa-1,3-diene	Hydrocarbons	1.07553	0.000488839	0.0025283	0.0355495	-4.81403	down in BcR
Geranyl isobutyrate	Ester	1.07575	0.000794521	0.00318152	0.00772904	-7.0155	down in BcR
Ethanol, 2-(4-chlorophenyl)amino-	Alcohol	0.992931	0.00239855	0.00553586	0.21731	-2.20217	insig
(1R,5S)-1,8-Dimethyl-4-(propan-2-ylidene)spiro[4.5]dec-7-ene	Hydrocarbons	1.07573	0.000479216	0.0025283	0.00975763	-6.67925	down in BcR
.alpha.-Irone	Ketone	1.07516	0.00254071	0.00576454	0.0335679	-4.89677	down in BcR
2-Naphthalenol	Phenol	1.03256	0.00174984	0.0045638	0.603359	-0.728912	insig
7-Octylidenebicyclo[4.1.0]heptane	Hydrocarbons	1.07423	0.0023571	0.00546393	0.035231	-4.82701	down in BcR
Naphthalene, 1,2,3,4-tetrahydro-1,6-dimethyl-4-(1-methylethyl)-, (1S-cis)-	Hydrocarbons	1.02611	0.0382097	0.0468849	0.298079	-1.74623	down in BcR
5,6-Dihydro-5-methyluracil	Nitrogen compounds	1.07572	0.0010219	0.00356649	0.000300636	-11.6997	down in BcR
Anabasine	Nitrogen compounds	1.04453	0.0101068	0.0152634	2.10902	1.07657	up in BcR
(E)-1-Methyl-4-(6-methylhept-5-en-2-ylidene)cyclohex-1-ene	Hydrocarbons	1.07391	5.54076e-06	0.000355348	0.152194	-2.71602	down in BcR
1-Iodoundecane	Others	1.07059	5.18854e-05	0.000954154	0.247653	-2.01361	down in BcR
(2S,3S,6S)-6-Isopropyl-3-methyl-2-(prop-1-en-2-yl)-3-vinylcyclohexanone	Ketone	1.07572	0.00194181	0.004852	8.70244e-05	-13.4882	down in BcR
(2R,3R,6S)-6-Isopropyl-3-methyl-2-(prop-1-en-2-yl)-3-vinylcyclohexanone	Ketone	0.928039	0.0480844	0.0575338	1.46178	0.547725	insig
Farnesene epoxide, E-	Ether	1.07267	5.04866e-05	0.000952316	0.245999	-2.02327	down in BcR
(1S,4R,7S,8R,11R,13R)-4,7,11-Trimethyl-5-oxatetracyclo[5.4.2.01,8.04,13]tridecane	Ester	1.07557	0.00113144	0.00376624	0.00623238	-7.326	down in BcR
n-Capric acid isobutyl ester	Ester	1.07578	0.00101397	0.00356649	0.00519283	-7.58926	down in BcR
Cyclohexanemethanol, 4-ethenyl-.alpha.,.alpha.,4-trimethyl-3-(1-methylethenyl)-, [1R-(1.alpha.,3.alpha.,4.beta.)]-	Alcohol	1.07195	0.000722259	0.00301076	0.0215152	-5.5385	down in BcR
4-Aminobenzoic acid	Acid	1.07572	0.00116566	0.00385347	0.00347639	-8.1682	down in BcR
1-NaphthalenecarboxAldehyde	Aldehyde	1.07478	0.000982081	0.0035257	0.0141412	-6.14395	down in BcR
Benzene, 1-methyl-3,5-dinitro-	Hydrocarbons	0.908382	0.0442159	0.053504	0.791331	-0.337646	insig
3-Buten-2-one, 4-(2,5,6,6-tetramethyl-1-cyclohexen-1-yl)-	Ketone	1.0718	0.00103813	0.00357948	0.00480392	-7.70157	down in BcR
1-Pentanone, 1-(p-anisyl)-3-methyl-	Ketone	1.07569	0.00116551	0.00385347	0.00345199	-8.17836	down in BcR
Benzene, 1-methyl-4-(1,2,2-trimethylcyclopentyl)-, (R)-	Hydrocarbons	1.07531	0.00688221	0.0113174	1291.82	10.3352	up in BcR
Cyclohexene, 3-(1,5-dimethyl-4-hexenyl)-6-methylene-, [S-(R*,S*)]-	Hydrocarbons	1.07128	0.00358943	0.00732209	0.11773	-3.08644	down in BcR
1-Penten-3-one, 1-(4-methoxyphenyl)-4-methyl-	Ketone	0.73079	0.149252	0.165225	1.1675	0.22342	insig
Octanoic acid, 3-hexenyl ester, (Z)-	Ester	1.0758	0.000357935	0.00228335	8.06818e-05	-13.5974	down in BcR
N-Methyl-3,4-methylenedioxyamphetAmine	Nitrogen compounds	1.07023	0.00408402	0.00796923	0.204997	-2.28633	down in BcR
4-Sec-butyl-2-tert-butylphenol	Phenol	1.07485	1.40128e-06	0.000229012	0.256217	-1.96456	down in BcR
1,3-Pentanedione, 4,4-dimethyl-1-phenyl-	Ketone	1.06948	0.00134559	0.00425809	0.190643	-2.39106	down in BcR
2-Butenal, 2-methyl-4-(2,6,6-trimethyl-1-cyclohexen-1-yl)-	Aldehyde	1.07156	1.60127e-05	0.000651373	0.271703	-1.8799	down in BcR
2H-2a,7-Methanoazuleno[5,6-b]oxirene, octahydro-3,6,6,7a-tetramethyl-	Ether	1.07088	2.57332e-05	0.000773603	0.228704	-2.12845	down in BcR
Cadina-1(10),6,8-triene	Hydrocarbons	1.07495	0.00147156	0.0045638	0.0111083	-6.49222	down in BcR
Biuret, 1-[(dimethylamino)methylene]-	Nitrogen compounds	1.07189	2.84422e-05	0.000800124	0.38797	-1.36598	down in BcR
Plumbagin	Phenol	1.03747	0.0022177	0.00528075	0.774133	-0.369347	insig
.alpha.-Dehydro-ar-himachalene	Hydrocarbons	1.07447	4.32407e-05	0.000917664	0.0459995	-4.44224	down in BcR
Spiro[4.5]decan-7-one, 1,8-dimethyl-4-(1-methylethyl)-	Ketone	1.07394	0.00458481	0.00854765	0.0729132	-3.77768	down in BcR
Fenobucarb	Ester	0.935068	0.0351742	0.043549	0.809315	-0.305227	insig
Geranyl isovalerate	Ester	1.05476	0.000346539	0.00225251	2.53704	1.34315	up in BcR
2H-2,4a-Methanonaphthalen-8(5H)-one, 1,3,4,6,7,8a-hexahydro-1,1,5,5-tetramethyl-	Ketone	1.07324	0.000540414	0.00264743	0.0477206	-4.38924	down in BcR
(3E,7E)-1,5,5,8-Tetramethylcycloundeca-3,7-dienol	Alcohol	0.679718	0.265247	0.287028	0.685391	-0.545002	insig
6-fluoro-.beta.-methyl-1H-Indole-3-ethanAmine	Nitrogen compounds	0.335758	0.758166	0.770175	1.12186	0.165892	insig
Methane, di-p-tolyl-	Hydrocarbons	1.06026	0.00164507	0.0045638	0.281274	-1.82995	down in BcR
1,E-11,Z-13-Hexadecatriene	Hydrocarbons	1.063	0.00834024	0.013046	0.231258	-2.11243	down in BcR
1H-Cycloprop[e]azulen-7-ol, decahydro-1,1,7-trimethyl-4-methylene-, [1ar-(1a.alpha.,4a.alpha.,7.beta.,7a.beta.,7b.alpha.)]-	Alcohol	1.06873	2.18363e-05	0.0007699	0.351595	-1.50801	down in BcR
Ibuprofen	Acid	1.07333	2.67118e-05	0.000778691	0.091589	-3.44868	down in BcR
1,3-Benzenediol, 5-pentyl-	Phenol	1.0757	0.000371558	0.00232103	0.000955096	-10.0321	down in BcR
Cyclohexanecarboxamide, N-ethyl-5-methyl-2-(1-methylethyl)-	Nitrogen compounds	0.477683	0.38545	0.410634	0.789348	-0.341267	insig
Cyclopentaneacetic acid, 3-oxo-2-pentyl-, methyl ester	Ester	1.07333	0.000985474	0.0035257	0.1983	-2.33424	down in BcR
3-Butylisobenzofuran-1(3H)-one	Ester	1.07441	0.00012593	0.00151431	0.0129113	-6.27522	down in BcR
Citronellyl tiglate	Ester	1.07558	0.00028697	0.00208688	0.0475206	-4.3953	down in BcR
Hexadecane, 7,9-dimethyl-	Hydrocarbons	1.06823	0.0037402	0.00749598	0.098554	-3.34294	down in BcR
(1R,4R)-1-methyl-4-(6-Methylhept-5-en-2-yl)cyclohex-2-enol	Alcohol	1.06626	0.00397089	0.00778003	0.258829	-1.94993	down in BcR
trans-2-Dodecen-1-ol	Alcohol	1.0756	0.00923705	0.014195	34421.6	15.071	up in BcR
4,8-Methanoazulen-9-ol, decahydro-2,2,4,8-tetramethyl-, stereoisomer	Alcohol	1.07461	0.000807104	0.00319361	0.100382	-3.31643	down in BcR
Heptadecane	Hydrocarbons	1.05951	0.00176005	0.0045638	0.262356	-1.9304	down in BcR
2H-1,3,5-Thiadiazine-2-thione, tetrahydro-3,5-dimethyl-	Sulfur compounds	1.06992	5.49567e-05	0.000975822	0.174473	-2.51893	down in BcR
Hexanoic acid, 2-ethyl-, octyl ester	Ester	1.04103	0.00225301	0.00534122	0.203273	-2.29851	down in BcR
.delta.-Dodecalactone	Ester	1.04502	0.0069662	0.011436	0.20489	-2.28708	down in BcR
1H-Cycloprop[e]azulen-4-ol, decahydro-1,1,4,7-tetramethyl-, [1aR-(1a.alpha.,4.beta.,4a.beta.,7.alpha.,7a.beta.,7b.alpha.)]-	Alcohol	1.03412	0.0217104	0.0285319	1.84201	0.881279	insig
3-Pentyl-4,5,6,7-tetrahydro-1H-indazole	Nitrogen compounds	1.07538	0.00831504	0.0130278	0.000509011	-10.94	down in BcR
Lanceol, cis	Alcohol	1.07578	0.000413553	0.00239529	0.000224485	-12.1211	down in BcR
Pyrimidine, 4-(2-hydroxy-5-methoxyphenyl)-	Nitrogen compounds	1.07569	0.00154439	0.0045638	0.000351973	-11.4722	down in BcR
Tryptophol	Nitrogen compounds	0.994833	0.0278877	0.0355809	0.360198	-1.47314	insig
10-epi-.gamma.-Eudesmol	Alcohol	1.07479	0.00465197	0.00862273	0.0465832	-4.42405	down in BcR
1H-Indole-3-carboxaldehyde	Aldehyde	1.07469	0.0165868	0.0226654	0.0013638	-9.51816	down in BcR
2(3H)-Naphthalenone, 4,4a,5,6,7,8-hexahydro-4a,5-dimethyl-3-(1-methylethylidene)-, (4ar-cis)-	Ketone	0.927595	0.120357	0.135578	0.167045	-2.58169	insig
7-Ethoxycoumarin	Ester	1.01497	0.0608573	0.0713091	0.191154	-2.38719	insig
Phenanthrene, 7-ethenyl-1,2,3,4,4a,4b,5,6,7,9,10,10a-dodecahydro-1,1,4a,7-tetramethyl-, [4aS-(4a.alpha.,4b.beta.,7.beta.,10a.beta.)]-	Hydrocarbons	1.07483	0.0145372	0.0203563	708.306	9.46823	up in BcR
Thiazol-2-Amine, N-(4-dimethylaminobenzyl)-	Nitrogen compounds	1.07573	0.000334196	0.00220917	520.225	9.02299	up in BcR
.beta.-Bisabolene	Hydrocarbons	1.07013	0.00243614	0.00557992	0.277953	-1.84709	down in BcR

## Sheet: BcR_W vs BmsR
Table S4 Differential metabolites between BcR_W vs BmsR of dried samples
Compounds	Class	VIP	p_value	FDR	Fold_Change	Log2FC	Type
(S)-3,3,6-Trimethylhepta-1,5-dien-4-yl acetate	Ester	1.07135	0.00284011	0.00656775	9.11602e-06	-16.7432	down in BcR_W
Furan, 2-pentyl-	Ether	1.02413	0.00446218	0.0090371	0.352	-1.50635	down in BcR_W
Glycidol	Alcohol	1.03911	0.019559	0.0285087	0.515465	-0.956053	insig
2-Methyl-1,3-dithiacyclopentane	Sulfur compounds	0.830319	0.177884	0.191629	1.52924	0.612812	insig
7-Oxabicyclo[4.1.0]heptane, 1-methyl-4-(1-methylethenyl)-	Hydrocarbons	1.06279	0.00609812	0.0114578	0.255775	-1.96705	down in BcR_W
Pyrazine, tetramethyl-	Sulfur compounds	1.06173	0.00111045	0.00363352	0.541018	-0.886252	insig
cis-Dihydrocarvone	Ketone	1.06387	0.00382303	0.00800064	1.72221	0.784263	insig
Butanoic acid, 2-methyl-, propyl ester	Ester	1.0536	0.00192869	0.00490847	0.346389	-1.52953	down in BcR_W
cis-2-(2-Pentenyl)furan	Ether	0.997784	0.0750308	0.0882391	2.71911	1.44313	insig
Butanoic acid, 3-hexenyl ester, (E)-	Ester	0.833961	0.0715492	0.0847664	0.878483	-0.186914	insig
1,5-Heptadiene, 2-methyl-, (Z)-	Hydrocarbons	0.937435	0.026311	0.0362089	1.24982	0.321725	insig
Ethanone, 1-(3,5-dimethylpyrazinyl)-	Ketone	1.06961	0.00213142	0.00524405	0.153756	-2.70129	down in BcR_W
Cyclohexene, 1-methyl-4-(1-methylethylidene)-	Hydrocarbons	1.04854	0.000865429	0.00330374	0.472594	-1.08133	down in BcR_W
3-Mercaptohexyl acetate	Ester	1.00795	0.0598269	0.0723034	2.11629	1.08154	insig
Benzenemethanol, .alpha.-2-propenyl-	Alcohol	0.0948384	0.864171	0.873249	1.00615	0.00884056	insig
Benzene, pentamethyl-	Hydrocarbons	1.00406	0.0600854	0.0725247	2.48828	1.31515	insig
2-Hexanone	Ketone	0.905628	0.0371901	0.0474949	1.19891	0.261719	insig
Cyclopentanone, 2-methyl-3-(1-methylethyl)-	Ketone	1.00068	0.0134091	0.0212164	0.438087	-1.19071	down in BcR_W
D-Verbenone	Ketone	0.574513	0.329422	0.343341	1.21228	0.277724	insig
1,3-Cyclohexadiene, 5-butyl-	Hydrocarbons	0.540634	0.358143	0.372066	1.05289	0.0743556	insig
1,3,6-Octatriene, 3,7-dimethyl-, (Z)-	Hydrocarbons	1.05415	0.0345049	0.0448342	5.16711	2.36936	up in BcR_W
3-Mercaptohexanol	Alcohol	1.06273	0.000920773	0.00342002	0.257351	-1.95819	down in BcR_W
5-Methyloxazolidine	Nitrogen compounds	0.894692	0.0468817	0.0576728	1.19535	0.257434	insig
Methacrylamide	Nitrogen compounds	0.882291	0.0415238	0.0522168	0.818771	-0.288468	insig
3-Penten-2-one, 4-methyl-	Ketone	0.834114	0.0940703	0.108378	1.18827	0.248861	insig
3-FurAldehyde	Aldehyde	0.735509	0.16351	0.177706	0.88471	-0.176723	insig
1-Hexanol, 4-methyl-	Alcohol	1.02548	0.00784666	0.0140941	0.533094	-0.907537	insig
1-Heptanol	Alcohol	0.932087	0.0296205	0.0397973	0.76494	-0.386582	insig
1H-Pyrazole, 4,5-dihydro-5,5-dimethyl-	Nitrogen compounds	0.417198	0.463127	0.477011	0.936557	-0.0945616	insig
Pyrazine, 2-ethyl-5-methyl-	Nitrogen compounds	1.07127	0.0012022	0.00373071	0.000467044	-11.0642	down in BcR_W
Dicyclopentadiene	Hydrocarbons	1.0594	0.0164973	0.0247588	3.56882	1.83545	up in BcR_W
3-Penten-2-one, 4-(acetyloxy)-, (Z)-	Ketone	1.056	0.0238407	0.0335304	3.63715	1.86281	up in BcR_W
Pyridine, 2,3,4,5-tetrahydro-6-propyl-	Nitrogen compounds	1.01563	0.0027904	0.00646836	0.539575	-0.890104	insig
Thiophene, 2-pentyl-	Sulfur compounds	1.07122	0.000294752	0.00185328	0.0461463	-4.43764	down in BcR_W
6-Nonenal, (E)-	Aldehyde	0.632082	0.274072	0.28815	1.17855	0.237017	insig
Ethanone, 1-(3-methylphenyl)-	Ketone	1.03515	0.00951742	0.0162624	1.38637	0.471308	insig
3-Nonen-1-ol, (Z)-	Alcohol	1.06615	0.00840623	0.0148381	4.4659	2.15895	up in BcR_W
6-Octenal, 7-methyl-3-methylene-	Aldehyde	0.95457	0.0161586	0.0244796	0.751237	-0.412659	insig
Betahistine	Nitrogen compounds	1.04841	0.00117318	0.0037293	1.43091	0.51693	insig
6-Octen-1-ol, 7-methyl-3-methylene-	Alcohol	0.888186	0.102047	0.116729	1.05226	0.073496	insig
Undecane, 3,5-dimethyl-	Hydrocarbons	0.652386	0.275033	0.288845	1.21658	0.282829	insig
2-Furanpropanoic acid, ethyl ester	Ester	0.780071	0.122031	0.134164	0.913717	-0.13018	insig
n-Valeric acid cis-3-hexenyl ester	Ester	1.02989	0.0267432	0.0366314	2.30788	1.20657	up in BcR_W
Ascaridole	Others	0.977734	0.0702451	0.0834269	1.67284	0.7423	insig
Hexanoic acid, 2-methylbutyl ester	Ester	1.06726	0.000901189	0.0033865	0.653742	-0.613207	insig
Dodecane, 5-methyl-	Hydrocarbons	1.06827	0.00102445	0.00354902	2.16193	1.11232	up in BcR_W
Phenol, 4-(2-propenyl)-	Hydrocarbons	1.04808	0.00382567	0.00800064	0.55798	-0.841714	insig
2-Decenal, (Z)-	Aldehyde	1.07024	0.000141386	0.00129093	2.36263	1.24039	up in BcR_W
Benzoic acid, 2-hydroxy-, ethyl ester	Ester	1.03189	0.0317812	0.0419243	0.410884	-1.2832	down in BcR_W
3-Hexenal, (Z)-	Aldehyde	1.0017	0.00585963	0.0110964	1.2987	0.377073	insig
Octane	Hydrocarbons	0.912862	0.0297932	0.0399179	1.17263	0.22975	insig
Hexanal	Aldehyde	0.890231	0.0612554	0.0737518	1.22731	0.295495	insig
2,4,6-Octatriene, 3,4-dimethyl-	Hydrocarbons	1.06432	0.00221273	0.00537536	0.254266	-1.97559	down in BcR_W
.alpha.-Phellandrene 1	Hydrocarbons	1.05703	0.000209415	0.00158395	0.201123	-2.31385	down in BcR_W
3-Carene	Hydrocarbons	0.975668	0.0921763	0.106462	2.17271	1.11949	insig
D-Limonene	Hydrocarbons	0.994239	0.0136667	0.021553	0.443482	-1.17305	insig
Nonane, 4,5-dimethyl-	Hydrocarbons	1.0517	0.000494702	0.00243305	0.699087	-0.516456	insig
1,5-Cyclooctadiene, 3,4-dimethyl-	Hydrocarbons	0.647289	0.210139	0.222391	0.857187	-0.222318	insig
2,4-Dimethyl-2-oxazoline-4-methanol	Nitrogen compounds	1.03412	0.00367565	0.00777137	0.614941	-0.70148	insig
Cyclohexanol, 2,6-dimethyl-	Alcohol	1.06148	0.00331981	0.00719293	2.13405	1.09359	up in BcR_W
2-Methyl-7-exo-vinylbicyclo[4.2.0]oct-1(2)-ene	Hydrocarbons	1.0678	1.52912e-05	0.000435793	1.47813	0.563777	insig
2-(2-Acetoxy-1-propyl)furan, (S)	Ether	1.03001	0.00288467	0.00661015	1.43136	0.517386	insig
Ethanone, 1-(1H-pyrazol-4-yl)-	Ketone	1.04133	0.018179	0.0267813	0.572091	-0.805683	insig
3-Ethylphenyl isocyanate	Ester	1.07016	0.00103382	0.00354902	0.113641	-3.13745	down in BcR_W
Benzoic acid, ethyl ester	Ester	1.07029	0.000421903	0.00229489	0.124396	-3.00698	down in BcR_W
2,6,6-trimethyl-1-Cyclohexene-1-carboxaldehyde	Aldehyde	1.06828	9.42661e-05	0.00104235	0.308484	-1.69673	down in BcR_W
Pyrazinamide	Nitrogen compounds	0.678166	0.237373	0.250662	0.943539	-0.0838455	insig
1-Propanone, 1-cyclopropyl-	Ketone	1.06068	0.003017	0.00681305	0.418779	-1.25574	down in BcR_W
Thiophene, 3-methyl-	Sulfur compounds	0.657355	0.18795	0.201121	1.20054	0.263686	insig
Cyclobutanone, 2,2,3-trimethyl-	Ketone	0.896517	0.0458042	0.056637	1.39541	0.480692	insig
2-Hexanol	Alcohol	0.938853	0.029483	0.0397235	1.2414	0.311966	insig
E-1-Methoxy-4-hexene	Hydrocarbons	0.84442	0.0823198	0.0961877	1.20014	0.263197	insig
Benzene, 1,3-dimethyl-	Hydrocarbons	1.06032	0.0180503	0.0266325	4.07925	2.0283	up in BcR_W
4-Hexen-3-one, 5-methyl-	Ketone	1.07096	0.00922075	0.0159157	2083.5	11.0248	up in BcR_W
Furan, 2-propyl-	Ether	0.891337	0.0455302	0.0564983	1.19415	0.255989	insig
CyclohexanecarboxAldehyde	Aldehyde	0.88087	0.0448805	0.0558539	0.834112	-0.261687	insig
5-Hepten-2-one, 6-methyl-	Ketone	1.0552	0.000105217	0.0011002	0.360133	-1.4734	down in BcR_W
2,4,6-Octatriene, 2,6-dimethyl-	Hydrocarbons	1.00511	0.0776195	0.0909501	2.9134	1.5427	insig
2H-Pyran-2-methanol, tetrahydro-	Alcohol	1.05565	0.000856647	0.00329688	0.489868	-1.02953	down in BcR_W
Isobutyl isovalerate	Ester	1.06126	0.0162916	0.0246424	3.85139	1.94538	up in BcR_W
1,3-Hexadiene, 3-ethyl-2-methyl-	Hydrocarbons	1.00026	0.0104502	0.017606	0.434141	-1.20376	down in BcR_W
Pyrazine, 2-methyl-5-(1-methylethyl)-	Nitrogen compounds	0.990952	0.0695708	0.0827282	2.14732	1.10254	insig
p-Cresol	Phenol	1.06204	0.00159045	0.00434663	2.12549	1.0878	up in BcR_W
Acetic acid, heptyl ester	Ester	1.07135	0.00133768	0.00397175	7.67886e-05	-13.6687	down in BcR_W
1,6-HexanediAmine, N,N,N',N'-tetramethyl-	Nitrogen compounds	0.968667	0.0301456	0.040222	0.567926	-0.816226	insig
5-Nonen-4-one, 6-methyl-	Ketone	1.06488	0.00272718	0.00635242	0.210158	-2.25045	down in BcR_W
3-Nonen-1-ol, (E)-	Alcohol	1.06732	0.00140962	0.00410927	0.298509	-1.74415	down in BcR_W
3-Imidazol-1-ylpropanenitrile	Nitrogen compounds	1.06539	0.00989644	0.0168133	4.30094	2.10465	up in BcR_W
BenzAldehyde, 2-ethyl-	Aldehyde	1.06967	0.000860205	0.00329688	0.117745	-3.08627	down in BcR_W
(R)-(+)-1-(p-Tolyl)ethylAmine	Nitrogen compounds	1.07059	0.000431106	0.00231508	0.103917	-3.2665	down in BcR_W
Catechol	Phenol	0.78263	0.156325	0.170311	0.826605	-0.274731	insig
Butanoic acid, 2-methyl-, hexyl ester	Ester	1.03564	0.0396505	0.0500574	2.5402	1.34494	insig
2-methyl-5-propan-2-ylcyclohexa-2,5-diene-1,4-dione	Ketone	1.03918	0.0397349	0.0500982	2.88031	1.52622	insig
BenzAldehyde, 4-methoxy-	Aldehyde	0.794455	0.182632	0.196304	1.29892	0.377317	insig
Carvone	Ketone	0.998256	0.0083593	0.0147824	1.20619	0.27046	insig
3,6-Octadien-1-ol, 3,7-dimethyl-, (Z)-	Alcohol	0.91319	0.0946453	0.10891	1.14415	0.194277	insig
Pyridine, 2,3,4,5-tetrahydro-	Nitrogen compounds	0.966592	0.0652289	0.07801	1.70398	0.76891	insig
ParAldehyde	Aldehyde	1.0343	0.0120261	0.0195424	1.40323	0.488755	insig
2,4-Heptadien-1-ol, (E,E)-	Alcohol	1.07129	0.00453264	0.00911365	0.00014651	-12.7367	down in BcR_W
Pyridine, 3-propyl-	Nitrogen compounds	0.965283	0.0872077	0.101199	1.86723	0.900902	insig
1,3-Cyclohexadiene, 1-methyl-4-(1-methylethyl)-	Hydrocarbons	1.0384	0.0604126	0.0728283	4.48132	2.16392	insig
Acetic acid, hexyl ester	Ester	1.03266	0.0570619	0.0691354	3.63052	1.86018	insig
Pentanenitrile, 5-(methylthio)-	Nitrogen compounds	1.04385	0.0205783	0.0297689	2.41469	1.27184	up in BcR_W
Carbonochloridodithioic acid, methyl ester	Ester	0.92202	0.0372257	0.0474949	0.517002	-0.951758	insig
1H-1,2,4-Triazole, 3-chloro-	Nitrogen compounds	1.03464	0.031722	0.0419243	2.37208	1.24615	up in BcR_W
2(1H)-Pyridinone	Nitrogen compounds	1.0618	6.06094e-05	0.000841746	0.468822	-1.09289	down in BcR_W
Pinocarvone	Ketone	1.04664	0.00304206	0.00683073	0.629487	-0.667752	insig
2,3-Dimethylanisole	Ether	1.03605	0.00107359	0.0035861	0.519557	-0.944646	insig
1-Hexanol, 5-methyl-2-(1-methylethyl)-, acetate	Ester	1.01326	0.0456332	0.0564983	1.78682	0.837392	insig
BenzAldehyde, 2,5-dimethyl-	Aldehyde	1.01333	0.0426325	0.0534115	0.660268	-0.598877	insig
2-Hexanoylfuran	Ether	0.939289	0.0464986	0.0573482	1.11246	0.153751	insig
Citral	Aldehyde	1.05611	0.000495715	0.00243305	1.5345	0.617766	insig
7-Oxabicyclo[4.1.0]heptan-2-one, 6-methyl-3-(1-methylethyl)-	Ketone	0.964755	0.0146802	0.0228516	0.894676	-0.160563	insig
Bicyclo[3.1.1]heptan-3-one, 2-hydroxy-2,6,6-trimethyl-	Ketone	0.972147	0.0263475	0.0362089	1.65443	0.726335	insig
2-Decen-1-ol, (E)-	Alcohol	0.971769	0.00800014	0.0142785	2.63552	1.39809	insig
1-Dodecene	Hydrocarbons	1.02789	0.00381135	0.00800064	0.475501	-1.07248	down in BcR_W
Pyrrole	Nitrogen compounds	1.05083	0.00117297	0.0037293	0.368282	-1.44112	down in BcR_W
Isobutyl acetate	Ester	1.01569	0.0240393	0.0337603	1.31895	0.399389	insig
8-Nonen-2-one	Ketone	1.04948	0.000449854	0.00233347	0.40699	-1.29694	down in BcR_W
.alpha.-Methylstyrene	Hydrocarbons	0.920512	0.0711155	0.0843565	1.46933	0.555154	insig
2-Propenoic acid, pentyl ester	Ester	0.780895	0.189333	0.202376	1.24672	0.318143	insig
Thiazole, 2,4,5-trimethyl-	Sulfur compounds	1.04296	0.0018982	0.00488254	0.32198	-1.63496	down in BcR_W
Pyrazine, (2-methylpropyl)-	Nitrogen compounds	1.05869	0.000782001	0.00312151	0.302892	-1.72312	down in BcR_W
Propanoic acid, 2-methyl-, 2-methylbutyl ester	Ester	0.786736	0.140831	0.154305	1.35953	0.443107	insig
3-Hexene, 1-(1-methoxyethoxy)-, (Z)-	Hydrocarbons	0.780071	0.122031	0.134164	0.913717	-0.13018	insig
3-Acetyl-1H-pyrroline	Nitrogen compounds	1.05796	0.0241888	0.0339207	4.52982	2.17945	up in BcR_W
Nonane, 3-methyl-5-propyl-	Hydrocarbons	1.02572	0.0244877	0.0341408	1.7099	0.773914	insig
3-Oxatricyclo[4.1.1.0(2,4)]octane, 2,7,7-trimethyl-	Hydrocarbons	0.962533	0.0117559	0.0192661	1.7766	0.82912	insig
2-Heptenoic Acid	Acid	1.07068	0.0291411	0.039318	26497	14.6935	up in BcR_W
4-Isopropyl-1-methylcyclohex-2-enol	Alcohol	1.06362	0.00474147	0.0094089	0.336938	-1.56944	down in BcR_W
1-methyl-2-nitro-Benzene	Hydrocarbons	1.0408	0.00184711	0.00479385	0.450105	-1.15167	down in BcR_W
Butanoic acid, 3-hexenyl ester, (Z)-	Ester	0.967369	0.0117889	0.0192668	1.34895	0.431834	insig
1-(Furan-2-yl)-2-methylpentan-1-one	Ketone	1.06879	0.000208844	0.00158395	0.542683	-0.881817	insig
Bicyclo[3.1.1]hept-2-en-6-ol, 2,7,7-trimethyl-, acetate, [1S-(1.alpha.,5.alpha.,6.beta.)]-	Ester	1.03412	0.0424201	0.0532744	2.60196	1.3796	insig
2,6-Octadien-1-ol, 3,7-dimethyl-	Alcohol	1.02788	0.0357847	0.0460842	1.99016	0.992884	insig
Phenol, 4-propyl-	Phenol	0.744756	0.14207	0.155485	1.14667	0.197452	insig
1-Hexanol	Alcohol	1.03652	0.0132895	0.0210617	0.647082	-0.627979	insig
3-Hexanone, 2,2-dimethyl-	Ketone	0.925229	0.0254127	0.0351756	0.715017	-0.483951	insig
2-Hepten-1-ol, (E)-	Alcohol	1.06191	0.00249602	0.00585651	0.379827	-1.39659	down in BcR_W
1H-Pyrrole-2-carboxAldehyde	Aldehyde	0.00132783	0.957662	0.959657	1.00636	0.00914061	insig
3,4-Hexanedione, 2,2,5-trimethyl-	Ketone	1.07136	0.000213706	0.00158395	0.000238679	-12.0326	down in BcR_W
trans-.beta.-Ocimene	Hydrocarbons	1.06005	0.028767	0.0388677	8.31492	3.0557	up in BcR_W
7-Octen-2-ol, 2,6-dimethyl-	Alcohol	0.481859	0.415271	0.429098	1.06456	0.0902602	insig
Benzene, n-butyl-	Hydrocarbons	1.0713	0.00314717	0.00694399	0.000320635	-11.6068	down in BcR_W
Fenchone	Ketone	1.06862	0.00637471	0.011879	7.61261	2.92839	up in BcR_W
1H-Pyrazole-1-carboximidamide, 3,5-dimethyl-	Nitrogen compounds	1.05489	0.0126355	0.0202252	1.69784	0.763701	insig
2-Methyl-6-methyleneocta-2,7-dien-4-one	Ketone	1.06562	0.00232222	0.00556399	0.383799	-1.38158	down in BcR_W
cis-Chrysanthenol	Alcohol	1.06428	0.011721	0.0192416	3.57955	1.83978	up in BcR_W
Benzene, 1-methyl-4-nitro-	Hydrocarbons	1.06988	0.000792368	0.00313686	0.246496	-2.02036	down in BcR_W
Benzothiazole	Sulfur compounds	0.982631	0.0252831	0.0350466	0.617564	-0.695339	insig
Linalyl acetate	Ester	0.909312	0.0585738	0.0708779	0.851253	-0.23234	insig
2,4-Decadien-1-ol	Alcohol	1.04787	0.00148402	0.00423629	1.31815	0.398517	insig
(2,2,6-Trimethyl-bicyclo[4.1.0]hept-1-yl)-methanol	Alcohol	1.04371	0.0192641	0.0281215	2.71355	1.44018	up in BcR_W
Hydroperoxide, 1,4-dioxan-2-yl	Ether	0.126244	0.886017	0.892511	0.982359	-0.0256776	insig
Toluene	Hydrocarbons	0.90498	0.0322812	0.042376	1.28044	0.356645	insig
1-Ethylpropyl acetate	Ester	0.956853	0.0125673	0.0201562	1.49393	0.579116	insig
4-Hexen-3-one	Ketone	0.957994	0.014408	0.0225008	1.3605	0.444139	insig
1,7-Diazabicyclo[2.2.0]heptane	Nitrogen compounds	1.06179	9.42314e-05	0.00104235	0.397895	-1.32954	down in BcR_W
Butanoic Acid, 3-hydroxy-3-methyl-	Acid	0.960145	0.0923261	0.106496	1.87186	0.90447	insig
3-Pentenoic Acid, 2,2-dimethyl-	Acid	1.03179	0.00910337	0.0158649	0.565997	-0.821135	insig
Cyclohexanol, 1-ethenyl-	Alcohol	1.03336	0.00306391	0.00683073	0.269522	-1.89153	down in BcR_W
Nonane, 2,5-dimethyl-	Hydrocarbons	0.904066	0.0952274	0.109449	1.74458	0.802882	insig
Ethanediamide	Nitrogen compounds	1.0637	2.22428e-05	0.000526039	0.313645	-1.6728	down in BcR_W
3-Octen-1-ol, (Z)-	Alcohol	1.01573	0.011357	0.0187723	1.42609	0.512067	insig
5-Heptenal, 2,6-dimethyl-	Aldehyde	1.03126	0.00518112	0.0100896	0.467966	-1.09552	down in BcR_W
Pyrazine, 2-methoxy-3-(1-methylethyl)-	Nitrogen compounds	1.07081	0.00302981	0.00682594	19.5477	4.28893	up in BcR_W
Bicyclo[3.1.1]heptan-3-ol, 6,6-dimethyl-2-methylene-, [1S-(1.alpha.,3.alpha.,5.alpha.)]-	Alcohol	1.06133	0.00311027	0.00687835	0.0413755	-4.59508	down in BcR_W
2-((3,3-Dimethyloxiran-2-yl)methyl)-3-methylfuran	Ether	1.07014	0.000979347	0.00346372	0.138272	-2.85441	down in BcR_W
2-Acetyl-4,4-dimethyl-cyclopent-2-enone	Ketone	1.06578	0.00882794	0.0154972	0.151967	-2.71817	down in BcR_W
Propanedioic acid, amino-, diethyl ester	Ester	0.828068	0.163667	0.177706	1.39773	0.483087	insig
Benzoic acid, 1-methylethyl ester	Ester	1.0701	0.00177321	0.00466074	0.214741	-2.21933	down in BcR_W
Benzene, 1,4-dichloro-	Hydrocarbons	1.05121	0.0259184	0.0357727	2.72173	1.44453	up in BcR_W
.beta.-Myrcene	Hydrocarbons	1.00551	0.0652787	0.07801	2.98466	1.57756	insig
Acetamide	Nitrogen compounds	1.05868	0.0113504	0.0187723	0.282935	-1.82146	down in BcR_W
3-Pentyn-1-ol	Alcohol	0.987631	0.0118391	0.0193037	1.67989	0.748367	insig
3(2H)-Thiophenone, dihydro-2-methyl-	Sulfur compounds	1.07129	6.17218e-05	0.000841746	0.0261045	-5.25956	down in BcR_W
4,6-Octadiyn-3-one, 2-methyl-	Ketone	0.81385	0.185455	0.198673	1.47509	0.560802	insig
Octanoic acid, methyl ester	Ester	0.0205787	0.884636	0.892055	1.02311	0.0329633	insig
1-Octyl trifluoroacetate	Ester	1.02585	0.00923177	0.0159157	1.49526	0.580398	insig
Benzene, 1,2-dimethoxy-	Hydrocarbons	1.06934	0.00508987	0.00997241	0.108914	-3.19874	down in BcR_W
Propanoic acid, 2,2-dimethyl-, pentyl ester	Ester	1.04193	0.00593374	0.0112147	1.53818	0.621229	insig
3-Isopropylidene-5-methyl-hex-4-en-2-one	Ketone	1.01626	0.0036554	0.00776269	0.738338	-0.437647	insig
(+)-(E)-Limonene oxide	Others	1.04253	0.000514539	0.00248737	2.06884	1.04882	up in BcR_W
Cyclopentanecarbonitrile, 3-(1-methylethylidene)-	Nitrogen compounds	0.896285	0.0369796	0.0473064	0.887486	-0.172203	insig
Formic acid, 2-phenylethyl ester	Ester	1.06253	0.000563988	0.00260845	0.226573	-2.14195	down in BcR_W
Cyclohexanol, 1-methyl-4-(1-methylethylidene)-	Alcohol	1.05218	0.00612819	0.0114918	0.431372	-1.213	down in BcR_W
3,6-Dimethyl-2,3,3a,4,5,7a-hexahydrobenzofuran	Ether	1.06611	0.000730788	0.00296632	2.64916	1.40554	up in BcR_W
4-Phenyl-2-butanol	Alcohol	1.03327	0.0426404	0.0534115	2.57608	1.36518	insig
Benzene, 1-ethenyl-4-methoxy-	Hydrocarbons	1.07106	0.0112667	0.0187519	2016.43	10.9776	up in BcR_W
2,5-Octanedione	Ketone	1.03	0.00232508	0.00556399	0.551075	-0.859679	insig
Hexane, 2,3-dimethyl-	Hydrocarbons	1.06155	0.00346547	0.0074249	0.426279	-1.23013	down in BcR_W
1-Pentanol	Alcohol	1.05863	0.00677016	0.0125248	0.426275	-1.23014	down in BcR_W
Acetylacetone	Ketone	1.06787	8.62822e-06	0.000296441	0.144262	-2.79323	down in BcR_W
1,4-Cyclohexadiene, 1-methyl-	Hydrocarbons	0.653208	0.196938	0.210038	0.906371	-0.141826	insig
N,N-Dimethylacetamide	Nitrogen compounds	1.07132	0.00247541	0.00582235	0.000436241	-11.1626	down in BcR_W
Cyclohexanone	Ketone	0.875221	0.121713	0.134164	1.1823	0.241594	insig
Nonane	Hydrocarbons	1.06318	0.000512052	0.00248737	0.290772	-1.78204	down in BcR_W
Pyrazine, 2,6-dimethyl-	Nitrogen compounds	1.06708	1.96836e-05	0.000498305	0.239788	-2.06017	down in BcR_W
Diethoxymethyl acetate	Ester	0.936796	0.0991103	0.113505	1.94708	0.961313	insig
2-Acetylpyrrolidine	Nitrogen compounds	1.0669	2.48486e-06	0.000183373	0.228225	-2.13147	down in BcR_W
o-Cymene	Hydrocarbons	0.790675	0.201988	0.21471	1.46559	0.551485	insig
1,5-Heptadien-4-one, 3,3,6-trimethyl-	Ketone	1.04137	0.017731	0.0263673	1.36585	0.449804	insig
Formic acid, phenylmethyl ester	Ester	1.05919	0.000709305	0.00291603	3.76355	1.91209	up in BcR_W
3-Acetyl-2,5-dimethyl furan	Ether	1.05763	0.00741546	0.0135107	2.03389	1.02424	up in BcR_W
Undecane	Hydrocarbons	1.04636	0.000100887	0.00106652	0.214126	-2.22347	down in BcR_W
Bicyclo[3.1.0]hexan-3-one, 4-methyl-1-(1-methylethyl)-	Ketone	1.07135	0.00136333	0.00403547	0.000137383	-12.8295	down in BcR_W
Camphor	Ketone	1.06852	0.00153605	0.00427076	0.262191	-1.93131	down in BcR_W
2-Octanol, acetate	Ester	1.01622	0.0283312	0.0384409	0.429226	-1.22019	down in BcR_W
trans,cis-2,6-Nonadien-1-ol	Alcohol	1.03352	0.0014536	0.00418671	1.56047	0.641984	insig
Formamide, N-phenyl-	Nitrogen compounds	1.06834	0.00570628	0.0108918	0.0958711	-3.38276	down in BcR_W
1,3-Cyclohexadiene-1-carboxaldehyde, 2,6,6-trimethyl-	Aldehyde	1.0629	0.00422559	0.00872322	0.512331	-0.964852	insig
Decane	Hydrocarbons	1.05552	0.000198332	0.00157682	0.186085	-2.42596	down in BcR_W
Undecane, 2,9-dimethyl-	Hydrocarbons	1.03205	0.0355942	0.045962	2.32831	1.21928	up in BcR_W
3-n-Propyl-2-pyrazolin-5-one	Nitrogen compounds	1.00864	0.0514617	0.0631456	2.17246	1.11933	insig
2-Oxepanone	Ester	1.0023	0.00740447	0.0135107	1.24426	0.315283	insig
3-Methoxy-2,5-dimethylpyrazine	Nitrogen compounds	1.01475	0.0408614	0.0514511	2.17114	1.11845	insig
Acetic acid, phenyl ester	Ester	0.362659	0.611582	0.62723	0.891796	-0.165215	insig
1H-Imidazole-4-methanol	Nitrogen compounds	1.06823	0.0384583	0.0488086	0.00541094	-7.52991	down in BcR_W
2-Thiophenemethanethiol	Sulfur compounds	1.0556	0.000143112	0.00129093	0.400362	-1.32062	down in BcR_W
2-Acetyl-3-methylpyrazine	Nitrogen compounds	1.04508	0.00151774	0.00427076	0.305665	-1.70998	down in BcR_W
6-Ethyl-5,6-dihydro-2H-pyran-2-one	Ester	1.06812	0.00541919	0.0104538	5.41446	2.43682	up in BcR_W
Phenol, 3-methyl-	Phenol	1.06698	0.00330811	0.00719293	2.52053	1.33373	up in BcR_W
2,6-Dimethyldecane	Hydrocarbons	1.05524	0.000376425	0.00214439	0.246279	-2.02163	down in BcR_W
Cyclohexanone, 2,2,6-trimethyl-	Ketone	1.07135	4.48451e-05	0.000740048	5.91824e-05	-14.0445	down in BcR_W
4-Methyl-5-nonanone	Ketone	0.172332	0.705067	0.718511	1.07389	0.102845	insig
BenzenAmine, N,N-dimethyl-	Nitrogen compounds	0.932982	0.0248711	0.0345751	1.53549	0.618697	insig
1-ethenyl-2-Pyrrolidinone	Ketone	1.04795	9.8889e-05	0.00105701	0.224708	-2.15387	down in BcR_W
Butanoic acid, 3-methyl-, 3-methylbutyl ester	Ester	1.0497	8.02264e-05	0.000926521	0.218662	-2.19322	down in BcR_W
Benzene, (1-methoxypropyl)-	Hydrocarbons	0.928064	0.0688823	0.0820108	1.25596	0.328794	insig
2-Isopropyl-5-methylhex-2-enal	Aldehyde	0.682034	0.198684	0.211431	1.17959	0.238283	insig
Propanoic acid, hexyl ester	Ester	0.0833937	0.941377	0.945308	0.991547	-0.012247	insig
DiSulfur compounds, dipropyl	Sulfur compounds	0.556233	0.357926	0.372066	1.1926	0.254108	insig
Benzene, 1-ethyl-3,5-dimethyl-	Hydrocarbons	1.04273	0.0318137	0.0419243	2.94163	1.55662	up in BcR_W
5-Methyl-2-thiophenecarboxaldehyde	Aldehyde	1.05207	0.0230647	0.032809	2.95939	1.5653	up in BcR_W
2-Cyclohexen-1-ol, 1-methyl-4-(1-methylethenyl)-, trans-	Alcohol	1.06725	0.00307078	0.00683073	0.235928	-2.08358	down in BcR_W
p-Mentha-1,5-dien-8-ol	Alcohol	1.02234	0.00337872	0.00728774	1.65527	0.727063	insig
Phenol, 3,5-dimethyl-	Phenol	1.07086	0.000883716	0.00334699	0.120323	-3.05502	down in BcR_W
Cyclohexane, (1,1-dimethylpropyl)-	Hydrocarbons	1.06681	0.000893866	0.00337215	0.0700401	-3.83567	down in BcR_W
(Z)-2,2-Dimethyl-3-(3-methylpenta-2,4-dien-1-yl)oxirane	Ether	1.07076	0.00177124	0.00466074	0.0404239	-4.62865	down in BcR_W
Phenol, 2-ethyl-	Phenol	1.06358	0.00318413	0.00700157	0.213882	-2.22511	down in BcR_W
cis-p-Mentha-2,8-dien-1-ol	Alcohol	1.07129	0.00196127	0.00493912	2578.48	11.3323	up in BcR_W
DextroamphetAmine	Nitrogen compounds	1.00215	0.00578297	0.011005	1.74378	0.802216	insig
1-Decen-3-one	Ketone	1.05759	0.00458977	0.0091605	0.45901	-1.1234	down in BcR_W
Myroxide	Ether	1.05976	0.00169411	0.00454558	0.480731	-1.0567	down in BcR_W
1-Undecene, 9-methyl-	Hydrocarbons	1.05145	0.0152668	0.0235364	1.79416	0.843306	insig
2H-Pyran, 3,6-dihydro-4-methyl-2-(2-methyl-1-propenyl)-	Ether	0.78971	0.147576	0.161144	0.760813	-0.394387	insig
1-Nonanol	Alcohol	0.94793	0.0224584	0.0321025	1.28518	0.361975	insig
4-Pyridinecarboxylic acid, ethyl ester	Nitrogen compounds	1.06465	0.0033143	0.00719293	0.482331	-1.0519	down in BcR_W
BenzAldehyde, 3-ethyl-	Aldehyde	1.06835	4.37736e-05	0.000740048	0.381751	-1.3893	down in BcR_W
Phenol, 2,4-dichloro-	Phenol	1.06423	7.98363e-05	0.000926521	2.30701	1.20602	up in BcR_W
(E)-2,6-Dimethylocta-5,7-dien-2-ol	Alcohol	1.07135	0.00130621	0.00391455	8284.46	13.0162	up in BcR_W
Phenol, 3-ethyl-	Phenol	1.04311	0.0050547	0.00992372	0.630327	-0.665828	insig
Levomenthol	Alcohol	1.01021	0.00476929	0.00942106	1.5568	0.638587	insig
Bicyclo[3.1.0]hex-3-en-2-one, 4-methyl-1-(1-methylethyl)-	Ketone	1.07007	0.000539838	0.00255825	0.151711	-2.7206	down in BcR_W
Butanethioic acid, 3-methyl-, S-(1-methylpropyl) ester	Ester	1.01414	0.00444404	0.00901934	1.57757	0.6577	insig
1,2-Propanedione, 1-phenyl-	Ketone	1.07128	0.000737014	0.00297902	2242.89	11.1311	up in BcR_W
Propanal, dipropylhydrazone	Nitrogen compounds	1.04876	0.00799794	0.0142785	2.30735	1.20623	up in BcR_W
Acetic acid, octyl ester	Ester	1.03934	0.00196936	0.00494654	0.484717	-1.04478	down in BcR_W
Undecane, 2,4-dimethyl-	Hydrocarbons	1.03506	0.00144806	0.00418328	0.547685	-0.868581	insig
Naphthalene, 1,2,3,4,4a,5,6,7-octahydro-4a-methyl-	Hydrocarbons	1.07023	0.000963049	0.00346372	0.202076	-2.30703	down in BcR_W
3,5-Dimethyl-1-butylpyrazole	Nitrogen compounds	1.06636	0.00323227	0.00705089	2.47267	1.30607	up in BcR_W
Bicyclo[3.1.1]hept-2-ene-2-carboxaldehyde, 6,6-dimethyl-	Aldehyde	0.780071	0.122031	0.134164	0.913717	-0.13018	insig
2-Nonenenitrile	Nitrogen compounds	0.780071	0.122031	0.134164	0.913717	-0.13018	insig
Tropinone	Ketone	0.99	0.00817315	0.0145334	1.49583	0.580946	insig
Estragole	Hydrocarbons	1.06133	0.0105279	0.017706	2.52155	1.33431	up in BcR_W
1-Methylcyclohexylcarboxylic Acid	Acid	1.07129	0.0053465	0.0103696	0.000148781	-12.7145	down in BcR_W
p-Menth-2-en-7-ol, cis-	Phenol	1.06828	0.00109473	0.00361901	0.531943	-0.910656	insig
Carvone oxide, trans-	Ketone	1.04259	0.00127113	0.00386243	0.718278	-0.477386	insig
1,2-Octanediol	Alcohol	0.171621	0.721371	0.733572	1.04956	0.0697795	insig
2,4-Nonadienal, (E,E)-	Aldehyde	1.06858	0.00294931	0.00669223	2.37363	1.24709	up in BcR_W
2-Oxabicyclo[2.2.2]octan-6-one, 1,3,3-trimethyl-	Ketone	1.04614	0.00746058	0.0135417	1.38593	0.470856	insig
Ethanone, 1-(2,4-dimethylphenyl)-	Ketone	0.780071	0.122031	0.134164	0.913717	-0.13018	insig
8,9-Dehydrothymol	Phenol	0.863443	0.0908345	0.10528	0.840015	-0.251512	insig
Nonanoic acid, methyl ester	Ester	1.03766	0.00119128	0.0037293	0.302487	-1.72506	down in BcR_W
4-(1-methylethyl)-Benzaldehyde	Aldehyde	1.03277	0.0440714	0.0549892	2.62338	1.39143	insig
Tricyclo[3.3.1.1(3,7)]decane, 2-nitro-	Nitrogen compounds	1.06587	0.00183364	0.00478038	0.15331	-2.70548	down in BcR_W
AcetAldehyde, (3,3-dimethylcyclohexylidene)-, (Z)-	Aldehyde	1.07025	0.00224909	0.00543625	0.14581	-2.77784	down in BcR_W
2-Hexenal	Aldehyde	0.890094	0.0357392	0.0460842	1.37817	0.462756	insig
2-Methyl-3-furanthiol	Ether	0.900225	0.0379437	0.0482191	1.32117	0.401817	insig
4-Hexen-1-ol, (E)-	Alcohol	0.984363	0.0155332	0.0238325	0.62809	-0.670956	insig
4-Heptenal, (Z)-	Aldehyde	0.997188	0.0204279	0.0295959	0.729613	-0.454797	insig
Heptanal	Aldehyde	1.00723	0.0434475	0.0542812	1.37957	0.464221	insig
2-Methyl-2,5-divinyltetrahydrofuran	Ether	1.07136	7.38218e-05	0.000901491	0.000263928	-11.8876	down in BcR_W
Butanoic acid, 3-hydroxy-, ethyl ester	Ester	0.928105	0.0218991	0.0313963	0.508668	-0.975203	insig
Ethyl tiglate	Ester	1.04041	0.000237312	0.00162674	0.29524	-1.76004	down in BcR_W
.alpha.-Pinene	Hydrocarbons	1.0231	0.00138373	0.00407948	0.331587	-1.59254	down in BcR_W
Furan, 2-butyltetrahydro-	Ether	1.03935	0.0164529	0.0247588	2.72797	1.44783	up in BcR_W
Bicyclo[3.1.1]hept-2-ene, 3,6,6-trimethyl-	Hydrocarbons	0.970953	0.0150347	0.023253	0.493936	-1.0176	insig
1-ButanAmine, N-methyl-N-2-propenyl-	Nitrogen compounds	0.977481	0.0158318	0.0241366	1.35366	0.436863	insig
Diaziridine, 3-ethyl-3-methyl-	Nitrogen compounds	1.06828	0.00142108	0.00411769	0.150249	-2.73458	down in BcR_W
Thiophene, 3-ethyl-	Sulfur compounds	0.922299	0.0343546	0.044782	1.2643	0.338341	insig
Allyl isovalerate	Ester	1.07125	0.00147654	0.00422749	0.00171763	-9.18536	down in BcR_W
3-Heptanol, 6-methyl-	Alcohol	1.07032	0.000968781	0.00346372	0.0672628	-3.89405	down in BcR_W
1H-Pyrrole-2,5-dione	Nitrogen compounds	1.05009	0.000558585	0.00259594	0.15997	-2.64413	down in BcR_W
Cyclopentane, butyl-	Hydrocarbons	1.02241	0.00110551	0.00363352	0.354677	-1.49542	down in BcR_W
1,7-Octadiene, 2-methyl-6-methylene-	Hydrocarbons	0.818754	0.172971	0.186663	1.35192	0.435005	insig
1,3-Dioxolane, 4-methyl-2-(2-methylpropyl)-	Ether	1.04458	0.00119702	0.0037293	0.317888	-1.65341	down in BcR_W
1-Hepten-6-one, 2-methyl-	Ketone	1.07081	0.00306012	0.00683073	0.0378052	-4.72527	down in BcR_W
3(2H)-Pyridazinone	Nitrogen compounds	0.976986	0.0114873	0.0189226	0.856493	-0.223486	insig
1,1-diethoxy-2-methyl-Propane	Ether	1.04358	0.0322886	0.042376	3.38979	1.7612	up in BcR_W
2-Propanol, 1-(dimethylamino)-, acetate (ester)	Ester	1.00443	0.0202613	0.0293987	0.60356	-0.72843	insig
3-Heptanol	Alcohol	0.569126	0.290448	0.304369	0.927476	-0.108618	insig
2-Heptanone	Ketone	1.02973	0.00343619	0.0073786	0.650833	-0.619641	insig
2-Buten-1-ol, 3-methyl-, acetate	Ester	1.07086	0.00715216	0.0131556	0.00255843	-8.61053	down in BcR_W
Anisole	Hydrocarbons	1.06522	3.99265e-06	0.000189075	0.20023	-2.32027	down in BcR_W
N-Acetylisoxazolidine	Nitrogen compounds	1.01964	0.00301006	0.00681305	0.321255	-1.63821	down in BcR_W
Tiglic Acid	Acid	1.02644	0.000959569	0.00346372	0.331982	-1.59082	down in BcR_W
2-Propenoic acid, butyl ester	Ester	0.934043	0.0272032	0.0371199	1.32317	0.404	insig
Dicyandiamide	Nitrogen compounds	1.00158	0.0120752	0.0195891	0.69858	-0.517502	insig
Allyl Sulfur compounds	Sulfur compounds	1.00408	0.00850251	0.0149806	0.649322	-0.622995	insig
Pentanoic acid, 4-methyl-, methyl ester	Ester	1.06919	0.00456181	0.00914263	0.0264153	-5.24248	down in BcR_W
1H-Pyrazole	Nitrogen compounds	0.941612	0.0164086	0.0247588	0.617478	-0.69554	insig
o-Xylene	Hydrocarbons	1.06188	0.00749892	0.0135856	2.8937	1.53292	up in BcR_W
Ethanone, 1-(2-furanyl)-	Ether	1.06691	0.00169633	0.00454558	0.113461	-3.13973	down in BcR_W
Styrene	Hydrocarbons	1.06647	0.00424293	0.00874026	3.18032	1.66917	up in BcR_W
4-Pentenyl Acetate	Ester	1.05459	0.00859411	0.0151143	2.12011	1.08414	up in BcR_W
5-Hexenal, 4-methylene-	Hydrocarbons	1.05132	0.0123369	0.0198796	1.89716	0.923839	insig
Pyrazine, ethyl-	Nitrogen compounds	0.996827	0.0139456	0.0218852	0.391743	-1.35202	insig
Cyclohexanol, 1-methyl-	Alcohol	1.04158	0.00104526	0.00354902	0.569784	-0.811513	insig
Santolina triene	Hydrocarbons	0.780071	0.122031	0.134164	0.913717	-0.13018	insig
2,4-Hexadienal, (E,E)-	Aldehyde	1.05672	0.00744278	0.0135349	2.32438	1.21685	up in BcR_W
2-Methylbut-2-en-1-yl acetate	Alcohol	0.0434081	0.895072	0.90069	1.04015	0.0567905	insig
Fomepizole	Nitrogen compounds	0.780071	0.122031	0.134164	0.913717	-0.13018	insig
Benzene, (1-methylethyl)-	Hydrocarbons	0.302758	0.705816	0.718514	0.923796	-0.114353	insig
2-Acetyl-1-pyrroline	Nitrogen compounds	1.05924	0.00119755	0.0037293	0.145234	-2.78355	down in BcR_W
1,4-Pentanediol	Alcohol	1.07134	0.00242979	0.00572905	0.000146609	-12.7357	down in BcR_W
1,7,7-trimethyl-Tricyclo[2.2.1.0(2,6)]heptane	Hydrocarbons	0.128641	0.928097	0.932946	0.983528	-0.0239626	insig
Cyclopentanol, acetate	Ester	1.07126	0.00287939	0.00661015	0.00112084	-9.8012	down in BcR_W
1H-1,2,3-Triazole	Nitrogen compounds	1.05335	0.00165293	0.00446662	0.260368	-1.94138	down in BcR_W
Diethyl diSulfur compounds	Sulfur compounds	0.924638	0.0780629	0.0913583	1.6127	0.689481	insig
2-Butenoic Acid, 2-methyl-	Acid	1.06855	4.61642e-05	0.000740166	0.0680506	-3.87725	down in BcR_W
3-Ethyl-3-methylheptane	Hydrocarbons	0.967332	0.0128285	0.0205	0.770797	-0.375577	insig
Octane, 3,3-dimethyl-	Hydrocarbons	1.07084	0.00119787	0.0037293	0.017071	-5.87231	down in BcR_W
Butanoic Acid, 4-hydroxy-	Acid	1.0165	0.00149619	0.00424584	0.321694	-1.63624	down in BcR_W
Cyclopentene, 1-butyl-	Hydrocarbons	1.02462	0.000934395	0.00345726	0.343384	-1.54211	down in BcR_W
Heptane, 3-ethyl-2-methyl-	Hydrocarbons	1.029	0.00307454	0.00683073	0.356006	-1.49003	down in BcR_W
Pentanoic acid, 2-methyl-, ethyl ester	Ester	0.973696	0.0158851	0.0241414	0.444578	-1.16949	insig
Pyridine, 2,3-dimethyl-	Nitrogen compounds	0.974013	0.00997607	0.0168961	0.471545	-1.08453	insig
Benzene, 1,2,4-trimethyl-	Hydrocarbons	0.801401	0.197995	0.210931	1.44869	0.534752	insig
1,6-Octadiene, 3,7-dimethyl-	Hydrocarbons	1.00408	0.0144633	0.0225506	0.47052	-1.08767	down in BcR_W
Butanoic acid, 2-methylpropyl ester	Ester	0.981956	0.0167493	0.0250199	0.765099	-0.386282	insig
2-Pentenoic Acid, 2-methyl-	Acid	1.00418	0.0549423	0.0669892	1.90938	0.933102	insig
BenzAldehyde	Aldehyde	0.823635	0.0740312	0.087277	0.918299	-0.122964	insig
1,3-Cyclohexadiene, 1,5,5,6-tetramethyl-	Hydrocarbons	0.944542	0.104683	0.119461	1.84367	0.88258	insig
Benzene, 1-ethyl-2-methyl-	Hydrocarbons	0.95493	0.0990275	0.113505	1.8443	0.883071	insig
3-Mercapto-3-methylbutanol	Alcohol	1.03102	0.00777743	0.014011	0.584012	-0.77593	insig
5-Methyl-(E)-2-hepten-4-one	Ketone	1.02547	0.00562291	0.0107754	0.613262	-0.705425	insig
Bicyclo[3.1.0]hexane, 4-methylene-1-(1-methylethyl)-	Hydrocarbons	0.964151	0.0850996	0.0989913	1.81016	0.856118	insig
4H-Pyran-4-one	Ketone	0.98444	0.0727219	0.0859441	1.75679	0.812944	insig
5-Hepten-2-one, 4,6-dimethyl-	Ketone	0.942829	0.106973	0.121929	1.82552	0.868304	insig
Dimethyl triSulfur compounds	Sulfur compounds	1.05476	0.000146852	0.00129607	0.278162	-1.846	down in BcR_W
4-Pyridinecarboxaldehyde	Aldehyde	0.953872	0.0973419	0.111746	1.86036	0.895584	insig
2-Propenoic acid, 2-methyl-, 2-chloroethyl ester	Ester	0.974372	0.0761889	0.0893826	1.77268	0.825929	insig
3-Octanol	Alcohol	1.07133	0.00206558	0.00512137	3621.1	11.8222	up in BcR_W
.beta.-Pinene	Hydrocarbons	0.966193	0.0839066	0.0978402	1.82216	0.865651	insig
Butanoic acid, butyl ester	Ester	1.0608	0.00152788	0.00427076	0.367284	-1.44503	down in BcR_W
Heptanoic acid, methyl ester	Ester	0.8104	0.12401	0.136185	0.785122	-0.349012	insig
DiSulfur compounds, ethyl 1-methylethyl	Sulfur compounds	1.03081	0.055694	0.0677341	4.22364	2.07849	insig
Isomaltol	Ketone	1.0575	6.85327e-05	0.000856214	0.344021	-1.53943	down in BcR_W
1,2-HydrazinedicarboxAldehyde	Aldehyde	1.06716	0.0276902	0.0376774	75.8737	6.24553	up in BcR_W
5-Hepten-2-ol, 6-methyl-	Alcohol	1.04509	0.00310251	0.00687698	0.436142	-1.19713	down in BcR_W
Pyrazine, 2-methoxy-6-methyl-	Nitrogen compounds	0.07736	0.945205	0.948161	0.992814	-0.010405	insig
5-Isopropyl-3,3-dimethyl-2-methylene-2,3-dihydrofuran	Ether	0.613593	0.284069	0.298009	0.809322	-0.305214	insig
2-Octanone	Ketone	1.03155	0.00453209	0.00911365	0.470864	-1.08662	down in BcR_W
Hexanoic acid, methyl ester	Ester	1.06958	0.00052731	0.00251125	0.0902053	-3.47064	down in BcR_W
Bicyclo[3.2.1]oct-2-ene, 3-methyl-4-methylene-	Hydrocarbons	1.02007	0.00474357	0.0094089	0.662444	-0.59413	insig
2-Cyclopentylethanol	Alcohol	1.0612	0.0177724	0.0263673	4.18751	2.06609	up in BcR_W
Butanoic acid, 2-methyl-, 2-methylpropyl ester	Ester	1.05461	0.0199564	0.029044	3.58091	1.84032	up in BcR_W
3-Hexen-1-ol, acetate, (E)-	Ester	1.05786	0.0216662	0.0311553	3.84145	1.94165	up in BcR_W
3-Hexen-1-ol, acetate, (Z)-	Ester	1.01976	0.0227074	0.0324102	1.89737	0.924002	insig
Albene	Hydrocarbons	1.07137	0.000474864	0.00237219	2.80861e-06	-18.4417	down in BcR_W
Benzene, 1-propynyl-	Hydrocarbons	1.07007	0.015639	0.0239185	0.010339	-6.59575	down in BcR_W
3H-1,2,4-Triazol-3-one, 1,2-dihydro-	Nitrogen compounds	1.05172	0.000555965	0.00259594	1.60473	0.682332	insig
2-Furanmethanethiol, 5-methyl-	Sulfur compounds	1.07107	0.000391368	0.00221468	0.134617	-2.89306	down in BcR_W
Acetic Acid, (acetyloxy)-	Acid	0.928457	0.0848949	0.0988727	0.513584	-0.961329	insig
2-Acetylthiazole	Sulfur compounds	0.860938	0.160562	0.174729	1.57446	0.654862	insig
3-Mercapto-3-methylbutyl formate (ester)	Ester	1.0482	0.000360868	0.00209129	0.3989	-1.3259	down in BcR_W
2-Ethylpiperidine	Nitrogen compounds	1.03856	0.00171552	0.00456593	0.355592	-1.49171	down in BcR_W
Indane	Hydrocarbons	1.07119	0.00426904	0.00875653	0.000111968	-13.1246	down in BcR_W
1-Hexanol, 2-ethyl-	Alcohol	1.0188	0.00361057	0.00768445	0.807654	-0.308191	insig
1H-Pyrazole, 1,3,5-trimethyl-	Nitrogen compounds	1.02517	0.00482026	0.00950222	1.31116	0.390846	insig
Acetic acid, (propylthio)-, methyl ester	Ester	1.06575	0.000356603	0.00209129	1.76182	0.817066	insig
Nonane, 3,7-dimethyl-	Hydrocarbons	1.07136	0.000213706	0.00158395	0.000238679	-12.0326	down in BcR_W
(S)-2,5-Dimethyl-3-vinylhex-4-en-2-ol	Alcohol	1.07137	0.000186392	0.00149694	2.55393e-05	-15.2569	down in BcR_W
4-Methylurazole	Nitrogen compounds	1.07124	0.00643252	0.0119461	3435.49	11.7463	up in BcR_W
Hexanoic acid, 1-methylethyl ester	Ester	0.967259	0.0663276	0.0791652	1.65857	0.729937	insig
3-Octen-2-one	Ketone	1.06856	0.000450137	0.00233347	0.213555	-2.22732	down in BcR_W
Benzene, 1,4-diethyl-	Hydrocarbons	0.807667	0.168254	0.182275	1.61671	0.693061	insig
2-Pentanone, 4-mercapto-4-methyl-	Ketone	0.780071	0.122031	0.134164	0.913717	-0.13018	insig
1H-Pyrrole-3-carbonitrile	Nitrogen compounds	1.07103	0.0130847	0.0208058	7693.89	12.9095	up in BcR_W
BenzeneacetAldehyde	Aldehyde	1.07135	0.00149273	0.00424584	23491.8	14.5199	up in BcR_W
Decane, 4-methyl-	Hydrocarbons	1.00316	0.00536643	0.0103873	1.77535	0.828101	insig
.beta.-Phellandrene	Hydrocarbons	0.98153	0.0218565	0.0313821	0.488972	-1.03218	insig
1H-Imidazole, 1-acetyl-	Nitrogen compounds	0.989315	0.014802	0.02293	0.488622	-1.03321	insig
2-methylprop-2-enoyl 2-methylprop-2-enoate	Others	0.745498	0.171718	0.18561	0.656844	-0.606378	insig
2-PyridinemethanAmine	Nitrogen compounds	1.07083	0.0192345	0.0281209	6076.36	12.569	up in BcR_W
1-Methyl-2-phenylcyclopropane	Hydrocarbons	1.02817	0.0458771	0.0566544	2.67775	1.42102	insig
2,5-Furandione, dihydro-3-methyl-	Others	0.987764	0.0327995	0.0429879	1.32871	0.410027	insig
Benzenemethanol, .alpha.-methyl-	Alcohol	1.07104	0.0160149	0.0243002	18690.4	14.19	up in BcR_W
2-Ethyl-3-methoxypyrazine	Nitrogen compounds	0.706861	0.180866	0.194623	0.784027	-0.351024	insig
BenzAldehyde, 2-methyl-	Aldehyde	1.03444	0.045514	0.0564983	2.80265	1.48679	insig
1,2,4-Triazine-3,5(2H,4H)-dione	Nitrogen compounds	0.919296	0.0823894	0.0961877	0.757378	-0.400915	insig
2-Furanmethanol, 5-ethenyltetrahydro-.alpha.,.alpha.,5-trimethyl-, cis-	Alcohol	1.0031	0.0178667	0.0264427	0.471905	-1.08343	down in BcR_W
BenzAldehyde, 3-methyl-	Aldehyde	1.05262	0.00018014	0.00148115	0.427419	-1.22628	down in BcR_W
1-Octanol	Alcohol	1.05311	0.00034342	0.00202681	0.492318	-1.02234	down in BcR_W
Bicyclo[3.1.0]hexan-2-ol, 2-methyl-5-(1-methylethyl)-, (1.alpha.,2.beta.,5.alpha.)-	Alcohol	0.289605	0.584791	0.600394	1.06695	0.0934889	insig
3,5-Octadien-2-one, (E,E)-	Ketone	0.780071	0.122031	0.134164	0.913717	-0.13018	insig
.gamma.-Terpinene	Hydrocarbons	1.03767	0.0394744	0.0499006	2.75127	1.4601	up in BcR_W
Benzene, 2-ethyl-1,4-dimethyl-	Hydrocarbons	1.0447	0.0108221	0.0181058	4.5808	2.1956	up in BcR_W
1,10-Undecadiene	Hydrocarbons	1.057	0.000240916	0.00162674	3.00355	1.58667	up in BcR_W
2,3-Dimethyl-5-ethylpyrazine	Nitrogen compounds	1.0711	0.00616749	0.011543	2000.08	10.9658	up in BcR_W
Benzene, 1,2,4,5-tetramethyl-	Hydrocarbons	1.06198	0.0058443	0.0110892	0.437224	-1.19356	down in BcR_W
Maltol	Ketone	1.05479	0.000475917	0.00237219	0.137442	-2.86311	down in BcR_W
(E)-2-Methylbut-2-en-1-yl methacrylate	Ester	1.07135	0.00179278	0.00469755	25484.8	14.6373	up in BcR_W
Thiophene, 2-butyl-	Sulfur compounds	0.698859	0.206314	0.218825	0.859151	-0.219016	insig
1H-Imidazole, 2-propyl-	Nitrogen compounds	1.05395	0.00164271	0.0044526	6.25083	2.64405	up in BcR_W
7-Octen-4-ol, 2-methyl-6-methylene-, (S)-	Alcohol	1.04002	0.000970393	0.00346372	0.505766	-0.983459	insig
6-Nonenal, (Z)-	Aldehyde	1.04482	0.000289896	0.00183474	0.301591	-1.72933	down in BcR_W
1-Nonen-4-ol	Alcohol	1.04611	0.000300704	0.00186631	0.351981	-1.50643	down in BcR_W
2-Octen-1-ol, (E)-	Alcohol	0.986579	0.00916254	0.0159104	0.659933	-0.599609	insig
Butanoic acid, 2-methyl-, 2-methylbutyl ester	Ester	0.795997	0.126697	0.138976	1.26498	0.339117	insig
Benzenemethanol, 4-methyl-	Alcohol	1.07107	0.0128957	0.0205732	0.000216343	-12.1744	down in BcR_W
Benzene, (methylthio)-	Sulfur compounds	1.06855	0.000704909	0.0029104	0.123371	-3.01893	down in BcR_W
Benzyl methyl ketone	Ketone	1.06884	7.73978e-05	0.000919259	3.15195	1.65624	up in BcR_W
Bicyclo[3.1.0]hexan-2-ol, 2-methyl-5-(1-methylethyl)-, (1.alpha.,2.alpha.,5.alpha.)-	Alcohol	0.919428	0.0266061	0.0365122	0.74298	-0.428605	insig
3-Hexene, 1-(1-ethoxyethoxy)-, (Z)-	Aldehyde	1.06946	0.00128272	0.00388044	3.13991	1.65072	up in BcR_W
Fenchol	Alcohol	1.06225	0.0136659	0.021553	3.64046	1.86412	up in BcR_W
Formic acid, octyl ester	Ester	1.07135	0.00132449	0.00395701	8.85694e-05	-13.4628	down in BcR_W
3-Nonen-5-yne, 4-ethyl-, (Z)-	Hydrocarbons	1.06709	0.000109239	0.00112998	6.58518	2.71922	up in BcR_W
Benzene, 1-methyl-4-(1-methylethenyl)-	Hydrocarbons	1.06224	0.000245194	0.00162674	0.389899	-1.35883	down in BcR_W
Benzenemethanol, .alpha.,4-dimethyl-	Alcohol	1.06659	0.000134772	0.00127109	0.359474	-1.47604	down in BcR_W
p-Mentha-1(7),2-dien-8-ol	Alcohol	0.161378	0.81361	0.823888	1.03067	0.0435838	insig
BenzeneacetAldehyde, 4-methyl-	Aldehyde	1.06714	0.000186728	0.00149694	3.03072	1.59966	up in BcR_W
Bicyclo[3.1.1]hept-2-en-6-one, 2,7,7-trimethyl-	Ketone	0.457869	0.433039	0.446499	0.874308	-0.193787	insig
Cyclohexanecarboxylic Acid	Acid	0.960405	0.0360743	0.0462713	0.606936	-0.720383	insig
Furan, 3-(4-methyl-3-pentenyl)-	Hydrocarbons	1.0467	0.000965731	0.00346372	0.403226	-1.31034	down in BcR_W
BenzenAmine, N-ethyl-	Nitrogen compounds	1.02896	0.00158005	0.00433769	0.340694	-1.55345	down in BcR_W
Acetamide, N-(aminocarbonyl)-	Nitrogen compounds	1.0699	0.00171816	0.00456593	0.162634	-2.6203	down in BcR_W
2,6-Dimethyl-1,3,5,7-octatetraene, E,E-	Hydrocarbons	1.07026	0.00220439	0.00536867	0.0669943	-3.89982	down in BcR_W
Terpinen-4-ol	Phenol	1.07134	1.07837e-05	0.000334643	19469	14.2489	up in BcR_W
3-Cyclohexen-1-ol, 1-methyl-4-(1-methylethyl)-	Alcohol	1.06835	0.00152287	0.00427076	0.0100723	-6.63346	down in BcR_W
3-Methylisoxazolo[4,5-b]pyridine	Nitrogen compounds	1.05124	0.000985282	0.00347195	0.650496	-0.620388	insig
2,6,6-Trimethyl-2-cyclohexene-1,4-dione	Ketone	0.231285	0.682835	0.696593	1.02602	0.0370653	insig
Benzyl nitrile	Nitrogen compounds	0.987166	0.0365746	0.0468505	0.71298	-0.488067	insig
2,4,6-Octatriene, 2,6-dimethyl-, (E,E)-	Hydrocarbons	0.949218	0.0177883	0.0263673	0.7865	-0.346482	insig
Benzoxazole, 2-methyl-	Nitrogen compounds	1.05476	0.0115233	0.0189495	0.407799	-1.29407	down in BcR_W
Ethanone, 1-(1,4-dimethyl-3-cyclohexen-1-yl)-	Ketone	1.07041	0.00217264	0.00533185	0.179076	-2.48135	down in BcR_W
2-Phenylpropenal	Hydrocarbons	1.06592	0.000158002	0.0013577	0.248132	-2.01082	down in BcR_W
Cyclohexene, 3,4-diethenyl-1,6-dimethyl-	Hydrocarbons	1.05442	0.0055287	0.010616	0.526406	-0.925752	insig
2-Nonenal	Aldehyde	1.06755	0.0079337	0.0142127	5.35867	2.42188	up in BcR_W
2,6-Nonadienal, (E,Z)-	Aldehyde	1.06695	0.00785284	0.0140941	5.31347	2.40965	up in BcR_W
Cyclooctyl Alcohol	Alcohol	1.06452	0.00922257	0.0159157	3.81218	1.93062	up in BcR_W
AcetAldehyde, tetramer	Aldehyde	1.01762	0.004364	0.00889442	1.64011	0.713796	insig
endo-Borneol	Alcohol	1.07134	0.000300645	0.00186631	3543.18	11.7908	up in BcR_W
Acetic acid, phenylmethyl ester	Ester	0.638148	0.269623	0.284094	0.889158	-0.169489	insig
Bicyclo[2.2.1]heptan-2-ol, 1,7,7-trimethyl-, (1S-endo)-	Alcohol	1.06912	0.00060637	0.00269356	0.260696	-1.93956	down in BcR_W
2-Acetyl-3-ethylpyrazine	Nitrogen compounds	1.04368	0.00333069	0.00720027	0.626045	-0.675662	insig
Lilac Aldehyde D	Aldehyde	1.05492	0.000123966	0.00124224	2.76985	1.46981	up in BcR_W
3-p-Menthen-7-al	Aldehyde	0.939477	0.0387631	0.0491306	0.8168	-0.291946	insig
(6Z)-Nonen-1-ol	Alcohol	1.02693	0.00199857	0.00499382	1.52837	0.611996	insig
BenzAldehyde, 4-ethyl-	Aldehyde	1.0712	0.00184877	0.00479385	1406.33	10.4577	up in BcR_W
3,4-Dimethoxytoluene	Hydrocarbons	0.918643	0.0177697	0.0263673	0.448906	-1.15552	insig
Butanoic acid, 5-hexenyl ester	Ester	1.05841	0.00195343	0.00493912	0.364775	-1.45492	down in BcR_W
1-Pentanone, 1-(2-furanyl)-	Ketone	1.06917	0.000797714	0.00314509	0.15588	-2.6815	down in BcR_W
Bicyclo[3.1.1]heptan-3-ol, 2,6,6-trimethyl-, (1.alpha.,2.beta.,3.alpha.,5.alpha.)-	Alcohol	1.02845	0.0246899	0.034373	2.08633	1.06097	up in BcR_W
Cyclohexanone, 5-methyl-2-(1-methylethenyl)-	Ketone	1.06703	0.00115058	0.0037293	2.35595	1.23631	up in BcR_W
Isopinocarveol	Alcohol	0.987683	0.0231232	0.032809	1.4692	0.555032	insig
Ethanethioic acid, S-(2-furanylmethyl) ester	Sulfur compounds	1.06984	3.25758e-05	0.000615296	0.209318	-2.25623	down in BcR_W
2-Octenoic Acid	Acid	1.05218	0.0210219	0.0303194	0.368778	-1.43917	down in BcR_W
Cyclobutaneethanol, 1-methyl-2-(1-methylethenyl)-, cis-	Alcohol	0.979236	0.0102306	0.0172664	1.37284	0.457161	insig
2-Picoline, 6-nitro-	Nitrogen compounds	0.50685	0.402455	0.416303	0.93263	-0.100623	insig
Undecane, 3,4-dimethyl-	Hydrocarbons	1.03437	0.0092004	0.0159157	1.17829	0.236694	insig
Butanoic acid, hexyl ester	Ester	1.07075	0.000311699	0.00189781	0.123744	-3.01457	down in BcR_W
Undecane, 2,5-dimethyl-	Hydrocarbons	0.505169	0.419736	0.433247	0.834898	-0.260328	insig
4-Hexen-1-ol, 5-methyl-2-(1-methylethenyl)-, (R)-	Alcohol	1.04327	0.000472911	0.00237219	2.40193	1.2642	up in BcR_W
Pyrazine, 2-methoxy-3-(2-methylpropyl)-	Nitrogen compounds	1.07087	0.0113354	0.0187723	3039.38	11.5696	up in BcR_W
2-Nonanol	Alcohol	1.04588	0.0129385	0.0206074	0.266049	-1.91024	down in BcR_W
3,7-Octadiene-2,6-diol, 2,6-dimethyl-	Alcohol	0.780071	0.122031	0.134164	0.913717	-0.13018	insig
3-Octen-1-ol, acetate, (Z)-	Ester	0.84567	0.114161	0.129815	0.794755	-0.331418	insig
Benzene, 1-methyl-2-(1-ethylpropyl)-	Hydrocarbons	1.03596	0.0393235	0.0497752	2.53303	1.34087	up in BcR_W
Phenol, 2-methyl-	Phenol	0.780071	0.122031	0.134164	0.913717	-0.13018	insig
Undecane, 4,6-dimethyl-	Hydrocarbons	0.353632	0.517965	0.532353	0.923091	-0.115456	insig
Cyclohexanol, 2-methyl-3-(1-methylethenyl)-, (1.alpha.,2.alpha.,3.alpha.)-	Alcohol	1.06416	5.87097e-05	0.000841393	2.6887	1.42691	up in BcR_W
BenzAldehyde, 3-methoxy-	Aldehyde	1.06469	0.00373794	0.00788574	0.297656	-1.74828	down in BcR_W
Butanoic acid, 1-methylhexyl ester	Ester	0.877986	0.0546162	0.0667221	0.878097	-0.187547	insig
Carveol	Alcohol	1.07033	0.00119312	0.0037293	0.149715	-2.73971	down in BcR_W
m-Aminophenylacetylene	Nitrogen compounds	1.05606	0.00278197	0.00646439	0.553	-0.854649	insig
(-)-cis-Isopiperitenol	Alcohol	1.0712	0.00237167	0.00561957	427.236	8.73889	up in BcR_W
Undecane, 4,7-dimethyl-	Hydrocarbons	1.07001	6.03359e-08	1.67818e-05	0.0954761	-3.38872	down in BcR_W
1,5-Cyclooctadiene, 3-(1-methyl-2-propenyl)-	Hydrocarbons	1.06873	0.0121249	0.0196366	0.0471241	-4.40739	down in BcR_W
(-)-trans-Isopiperitenol	Alcohol	1.07061	0.000144559	0.00129093	0.2962	-1.75536	down in BcR_W
cis-7-Decen-1-al	Aldehyde	1.07117	0.0112888	0.0187562	0.000117298	-13.0575	down in BcR_W
(-)-Myrtenol	Alcohol	0.982744	0.00931299	0.0159984	0.804939	-0.313049	insig
Ethanone, 1-(2,4-dimethyl-1H-pyrrol-3-yl)-	Nitrogen compounds	1.07079	0.00138799	0.00407948	0.133132	-2.90908	down in BcR_W
2,6-Piperidinedione, 3-ethyl-	Nitrogen compounds	0.780071	0.122031	0.134164	0.913717	-0.13018	insig
Cyclooctane, 1,5-dimethyl-2,6-bis(methylene)-	Hydrocarbons	1.07045	0.00232427	0.00556399	0.137962	-2.85766	down in BcR_W
Isopentyl hexanoate	Ester	1.02298	0.0287375	0.0388677	1.22779	0.296069	insig
Lilac Alcohol C	Alcohol	1.0707	0.000174536	0.00144994	0.191697	-2.3831	down in BcR_W
8-Azabicyclo[3.2.1]octane, 3-chloro-8-methyl-	Nitrogen compounds	1.06524	0.00102537	0.00354902	0.126422	-2.98368	down in BcR_W
8-Azabicyclo[3.2.1]octan-3-ol, 8-methyl-, endo-	Nitrogen compounds	1.07078	0.000620438	0.00269356	0.266131	-1.90979	down in BcR_W
1,6-Octadien-3-ol, 3,7-dimethyl-, formate	Ester	1.06919	0.00191401	0.00490366	0.295423	-1.75915	down in BcR_W
1,4-Methano-1H-Cyclopropa[d]pyridazine, 4,4a,5,5a-tetrahydro-6,6-dimethyl-, (1.alpha.,4.alpha.,4a.alpha.,5a.alpha.)-	Nitrogen compounds	1.07042	0.000856678	0.00329688	0.152828	-2.71002	down in BcR_W
Undecane, 4,4-dimethyl-	Hydrocarbons	1.03601	0.00304967	0.00683073	2.14929	1.10386	up in BcR_W
3-Cyclohexene-1-acetAldehyde, .alpha.,4-dimethyl-	Aldehyde	1.06915	0.00104762	0.00354902	0.14469	-2.78896	down in BcR_W
Benzene, 1-methoxy-4-methyl-2-(1-methylethyl)-	Hydrocarbons	0.732173	0.225574	0.238464	1.30626	0.385447	insig
2-Butanone, 4-phenyl-	Ketone	1.02911	0.0546538	0.0667221	3.01868	1.59392	insig
2-Cyclohexen-1-ol, 3-methyl-6-(1-methylethyl)-, trans-	Alcohol	0.921945	0.0313568	0.0415499	0.711513	-0.491038	insig
Imidodicarbonic diamide	Nitrogen compounds	1.02225	0.0187659	0.0276037	1.20417	0.268044	insig
7-Octene-2,6-diol, 2,6-dimethyl-	Alcohol	0.741325	0.165763	0.179779	1.2229	0.290312	insig
Phenol, 2,3,6-trimethyl-	Phenol	1.03352	0.0427871	0.0535256	2.58655	1.37103	insig
Hexanedioic acid, dimethyl ester	Ester	0.990843	0.00944201	0.0161775	1.24194	0.312601	insig
n-Caproic acid vinyl ester	Ester	1.05956	0.00129237	0.0038852	0.386487	-1.37151	down in BcR_W
Butanoic acid, 3-methyl-, hexyl ester	Ester	0.870548	0.0756719	0.0888845	1.08341	0.115578	insig
2-Cyclohexen-1-one, 3-methyl-6-(1-methylethyl)-	Ketone	1.0713	0.00104774	0.00354902	668.162	9.38405	up in BcR_W
Propanoic acid, 2-methyl-, heptyl ester	Ester	1.06127	0.000132792	0.00127109	1.39771	0.483062	insig
5H-5-Methyl-6,7-dihydrocyclopentapyrazine	Nitrogen compounds	1.05922	0.00691593	0.0127699	0.423966	-1.23798	down in BcR_W
Phenol, 4-methyl-2-nitro-	Phenol	0.268241	0.645614	0.661427	1.02241	0.0319809	insig
Benzeneacetic acid, ethyl ester	Ester	0.982033	0.0749719	0.0882391	1.83325	0.874406	insig
3-Phenylpropanol	Alcohol	0.767894	0.203365	0.215935	1.34431	0.426868	insig
Benzoic acid, 2-propenyl ester	Ester	0.965831	0.0267691	0.0366314	0.659099	-0.601433	insig
Carvenone	Ketone	0.780071	0.122031	0.134164	0.913717	-0.13018	insig
Benzenemethanol, 3-hydroxy-	Alcohol	0.780071	0.122031	0.134164	0.913717	-0.13018	insig
2,5-ThiophenedicarboxAldehyde	Sulfur compounds	0.462279	0.400846	0.415085	0.923601	-0.114658	insig
Benzeneacetic acid	Acid	0.956078	0.0296807	0.0398226	0.514192	-0.959621	insig
Cyclooctanemethanol	Alcohol	1.07107	0.0143856	0.0225008	22010.8	14.4259	up in BcR_W
Phenol, 2-nitro-	Phenol	1.07102	0.00290626	0.00664092	0.0215221	-5.53804	down in BcR_W
1-Cyclohexene-1-carboxAldehyde, 4-(1-methylethenyl)-, (S)-	Aldehyde	0.777253	0.183912	0.197459	1.26466	0.338747	insig
Hexanoic acid, 3-hydroxy-, ethyl ester	Ester	1.07011	0.000871203	0.00331264	0.0289531	-5.11014	down in BcR_W
2(5H)-Furanone, 5-ethyl-	Ester	0.939986	0.046793	0.0576375	0.785126	-0.349005	insig
(3R,6R)-2,2,6-Trimethyl-6-vinyltetrahydro-2H-pyran-3-ol	Alcohol	1.04165	0.000657209	0.0027975	2.2812	1.18979	up in BcR_W
2-hydroxy-BenzAldehyde	Aldehyde	1.07131	0.00226021	0.00544943	0.000180849	-12.4329	down in BcR_W
(E)-2-Decenal	Aldehyde	1.0547	0.017918	0.0264778	3.21394	1.68434	up in BcR_W
Benzeneacetamide	Nitrogen compounds	1.07109	0.0166365	0.02489	33074.6	15.0134	up in BcR_W
Undecanal	Aldehyde	1.07115	0.0119931	0.0195217	14491.3	13.8229	up in BcR_W
2-Cyclopenten-1-one, 2-pentyl-	Ketone	1.07074	0.000436227	0.00231508	0.0109953	-6.50697	down in BcR_W
(1R,3aS,8aS)-7-Isopropyl-1,4-dimethyl-1,2,3,3a,6,8a-hexahydroazulene	Hydrocarbons	1.05752	9.63951e-06	0.000319766	0.142354	-2.81245	down in BcR_W
Acetic acid, nonyl ester	Ester	1.05081	0.0234608	0.0330649	2.733	1.45048	up in BcR_W
1,2-Benzenediol, 4-methyl-	Alcohol	1.06214	0.00171774	0.00456593	5.65746	2.50016	up in BcR_W
1,2-Ethanediol, monobenzoate	Ester	1.07107	0.0177569	0.0263673	36293.5	15.1474	up in BcR_W
BenzenAmine, 2,6-diethyl-	Nitrogen compounds	1.05406	5.08707e-05	0.000769752	0.0942722	-3.40702	down in BcR_W
2-Acetylbenzofuran	Ether	1.06629	0.0232889	0.0329446	20.2987	4.34331	up in BcR_W
Benzamide	Nitrogen compounds	1.04436	6.23166e-05	0.000841746	0.128586	-2.9592	down in BcR_W
BenzAldehyde, 4-hydroxy-	Aldehyde	1.06857	0.00195616	0.00493912	0.504037	-0.988398	insig
Naphthalene, decahydro-4a-methyl-1-methylene-7-(1-methylethenyl)-, [4aR-(4a.alpha.,7.alpha.,8a.beta.)]-	Hydrocarbons	1.06181	0.000144928	0.00129093	0.173601	-2.52615	down in BcR_W
Azulene, 1,2,3,3a,4,5,6,7-octahydro-1,4-dimethyl-7-(1-methylethenyl)-, [1R-(1.alpha.,3a.beta.,4.alpha.,7.beta.)]-	Hydrocarbons	1.04448	0.000397379	0.00222255	0.246053	-2.02296	down in BcR_W
2-Cyclohexen-1-ol, 2-methyl-5-(1-methylethenyl)-, acetate, (1R-cis)-	Ester	0.161731	0.73814	0.749832	1.05487	0.0770663	insig
5,9-Undecadien-2-one, 6,10-dimethyl-, (E)-	Ketone	1.06819	0.000450784	0.00233347	0.0251367	-5.31406	down in BcR_W
5-Amino-2-methoxyphenol	Phenol	1.07115	0.00629555	0.0117598	889.163	9.7963	up in BcR_W
2,4-Decadienal, (E,E)-	Aldehyde	1.05674	0.00820392	0.0145612	1.53633	0.619484	insig
N-Benzylformamide	Nitrogen compounds	1.06642	0.0142388	0.0223089	15.5679	3.9605	up in BcR_W
3-Cyclohexene-1-carboxAldehyde, 4-(4-methyl-3-pentenyl)-	Aldehyde	1.0555	0.000589592	0.00268348	0.0863888	-3.53301	down in BcR_W
.alpha.-Muurolene	Hydrocarbons	1.07126	0.00909591	0.0158649	427083	18.7042	up in BcR_W
(5-bromopentyl)-Benzene	Hydrocarbons	1.0204	0.00269774	0.0062991	0.381699	-1.38949	down in BcR_W
Phenol, 3,4,5-trimethoxy-	Phenol	0.878337	0.0344268	0.0448154	2.20234	1.13903	insig
4-Acetylanisole	Ketone	1.07132	0.00124411	0.00383361	0.000100335	-13.2829	down in BcR_W
3,5-Dimethyldodecane	Hydrocarbons	1.07135	5.94747e-05	0.000841393	2.41659e-05	-15.3367	down in BcR_W
1,3-Benzenediol, 4,5-dimethyl-	Phenol	0.575212	0.33889	0.352827	1.21037	0.275447	insig
Bornyl tiglate	Ester	0.350958	0.651541	0.66679	1.11611	0.158476	insig
2H-Pyran-2-one, tetrahydro-6-pentyl-	Ester	1.02935	0.00211271	0.00521136	0.383152	-1.38401	down in BcR_W
aR-Himachalene	Hydrocarbons	1.06738	0.00220292	0.00536867	0.0409575	-4.60973	down in BcR_W
2-Bromo dodecane	Others	0.686261	0.173081	0.186663	1.12689	0.172342	insig
2,6,10-Dodecatrien-1-ol, 3,7,11-trimethyl-, (Z,E)-	Alcohol	1.05943	5.03932e-05	0.000769752	0.165064	-2.5989	down in BcR_W
1,2,4-Trimethoxybenzene	Hydrocarbons	1.0693	0.0308998	0.0410575	0.00401692	-7.95969	down in BcR_W
1-Tridecene	Hydrocarbons	1.06816	4.30865e-08	1.67818e-05	0.0401765	-4.6375	down in BcR_W
2(3H)-Furanone, 5-butyldihydro-4-methyl-	Ester	0.971001	0.0243032	0.0339821	0.458383	-1.12538	insig
Paroxypropione	Ketone	1.07132	0.00102861	0.00354902	7.35874e-05	-13.7302	down in BcR_W
2,5-Furandione, 3-methyl-4-propyl-	Others	0.931961	0.0861031	0.100038	0.668922	-0.580091	insig
Benzoic acid, 2-(dimethylamino)-, methyl ester	Ester	0.109715	0.884367	0.892055	0.981159	-0.0274408	insig
(1R,2R,4S,6S,7S,8S)-8-Isopropyl-1-methyl-3-methylenetricyclo[4.4.0.02,7]decan-4-ol	Alcohol	1.0677	0.000242087	0.00162674	0.31753	-1.65503	down in BcR_W
.alpha.-Maaliene	Hydrocarbons	0.597613	0.309662	0.324151	0.82958	-0.269547	insig
2-Butanone, 4-(2,6,6-trimethyl-1-cyclohexen-1-yl)-	Ketone	1.0709	0.0287518	0.0388677	39213.8	15.2591	up in BcR_W
Phenmetrazine	Nitrogen compounds	1.04275	0.000994073	0.00349014	0.306094	-1.70795	down in BcR_W
Butanoic acid, 1,7,7-trimethylbicyclo[2.2.1]hept-2-yl ester, endo-	Ester	1.07072	0.0188143	0.0276327	13894	13.7622	up in BcR_W
Dodecanenitrile	Nitrogen compounds	1.06075	0.0073002	0.0133513	0.442316	-1.17685	down in BcR_W
(3S,3aR,3bR,4S,7R,7aR)-4-Isopropyl-3,7-dimethyloctahydro-1H-cyclopenta[1,3]cyclopropa[1,2]benzen-3-ol	Alcohol	1.06948	0.000464426	0.00236391	0.00802467	-6.96134	down in BcR_W
TetraSulfur compounds, di-2-propenyl	Sulfur compounds	0.874388	0.0735091	0.0867678	0.718313	-0.477316	insig
Dauca-4(11),8-diene	Hydrocarbons	1.02969	0.045632	0.0564983	2.69359	1.42953	insig
Kessane	Ether	1.0673	0.000112626	0.00115262	0.0849446	-3.55733	down in BcR_W
GrAmine	Nitrogen compounds	0.271265	0.663541	0.678349	0.950183	-0.0737233	insig
2-Propenoic Acid, 3-(3-hydroxyphenyl)-	Acid	1.02584	0.00154171	0.00427076	0.530099	-0.915666	insig
3-Cyclohexene-1-methanol, .alpha.,4-dimethyl-.alpha.-(4-methyl-3-pentenyl)-, [R-(R*,R*)]-	Alcohol	1.0676	2.24195e-05	0.000526039	0.313048	-1.67554	down in BcR_W
2-Propenoic Acid, 3-(2-hydroxyphenyl)-	Acid	0.585318	0.26182	0.276174	0.877293	-0.188869	insig
1H-Indole-3-acetonitrile	Nitrogen compounds	0.780071	0.122031	0.134164	0.913717	-0.13018	insig
2-Cyclohexen-1-one, 2-hydroxy-3-methyl-6-(1-methylethyl)-	Ketone	0.986418	0.0157616	0.0240677	0.438538	-1.18923	insig
Ethyl trans-4-decenoate	Ester	1.0087	0.00453788	0.00911365	0.654008	-0.612619	insig
2-Cyclohexen-1-ol, 2-methyl-5-(1-methylethenyl)-, acetate, cis-	Ester	1.03793	0.000394778	0.00222091	0.248753	-2.00722	down in BcR_W
2,6-Octadien-1-ol, 3,7-dimethyl-, acetate, (Z)-	Ester	1.06919	3.4311e-06	0.000183373	0.145693	-2.779	down in BcR_W
p-Tolylacetic Acid	Acid	1.07129	0.00117731	0.0037293	0.000369158	-11.4035	down in BcR_W
Thieno[2,3-b]thiophene,2-methyl-	Sulfur compounds	1.06942	0.00124732	0.00383361	0.0245746	-5.34669	down in BcR_W
Propofol	Phenol	1.06566	0.000323226	0.0019434	1.78979	0.839793	insig
2-Undecanone, 6,10-dimethyl-	Ketone	1.07112	0.0155281	0.0238325	44042.5	15.4266	up in BcR_W
Propanoic acid, 2-methyl-, 3-phenylpropyl ester	Ester	1.06481	5.46581e-06	0.000210324	0.05131	-4.28462	down in BcR_W
Dodecanal	Aldehyde	1.07124	0.013216	0.0209798	545107	19.0562	up in BcR_W
2-Propenoic acid, 2-methyl-, 3,3,5-trimethylcyclohexyl ester	Ester	1.06807	0.00112256	0.0036607	0.0600436	-4.05785	down in BcR_W
Naphthalene, 1,4-dimethyl-	Hydrocarbons	1.03462	0.00162381	0.00442522	0.613761	-0.704252	insig
Benzeneethanol, 4-hydroxy-	Alcohol	1.05583	1.6474e-05	0.000442722	0.159974	-2.64409	down in BcR_W
(1S,4S,4aR)-1-Isopropyl-4-methyl-7-methylene-1,2,3,4,4a,5,6,7-octahydronaphthalene	Hydrocarbons	1.04089	0.00104504	0.00354902	0.286185	-1.80498	down in BcR_W
Phenol, 4-pentyl-	Phenol	1.06601	0.000248007	0.00163413	0.0351095	-4.83199	down in BcR_W
Dodecane, 2-methyl-6-propyl-	Hydrocarbons	1.06027	0.000203825	0.00158395	0.0290433	-5.10565	down in BcR_W
1,3,6,10-Dodecatetraene, 3,7,11-trimethyl-, (Z,E)-	Hydrocarbons	0.864847	0.0645265	0.0773033	0.774366	-0.368913	insig
Pentanoic acid, 1-ethenyl-1,5-dimethyl-4-hexenyl ester	Ester	1.04719	0.000696478	0.00288798	0.299267	-1.74049	down in BcR_W
Longifolenaldehyde	Aldehyde	1.0699	0.00106799	0.00357981	0.123171	-3.02127	down in BcR_W
Dodecane, 1-iodo-	Others	1.06441	0.000970836	0.00346372	0.433643	-1.20542	down in BcR_W
Benzophenone	Ketone	1.07051	0.000622545	0.00269356	0.0355689	-4.81324	down in BcR_W
1-(1-Adamantyl)-1-phenylethanol	Hydrocarbons	1.06963	0.0317904	0.0419243	0.00067824	-10.5259	down in BcR_W
2-Naphthalenemethanol, 1,2,3,4,4a,5,6,7-octahydro-.alpha.,.alpha.,4a,8-tetramethyl-, (2R-cis)-	Alcohol	1.06886	0.000829162	0.00322937	0.1208	-3.04931	down in BcR_W
Dibutyl phthalate	Ester	1.01482	0.0222446	0.0318442	2.65659	1.40958	up in BcR_W
Bicyclo[4.4.0]dec-1-ene, 2-isopropyl-5-methyl-9-methylene-	Hydrocarbons	1.0431	0.000223233	0.00159836	0.230928	-2.11448	down in BcR_W
2,6-Octadienoic acid, 3,7-dimethyl-, methyl ester	Ester	1.07133	0.00020579	0.00158395	1571.84	10.6182	up in BcR_W
Iso-3-thujyl acetate	Ester	1.07134	0.000139115	0.00128682	6056.21	12.5642	up in BcR_W
4-Methylhexyl 3-methylbutanoate	Ester	1.04749	0.0216477	0.0311553	2.70812	1.43729	up in BcR_W
2-Methoxy-4-vinylphenol	Hydrocarbons	0.780071	0.122031	0.134164	0.913717	-0.13018	insig
L-Proline, 1-acetyl-	Acid	1.06264	0.000613878	0.00269356	0.294685	-1.76276	down in BcR_W
Acetamide, N-phenyl-	Nitrogen compounds	1.06935	3.03633e-06	0.000183373	0.215143	-2.21663	down in BcR_W
Piperitenone oxide	Ketone	1.06923	6.88776e-08	1.67818e-05	0.0937422	-3.41516	down in BcR_W
Nonanoic acid, 9-oxo-, methyl ester	Ester	1.06504	0.00293715	0.00669223	0.224081	-2.15791	down in BcR_W
2-Acetoxyacetophenone	Ketone	1.05881	3.18384e-06	0.000183373	0.0983008	-3.34665	down in BcR_W
1-Penten-3-one, 4-methyl-1-(1-piperidinyl)-	Nitrogen compounds	1.00862	0.00108171	0.0035991	4.90603	2.29456	up in BcR_W
2-bromo-4-methoxy-Phenol	Phenol	1.03508	0.000728751	0.00296632	0.376442	-1.4095	down in BcR_W
Butanedioic acid, bis(2-methylpropyl) ester	Ester	1.07103	0.0125715	0.0201562	3982.71	11.9595	up in BcR_W
BenzeneacetAldehyde, .alpha.-methyl-4-(2-methylpropyl)-	Aldehyde	1.06687	0.00139094	0.00407948	0.0473021	-4.40195	down in BcR_W
(4R,4aS,6S)-4,4a-Dimethyl-6-(prop-1-en-2-yl)-1,2,3,4,4a,5,6,7-octahydronaphthalene	Hydrocarbons	1.03431	0.00210739	0.00521136	0.372277	-1.42555	down in BcR_W
N,N-Dimethyl-1,2,3-trithian-5-Amine	Sulfur compounds	1.04309	0.0158651	0.0241414	0.579017	-0.788323	insig
β-Ionone	Ketone	1.07112	0.0112052	0.0186818	23020.7	14.4906	up in BcR_W
E-2-Hexenyl benzoate	Ester	1.0659	4.1868e-05	0.000740048	0.324521	-1.62362	down in BcR_W
.beta.-Oplopenone	Ketone	1.05496	0.000114744	0.00116194	2.70795	1.4372	up in BcR_W
(3R,3aR,7S,8aS)-3,6,8,8-Tetramethyl-4,7,8,8a-tetrahydro-1H-3a,7-methanoazulen-2(3H)-one	Ketone	1.0219	0.0310115	0.0411491	0.447065	-1.16144	down in BcR_W
Lavandulyl caproate	Ester	1.07119	9.09841e-05	0.00102973	0.0333743	-4.90512	down in BcR_W
Benzyl Benzoate	Ester	1.0713	0.000691245	0.00287869	0.000343327	-11.5081	down in BcR_W
Benzeneacetic Acid, .alpha.-cyclopentyl-	Acid	1.07135	0.000174837	0.00144994	8.37761e-05	-13.5431	down in BcR_W
Benzeneacetic acid, phenylmethyl ester	Ester	1.0686	0.0716696	0.0848046	0.000268672	-11.8619	insig
Naphthalene, 2-methyl-	Hydrocarbons	0.577753	0.315633	0.330042	0.902034	-0.148746	insig
2-Octyl methylphosphonofluoridate	Ester	1.07119	0.0075337	0.013623	2393.88	11.2251	up in BcR_W
2-Propen-1-ol, 3-phenyl-	Alcohol	1.07091	0.0122014	0.0196942	1031.67	10.0108	up in BcR_W
4H-Pyran-4-one, 5-hydroxy-2-(hydroxymethyl)-	Ketone	1.06082	3.26197e-05	0.000615296	0.0952664	-3.39189	down in BcR_W
TriSulfur compounds, dipropyl	Sulfur compounds	0.780071	0.122031	0.134164	0.913717	-0.13018	insig
1-Pentanone, 1-(1H-imidazol-4-yl)-	Nitrogen compounds	1.02653	0.00549477	0.0105719	0.580611	-0.784357	insig
Benzoic Acid, 2,3-dihydroxy-	Acid	0.780071	0.122031	0.134164	0.913717	-0.13018	insig
Benzoic acid, 2-(methylamino)-, methyl ester	Ester	1.06864	0.000203875	0.00158395	0.333081	-1.58606	down in BcR_W
Butanoic acid, 1-methyloctyl ester	Ester	1.0232	0.00110871	0.00363352	3.92878	1.97408	up in BcR_W
(-)-.beta.-Bourbonene	Hydrocarbons	0.515604	0.382624	0.39707	1.28568	0.362531	insig
2,6,10-Trimethyltridecane	Hydrocarbons	1.06213	3.34964e-06	0.000183373	0.135223	-2.88659	down in BcR_W
(E)-.beta.-Famesene	Hydrocarbons	1.04054	0.000505065	0.00246636	0.254455	-1.97452	down in BcR_W
Naphthalene, 1,2-dihydro-4,5,7-trimethyl-	Hydrocarbons	1.06096	1.02812e-06	0.000141293	0.0704535	-3.82719	down in BcR_W
(6,6-dimethyl-2-bicyclo[3.1.1]hept-2-enyl)methyl 2-methylpropanoate	Ester	1.06638	0.000359938	0.00209129	0.0320949	-4.96151	down in BcR_W
2H-Pyran-2-one, 5,6-dihydro-6-pentyl-	Ester	1.00257	0.00902415	0.0158128	0.465236	-1.10396	down in BcR_W
9-Oxononanoic Acid	Acid	1.07065	0.0147235	0.0228821	1895.08	10.888	up in BcR_W
1,3-Cyclohexadiene, 5-(1,5-dimethyl-4-hexenyl)-2-methyl-, [S-(R*,S*)]-	Hydrocarbons	1.07132	0.00343193	0.0073786	221017	17.7538	up in BcR_W
4H-Inden-4-one, 1,2,3,5,6,7-hexahydro-1,1,2,3,3-pentamethyl-	Ketone	1.05462	0.00126877	0.00386243	0.302368	-1.72562	down in BcR_W
(1S,2E,6E,10R)-3,7,11,11-Tetramethylbicyclo[8.1.0]undeca-2,6-diene	Hydrocarbons	1.01665	0.053881	0.065946	2.45369	1.29495	insig
Butanoic acid, 3,7-dimethyl-2,6-octadienyl ester, (E)-	Ester	1.04692	0.000619806	0.00269356	0.291025	-1.78078	down in BcR_W
(1aR,1bS,2aS,5S,5aS,7aS)-2,2,5,7a-Tetramethyldecahydrocyclopenta[2',3']cyclobuta[1',2':3,4]benzo[1,2-b]oxirene	Ether	1.06957	0.00127275	0.00386243	0.0176985	-5.82023	down in BcR_W
N-Benzyloxy-2-carbomethoxyaziridine	Nitrogen compounds	1.06907	0.00097484	0.00346372	0.0220749	-5.50145	down in BcR_W
Benzeneacetic Acid, 4-hydroxy-	Acid	1.06913	0.00115967	0.0037293	0.0196772	-5.66733	down in BcR_W
Benzene, 1-(1,5-dimethyl-4-hexenyl)-4-methyl-	Hydrocarbons	1.05509	4.30285e-05	0.000740048	0.183494	-2.44619	down in BcR_W
1-((1S,3aR,4S,7R,7aR)-3a,7a-Dimethyloctahydro-1H-4,7-methanoinden-1-yl)ethanone	Ketone	1.06774	2.75816e-06	0.000183373	0.24222	-2.04561	down in BcR_W
Hexadecane	Hydrocarbons	1.06066	0.0147774	0.0229288	0.267014	-1.90501	down in BcR_W
9-Dodecen-1-ol, acetate, (E)-	Ester	1.05898	0.00105652	0.00356621	0.211325	-2.24247	down in BcR_W
5-Azulenemethanol, 1,2,3,4,5,6,7,8-octahydro-.alpha.,.alpha.,3,8-tetramethyl-, acetate, [3S-(3.alpha.,5.alpha.,8.alpha.)]-	Ester	1.07137	0.000858704	0.00329688	9.94106e-05	-13.2962	down in BcR_W
4-Isopropylcyclohexa-1,3-dienecarbAldehyde	Aldehyde	0.623529	0.273981	0.28815	0.884335	-0.177335	insig
Butanoic acid, 1-ethenylhexyl ester	Ester	1.0711	0.00990971	0.0168133	3599.78	11.8137	up in BcR_W
p-Menthane-3,8-diol, cis-1,3,trans-1,4-	Alcohol	1.07136	0.000226387	0.00160135	7.0308e-05	-13.796	down in BcR_W
3-Methoxy-5-methylphenol	Phenol	1.07135	0.000624391	0.00269356	2.85556e-05	-15.0959	down in BcR_W
Phenylacetic acid propyl ester	Ester	1.04267	0.0231804	0.0328417	1.94597	0.960486	insig
1,2,4-Methenoazulene, decahydro-1,5,5,8a-tetramethyl-, [1S-(1.alpha.,2.alpha.,3a.beta.,4.alpha.,8a.beta.,9R*)]-	Hydrocarbons	0.780071	0.122031	0.134164	0.913717	-0.13018	insig
1-Pentanone, 1-phenyl-	Ketone	0.780071	0.122031	0.134164	0.913717	-0.13018	insig
p-Hydroxyphenyl methyl carbinol	Alcohol	1.07127	0.00285315	0.00658208	0.0014136	-9.46641	down in BcR_W
Orcinol	Phenol	1.06935	0.000243141	0.00162674	0.122232	-3.03231	down in BcR_W
Niacinamide	Nitrogen compounds	1.07124	0.00288593	0.00661015	6.15481e-05	-13.9879	down in BcR_W
Ethyl mandelate	Ester	1.06126	2.8639e-06	0.000183373	0.0756915	-3.72372	down in BcR_W
1H-3a,7-Methanoazulene, octahydro-3,8,8-trimethyl-6-methylene-, [3R-(3.alpha.,3a.beta.,7.beta.,8a.alpha.)]-	Hydrocarbons	1.06668	0.000131359	0.00127109	0.0322374	-4.95512	down in BcR_W
Quinoxaline, 2,3-dimethyl-	Nitrogen compounds	1.06816	6.58355e-05	0.000841746	0.0478627	-4.38495	down in BcR_W
Butanoic acid, 3-methyl-, 1-ethenyl-1,5-dimethyl-4-hexenyl ester	Ester	1.06495	0.000214805	0.00158395	0.0650771	-3.94171	down in BcR_W
Hordenine	Nitrogen compounds	0.780071	0.122031	0.134164	0.913717	-0.13018	insig
Dodecanoic acid, methyl ester	Ester	1.05044	0.00218506	0.00534866	0.547428	-0.869258	insig
Cyclohexanol, 3-ethenyl-3-methyl-2-(1-methylethenyl)-6-(1-methylethyl)-, [1R-(1.alpha.,2.alpha.,3.beta.,6.alpha.)]-	Alcohol	1.06037	0.0110884	0.0185191	0.114298	-3.12913	down in BcR_W
Benzene, 1,2-diethyl-3,4,5,6-tetramethyl-	Hydrocarbons	1.07135	0.000134087	0.00127109	0.000238348	-12.0346	down in BcR_W
2-Furanmethanol, tetrahydro-.alpha.,.alpha.,5-trimethyl-5-(4-methyl-3-cyclohexen-1-yl)-, [2S-[2.alpha.,5.beta.(R*)]]-	Alcohol	1.0676	2.18131e-05	0.000526039	0.127751	-2.96859	down in BcR_W
2,6,10-Dodecatrienal, 3,7,11-trimethyl-	Aldehyde	1.07075	0.000244381	0.00162674	0.0503091	-4.31304	down in BcR_W
Decane, 2,3,5-trimethyl-	Hydrocarbons	1.06089	0.0153959	0.0236974	219.606	7.77877	up in BcR_W
1-Decanol	Alcohol	1.05888	0.000911787	0.00340785	2.31097	1.2085	up in BcR_W
Butyramide, 2-cyano-2-ethyl-	Nitrogen compounds	1.07033	0.000214716	0.00158395	0.0174829	-5.83791	down in BcR_W
Tridecane, 4,8-dimethyl-	Hydrocarbons	0.865585	0.151604	0.165355	1.64751	0.720287	insig
Hexanoic acid, 3-hexenyl ester	Ester	1.06988	0.000341859	0.00202681	0.0799959	-3.64393	down in BcR_W
2-Butanone, 4-(2,6,6-trimethyl-1,3-cyclohexadien-1-yl)-	Ketone	1.06924	0.000224301	0.00159836	0.0179211	-5.8022	down in BcR_W
1-Pentanone, 1-(4-methylphenyl)-	Ketone	1.06361	3.12499e-05	0.000613519	0.0757519	-3.72257	down in BcR_W
6-Methyl-6-(5-methylfuran-2-yl)heptan-2-one	Ketone	1.02411	0.00153416	0.00427076	0.418908	-1.25529	down in BcR_W
2H-Indol-2-one, 1,3-dihydro-	Nitrogen compounds	1.06067	0.000129553	0.00127109	0.256858	-1.96096	down in BcR_W
2-Tridecanone	Ketone	1.02702	0.00236808	0.00561957	0.592962	-0.753988	insig
1-Propanone, 1-(4-methoxyphenyl)-	Ketone	1.06963	0.000340284	0.00202681	0.00729899	-7.09809	down in BcR_W
2-Buten-1-ol, 2-ethyl-4-(2,2,3-trimethyl-3-cyclopenten-1-yl)-	Alcohol	1.07103	0.00200888	0.00500658	0.00210676	-8.89076	down in BcR_W
6-Methyl-2-(4-methylcyclohex-3-en-1-yl)hepta-1,5-dien-4-ol	Alcohol	1.07119	0.00355953	0.00759261	3796.97	11.8906	up in BcR_W
(3S,3aR,6R,8aS)-3,7,7-Trimethyl-8-methylenehexahydro-1H-3a,6-methanoazulen-2(3H)-one	Ketone	1.06884	0.000303505	0.00187161	0.0228399	-5.4523	down in BcR_W
2-Propenoic acid, 3-phenyl-, ethyl ester, (E)-	Ester	1.0712	8.0902e-05	0.000926521	0.0407564	-4.61683	down in BcR_W
6,8-Nonadien-2-one, 8-methyl-5-(1-methylethyl)-, (E)-	Ketone	0.780071	0.122031	0.134164	0.913717	-0.13018	insig
Geranyl formate	Ester	0.960417	0.0331184	0.0432879	0.516488	-0.953195	insig
5-Decen-1-ol, acetate, (E)-	Ester	0.96647	0.0189592	0.0277607	3.00732	1.58848	insig
Hexanoic acid, 1-methylhexyl ester	Ester	1.0232	0.000609502	0.00269356	4.9523	2.3081	up in BcR_W
Acetic Acid, phenoxy-	Acid	1.02755	0.0620797	0.0745577	3.45893	1.79033	insig
Butanoic acid, octyl ester	Ester	0.947129	0.0921861	0.106462	1.96967	0.977953	insig
3-Hexanone, 1-phenyl-	Ketone	1.05971	5.33912e-06	0.000210324	0.0974112	-3.35977	down in BcR_W
Pyridine, 3-(3,4-dihydro-2H-pyrrol-5-yl)-	Nitrogen compounds	1.06877	0.000215694	0.00158395	0.028319	-5.14209	down in BcR_W
Acetophenone, 4'-hydroxy-	Ketone	1.04353	0.000618949	0.00269356	0.300532	-1.73441	down in BcR_W
(2E)-2-(Acetylhydrazono)propanoic acid	Acid	1.07089	0.00914677	0.0159104	2991.34	11.5466	up in BcR_W
Epizonarene	Hydrocarbons	1.04217	0.0354158	0.045793	4.53545	2.18124	up in BcR_W
.beta.-Guaiene	Hydrocarbons	1.00104	0.0558397	0.0678255	1.79649	0.845179	insig
Benzyl tiglate	Ester	1.07106	0.0208645	0.0301377	329616	18.3304	up in BcR_W
Naphthalene, 1,2,3,5,6,8a-hexahydro-4,7-dimethyl-1-(1-methylethyl)-, (1S-cis)-	Hydrocarbons	0.989423	0.00430269	0.00880678	0.445773	-1.16562	insig
Carotol	Alcohol	1.04396	0.00607454	0.0114358	0.543489	-0.879676	insig
Naphthalene, 1-nitro-	Hydrocarbons	1.04795	0.000401441	0.00223229	0.229581	-2.12293	down in BcR_W
8-Isopropyl-1-methyltricyclo[4.4.0.02,7]dec-3-ene-3-carbAldehyde	Aldehyde	1.06871	0.00057205	0.00262054	0.0771157	-3.69683	down in BcR_W
Heptanoic acid, anhydride	Others	1.06512	0.00240748	0.00569042	0.208791	-2.25987	down in BcR_W
(-)-Bornyl acetate	Ester	1.07096	0.000220634	0.00159836	0.00510529	-7.61379	down in BcR_W
2-Undecanone	Ketone	1.03228	0.00484269	0.00952692	0.440708	-1.18211	down in BcR_W
6-Nonen-1-ol, acetate, (Z)-	Ester	0.751895	0.192084	0.205089	1.23436	0.303766	insig
Cyclohexane, 1-ethenyl-1-methyl-2,4-bis(1-methylethenyl)-, (1.alpha.,2.beta.,4.beta.)-	Hydrocarbons	1.06414	0.0189349	0.0277607	10.2142	3.35251	up in BcR_W
Benzeneacetic acid, 2-methylpropyl ester	Ester	1.06038	0.0299822	0.0401152	8.16003	3.02857	up in BcR_W
2-Dodecanone	Ketone	1.02498	0.0113946	0.018802	0.588838	-0.764058	insig
Propanoic acid, 2-methyl-, 2-phenylethyl ester	Ester	1.07086	0.0164869	0.0247588	2361.45	11.2055	up in BcR_W
Mexiletine	Nitrogen compounds	0.883475	0.12098	0.134164	0.442463	-1.17637	insig
Cyclohexanone, 2-(1-mercapto-1-methylethyl)-5-methyl-	Ketone	0.0493192	0.990686	0.990686	1.00149	0.00214613	insig
(1R,1aR,2aS,5R,6R,6aS,7aS)-1,6,6a-trimethyldecahydro-1,2a-methanocyclopropa[b]naphthalen-5-ol	Alcohol	1.07089	0.0138032	0.0217141	3607.71	11.8169	up in BcR_W
trans-.alpha.-Bergamotene	Hydrocarbons	1.07091	0.027457	0.0374131	45441.4	15.4717	up in BcR_W
2,2'-Isopropylidenebis(5-methylfuran)	Ether	1.06072	4.12741e-06	0.000189075	0.126309	-2.98497	down in BcR_W
Pentyl octanoate	Ester	1.06936	0.000156481	0.0013577	0.0243125	-5.36216	down in BcR_W
Naphthalene, 1,8-dimethyl-	Hydrocarbons	0.992149	0.00355927	0.00759261	0.299842	-1.73772	insig
Undecylenic Acid	Acid	1.05482	1.47826e-05	0.000435793	0.13544	-2.88427	down in BcR_W
Germacrene D	Hydrocarbons	1.03953	0.000281016	0.00180225	0.253948	-1.9774	down in BcR_W
.alpha.-Farnesene	Hydrocarbons	1.06358	2.59318e-05	0.000554364	0.154254	-2.69662	down in BcR_W
1,4-Methanoazulen-9-ol, decahydro-1,5,5,8a-tetramethyl-, [1R-(1.alpha.,3a.beta.,4.alpha.,8a.beta.,9S*)]-	Alcohol	1.07131	0.000728094	0.00296632	0.000363518	-11.4257	down in BcR_W
1H-3a,7-Methanoazulen-5-ol, octahydro-3,8,8-trimethyl-6-methylene-	Alcohol	1.06898	0.000255783	0.0016739	0.185273	-2.43228	down in BcR_W
Dibenzo-p-dioxin	Ether	0.639103	0.323096	0.337479	1.36058	0.444219	insig
Khusimyl methyl ether	Hydrocarbons	0.702949	0.147266	0.160989	0.546639	-0.871341	insig
Acetic acid, (1,2,3,4,5,6,7,8-octahydro-3,8,8-trimethylnaphth-2-yl)methyl ester	Ester	1.06484	0.00125313	0.00383922	9.96038	3.3162	up in BcR_W
Heptadecane, 2-methyl-	Hydrocarbons	1.04874	0.00476278	0.00942106	0.305152	-1.7124	down in BcR_W
3-Cyclohexene-1-methanethiol, .alpha.,.alpha.,4-trimethyl-	Sulfur compounds	0.716715	0.206843	0.219144	0.771374	-0.374498	insig
TRANS-ANETHOLE	Hydrocarbons	1.0476	0.00179698	0.00469755	5.54783	2.47192	up in BcR_W
4-Decenoic acid, methyl ester, Z-	Ester	0.984992	0.00578851	0.011005	0.428698	-1.22196	insig
p-Mentha-1,8-dien-7-ol	Alcohol	1.06974	6.40228e-05	0.000841746	8.5104	3.08923	up in BcR_W
Benzenemethanol, .alpha.-methyl-.alpha.-(1-methyl-2-propenyl)-	Alcohol	1.00647	0.00638403	0.011879	2.74827	1.45852	up in BcR_W
Cyclohexene, 4-ethenyl-4-methyl-3-(1-methylethenyl)-1-(1-methylethyl)-, (3R-trans)-	Hydrocarbons	1.03031	0.00234462	0.00558519	0.208393	-2.26262	down in BcR_W
3H-3a,7-Methanoazulene, 2,4,5,6,7,8-hexahydro-1,4,9,9-tetramethyl-, [3aR-(3a.alpha.,4.beta.,7.alpha.)]-	Hydrocarbons	0.821433	0.185067	0.198478	1.64026	0.713928	insig
Tetradecane	Hydrocarbons	1.02882	0.00426398	0.00875653	0.520738	-0.94137	insig
Petasitene	Hydrocarbons	0.780071	0.122031	0.134164	0.913717	-0.13018	insig
Naphthalene, 1,2,3,4-tetrahydro-1,4,6-trimethyl-	Hydrocarbons	1.0699	0.0372785	0.0474992	1066.3	10.0584	up in BcR_W
Cyclohexanepropanoic Acid, 2-propenyl ester	Ester	1.07088	0.0260668	0.0359259	26809.1	14.7104	up in BcR_W
Naphthalene, decahydro-1,6-bis(methylene)-4-(1-methylethyl)-, (4.alpha.,4a.alpha.,8a.alpha.)-	Hydrocarbons	1.06382	1.65675e-05	0.000442722	0.136389	-2.8742	down in BcR_W
1-Cyclohexene-1-carboxylic acid, 4-(1-methylethenyl)-	Acid	0.996348	0.0622921	0.0747194	2.41412	1.2715	insig
Tridecanal	Aldehyde	1.07134	0.000463891	0.00236391	2.2462e-05	-15.4422	down in BcR_W
(Z)-1-Methyl-4-(6-methylhept-5-en-2-ylidene)cyclohex-1-ene	Hydrocarbons	1.06895	0.000600492	0.00269356	0.0108141	-6.53095	down in BcR_W
1-Dodecanol	Alcohol	1.07071	0.0231128	0.032809	51182.4	15.6434	up in BcR_W
8-Dodecen-1-ol, acetate, (Z)-	Ester	1.03973	0.0164668	0.0247588	2.16564	1.11479	up in BcR_W
Tetradecanal	Aldehyde	0.723335	0.171712	0.18561	1.41411	0.499894	insig
Naphthalene, 2,6-dimethyl-	Hydrocarbons	1.02628	0.00318783	0.00700157	3.14827	1.65456	up in BcR_W
1-Heptadecene	Hydrocarbons	1.06656	0.00154	0.00427076	0.0819833	-3.60853	down in BcR_W
Squamulosone	Ketone	1.07136	0.000743835	0.00299401	0.000177635	-12.4588	down in BcR_W
Adenine	Nitrogen compounds	1.07091	0.00765053	0.0138083	0.000807567	-10.2741	down in BcR_W
Furan, 2-(1,2-diethoxyethyl)-	Ether	0.936045	0.0565662	0.0686213	1.25146	0.323615	insig
1H-Cyclopenta[1,3]cyclopropa[1,2]benzene, octahydro-7-methyl-3-methylene-4-(1-methylethyl)-, [3aS-(3a.alpha.,3b.beta.,4.beta.,7.alpha.,7aS*)]-	Hydrocarbons	1.05937	0.0360241	0.0462687	9.90035	3.30748	up in BcR_W
1-Cyclohexene-1-carboxaldehyde, 4-(1-methylethyl)-	Aldehyde	0.883529	0.0521411	0.0638977	0.903916	-0.14574	insig
Benzene, (2-nitroethyl)-	Hydrocarbons	1.07116	0.000285477	0.00181873	0.00242236	-8.68937	down in BcR_W
4-Pyridinecarboxamide	Nitrogen compounds	1.04377	0.00123099	0.00380775	0.283514	-1.81851	down in BcR_W
Thiophene, 2-butyl-5-ethyl-	Sulfur compounds	1.06736	0.000424626	0.00229489	0.0325076	-4.94308	down in BcR_W
Ethanone, 1-(3-hydroxyphenyl)-	Ketone	1.06498	0.000167528	0.00142621	0.0587676	-4.08884	down in BcR_W
Picolinamide	Nitrogen compounds	0.896869	0.0677363	0.0807463	0.903386	-0.146586	insig
Dodecane, 3-methyl-	Hydrocarbons	1.0591	0.00412168	0.00858237	0.777625	-0.362854	insig
1-Cyclohexene-1-carboxAldehyde, 4-(1-methylethenyl)-	Aldehyde	1.0633	0.00139516	0.00407948	1.96905	0.977497	insig
Phenol, 2-(1,1-dimethylethyl)-	Phenol	1.05857	0.00192237	0.00490536	0.36794	-1.44246	down in BcR_W
Undecanol-5	Alcohol	1.06756	1.65479e-07	3.18381e-05	0.0729591	-3.77677	down in BcR_W
6-Undecanol	Alcohol	1.05535	0.00266389	0.00623518	2.26492	1.17946	up in BcR_W
1,4-BenzenedicarboxAldehyde	Aldehyde	1.06891	0.00294959	0.00669223	4.14048	2.0498	up in BcR_W
2,4-Dimethyldodecane	Hydrocarbons	1.00866	0.0117964	0.0192668	1.9375	0.954199	insig
Dodecane, 4,6-dimethyl-	Hydrocarbons	1.06284	0.00108497	0.0035991	0.301508	-1.72973	down in BcR_W
Tricyclo[2.2.1.0(2,6)]heptane-3-methanol, 2,3-dimethyl-	Alcohol	1.07097	0.000680089	0.0028695	0.00754917	-7.04947	down in BcR_W
4,4'-Bitriazolyl	Nitrogen compounds	1.07117	0.000811769	0.00317448	0.0119136	-6.39125	down in BcR_W
Hexanoic acid, pentyl ester	Ester	1.07129	0.000127481	0.00126429	0.0328757	-4.92683	down in BcR_W
1H-Inden-1-one, 2,3-dihydro-	Ketone	1.0698	2.38055e-05	0.000545258	0.0315099	-4.98805	down in BcR_W
p-Tolyl isobutyrate	Ester	1.07087	0.000418018	0.00229489	0.0105642	-6.56467	down in BcR_W
3,7,7-Trimethylbicyclo[4.1.0]hept-3-ene-2,5-dione	Ketone	1.07134	0.00119469	0.0037293	2.18675e-05	-15.4808	down in BcR_W
BenzAldehyde diethylacetal	Aldehyde	1.0165	0.00646853	0.0119898	1.35044	0.433428	insig
Phenol, 2-methyl-5-(1-methylethyl)-	Phenol	0.780071	0.122031	0.134164	0.913717	-0.13018	insig
cis-.beta.-Farnesene	Hydrocarbons	1.04936	5.6759e-05	0.000827305	0.185587	-2.42983	down in BcR_W
Tridecane	Hydrocarbons	0.953393	0.0334319	0.0436384	0.474594	-1.07523	insig
1,3-Cyclopentanedione, 2-acetyl-4-methyl-	Ketone	0.904436	0.0373968	0.0475869	0.725689	-0.462578	insig
Ketone, methyl 2,4,5-trimethylpyrrol-3-yl	Nitrogen compounds	1.0602	0.00223391	0.00541315	0.633057	-0.659592	insig
Propanoic acid, 2-methyl-, phenylmethyl ester	Ester	1.04752	0.00801564	0.0142797	1.46656	0.552437	insig
Ethanone, 1-(2-aminophenyl)-	Ketone	1.07132	0.000591371	0.00268348	463.938	8.85779	up in BcR_W
Benzene, (1-nitropropyl)-	Hydrocarbons	1.07116	0.00930664	0.0159984	7025.03	12.7783	up in BcR_W
2(1H)-Naphthalenone, 3,4,5,6,7,8-hexahydro-	Ketone	1.02275	0.00530232	0.0103047	2.4527	1.29437	up in BcR_W
6-Octenoic Acid, 3,7-dimethyl-	Acid	1.04069	0.0308723	0.0410575	2.33806	1.22531	up in BcR_W
p-Isopropoxyaniline	Nitrogen compounds	1.07122	0.000806302	0.00316597	0.0327248	-4.93347	down in BcR_W
(1Alpha,3beta,4beta)-p-menthane-3,8-diol	Alcohol	0.780071	0.122031	0.134164	0.913717	-0.13018	insig
Hexanoic acid, cyclopentyl ester	Ester	1.06961	0.000620606	0.00269356	0.162895	-2.61799	down in BcR_W
1,4-Cyclohexadiene-1-methanol, 4-(1-methylethyl)-	Alcohol	1.07063	0.00908592	0.0158649	0.00358765	-8.12274	down in BcR_W
(1R,3aS,8aS)-1,4,4,6-Tetramethyl-1,2,3,3a,4,5,7,8-octahydrocyclopenta[c]pentalene	Hydrocarbons	1.07131	0.000520856	0.00249285	0.000607778	-10.6842	down in BcR_W
1,4-Methano-1H-indene, octahydro-4-methyl-8-methylene-7-(1-methylethyl)-, [1S-(1.alpha.,3a.beta.,4.alpha.,7.alpha.,7a.beta.)]-	Hydrocarbons	1.06434	0.013814	0.0217141	34.0477	5.08949	up in BcR_W
Naphthalene, 1,2,3,4-tetrahydro-2,6-dimethyl-	Hydrocarbons	1.07103	0.000470138	0.00237219	0.00143247	-9.44728	down in BcR_W
Cyclopropanecarboxylic Acid, 2,2-dimethyl-3-(2-methyl-1-propenyl)-, (1R-trans)-	Acid	1.06959	0.000316575	0.00191538	0.134921	-2.88982	down in BcR_W
Neric Acid	Acid	1.07122	0.000376718	0.00214439	0.0532971	-4.2298	down in BcR_W
Ethyl cyclohexanepropionate	Ester	1.07012	0.000965659	0.00346372	0.040999	-4.60827	down in BcR_W
.alpha.-Cubebene	Hydrocarbons	1.05513	6.47564e-05	0.000841746	0.112599	-3.15073	down in BcR_W
Benzenepropanoic acid, ethyl ester	Ester	1.07125	0.00198606	0.00497548	0.00115386	-9.75932	down in BcR_W
.alpha.-Terpinyl acetate	Ester	1.0669	0.00719753	0.0132138	0.0288815	-5.11371	down in BcR_W
Geranic acid	Acid	1.06874	0.0359491	0.046234	426.37	8.73596	up in BcR_W
2-Undecenal, E-	Aldehyde	1.07055	7.74012e-05	0.000919259	0.119097	-3.06979	down in BcR_W
Benzene, 1-methoxy-2-nitro-	Hydrocarbons	1.07136	0.00030972	0.00189778	0.000223543	-12.1272	down in BcR_W
Furfuryl hexanoate	Ester	1.07102	0.000376433	0.00214439	0.101665	-3.29811	down in BcR_W
1-Oxaspiro[4.5]dec-6-ene, 2,6,10,10-tetramethyl-	Hydrocarbons	1.06396	0.00404832	0.0084479	1.86432	0.898653	insig
4-Methoxyformanilide	Nitrogen compounds	1.07073	0.00191661	0.00490366	0.139066	-2.84616	down in BcR_W
1-Undecanol	Alcohol	0.977041	0.0233215	0.0329446	0.675094	-0.56684	insig
Benzoic acid, 4-amino-, methyl ester	Ester	0.780071	0.122031	0.134164	0.913717	-0.13018	insig
2-Octenal, 2-butyl-	Alcohol	1.07039	0.000137495	0.00128418	0.101465	-3.30095	down in BcR_W
1H-Cycloprop[e]azulene, decahydro-1,1,4,7-tetramethyl-, [1aR-(1a.alpha.,4.beta.,4a.beta.,7.beta.,7a.beta.,7b.alpha.)]-	Hydrocarbons	1.04391	0.00129063	0.0038852	0.403141	-1.31065	down in BcR_W
Propanoic acid, 2-methyl-, 3-hydroxy-2,2,4-trimethylpentyl ester	Ester	1.06904	0.00154937	0.00427076	0.534664	-0.903296	insig
Biphenyl	Hydrocarbons	0.418717	0.465903	0.479357	0.959378	-0.0598281	insig
Geranyl acetate	Ester	1.02212	0.00513026	0.0100208	0.259823	-1.9444	down in BcR_W
2-Nitrophenyl acetate	Ester	1.06845	2.26751e-07	3.63558e-05	0.0433284	-4.52854	down in BcR_W
1-Butanone, 2-hydroxy-1-phenyl-	Ketone	1.05744	0.0320734	0.0422088	6.30998	2.65764	up in BcR_W
2H-2,4a-Methanonaphthalene, 1,3,4,5,6,7-hexahydro-1,1,5,5-tetramethyl-, (2S)-	Hydrocarbons	1.05961	0.0296168	0.0397973	7.71323	2.94734	up in BcR_W
(1S,5S)-2-Methyl-5-((R)-6-methylhept-5-en-2-yl)bicyclo[3.1.0]hex-2-ene	Hydrocarbons	0.205215	0.665159	0.679281	1.08442	0.116919	insig
Nitroguanidine	Nitrogen compounds	1.02005	0.0513083	0.0630377	2.52778	1.33787	insig
Benzenemethanol, 4-methyl-.alpha.-(1-methyl-2-propenyl)-, (R*,R*)-	Alcohol	1.06213	0.0268376	0.036673	8.72876	3.12578	up in BcR_W
2-Buten-1-one, 1-(2,6,6-trimethyl-2-cyclohexen-1-yl)-, (E)-	Ketone	0.932595	0.113598	0.129327	1.83121	0.8728	insig
2,6-dihydroxy-Benzoic Acid	Acid	1.0615	0.0156207	0.0239185	21.0038	4.39258	up in BcR_W
beta-Elemen	Hydrocarbons	1.06752	0.0243803	0.0340404	34.7545	5.11913	up in BcR_W
Decanoic acid, ethyl ester	Ester	1.04421	0.00956537	0.0163154	0.469211	-1.09169	down in BcR_W
1H-Cyclopropa[a]naphthalene, 1a,2,3,3a,4,5,6,7b-octahydro-1,1,3a,7-tetramethyl-, [1aR-(1a.alpha.,3a.alpha.,7b.alpha.)]-	Hydrocarbons	1.05015	0.0345344	0.0448342	4.15722	2.05562	up in BcR_W
1-ButanAmine, N-(2-pyridinylmethylene)-	Nitrogen compounds	1.05969	0.0242298	0.0339288	5.84692	2.54768	up in BcR_W
1H-3a,7-Methanoazulene, 2,3,4,7,8,8a-hexahydro-3,6,8,8-tetramethyl-, [3R-(3.alpha.,3a.beta.,7.beta.,8a.alpha.)]-	Hydrocarbons	1.06493	2.9677e-06	0.000183373	0.0448823	-4.47771	down in BcR_W
Benzene, 1,4-dimethyl-2,5-bis(1-methylethyl)-	Hydrocarbons	0.991933	0.0121908	0.0196942	0.531183	-0.91272	insig
Bicyclo[5.2.0]nonane, 2-methylene-4,8,8-trimethyl-4-vinyl-	Hydrocarbons	1.06069	4.39444e-06	0.000192157	0.122534	-3.02875	down in BcR_W
Methyleugenol	Phenol	1.05455	0.0330598	0.0432701	125.317	6.96943	up in BcR_W
Benzene, 1,2,3-trimethoxy-5-methyl-	Hydrocarbons	1.06958	0.00172399	0.0045688	0.032074	-4.96245	down in BcR_W
Acetic acid, decyl ester	Ester	1.02679	0.0013343	0.00397175	3.38069	1.75732	up in BcR_W
4a(2H)-Naphthalenol, octahydro-4,8a-dimethyl-,(4.alpha.,4a.alpha.,8a.beta.)-	Hydrocarbons	1.06844	0.000232848	0.00162674	0.0141351	-6.14458	down in BcR_W
Benzo[b]thiophene, 2-ethyl-	Sulfur compounds	0.946464	0.0353664	0.0457906	0.518439	-0.947755	insig
[1aR-(1a.alpha.,4.alpha.,4a.beta.,7b.alpha.)]-1a,2,3,4,4a,5,6,7b-octahydro-1,1,4,7-tetramethyl-1H-Cycloprop[e]azulene	Hydrocarbons	1.04434	0.000223614	0.00159836	0.177414	-2.4948	down in BcR_W
1R,4R,7R,11R-1,3,4,7-Tetramethyltricyclo[5.3.1.0(4,11)]undec-2-ene	Hydrocarbons	1.06461	2.49999e-05	0.000546589	0.0433576	-4.52757	down in BcR_W
Octanoic acid, 2-pentyl ester	Ester	1.06757	0.000567751	0.00261328	0.0851331	-3.55414	down in BcR_W
2-Butyl-5-propylthiazole	Nitrogen compounds	1.0511	7.4031e-05	0.000901491	0.219521	-2.18757	down in BcR_W
2-Tetradecene, (E)-	Hydrocarbons	1.07121	0.0151333	0.023368	419111	18.677	up in BcR_W
.alpha.-Ionone	Ketone	1.06187	1.6623e-06	0.000180085	0.0838845	-3.57545	down in BcR_W
Benzenemethanol, 4-hydroxy-	Alcohol	1.06356	4.40586e-05	0.000740048	0.0479234	-4.38313	down in BcR_W
Ionone	Ketone	1.06162	1.68479e-06	0.000180085	0.0841343	-3.57116	down in BcR_W
(E,E)-2,4-Undecadienal	Aldehyde	1.07122	0.00513542	0.0100208	19523.3	14.2529	up in BcR_W
Bicyclo[3.1.1]hept-2-ene, 2,6-dimethyl-6-(4-methyl-3-pentenyl)-	Hydrocarbons	1.07084	0.0304405	0.0405593	36800.9	15.1675	up in BcR_W
cis-.alpha.-Bergamotene	Hydrocarbons	1.06339	0.00158267	0.00433769	0.0715842	-3.80421	down in BcR_W
2-Cyclohexen-1-one, 4-hydroxy-3-methyl-6-(1-methylethyl)-, trans-	Ketone	1.07047	0.00945089	0.0161775	236.846	7.88781	up in BcR_W
1H-Cyclopropa[a]naphthalene, 1a,2,3,5,6,7,7a,7b-octahydro-1,1,7,7a-tetramethyl-, [1aR-(1a.alpha.,7.alpha.,7a.alpha.,7b.alpha.)]-	Hydrocarbons	1.05764	1.00628e-05	0.000322679	0.117841	-3.08508	down in BcR_W
2-Propenoic Acid, 3-phenyl-	Acid	1.07103	0.0234754	0.0330649	74138.3	16.1779	up in BcR_W
2-Hydroxymethylbenzimidazole	Nitrogen compounds	0.228256	0.799318	0.810268	0.955879	-0.0650997	insig
Bicyclo[7.2.0]undec-4-ene, 4,11,11-trimethyl-8-methylene-,[1R-(1R*,4Z,9S*)]-	Hydrocarbons	1.02825	0.0353568	0.0457906	2.2758	1.18637	up in BcR_W
1H-Pyrrolizine-1-methanol, hexahydro-7-hydroxy-, [1S-(1.alpha.,7.alpha.,7a.beta.)]-	Nitrogen compounds	1.02207	0.00106593	0.00357981	4.18872	2.06651	up in BcR_W
Octanoic acid, 3-methylbutyl ester	Ester	1.06167	2.48977e-05	0.000546589	0.0768492	-3.70183	down in BcR_W
Benzyl angelate	Ester	1.05079	5.06455e-05	0.000769752	0.188106	-2.41038	down in BcR_W
Quinoline, 2,7-dimethyl-	Nitrogen compounds	1.04268	0.00141587	0.00411501	0.424854	-1.23496	down in BcR_W
Megastigmatrienone	Ketone	1.06773	4.35134e-05	0.000740048	0.00877087	-6.83307	down in BcR_W
3-Buten-2-ol, 4-(2,6,6-trimethyl-2-cyclohexen-1-yl)-, (3E)-	Alcohol	1.07023	0.000459836	0.00236391	0.0758014	-3.72163	down in BcR_W
Valerena-4,7(11)-diene	Hydrocarbons	1.04905	0.000174742	0.00144994	0.254429	-1.97466	down in BcR_W
Cyclohexane, 1-(1,5-dimethylhexyl)-4-methyl-	Hydrocarbons	1.0704	0.000686056	0.00287869	0.101068	-3.30659	down in BcR_W
1(2H)-Naphthalenone, octahydro-4-hydroxy-, trans-	Ketone	1.07043	0.000493352	0.00243305	0.154661	-2.69282	down in BcR_W
(1R,4R,4aS,8aR)-4,7-Dimethyl-1-(prop-1-en-2-yl)-1,2,3,4,4a,5,6,8a-octahydronaphthalene	Hydrocarbons	1.04675	0.000552041	0.00259594	0.244274	-2.03343	down in BcR_W
Tetradecane, 2-methyl-	Hydrocarbons	1.0428	0.000629494	0.00270345	0.298141	-1.74593	down in BcR_W
Iridomyrmecin	Ketone	1.06808	0.000263925	0.001704	0.0153067	-6.02969	down in BcR_W
Benzene, [1-[[1-(1-methylethyl)-3-butenyl]oxy]ethyl]-, [S-(R*,R*)]-	Hydrocarbons	1.06866	0.000519156	0.00249285	0.0305938	-5.03062	down in BcR_W
Methylparaben	Ester	1.06646	0.000242249	0.00162674	0.0385302	-4.69787	down in BcR_W
Diisopropyl adipate	Ester	1.06837	6.97789e-08	1.67818e-05	0.0373918	-4.74113	down in BcR_W
3-(4-Isopropylphenyl)-2-methylpropionAldehyde	Aldehyde	1.06541	6.51006e-05	0.000841746	0.0239947	-5.38114	down in BcR_W
trans-O-Dithiane-4,5-diol	Sulfur compounds	1.07082	0.0101898	0.0172277	0.0015415	-9.34145	down in BcR_W
Precocene I	Ether	1.06738	0.000239608	0.00162674	0.0189412	-5.72233	down in BcR_W
8-Dodecen-1-ol, (Z)-	Alcohol	1.07133	0.00066328	0.00281091	1.524e-05	-16.0018	down in BcR_W
1-Isopropyl-4,7-dimethyl-1,2,3,5,6,8a-hexahydronaphthalene	Hydrocarbons	1.0627	0.000437989	0.00231508	0.0686928	-3.8637	down in BcR_W
Ethanone, 1-(2,4-dihydroxyphenyl)-	Ketone	1.06495	0.00414062	0.0086032	2.20089	1.13808	up in BcR_W
Spiro[4.5]dec-7-ene, 1,8-dimethyl-4-(1-methylethenyl)-, [1S-(1.alpha.,4.beta.,5.alpha.)]-	Hydrocarbons	1.06785	9.73861e-05	0.00105264	0.0184776	-5.75808	down in BcR_W
Eremophilene	Hydrocarbons	1.06984	0.000618364	0.00269356	0.280555	-1.83364	down in BcR_W
(1S,4aR,7R)-1,4a-Dimethyl-7-(prop-1-en-2-yl)-1,2,3,4,4a,5,6,7-octahydronaphthalene	Hydrocarbons	1.05957	7.50697e-06	0.000267471	0.119906	-3.06002	down in BcR_W
Pyrolo[3,2-d]pyrimidin-2,4(1H,3H)-dione	Nitrogen compounds	1.07131	5.12101e-05	0.000769752	432.931	8.75799	up in BcR_W
2,4-Decadienoic acid, ethyl ester, (E,Z)-	Ester	1.07013	0.0280846	0.0381601	5428.74	12.4064	up in BcR_W
3,5,11-Eudesmatriene	Hydrocarbons	1.07106	0.000790808	0.00313686	0.0984422	-3.34458	down in BcR_W
1-Pentanol, 5-[(tetrahydro-2H-pyran-2-yl)oxy]-	Alcohol	1.06185	4.53876e-05	0.000740048	0.0743634	-3.74926	down in BcR_W
3-Cyclohexene-1-ethanol, .beta.,4-dimethyl-	Alcohol	1.07134	0.00101681	0.00354902	4285.26	12.0652	up in BcR_W
Bicyclo[7.2.0]undecane, 10,10-dimethyl-2,6-bis(methylene)-, [1S-(1R*,9S*)]-	Hydrocarbons	1.07135	0.000182339	0.00148652	4.05637e-06	-17.9114	down in BcR_W
10,10-Dimethyl-2,6-dimethylenebicyclo[7.2.0]undecane	Hydrocarbons	1.06332	3.09209e-05	0.000613519	0.0806614	-3.63198	down in BcR_W
[1S-(1.alpha.,7.alpha.,8a.beta.)]-1,2,3,5,6,7,8,8a-octahydro-1,4-dimethyl-7-(1-methylethenyl)-Azulene	Hydrocarbons	0.157211	0.74002	0.750948	1.0511	0.0719027	insig
(1S,5S,6R)-6-Methyl-2-methylene-6-(4-methylpent-3-en-1-yl)bicyclo[3.1.1]heptane	Hydrocarbons	1.07129	0.00568936	0.010881	76026.5	16.2142	up in BcR_W
Dodecanoic acid, ethyl ester	Ester	1.06849	0.00204138	0.00507444	0.191968	-2.38106	down in BcR_W
(5R,10R)-10-Methyl-6-methylene-2-(propan-2-ylidene)spiro[4.5]dec-7-ene	Hydrocarbons	0.780071	0.122031	0.134164	0.913717	-0.13018	insig
Diethylpropion	Nitrogen compounds	1.02986	0.00433785	0.00885991	0.32486	-1.62211	down in BcR_W
Pentadecane	Hydrocarbons	1.01986	0.00367271	0.00777137	0.389398	-1.36068	down in BcR_W
Hexa-2,4-diyn-1-ylbenzene	Hydrocarbons	1.07084	0.00164311	0.0044526	13.1593	3.71802	up in BcR_W
Benzene, (1-methyl-1-propylpentyl)-	Hydrocarbons	1.02211	0.00699633	0.0128936	0.482298	-1.052	down in BcR_W
1-methyl-4-(1,2,2-trimethylcyclopentyl)cyclohexa-1,3-diene	Hydrocarbons	1.0699	0.000451169	0.00233347	0.0285691	-5.1294	down in BcR_W
Geranyl isobutyrate	Ester	1.06892	0.000771176	0.00309113	0.0127876	-6.28911	down in BcR_W
Ethanol, 2-(4-chlorophenyl)amino-	Alcohol	1.07079	0.00724047	0.0132673	0.00314211	-8.31405	down in BcR_W
(1R,5S)-1,8-Dimethyl-4-(propan-2-ylidene)spiro[4.5]dec-7-ene	Hydrocarbons	1.06863	0.000435633	0.00231508	0.0149359	-6.06508	down in BcR_W
.alpha.-Irone	Ketone	1.06703	0.00234555	0.00558519	0.0541072	-4.20803	down in BcR_W
2-Naphthalenol	Phenol	1.06908	0.0229849	0.0327578	108.471	6.76117	up in BcR_W
7-Octylidenebicyclo[4.1.0]heptane	Hydrocarbons	1.06399	0.00168845	0.00454558	0.103047	-3.27863	down in BcR_W
Naphthalene, 1,2,3,4-tetrahydro-1,6-dimethyl-4-(1-methylethyl)-, (1S-cis)-	Hydrocarbons	0.120435	0.857492	0.86741	1.03779	0.0535191	insig
5,6-Dihydro-5-methyluracil	Nitrogen compounds	1.04171	3.77487e-05	0.000698351	0.121795	-3.03747	down in BcR_W
Anabasine	Nitrogen compounds	1.06195	5.63828e-05	0.000827305	2.52464	1.33608	up in BcR_W
(E)-1-Methyl-4-(6-methylhept-5-en-2-ylidene)cyclohex-1-ene	Hydrocarbons	1.01137	0.0105846	0.0177703	0.483627	-1.04803	down in BcR_W
1-Iodoundecane	Others	1.03574	0.00150624	0.00426177	0.507793	-0.977686	insig
(2S,3S,6S)-6-Isopropyl-3-methyl-2-(prop-1-en-2-yl)-3-vinylcyclohexanone	Ketone	1.07126	0.00194198	0.00492925	0.000131788	-12.8895	down in BcR_W
(2R,3R,6S)-6-Isopropyl-3-methyl-2-(prop-1-en-2-yl)-3-vinylcyclohexanone	Ketone	0.932188	0.103695	0.118474	1.83254	0.873841	insig
Farnesene epoxide, E-	Ether	1.06392	2.84726e-05	0.000595449	0.327835	-1.60896	down in BcR_W
(1S,4R,7S,8R,11R,13R)-4,7,11-Trimethyl-5-oxatetracyclo[5.4.2.01,8.04,13]tridecane	Ester	1.06801	0.00104532	0.00354902	0.0299772	-5.05999	down in BcR_W
n-Capric acid isobutyl ester	Ester	1.06825	0.000953951	0.00346372	0.0241574	-5.37139	down in BcR_W
Cyclohexanemethanol, 4-ethenyl-.alpha.,.alpha.,4-trimethyl-3-(1-methylethenyl)-, [1R-(1.alpha.,3.alpha.,4.beta.)]-	Alcohol	1.07107	0.000913955	0.00340785	0.0368733	-4.76128	down in BcR_W
4-Aminobenzoic acid	Acid	1.06929	0.00116107	0.0037293	0.0171487	-5.86576	down in BcR_W
1-NaphthalenecarboxAldehyde	Aldehyde	1.06945	0.000951856	0.00346372	0.0352882	-4.82467	down in BcR_W
Benzene, 1-methyl-3,5-dinitro-	Hydrocarbons	0.98696	0.0125595	0.0201562	0.559096	-0.838831	insig
3-Buten-2-one, 4-(2,5,6,6-tetramethyl-1-cyclohexen-1-yl)-	Ketone	1.06669	0.000976707	0.00346372	0.016565	-5.91571	down in BcR_W
1-Pentanone, 1-(p-anisyl)-3-methyl-	Ketone	1.0695	0.00116613	0.0037293	0.015677	-5.99521	down in BcR_W
Benzene, 1-methyl-4-(1,2,2-trimethylcyclopentyl)-, (R)-	Hydrocarbons	1.07106	0.00603461	0.0113829	945.752	9.88532	up in BcR_W
Cyclohexene, 3-(1,5-dimethyl-4-hexenyl)-6-methylene-, [S-(R*,S*)]-	Hydrocarbons	1.05249	0.00187589	0.00483808	0.1162	-3.10532	down in BcR_W
1-Penten-3-one, 1-(4-methoxyphenyl)-4-methyl-	Ketone	0.00017538	0.982976	0.983999	1.00197	0.0028454	insig
Octanoic acid, 3-hexenyl ester, (Z)-	Ester	1.06895	3.01654e-05	0.000613519	0.239435	-2.06229	down in BcR_W
N-Methyl-3,4-methylenedioxyamphetAmine	Nitrogen compounds	1.05984	0.00420794	0.00870546	0.335059	-1.57751	down in BcR_W
4-Sec-butyl-2-tert-butylphenol	Phenol	1.07049	5.2234e-06	0.000210324	0.233633	-2.09768	down in BcR_W
1,3-Pentanedione, 4,4-dimethyl-1-phenyl-	Ketone	1.06509	0.00380545	0.00800064	0.386555	-1.37125	down in BcR_W
2-Butenal, 2-methyl-4-(2,6,6-trimethyl-1-cyclohexen-1-yl)-	Aldehyde	1.06442	1.54022e-05	0.000435793	0.280848	-1.83214	down in BcR_W
2H-2a,7-Methanoazuleno[5,6-b]oxirene, octahydro-3,6,6,7a-tetramethyl-	Ether	1.06864	2.28477e-06	0.000183373	0.269669	-1.89074	down in BcR_W
Cadina-1(10),6,8-triene	Hydrocarbons	1.07072	0.00147508	0.00422749	0.00872908	-6.83996	down in BcR_W
Biuret, 1-[(dimethylamino)methylene]-	Nitrogen compounds	1.04889	0.00118393	0.0037293	0.480463	-1.0575	down in BcR_W
Plumbagin	Phenol	1.06051	9.59258e-05	0.00104864	0.35948	-1.47602	down in BcR_W
.alpha.-Dehydro-ar-himachalene	Hydrocarbons	1.06802	1.82063e-05	0.000473365	0.0471039	-4.40801	down in BcR_W
Spiro[4.5]decan-7-one, 1,8-dimethyl-4-(1-methylethyl)-	Ketone	1.06934	0.00464317	0.00924789	0.0807874	-3.62973	down in BcR_W
Fenobucarb	Ester	0.921205	0.0554692	0.0675461	1.2166	0.282851	insig
Geranyl isovalerate	Ester	1.05948	0.00174393	0.00460896	4.08689	2.031	up in BcR_W
2H-2,4a-Methanonaphthalen-8(5H)-one, 1,3,4,6,7,8a-hexahydro-1,1,5,5-tetramethyl-	Ketone	1.07131	0.00069017	0.00287869	0.000364738	-11.4209	down in BcR_W
(3E,7E)-1,5,5,8-Tetramethylcycloundeca-3,7-dienol	Alcohol	0.529936	0.388065	0.402283	1.23533	0.304896	insig
6-fluoro-.beta.-methyl-1H-Indole-3-ethanAmine	Nitrogen compounds	0.858851	0.0615478	0.0740112	2.13344	1.09318	insig
Methane, di-p-tolyl-	Hydrocarbons	1.06691	0.00322588	0.00705089	0.107288	-3.22044	down in BcR_W
1,E-11,Z-13-Hexadecatriene	Hydrocarbons	1.0402	0.0107058	0.0179425	0.409818	-1.28694	down in BcR_W
1H-Cycloprop[e]azulen-7-ol, decahydro-1,1,7-trimethyl-4-methylene-, [1ar-(1a.alpha.,4a.alpha.,7.beta.,7a.beta.,7b.alpha.)]-	Alcohol	1.05572	0.00542249	0.0104538	1.63962	0.713357	insig
Ibuprofen	Acid	1.06581	3.75178e-06	0.000189075	0.155466	-2.68533	down in BcR_W
1,3-Benzenediol, 5-pentyl-	Phenol	1.06409	6.03003e-06	0.000223111	0.158119	-2.66092	down in BcR_W
Cyclohexanecarboxamide, N-ethyl-5-methyl-2-(1-methylethyl)-	Nitrogen compounds	0.540487	0.325008	0.339108	1.27011	0.344952	insig
Cyclopentaneacetic acid, 3-oxo-2-pentyl-, methyl ester	Ester	1.06502	0.000423643	0.00229489	0.225157	-2.15099	down in BcR_W
3-Butylisobenzofuran-1(3H)-one	Ester	1.06958	6.64997e-05	0.000841746	0.0278171	-5.16789	down in BcR_W
Citronellyl tiglate	Ester	1.07078	0.000259399	0.0016861	0.0547079	-4.19211	down in BcR_W
Hexadecane, 7,9-dimethyl-	Hydrocarbons	1.0684	0.00442216	0.00899391	0.0895505	-3.48115	down in BcR_W
(1R,4R)-1-methyl-4-(6-Methylhept-5-en-2-yl)cyclohex-2-enol	Alcohol	1.04309	0.00320606	0.00702559	0.426598	-1.22905	down in BcR_W
trans-2-Dodecen-1-ol	Alcohol	1.07059	0.0252201	0.0350097	30572.6	14.9	up in BcR_W
4,8-Methanoazulen-9-ol, decahydro-2,2,4,8-tetramethyl-, stereoisomer	Alcohol	1.06882	0.000652394	0.00278935	0.0821173	-3.60617	down in BcR_W
Heptadecane	Hydrocarbons	1.06349	0.00417771	0.00866155	0.287282	-1.79946	down in BcR_W
2H-1,3,5-Thiadiazine-2-thione, tetrahydro-3,5-dimethyl-	Sulfur compounds	1.03943	0.000158069	0.0013577	0.21146	-2.24154	down in BcR_W
Hexanoic acid, 2-ethyl-, octyl ester	Ester	1.0557	0.00457404	0.00914808	0.179157	-2.4807	down in BcR_W
.delta.-Dodecalactone	Ester	1.05539	0.00976672	0.0166294	0.178635	-2.48491	down in BcR_W
1H-Cycloprop[e]azulen-4-ol, decahydro-1,1,4,7-tetramethyl-, [1aR-(1a.alpha.,4.beta.,4a.beta.,7.alpha.,7a.beta.,7b.alpha.)]-	Alcohol	1.06999	0.0018659	0.00482526	0.149822	-2.73868	down in BcR_W
3-Pentyl-4,5,6,7-tetrahydro-1H-indazole	Nitrogen compounds	1.07089	0.00831935	0.0147389	0.000770839	-10.3413	down in BcR_W
Lanceol, cis	Alcohol	1.07136	0.000413651	0.00228697	0.000339956	-11.5224	down in BcR_W
Pyrimidine, 4-(2-hydroxy-5-methoxyphenyl)-	Nitrogen compounds	1.07125	0.00154495	0.00427076	0.000533023	-10.8735	down in BcR_W
Tryptophol	Nitrogen compounds	1.05311	0.0254766	0.0352133	0.194259	-2.36395	down in BcR_W
10-epi-.gamma.-Eudesmol	Alcohol	1.06924	0.00448908	0.00907247	0.0350431	-4.83472	down in BcR_W
1H-Indole-3-carboxaldehyde	Aldehyde	1.07014	0.0166095	0.0248884	0.00206531	-8.91943	down in BcR_W
2(3H)-Naphthalenone, 4,4a,5,6,7,8-hexahydro-4a,5-dimethyl-3-(1-methylethylidene)-, (4ar-cis)-	Ketone	1.06657	0.0919369	0.10643	0.000558711	-10.8056	insig
7-Ethoxycoumarin	Ester	1.069	0.0442124	0.0550937	0.00118316	-9.72314	insig
Phenanthrene, 7-ethenyl-1,2,3,4,4a,4b,5,6,7,9,10,10a-dodecahydro-1,1,4a,7-tetramethyl-, [4aS-(4a.alpha.,4b.beta.,7.beta.,10a.beta.)]-	Hydrocarbons	1.07039	0.0201655	0.029304	3686.56	11.8481	up in BcR_W
Thiazol-2-Amine, N-(4-dimethylaminobenzyl)-	Nitrogen compounds	1.06987	0.0301422	0.040222	3514.84	11.7792	up in BcR_W
.beta.-Bisabolene	Hydrocarbons	1.05295	0.000556235	0.00259594	0.291437	-1.77875	down in BcR_W

## Sheet: BsR vs BmsR
Table S4 Differential metabolites between BsR vs BmsR of dried samples
Compounds	Class	VIP	p_value	FDR	Fold_Change	Log2FC	Type
(S)-3,3,6-Trimethylhepta-1,5-dien-4-yl acetate	Ester	1.05035	0.00232029	0.0127528	0.143869	-2.79717	down in BsR
Furan, 2-pentyl-	Ether	0.823061	0.0947816	0.105289	0.799799	-0.32229	insig
Glycidol	Alcohol	0.278092	0.584335	0.598647	1.10098	0.138782	insig
2-Methyl-1,3-dithiacyclopentane	Sulfur compounds	1.05461	0.0099669	0.0166173	23.1171	4.53089	up in BsR
7-Oxabicyclo[4.1.0]heptane, 1-methyl-4-(1-methylethenyl)-	Hydrocarbons	1.03715	0.0136634	0.0192506	3.49028	1.80334	up in BsR
Pyrazine, tetramethyl-	Sulfur compounds	0.969865	0.0099541	0.0166173	0.712175	-0.489695	insig
cis-Dihydrocarvone	Ketone	1.03636	0.0150995	0.0208703	1.89181	0.919768	insig
Butanoic acid, 2-methyl-, propyl ester	Ester	1.01682	0.0337514	0.0394998	2.12609	1.08821	up in BsR
cis-2-(2-Pentenyl)furan	Ether	1.05571	0.00872557	0.0164298	162.803	7.34699	up in BsR
Butanoic acid, 3-hexenyl ester, (E)-	Ester	1.04873	0.010816	0.0170769	4.50403	2.17122	up in BsR
1,5-Heptadiene, 2-methyl-, (Z)-	Hydrocarbons	0.955253	0.0102696	0.0167285	0.616442	-0.697962	insig
Ethanone, 1-(3,5-dimethylpyrazinyl)-	Ketone	1.04428	0.00221804	0.0124651	0.480678	-1.05686	down in BsR
Cyclohexene, 1-methyl-4-(1-methylethylidene)-	Hydrocarbons	1.0532	0.00824342	0.0164298	11.891	3.57179	up in BsR
3-Mercaptohexyl acetate	Ester	1.05537	0.00329624	0.0142837	7.71014	2.94676	up in BsR
Benzenemethanol, .alpha.-2-propenyl-	Alcohol	0.838074	0.107509	0.118741	1.08817	0.121907	insig
Benzene, pentamethyl-	Hydrocarbons	1.05409	0.00336549	0.014296	9.47138	3.24357	up in BsR
2-Hexanone	Ketone	0.981286	0.00538589	0.0157793	0.596835	-0.744596	insig
Cyclopentanone, 2-methyl-3-(1-methylethyl)-	Ketone	1.05473	0.00810246	0.0164298	17.817	4.15519	up in BsR
D-Verbenone	Ketone	1.05154	0.00592928	0.0157793	3.28171	1.71445	up in BsR
1,3-Cyclohexadiene, 5-butyl-	Hydrocarbons	1.04706	0.0183587	0.0235167	5.96703	2.57701	up in BsR
1,3,6-Octatriene, 3,7-dimethyl-, (Z)-	Hydrocarbons	1.05606	0.00728343	0.0163075	139.862	7.12786	up in BsR
3-Mercaptohexanol	Alcohol	1.04606	0.0124268	0.0181743	4.45332	2.15488	up in BsR
5-Methyloxazolidine	Nitrogen compounds	0.954465	0.0121854	0.0180621	0.593235	-0.753325	insig
Methacrylamide	Nitrogen compounds	1.0319	0.0190792	0.0240868	2.64989	1.40593	up in BsR
3-Penten-2-one, 4-methyl-	Ketone	0.973355	0.00726171	0.0163075	0.589165	-0.763257	insig
3-FurAldehyde	Aldehyde	0.57478	0.267267	0.28192	0.842947	-0.246486	insig
1-Hexanol, 4-methyl-	Alcohol	1.05057	0.0128873	0.0185176	6.94796	2.79659	up in BsR
1-Heptanol	Alcohol	0.624396	0.215109	0.229673	0.826958	-0.274114	insig
1H-Pyrazole, 4,5-dihydro-5,5-dimethyl-	Nitrogen compounds	1.04425	0.0113169	0.0173961	3.50245	1.80837	up in BsR
Pyrazine, 2-ethyl-5-methyl-	Nitrogen compounds	1.05349	0.0107354	0.0170175	13.4262	3.74698	up in BsR
Dicyclopentadiene	Hydrocarbons	1.03808	0.019165	0.0241634	3.14872	1.65477	up in BsR
3-Penten-2-one, 4-(acetyloxy)-, (Z)-	Ketone	1.03217	0.0219637	0.026916	2.47868	1.30957	up in BsR
Pyridine, 2,3,4,5-tetrahydro-6-propyl-	Nitrogen compounds	0.7764	0.134862	0.147095	0.741138	-0.432186	insig
Thiophene, 2-pentyl-	Sulfur compounds	1.04717	0.00931061	0.0164298	2.78211	1.47618	up in BsR
6-Nonenal, (E)-	Aldehyde	1.04028	0.0217157	0.0266895	3.99265	1.99735	up in BsR
Ethanone, 1-(3-methylphenyl)-	Ketone	1.05508	0.0063162	0.0159291	16.291	4.026	up in BsR
3-Nonen-1-ol, (Z)-	Alcohol	1.03992	0.0199259	0.0249918	3.59151	1.84459	up in BsR
6-Octenal, 7-methyl-3-methylene-	Aldehyde	0.439694	0.429783	0.446491	0.919334	-0.121339	insig
Betahistine	Nitrogen compounds	1.05249	0.00681451	0.0161191	6.34214	2.66497	up in BsR
6-Octen-1-ol, 7-methyl-3-methylene-	Alcohol	0.688251	0.213333	0.228029	0.906319	-0.14191	insig
Undecane, 3,5-dimethyl-	Hydrocarbons	1.05617	0.00523146	0.0157793	100.315	6.64839	up in BsR
2-Furanpropanoic acid, ethyl ester	Ester	1.0123	0.0179463	0.0231116	1.66573	0.736154	insig
n-Valeric acid cis-3-hexenyl ester	Ester	1.0508	0.00140029	0.00935472	4.24593	2.08608	up in BsR
Ascaridole	Others	1.05438	0.00405756	0.0152243	5.28971	2.40319	up in BsR
Hexanoic acid, 2-methylbutyl ester	Ester	1.04868	0.00208428	0.0120064	0.605949	-0.722731	insig
Dodecane, 5-methyl-	Hydrocarbons	1.05602	0.00173908	0.010885	7.78891	2.96142	up in BsR
Phenol, 4-(2-propenyl)-	Hydrocarbons	1.05529	0.00389509	0.0149678	8.95373	3.16249	up in BsR
2-Decenal, (Z)-	Aldehyde	1.05418	0.00882349	0.0164298	14.8928	3.89654	up in BsR
Benzoic acid, 2-hydroxy-, ethyl ester	Ester	0.320625	0.578259	0.593055	0.894945	-0.16013	insig
3-Hexenal, (Z)-	Aldehyde	0.828515	0.0664883	0.0748091	0.755848	-0.403832	insig
Octane	Hydrocarbons	0.975131	0.00676362	0.0161191	0.606739	-0.720852	insig
Hexanal	Aldehyde	0.970078	0.00792294	0.0163209	0.601984	-0.732203	insig
2,4,6-Octatriene, 3,4-dimethyl-	Hydrocarbons	1.04109	0.00969769	0.0164407	2.95933	1.56527	up in BsR
.alpha.-Phellandrene 1	Hydrocarbons	1.05378	0.0078287	0.0163075	13.38	3.74201	up in BsR
3-Carene	Hydrocarbons	1.05517	0.00920286	0.0164298	36.6312	5.195	up in BsR
D-Limonene	Hydrocarbons	1.05477	0.00762617	0.0163075	16.9066	4.07951	up in BsR
Nonane, 4,5-dimethyl-	Hydrocarbons	1.05114	8.7261e-06	0.000599607	0.274766	-1.86372	down in BsR
1,5-Cyclooctadiene, 3,4-dimethyl-	Hydrocarbons	1.04927	0.0125247	0.0182117	8.24554	3.04361	up in BsR
2,4-Dimethyl-2-oxazoline-4-methanol	Nitrogen compounds	0.848098	0.126343	0.138431	1.27779	0.353645	insig
Cyclohexanol, 2,6-dimethyl-	Alcohol	1.05663	0.000936587	0.00776721	3.41215e-05	-14.839	down in BsR
2-Methyl-7-exo-vinylbicyclo[4.2.0]oct-1(2)-ene	Hydrocarbons	0.762892	0.17211	0.184995	1.20622	0.270495	insig
2-(2-Acetoxy-1-propyl)furan, (S)	Ether	1.0544	0.00688663	0.0161191	17.3177	4.11417	up in BsR
Ethanone, 1-(1H-pyrazol-4-yl)-	Ketone	1.03029	0.0145932	0.0202578	2.77903	1.47458	up in BsR
3-Ethylphenyl isocyanate	Ester	1.05204	0.000461787	0.0051062	0.291388	-1.77898	down in BsR
Benzoic acid, ethyl ester	Ester	1.05045	3.20636e-05	0.00153455	0.322642	-1.632	down in BsR
2,6,6-trimethyl-1-Cyclohexene-1-carboxaldehyde	Aldehyde	0.997708	0.0517552	0.0589213	2.21989	1.15049	insig
Pyrazinamide	Nitrogen compounds	0.416993	0.457305	0.472532	1.05042	0.0709683	insig
1-Propanone, 1-cyclopropyl-	Ketone	0.439621	0.439162	0.455252	0.901195	-0.150088	insig
Thiophene, 3-methyl-	Sulfur compounds	0.739729	0.114609	0.126149	0.702469	-0.509494	insig
Cyclobutanone, 2,2,3-trimethyl-	Ketone	1.00423	0.0165808	0.0222775	2.54297	1.34652	up in BsR
2-Hexanol	Alcohol	0.935134	0.0176036	0.0231116	0.646813	-0.62858	insig
E-1-Methoxy-4-hexene	Hydrocarbons	0.98086	0.00541194	0.0157793	0.592091	-0.756109	insig
Benzene, 1,3-dimethyl-	Hydrocarbons	1.04895	0.0168477	0.0225418	7.77275	2.95843	up in BsR
4-Hexen-3-one, 5-methyl-	Ketone	1.05654	0.0095385	0.0164298	49763.9	15.6028	up in BsR
Furan, 2-propyl-	Ether	0.987008	0.00442095	0.0154653	0.583785	-0.776491	insig
CyclohexanecarboxAldehyde	Aldehyde	0.346243	0.558346	0.573856	0.933646	-0.0990523	insig
5-Hepten-2-one, 6-methyl-	Ketone	1.0406	6.31504e-05	0.00184564	0.264933	-1.9163	down in BsR
2,4,6-Octatriene, 2,6-dimethyl-	Hydrocarbons	1.05536	0.00967692	0.0164407	95.0397	6.57046	up in BsR
2H-Pyran-2-methanol, tetrahydro-	Alcohol	0.569632	0.332136	0.348815	1.09895	0.136123	insig
Isobutyl isovalerate	Ester	1.0402	0.0157768	0.0215587	2.74916	1.45899	up in BsR
1,3-Hexadiene, 3-ethyl-2-methyl-	Hydrocarbons	1.05481	0.00768235	0.0163075	17.8703	4.15949	up in BsR
Pyrazine, 2-methyl-5-(1-methylethyl)-	Nitrogen compounds	1.05601	0.00896556	0.0164298	252.631	7.98089	up in BsR
p-Cresol	Phenol	0.810306	0.0883333	0.0983526	0.772864	-0.371713	insig
Acetic acid, heptyl ester	Ester	1.05541	0.00245652	0.0130344	0.268357	-1.89777	down in BsR
1,6-HexanediAmine, N,N,N',N'-tetramethyl-	Nitrogen compounds	1.05581	0.00607412	0.0157793	49.0373	5.61581	up in BsR
5-Nonen-4-one, 6-methyl-	Ketone	1.01642	0.0247737	0.0299401	2.36011	1.23885	up in BsR
3-Nonen-1-ol, (E)-	Alcohol	1.02198	0.0216083	0.0266161	2.13357	1.09327	up in BsR
3-Imidazol-1-ylpropanenitrile	Nitrogen compounds	1.05111	0.011237	0.0173794	6.98644	2.80456	up in BsR
BenzAldehyde, 2-ethyl-	Aldehyde	1.05119	0.000303473	0.0042695	0.318128	-1.65232	down in BsR
(R)-(+)-1-(p-Tolyl)ethylAmine	Nitrogen compounds	1.03177	0.000666196	0.00622214	0.646436	-0.62942	insig
Catechol	Phenol	1.05648	0.00213224	0.0121374	82.0288	6.35806	up in BsR
Butanoic acid, 2-methyl-, hexyl ester	Ester	1.04443	0.011357	0.0173972	2.18978	1.13079	up in BsR
2-methyl-5-propan-2-ylcyclohexa-2,5-diene-1,4-dione	Ketone	1.05573	0.00325108	0.014281	10.8951	3.44561	up in BsR
BenzAldehyde, 4-methoxy-	Aldehyde	1.05435	0.00389434	0.0149678	4.35529	2.12277	up in BsR
Carvone	Ketone	0.42178	0.429541	0.446491	1.05369	0.0754513	insig
3,6-Octadien-1-ol, 3,7-dimethyl-, (Z)-	Alcohol	1.02064	0.0272966	0.0327422	1.80794	0.854349	insig
Pyridine, 2,3,4,5-tetrahydro-	Nitrogen compounds	1.03373	0.0279421	0.0333089	4.32205	2.11172	up in BsR
ParAldehyde	Aldehyde	0.941572	0.0617093	0.0697584	1.38103	0.465742	insig
2,4-Heptadien-1-ol, (E,E)-	Alcohol	1.05368	0.00794108	0.0163233	23.3495	4.54532	up in BsR
Pyridine, 3-propyl-	Nitrogen compounds	1.05498	0.00859379	0.0164298	25.9495	4.69763	up in BsR
1,3-Cyclohexadiene, 1-methyl-4-(1-methylethyl)-	Hydrocarbons	1.05565	0.00964469	0.0164407	78.1571	6.2883	up in BsR
Acetic acid, hexyl ester	Ester	1.05609	0.00771414	0.0163075	200.655	7.64858	up in BsR
Pentanenitrile, 5-(methylthio)-	Nitrogen compounds	1.05615	0.00612829	0.0157793	281.244	8.13568	up in BsR
Carbonochloridodithioic acid, methyl ester	Ester	1.0554	0.00822254	0.0164298	38.9655	5.28412	up in BsR
1H-1,2,4-Triazole, 3-chloro-	Nitrogen compounds	1.05181	0.00609221	0.0157793	5.14284	2.36256	up in BsR
2(1H)-Pyridinone	Nitrogen compounds	0.980919	0.047562	0.0544698	1.62448	0.699977	insig
Pinocarvone	Ketone	1.04439	0.0101356	0.0167092	3.14475	1.65294	up in BsR
2,3-Dimethylanisole	Ether	1.04907	0.0120232	0.0179812	5.40568	2.43448	up in BsR
1-Hexanol, 5-methyl-2-(1-methylethyl)-, acetate	Ester	1.0551	0.00581029	0.0157793	15.0385	3.91059	up in BsR
BenzAldehyde, 2,5-dimethyl-	Aldehyde	1.03347	0.0648575	0.0730596	9.74799	3.28511	insig
2-Hexanoylfuran	Ether	0.282544	0.612981	0.626661	0.98643	-0.0197117	insig
Citral	Aldehyde	1.05534	0.012025	0.0179812	98.1227	6.61651	up in BsR
7-Oxabicyclo[4.1.0]heptan-2-one, 6-methyl-3-(1-methylethyl)-	Ketone	1.04597	0.0123832	0.0181743	3.25814	1.70405	up in BsR
Bicyclo[3.1.1]heptan-3-one, 2-hydroxy-2,6,6-trimethyl-	Ketone	1.03173	0.00290716	0.0137929	3.37037	1.75291	up in BsR
2-Decen-1-ol, (E)-	Alcohol	1.00779	0.00271868	0.0135887	4.11557	2.04109	up in BsR
1-Dodecene	Hydrocarbons	1.04881	0.0143674	0.0199731	6.16242	2.6235	up in BsR
Pyrrole	Nitrogen compounds	0.862142	0.0448032	0.0515558	0.737195	-0.439882	insig
Isobutyl acetate	Ester	0.926238	0.0736586	0.0824908	1.36458	0.448459	insig
8-Nonen-2-one	Ketone	0.687026	0.165889	0.179108	0.857908	-0.221105	insig
.alpha.-Methylstyrene	Hydrocarbons	1.05095	0.0106173	0.0169053	8.87619	3.14994	up in BsR
2-Propenoic acid, pentyl ester	Ester	1.05313	0.00845028	0.0164298	7.98718	2.99769	up in BsR
Thiazole, 2,4,5-trimethyl-	Sulfur compounds	1.02541	0.0217234	0.0266895	2.69024	1.42773	up in BsR
Pyrazine, (2-methylpropyl)-	Nitrogen compounds	0.574682	0.276893	0.291753	0.866383	-0.206923	insig
Propanoic acid, 2-methyl-, 2-methylbutyl ester	Ester	0.957774	0.0152956	0.0210505	1.88846	0.917211	insig
3-Hexene, 1-(1-methoxyethoxy)-, (Z)-	Hydrocarbons	1.05655	0.00572388	0.0157793	3190.52	11.6396	up in BsR
3-Acetyl-1H-pyrroline	Nitrogen compounds	1.05592	0.00731086	0.0163075	89.9017	6.49028	up in BsR
Nonane, 3-methyl-5-propyl-	Hydrocarbons	0.799192	0.121715	0.133616	1.21015	0.275182	insig
3-Oxatricyclo[4.1.1.0(2,4)]octane, 2,7,7-trimethyl-	Hydrocarbons	1.04386	0.00677695	0.0161191	7.00277	2.80793	up in BsR
2-Heptenoic Acid	Acid	1.0565	0.0121825	0.0180621	69663.6	16.0881	up in BsR
4-Isopropyl-1-methylcyclohex-2-enol	Alcohol	1.04528	0.0113382	0.0173961	4.40225	2.13824	up in BsR
1-methyl-2-nitro-Benzene	Hydrocarbons	1.04573	0.0120445	0.0179812	3.01994	1.59452	up in BsR
Butanoic acid, 3-hexenyl ester, (Z)-	Ester	1.05037	0.00737581	0.0163075	6.6762	2.73903	up in BsR
1-(Furan-2-yl)-2-methylpentan-1-one	Ketone	1.05655	0.000265402	0.00411216	0.000421875	-11.2109	down in BsR
Bicyclo[3.1.1]hept-2-en-6-ol, 2,7,7-trimethyl-, acetate, [1S-(1.alpha.,5.alpha.,6.beta.)]-	Ester	1.0502	0.00623021	0.0159291	2.22935	1.15662	up in BsR
2,6-Octadien-1-ol, 3,7-dimethyl-	Alcohol	1.05342	0.00741283	0.0163075	8.06461	3.01161	up in BsR
Phenol, 4-propyl-	Phenol	1.05513	0.00446142	0.0155173	20.3696	4.34835	up in BsR
1-Hexanol	Alcohol	0.891255	0.0286186	0.0340731	0.671659	-0.5742	insig
3-Hexanone, 2,2-dimethyl-	Ketone	0.768551	0.0901653	0.100276	0.708358	-0.497449	insig
2-Hepten-1-ol, (E)-	Alcohol	1.0515	0.00176176	0.010885	0.171306	-2.54535	down in BsR
1H-Pyrrole-2-carboxAldehyde	Aldehyde	1.03678	0.0189039	0.0239598	3.27249	1.71039	up in BsR
3,4-Hexanedione, 2,2,5-trimethyl-	Ketone	1.01782	0.0334569	0.0392721	2.29848	1.20068	up in BsR
trans-.beta.-Ocimene	Hydrocarbons	1.05604	0.00781904	0.0163075	387.535	8.59818	up in BsR
7-Octen-2-ol, 2,6-dimethyl-	Alcohol	1.0538	0.0102754	0.0167285	14.1402	3.82173	up in BsR
Benzene, n-butyl-	Hydrocarbons	1.03423	0.0162506	0.0219874	3.05426	1.61083	up in BsR
Fenchone	Ketone	1.05391	0.00782766	0.0163075	12.8695	3.68589	up in BsR
1H-Pyrazole-1-carboximidamide, 3,5-dimethyl-	Nitrogen compounds	0.252104	0.628206	0.640864	1.04313	0.0609224	insig
2-Methyl-6-methyleneocta-2,7-dien-4-one	Ketone	1.04185	0.0124625	0.0181926	3.10929	1.63659	up in BsR
cis-Chrysanthenol	Alcohol	1.05434	0.00927146	0.0164298	17.3102	4.11355	up in BsR
Benzene, 1-methyl-4-nitro-	Hydrocarbons	1.04273	0.00788016	0.0163075	2.19568	1.13467	up in BsR
Benzothiazole	Sulfur compounds	1.03427	0.0146672	0.0203312	1.63723	0.711254	insig
Linalyl acetate	Ester	1.05459	0.00605382	0.0157793	9.82061	3.29581	up in BsR
2,4-Decadien-1-ol	Alcohol	1.05576	0.00759191	0.0163075	65.93	6.04286	up in BsR
(2,2,6-Trimethyl-bicyclo[4.1.0]hept-1-yl)-methanol	Alcohol	1.0452	0.0100156	0.0166492	4.19418	2.06839	up in BsR
Hydroperoxide, 1,4-dioxan-2-yl	Ether	1.03388	0.0179833	0.0231283	2.58187	1.36842	up in BsR
Toluene	Hydrocarbons	0.0963704	0.830658	0.838502	1.02523	0.0359448	insig
1-Ethylpropyl acetate	Ester	0.998546	0.0116748	0.017659	0.478389	-1.06375	insig
4-Hexen-3-one	Ketone	1.01343	0.0259371	0.0312676	2.53575	1.34241	up in BsR
1,7-Diazabicyclo[2.2.0]heptane	Nitrogen compounds	1.05371	0.0087178	0.0164298	11.7538	3.55505	up in BsR
Butanoic Acid, 3-hydroxy-3-methyl-	Acid	1.05406	0.0108284	0.0170769	18.6396	4.2203	up in BsR
3-Pentenoic Acid, 2,2-dimethyl-	Acid	0.982001	0.0449107	0.0516178	1.29727	0.375482	insig
Cyclohexanol, 1-ethenyl-	Alcohol	0.714292	0.152905	0.165461	0.836238	-0.258015	insig
Nonane, 2,5-dimethyl-	Hydrocarbons	1.05283	0.00949323	0.0164298	19.659	4.29712	up in BsR
Ethanediamide	Nitrogen compounds	0.839717	0.130078	0.142361	1.40846	0.494119	insig
3-Octen-1-ol, (Z)-	Alcohol	0.937365	0.0603628	0.0684776	1.51391	0.598276	insig
5-Heptenal, 2,6-dimethyl-	Aldehyde	0.836325	0.0840408	0.0936817	1.37564	0.460101	insig
Pyrazine, 2-methoxy-3-(1-methylethyl)-	Nitrogen compounds	1.05655	7.99633e-05	0.00210846	0.000388871	-11.3284	down in BsR
Bicyclo[3.1.1]heptan-3-ol, 6,6-dimethyl-2-methylene-, [1S-(1.alpha.,3.alpha.,5.alpha.)]-	Alcohol	1.03443	0.00177209	0.010885	0.327733	-1.60941	down in BsR
2-((3,3-Dimethyloxiran-2-yl)methyl)-3-methylfuran	Ether	1.02088	0.0154459	0.0211968	1.7153	0.77846	insig
2-Acetyl-4,4-dimethyl-cyclopent-2-enone	Ketone	1.05587	0.00371814	0.0148378	232.343	7.86011	up in BsR
Propanedioic acid, amino-, diethyl ester	Ester	1.05029	0.00741092	0.0163075	3.18371	1.67071	up in BsR
Benzoic acid, 1-methylethyl ester	Ester	1.03781	0.0064245	0.0159765	1.99353	0.995324	insig
Benzene, 1,4-dichloro-	Hydrocarbons	0.231223	0.754842	0.763573	0.960081	-0.0587726	insig
.beta.-Myrcene	Hydrocarbons	1.05535	0.00713733	0.0163075	154.669	7.27304	up in BsR
Acetamide	Nitrogen compounds	1.04194	0.00747399	0.0163075	0.196893	-2.34452	down in BsR
3-Pentyn-1-ol	Alcohol	0.769495	0.12181	0.133616	1.36555	0.449486	insig
3(2H)-Thiophenone, dihydro-2-methyl-	Sulfur compounds	1.05314	1.53342e-06	0.00029503	0.0312696	-4.9991	down in BsR
4,6-Octadiyn-3-one, 2-methyl-	Ketone	1.05466	0.00877102	0.0164298	18.8433	4.23598	up in BsR
Octanoic acid, methyl ester	Ester	0.215384	0.753902	0.763425	0.971041	-0.0423957	insig
1-Octyl trifluoroacetate	Ester	0.179005	0.700536	0.711632	1.04199	0.0593355	insig
Benzene, 1,2-dimethoxy-	Hydrocarbons	1.02229	0.00604013	0.0157793	0.490584	-1.02743	down in BsR
Propanoic acid, 2,2-dimethyl-, pentyl ester	Ester	0.857572	0.100928	0.111858	1.31889	0.399324	insig
3-Isopropylidene-5-methyl-hex-4-en-2-one	Ketone	1.05129	0.0097591	0.0164418	5.50659	2.46116	up in BsR
(+)-(E)-Limonene oxide	Others	1.05388	0.00728747	0.0163075	30.1506	4.91412	up in BsR
Cyclopentanecarbonitrile, 3-(1-methylethylidene)-	Nitrogen compounds	1.04954	0.0108929	0.0171225	5.10091	2.35075	up in BsR
Formic acid, 2-phenylethyl ester	Ester	1.0114	0.0223833	0.0273258	1.86553	0.899582	insig
Cyclohexanol, 1-methyl-4-(1-methylethylidene)-	Alcohol	0.812951	0.0669294	0.0752174	1.21763	0.28407	insig
3,6-Dimethyl-2,3,3a,4,5,7a-hexahydrobenzofuran	Ether	1.05335	0.00222869	0.0124651	4.27687	2.09655	up in BsR
4-Phenyl-2-butanol	Alcohol	1.04755	0.00856089	0.0164298	2.19159	1.13198	up in BsR
Benzene, 1-ethenyl-4-methoxy-	Hydrocarbons	1.05624	0.0169705	0.0226116	8568.16	13.0648	up in BsR
2,5-Octanedione	Ketone	1.03516	0.000635144	0.00605638	0.32182	-1.63567	down in BsR
Hexane, 2,3-dimethyl-	Hydrocarbons	0.481407	0.383228	0.400288	0.891404	-0.165849	insig
1-Pentanol	Alcohol	0.460703	0.409005	0.426287	0.881454	-0.182043	insig
Acetylacetone	Ketone	1.05187	7.17937e-06	0.000575546	0.251375	-1.99209	down in BsR
1,4-Cyclohexadiene, 1-methyl-	Hydrocarbons	1.02551	0.000761523	0.00668967	0.453527	-1.14074	down in BsR
N,N-Dimethylacetamide	Nitrogen compounds	1.01404	0.0139895	0.0195325	1.85147	0.888668	insig
Cyclohexanone	Ketone	0.386495	0.465465	0.480448	1.09761	0.134369	insig
Nonane	Hydrocarbons	0.8297	0.116105	0.127649	1.3178	0.398131	insig
Pyrazine, 2,6-dimethyl-	Nitrogen compounds	1.05404	5.60934e-05	0.00184564	0.186087	-2.42595	down in BsR
Diethoxymethyl acetate	Ester	1.05499	0.00882117	0.0164298	103.881	6.69878	up in BsR
2-Acetylpyrrolidine	Nitrogen compounds	0.665004	0.223727	0.238081	0.886283	-0.174161	insig
o-Cymene	Hydrocarbons	1.05465	0.00886471	0.0164298	19.6662	4.29764	up in BsR
1,5-Heptadien-4-one, 3,3,6-trimethyl-	Ketone	0.269079	0.673352	0.685465	0.970804	-0.0427476	insig
Formic acid, phenylmethyl ester	Ester	1.05113	0.0111816	0.0173775	17.5765	4.13558	up in BsR
3-Acetyl-2,5-dimethyl furan	Ether	0.969265	0.049624	0.056562	1.54882	0.631173	insig
Undecane	Hydrocarbons	1.05115	0.00913474	0.0164298	5.26171	2.39553	up in BsR
Bicyclo[3.1.0]hexan-3-one, 4-methyl-1-(1-methylethyl)-	Ketone	1.05447	0.00525952	0.0157793	12.7021	3.66699	up in BsR
Camphor	Ketone	1.03642	0.015482	0.0212161	2.63338	1.39691	up in BsR
2-Octanol, acetate	Ester	1.03375	0.00297505	0.0138754	3.57689	1.83871	up in BsR
trans,cis-2,6-Nonadien-1-ol	Alcohol	1.03816	0.01138	0.0174047	2.83992	1.50585	up in BsR
Formamide, N-phenyl-	Nitrogen compounds	1.04321	0.000147288	0.00301439	2.62487	1.39225	up in BsR
1,3-Cyclohexadiene-1-carboxaldehyde, 2,6,6-trimethyl-	Aldehyde	1.05065	0.00296083	0.0138754	3.30124	1.72301	up in BsR
Decane	Hydrocarbons	1.04887	0.0116933	0.0176593	5.18591	2.3746	up in BsR
Undecane, 2,9-dimethyl-	Hydrocarbons	1.04834	0.0113106	0.0173961	4.13669	2.04848	up in BsR
3-n-Propyl-2-pyrazolin-5-one	Nitrogen compounds	1.05223	0.00193668	0.011572	4.35425	2.12242	up in BsR
2-Oxepanone	Ester	0.0594825	0.95201	0.953994	0.995559	-0.00642119	insig
3-Methoxy-2,5-dimethylpyrazine	Nitrogen compounds	1.05565	0.00922412	0.0164298	138.616	7.11495	up in BsR
Acetic acid, phenyl ester	Ester	1.05536	0.00036421	0.00467159	16.2767	4.02474	up in BsR
1H-Imidazole-4-methanol	Nitrogen compounds	1.04568	0.0186832	0.0237427	22.5637	4.49593	up in BsR
2-Thiophenemethanethiol	Sulfur compounds	1.05029	0.0103883	0.0167285	4.6936	2.23069	up in BsR
2-Acetyl-3-methylpyrazine	Nitrogen compounds	1.05535	0.00719011	0.0163075	32.4689	5.02099	up in BsR
6-Ethyl-5,6-dihydro-2H-pyran-2-one	Ester	1.05139	0.00785724	0.0163075	5.13639	2.36075	up in BsR
Phenol, 3-methyl-	Phenol	0.684343	0.199405	0.214093	0.836519	-0.25753	insig
2,6-Dimethyldecane	Hydrocarbons	1.052	0.00878533	0.0164298	6.96344	2.7998	up in BsR
Cyclohexanone, 2,2,6-trimethyl-	Ketone	1.03462	0.020334	0.0253385	2.10897	1.07654	up in BsR
4-Methyl-5-nonanone	Ketone	0.775542	0.145303	0.157589	1.43928	0.525345	insig
BenzenAmine, N,N-dimethyl-	Nitrogen compounds	0.930337	0.0274197	0.032849	1.74314	0.801685	insig
1-ethenyl-2-Pyrrolidinone	Ketone	1.05161	0.00912362	0.0164298	5.70328	2.51179	up in BsR
Butanoic acid, 3-methyl-, 3-methylbutyl ester	Ester	1.05176	0.00924439	0.0164298	5.9931	2.5833	up in BsR
Benzene, (1-methoxypropyl)-	Hydrocarbons	1.04953	0.0119949	0.0179812	5.24324	2.39046	up in BsR
2-Isopropyl-5-methylhex-2-enal	Aldehyde	1.05659	0.00254997	0.0131886	3.30247e-05	-14.8861	down in BsR
Propanoic acid, hexyl ester	Ester	1.05665	0.00141927	0.00940962	1.60438e-05	-15.9276	down in BsR
DiSulfur compounds, dipropyl	Sulfur compounds	1.05399	0.00924652	0.0164298	12.746	3.67197	up in BsR
Benzene, 1-ethyl-3,5-dimethyl-	Hydrocarbons	1.056	0.00837432	0.0164298	193.594	7.59689	up in BsR
5-Methyl-2-thiophenecarboxaldehyde	Aldehyde	1.03869	0.0178869	0.0231116	3.03097	1.59978	up in BsR
2-Cyclohexen-1-ol, 1-methyl-4-(1-methylethenyl)-, trans-	Alcohol	1.03747	0.0102508	0.0167285	2.60053	1.3788	up in BsR
p-Mentha-1,5-dien-8-ol	Alcohol	0.59418	0.244318	0.258563	1.15862	0.212401	insig
Phenol, 3,5-dimethyl-	Phenol	1.04866	8.42393e-05	0.00211126	0.366091	-1.44972	down in BsR
Cyclohexane, (1,1-dimethylpropyl)-	Hydrocarbons	0.251058	0.695436	0.707199	0.958405	-0.0612922	insig
(Z)-2,2-Dimethyl-3-(3-methylpenta-2,4-dien-1-yl)oxirane	Ether	1.04375	0.000321085	0.00434223	0.252032	-1.98832	down in BsR
Phenol, 2-ethyl-	Phenol	1.0464	0.010167	0.016719	4.73854	2.24444	up in BsR
cis-p-Mentha-2,8-dien-1-ol	Alcohol	1.05667	0.00328479	0.0142837	51146.1	15.6423	up in BsR
DextroamphetAmine	Nitrogen compounds	1.05282	0.0110139	0.0172283	31.913	4.99607	up in BsR
1-Decen-3-one	Ketone	1.03996	0.0123012	0.0181499	3.17393	1.66627	up in BsR
Myroxide	Ether	1.04938	0.0104089	0.0167285	5.49122	2.45713	up in BsR
1-Undecene, 9-methyl-	Hydrocarbons	0.930031	0.0810178	0.0905216	1.60426	0.681907	insig
2H-Pyran, 3,6-dihydro-4-methyl-2-(2-methyl-1-propenyl)-	Ether	1.05643	0.000276554	0.00411216	0.00192354	-9.02202	down in BsR
1-Nonanol	Alcohol	1.01959	0.017074	0.0226656	2.25856	1.1754	up in BsR
4-Pyridinecarboxylic acid, ethyl ester	Nitrogen compounds	1.05006	0.00319263	0.014219	3.07628	1.62118	up in BsR
BenzAldehyde, 3-ethyl-	Aldehyde	1.0469	0.0133789	0.0190392	3.7396	1.90289	up in BsR
Phenol, 2,4-dichloro-	Phenol	0.647142	0.237452	0.251573	1.16874	0.224958	insig
(E)-2,6-Dimethylocta-5,7-dien-2-ol	Alcohol	1.05664	0.00510177	0.0157793	88813.4	16.4385	up in BsR
Phenol, 3-ethyl-	Phenol	1.04522	0.00949442	0.0164298	3.41593	1.77228	up in BsR
Levomenthol	Alcohol	1.01692	0.0109634	0.0172052	2.17427	1.12053	up in BsR
Bicyclo[3.1.0]hex-3-en-2-one, 4-methyl-1-(1-methylethyl)-	Ketone	1.03771	0.000382319	0.00471527	0.605812	-0.723058	insig
Butanethioic acid, 3-methyl-, S-(1-methylpropyl) ester	Ester	0.854529	0.0640154	0.0721955	1.36962	0.453778	insig
1,2-Propanedione, 1-phenyl-	Ketone	1.0566	0.00555875	0.0157793	18481.6	14.1738	up in BsR
Propanal, dipropylhydrazone	Nitrogen compounds	1.03548	0.00777701	0.0163075	2.38242	1.25243	up in BsR
Acetic acid, octyl ester	Ester	1.05659	0.000811569	0.00703359	214.243	7.74311	up in BsR
Undecane, 2,4-dimethyl-	Hydrocarbons	1.05604	0.00372936	0.0148378	49.2527	5.62213	up in BsR
Naphthalene, 1,2,3,4,4a,5,6,7-octahydro-4a-methyl-	Hydrocarbons	1.04899	0.00486855	0.0157793	2.76993	1.46985	up in BsR
3,5-Dimethyl-1-butylpyrazole	Nitrogen compounds	1.05518	0.00406721	0.0152243	11.2532	3.49226	up in BsR
Bicyclo[3.1.1]hept-2-ene-2-carboxaldehyde, 6,6-dimethyl-	Aldehyde	1.0123	0.0179463	0.0231116	1.66573	0.736154	insig
2-Nonenenitrile	Nitrogen compounds	1.05643	0.00679885	0.0161191	1457.99	10.5098	up in BsR
Tropinone	Ketone	1.04743	0.00463731	0.0157084	4.19681	2.06929	up in BsR
Estragole	Hydrocarbons	1.05344	0.00416738	0.0152985	3.69009	1.88365	up in BsR
1-Methylcyclohexylcarboxylic Acid	Acid	1.05561	0.00483809	0.0157793	124.699	6.96231	up in BsR
p-Menth-2-en-7-ol, cis-	Phenol	1.04892	0.0090599	0.0164298	3.57642	1.83851	up in BsR
Carvone oxide, trans-	Ketone	1.05542	0.00336834	0.014296	13.2392	3.72674	up in BsR
1,2-Octanediol	Alcohol	1.05597	0.00628378	0.0159291	76.0517	6.24891	up in BsR
2,4-Nonadienal, (E,E)-	Aldehyde	1.05585	0.00390246	0.0149678	21.0592	4.39638	up in BsR
2-Oxabicyclo[2.2.2]octan-6-one, 1,3,3-trimethyl-	Ketone	1.05542	0.00377388	0.0148378	12.301	3.6207	up in BsR
Ethanone, 1-(2,4-dimethylphenyl)-	Ketone	1.05672	0.000442213	0.0050611	14087	13.7821	up in BsR
8,9-Dehydrothymol	Phenol	0.135805	0.804428	0.812878	0.980099	-0.0290003	insig
Nonanoic acid, methyl ester	Ester	1.04511	7.00606e-05	0.00192567	0.400671	-1.31951	down in BsR
4-(1-methylethyl)-Benzaldehyde	Aldehyde	1.05067	0.00540401	0.0157793	2.19311	1.13298	up in BsR
Tricyclo[3.3.1.1(3,7)]decane, 2-nitro-	Nitrogen compounds	1.03438	0.00599128	0.0157793	2.04564	1.03255	up in BsR
AcetAldehyde, (3,3-dimethylcyclohexylidene)-, (Z)-	Aldehyde	1.04963	0.000481746	0.00526636	2.59954	1.37825	up in BsR
2-Hexenal	Aldehyde	1.00291	0.0326815	0.0384817	2.76623	1.46792	up in BsR
2-Methyl-3-furanthiol	Ether	0.893273	0.0377977	0.0439147	1.38067	0.465364	insig
4-Hexen-1-ol, (E)-	Alcohol	1.05064	0.0166387	0.0223242	11.5711	3.53246	up in BsR
4-Heptenal, (Z)-	Aldehyde	0.71493	0.202923	0.217628	1.2294	0.297958	insig
Heptanal	Aldehyde	0.564534	0.312883	0.328954	1.14426	0.194416	insig
2-Methyl-2,5-divinyltetrahydrofuran	Ether	0.136146	0.879192	0.88471	0.98355	-0.02393	insig
Butanoic acid, 3-hydroxy-, ethyl ester	Ester	1.05282	0.0129361	0.0185462	17.2939	4.1122	up in BsR
Ethyl tiglate	Ester	1.05394	0.00791206	0.0163209	11.4519	3.51751	up in BsR
.alpha.-Pinene	Hydrocarbons	1.05124	0.00970126	0.0164407	7.92114	2.98571	up in BsR
Furan, 2-butyltetrahydro-	Ether	1.00677	0.0125862	0.0182349	2.15793	1.10965	up in BsR
Bicyclo[3.1.1]hept-2-ene, 3,6,6-trimethyl-	Hydrocarbons	1.05328	0.0116606	0.017659	14.8909	3.89636	up in BsR
1-ButanAmine, N-methyl-N-2-propenyl-	Nitrogen compounds	0.943226	0.020305	0.0253351	1.41033	0.496029	insig
Diaziridine, 3-ethyl-3-methyl-	Nitrogen compounds	0.813981	0.16928	0.18236	1.73128	0.791837	insig
Thiophene, 3-ethyl-	Sulfur compounds	0.912687	0.0334752	0.0392721	1.3592	0.442763	insig
Allyl isovalerate	Ester	1.05249	0.0139691	0.0195325	15.7149	3.97406	up in BsR
3-Heptanol, 6-methyl-	Alcohol	1.04274	5.70781e-05	0.00184564	0.243191	-2.03984	down in BsR
1H-Pyrrole-2,5-dione	Nitrogen compounds	1.0059	0.00196224	0.0116059	0.44573	-1.16576	down in BsR
Cyclopentane, butyl-	Hydrocarbons	1.05121	0.00951381	0.0164298	6.42077	2.68275	up in BsR
1,7-Octadiene, 2-methyl-6-methylene-	Hydrocarbons	1.05421	0.00817254	0.0164298	11.8935	3.5721	up in BsR
1,3-Dioxolane, 4-methyl-2-(2-methylpropyl)-	Ether	1.05045	0.00925056	0.0164298	6.23522	2.64044	up in BsR
1-Hepten-6-one, 2-methyl-	Ketone	1.05212	0.00279154	0.0137094	0.0447245	-4.48279	down in BsR
3(2H)-Pyridazinone	Nitrogen compounds	1.05345	0.0114425	0.0174173	15.1881	3.92487	up in BsR
1,1-diethoxy-2-methyl-Propane	Ether	1.0401	0.0222457	0.0272269	4.60215	2.20231	up in BsR
2-Propanol, 1-(dimethylamino)-, acetate (ester)	Ester	0.940973	0.0112181	0.0173794	0.549151	-0.864725	insig
3-Heptanol	Alcohol	0.321604	0.487178	0.502321	1.17246	0.229545	insig
2-Heptanone	Ketone	0.682869	0.220512	0.23518	1.20353	0.267273	insig
2-Buten-1-ol, 3-methyl-, acetate	Ester	1.04842	0.0197732	0.0248326	13.7316	3.77943	up in BsR
Anisole	Hydrocarbons	0.69803	0.212558	0.227453	1.29406	0.371909	insig
N-Acetylisoxazolidine	Nitrogen compounds	1.05083	0.0107805	0.0170573	9.35113	3.22514	up in BsR
Tiglic Acid	Acid	1.05043	0.00950872	0.0164298	6.28358	2.65159	up in BsR
2-Propenoic acid, butyl ester	Ester	0.994488	0.0223079	0.0272684	1.77331	0.826447	insig
Dicyandiamide	Nitrogen compounds	0.878373	0.0332749	0.0391326	0.664421	-0.58983	insig
Allyl Sulfur compounds	Sulfur compounds	0.61408	0.236062	0.250377	0.771058	-0.375088	insig
Pentanoic acid, 4-methyl-, methyl ester	Ester	1.01577	0.00202125	0.0117845	0.342517	-1.54575	down in BsR
1H-Pyrazole	Nitrogen compounds	1.03376	0.0140199	0.0195466	2.93358	1.55266	up in BsR
o-Xylene	Hydrocarbons	1.0172	0.0263843	0.0317668	2.08605	1.06077	up in BsR
Ethanone, 1-(2-furanyl)-	Ether	1.04814	0.0132185	0.0188668	6.23044	2.63933	up in BsR
Styrene	Hydrocarbons	1.0354	0.0224235	0.0273402	3.15934	1.65962	up in BsR
4-Pentenyl Acetate	Ester	0.0432138	0.878508	0.88471	1.01695	0.0242451	insig
5-Hexenal, 4-methylene-	Hydrocarbons	0.286241	0.569131	0.584316	1.06698	0.093534	insig
Pyrazine, ethyl-	Nitrogen compounds	1.04375	0.0201465	0.0252028	4.71929	2.23857	up in BsR
Cyclohexanol, 1-methyl-	Alcohol	0.75668	0.16972	0.18263	1.24595	0.317249	insig
Santolina triene	Hydrocarbons	1.05584	0.0192555	0.0242458	1507.95	10.5584	up in BsR
2,4-Hexadienal, (E,E)-	Aldehyde	0.0473677	0.990452	0.991482	0.998678	-0.00190788	insig
2-Methylbut-2-en-1-yl acetate	Alcohol	1.05339	0.0123305	0.0181499	16.2726	4.02437	up in BsR
Fomepizole	Nitrogen compounds	1.05636	0.0120337	0.0179812	6805.1	12.7324	up in BsR
Benzene, (1-methylethyl)-	Hydrocarbons	1.0497	0.0170817	0.0226656	10.0088	3.3232	up in BsR
2-Acetyl-1-pyrroline	Nitrogen compounds	1.04608	0.00177231	0.010885	0.077418	-3.69119	down in BsR
1,4-Pentanediol	Alcohol	1.05656	0.00243037	0.012989	0.000267271	-11.8694	down in BsR
1,7,7-trimethyl-Tricyclo[2.2.1.0(2,6)]heptane	Hydrocarbons	1.05533	0.0151531	0.0208843	144.951	7.17942	up in BsR
Cyclopentanol, acetate	Ester	1.05126	0.0136675	0.0192506	12.773	3.67503	up in BsR
1H-1,2,3-Triazole	Nitrogen compounds	0.804753	0.151487	0.164111	1.21723	0.283606	insig
Diethyl diSulfur compounds	Sulfur compounds	1.05521	0.0116577	0.017659	109.857	6.77948	up in BsR
2-Butenoic Acid, 2-methyl-	Acid	1.0506	9.78327e-06	0.000627434	0.0801138	-3.64181	down in BsR
3-Ethyl-3-methylheptane	Hydrocarbons	0.485778	0.382308	0.399761	0.90024	-0.151618	insig
Octane, 3,3-dimethyl-	Hydrocarbons	1.05332	0.000917441	0.00774192	0.0705192	-3.82584	down in BsR
Butanoic Acid, 4-hydroxy-	Acid	1.05109	0.0098959	0.0165563	6.37113	2.67155	up in BsR
Cyclopentene, 1-butyl-	Hydrocarbons	1.05185	0.0097095	0.0164407	7.5237	2.91144	up in BsR
Heptane, 3-ethyl-2-methyl-	Hydrocarbons	1.05395	0.00686038	0.0161191	8.41961	3.07375	up in BsR
Pentanoic acid, 2-methyl-, ethyl ester	Ester	1.05395	0.0101097	0.0167092	15.9453	3.99506	up in BsR
Pyridine, 2,3-dimethyl-	Nitrogen compounds	1.05294	0.0123994	0.0181743	15.422	3.94692	up in BsR
Benzene, 1,2,4-trimethyl-	Hydrocarbons	1.05527	0.00917562	0.0164298	43.8702	5.45517	up in BsR
1,6-Octadiene, 3,7-dimethyl-	Hydrocarbons	1.05318	0.010877	0.0171225	11.7428	3.5537	up in BsR
Butanoic acid, 2-methylpropyl ester	Ester	0.723378	0.136888	0.149135	0.812964	-0.298736	insig
2-Pentenoic Acid, 2-methyl-	Acid	1.05448	0.00767688	0.0163075	14.3323	3.84119	up in BsR
BenzAldehyde	Aldehyde	1.00793	0.0325469	0.0383702	1.83917	0.879056	insig
1,3-Cyclohexadiene, 1,5,5,6-tetramethyl-	Hydrocarbons	1.05493	0.00900429	0.0164298	27.9438	4.80446	up in BsR
Benzene, 1-ethyl-2-methyl-	Hydrocarbons	1.05492	0.00884824	0.0164298	25.9445	4.69736	up in BsR
3-Mercapto-3-methylbutanol	Alcohol	0.895591	0.0246197	0.0298289	0.637078	-0.650457	insig
5-Methyl-(E)-2-hepten-4-one	Ketone	0.909047	0.0210288	0.0260357	0.625985	-0.6758	insig
Bicyclo[3.1.0]hexane, 4-methylene-1-(1-methylethyl)-	Hydrocarbons	1.05491	0.0077944	0.0163075	21.0378	4.39491	up in BsR
4H-Pyran-4-one	Ketone	1.05456	0.00916261	0.0164298	18.59	4.21646	up in BsR
5-Hepten-2-one, 4,6-dimethyl-	Ketone	1.05495	0.0093058	0.0164298	28.7833	4.84716	up in BsR
Dimethyl triSulfur compounds	Sulfur compounds	1.02751	0.000440368	0.0050611	0.408833	-1.29042	down in BsR
4-Pyridinecarboxaldehyde	Aldehyde	1.05493	0.00867782	0.0164298	25.6488	4.68082	up in BsR
2-Propenoic acid, 2-methyl-, 2-chloroethyl ester	Ester	1.05464	0.00765855	0.0163075	15.2123	3.92717	up in BsR
3-Octanol	Alcohol	1.05608	0.0134739	0.0190897	1151.17	10.1689	up in BsR
.beta.-Pinene	Hydrocarbons	1.0549	0.0077928	0.0163075	20.902	4.38557	up in BsR
Butanoic acid, butyl ester	Ester	0.860408	0.0445459	0.0513211	0.746495	-0.421796	insig
Heptanoic acid, methyl ester	Ester	0.982285	0.0472088	0.0541706	1.6046	0.68221	insig
DiSulfur compounds, ethyl 1-methylethyl	Sulfur compounds	1.05573	0.0092499	0.0164298	326.189	8.34957	up in BsR
Isomaltol	Ketone	1.04777	3.46652e-05	0.00153455	0.266185	-1.9095	down in BsR
1,2-HydrazinedicarboxAldehyde	Aldehyde	1.05644	0.00887161	0.0164298	4705.18	12.2	up in BsR
5-Hepten-2-ol, 6-methyl-	Alcohol	1.04102	0.0184591	0.0235825	3.10514	1.63466	up in BsR
Pyrazine, 2-methoxy-6-methyl-	Nitrogen compounds	1.04185	0.0173615	0.0229724	3.33715	1.73861	up in BsR
5-Isopropyl-3,3-dimethyl-2-methylene-2,3-dihydrofuran	Ether	1.05448	0.00924119	0.0164298	25.5014	4.6725	up in BsR
2-Octanone	Ketone	0.403597	0.457297	0.472532	1.07629	0.106073	insig
Hexanoic acid, methyl ester	Ester	1.05097	0.000125399	0.00278266	0.116747	-3.09854	down in BsR
Bicyclo[3.2.1]oct-2-ene, 3-methyl-4-methylene-	Hydrocarbons	1.04729	0.0131097	0.0187393	4.3525	2.12185	up in BsR
2-Cyclopentylethanol	Alcohol	1.04304	0.0170145	0.022639	3.6078	1.85112	up in BsR
Butanoic acid, 2-methyl-, 2-methylpropyl ester	Ester	1.02658	0.0209317	0.0259823	2.59825	1.37754	up in BsR
3-Hexen-1-ol, acetate, (E)-	Ester	1.03487	0.020997	0.0260298	2.69972	1.43281	up in BsR
3-Hexen-1-ol, acetate, (Z)-	Ester	1.04999	0.00981675	0.0164812	6.48475	2.69705	up in BsR
Albene	Hydrocarbons	1.04659	5.81621e-05	0.00184564	0.428492	-1.22266	down in BsR
Benzene, 1-propynyl-	Hydrocarbons	1.05449	0.00550904	0.0157793	86.6403	6.43697	up in BsR
3H-1,2,4-Triazol-3-one, 1,2-dihydro-	Nitrogen compounds	1.02722	0.00104258	0.00796002	1.44059	0.526655	insig
2-Furanmethanethiol, 5-methyl-	Sulfur compounds	1.03618	0.000380476	0.00471527	0.328447	-1.60627	down in BsR
Acetic Acid, (acetyloxy)-	Acid	0.241718	0.740978	0.751921	1.0673	0.0939677	insig
2-Acetylthiazole	Sulfur compounds	1.05466	0.0101436	0.0167092	25.5082	4.67289	up in BsR
3-Mercapto-3-methylbutyl formate (ester)	Ester	0.991352	0.00303292	0.0139356	0.481121	-1.05553	insig
2-Ethylpiperidine	Nitrogen compounds	0.908083	0.044524	0.0513211	0.685154	-0.5455	insig
Indane	Hydrocarbons	1.05266	0.012056	0.0179812	14.9685	3.90386	up in BsR
1-Hexanol, 2-ethyl-	Alcohol	1.04085	0.0100708	0.0166932	1.99772	0.998353	insig
1H-Pyrazole, 1,3,5-trimethyl-	Nitrogen compounds	1.02169	0.0215308	0.0265547	1.86985	0.90292	insig
Acetic acid, (propylthio)-, methyl ester	Ester	1.04341	0.0167525	0.0224456	3.57969	1.83983	up in BsR
Nonane, 3,7-dimethyl-	Hydrocarbons	1.03969	0.0177666	0.0231116	2.73599	1.45206	up in BsR
(S)-2,5-Dimethyl-3-vinylhex-4-en-2-ol	Alcohol	1.05209	0.00970279	0.0164407	6.96491	2.80011	up in BsR
4-Methylurazole	Nitrogen compounds	1.0566	0.00716415	0.0163075	46937	15.5184	up in BsR
Hexanoic acid, 1-methylethyl ester	Ester	1.0549	0.00883648	0.0164298	31.2178	4.9643	up in BsR
3-Octen-2-one	Ketone	1.02974	0.000442121	0.0050611	0.422981	-1.24133	down in BsR
Benzene, 1,4-diethyl-	Hydrocarbons	1.05453	0.00661764	0.0161191	64.1591	6.00358	up in BsR
2-Pentanone, 4-mercapto-4-methyl-	Ketone	1.05592	0.0158804	0.0216694	1057.25	10.0461	up in BsR
1H-Pyrrole-3-carbonitrile	Nitrogen compounds	1.05661	0.00777816	0.0163075	196832	17.5866	up in BsR
BenzeneacetAldehyde	Aldehyde	1.05662	0.00833212	0.0164298	360193	18.4584	up in BsR
Decane, 4-methyl-	Hydrocarbons	0.0582833	0.950396	0.95337	0.988436	-0.0167805	insig
.beta.-Phellandrene	Hydrocarbons	1.05512	0.00804636	0.0164298	25.2292	4.65702	up in BsR
1H-Imidazole, 1-acetyl-	Nitrogen compounds	1.05369	0.0104462	0.0167488	14.092	3.8168	up in BsR
2-methylprop-2-enoyl 2-methylprop-2-enoate	Others	1.02051	0.0126797	0.0183427	4.45619	2.15581	up in BsR
2-PyridinemethanAmine	Nitrogen compounds	1.05661	0.00826809	0.0164298	249209	17.927	up in BsR
1-Methyl-2-phenylcyclopropane	Hydrocarbons	1.05618	0.00763434	0.0163075	266.384	8.05737	up in BsR
2,5-Furandione, dihydro-3-methyl-	Others	0.751015	0.167009	0.180115	1.23472	0.304181	insig
Benzenemethanol, .alpha.-methyl-	Alcohol	1.05664	0.0084653	0.0164298	1.36089e+06	20.3761	up in BsR
2-Ethyl-3-methoxypyrazine	Nitrogen compounds	1.02743	0.0157464	0.0215477	3.94323	1.97938	up in BsR
BenzAldehyde, 2-methyl-	Aldehyde	1.05607	0.00859905	0.0164298	250.298	7.9675	up in BsR
1,2,4-Triazine-3,5(2H,4H)-dione	Nitrogen compounds	1.00693	0.0275412	0.0329535	2.56887	1.36113	up in BsR
2-Furanmethanol, 5-ethenyltetrahydro-.alpha.,.alpha.,5-trimethyl-, cis-	Alcohol	0.952003	0.0227055	0.0276383	0.538518	-0.892934	insig
BenzAldehyde, 3-methyl-	Aldehyde	1.04241	0.0184093	0.0235501	4.00509	2.00184	up in BsR
1-Octanol	Alcohol	1.01178	0.0291291	0.034638	2.00315	1.00227	up in BsR
Bicyclo[3.1.0]hexan-2-ol, 2-methyl-5-(1-methylethyl)-, (1.alpha.,2.beta.,5.alpha.)-	Alcohol	1.05498	0.0078011	0.0163075	23.2361	4.5383	up in BsR
3,5-Octadien-2-one, (E,E)-	Ketone	1.05661	0.00545323	0.0157793	13642.5	13.7358	up in BsR
.gamma.-Terpinene	Hydrocarbons	1.05601	0.00834151	0.0164298	245.173	7.93766	up in BsR
Benzene, 2-ethyl-1,4-dimethyl-	Hydrocarbons	1.04849	0.0137222	0.0192993	19.5462	4.28882	up in BsR
1,10-Undecadiene	Hydrocarbons	1.04966	0.00867125	0.0164298	8.54438	3.09498	up in BsR
2,3-Dimethyl-5-ethylpyrazine	Nitrogen compounds	1.05648	0.0094811	0.0164298	13458.6	13.7162	up in BsR
Benzene, 1,2,4,5-tetramethyl-	Hydrocarbons	1.05267	0.00320876	0.014225	5.69506	2.50971	up in BsR
Maltol	Ketone	1.05199	0.00907734	0.0164298	7.38694	2.88498	up in BsR
(E)-2-Methylbut-2-en-1-yl methacrylate	Ester	1.05664	0.00546881	0.0157793	95420.2	16.542	up in BsR
Thiophene, 2-butyl-	Sulfur compounds	1.03761	0.0173397	0.0229724	2.68844	1.42677	up in BsR
1H-Imidazole, 2-propyl-	Nitrogen compounds	1.04519	0.00750654	0.0163075	12.2983	3.62039	up in BsR
7-Octen-4-ol, 2-methyl-6-methylene-, (S)-	Alcohol	1.0519	0.00919837	0.0164298	6.10304	2.60953	up in BsR
6-Nonenal, (Z)-	Aldehyde	1.05114	0.00973254	0.0164407	5.47693	2.45337	up in BsR
1-Nonen-4-ol	Alcohol	1.05076	0.00961294	0.0164407	5.10239	2.35117	up in BsR
2-Octen-1-ol, (E)-	Alcohol	0.0995286	0.907919	0.912663	0.986028	-0.0202991	insig
Butanoic acid, 2-methyl-, 2-methylbutyl ester	Ester	1.05657	0.00271353	0.0135887	3.97729e-05	-14.6179	down in BsR
Benzenemethanol, 4-methyl-	Alcohol	0.720051	0.13727	0.149382	1.40091	0.486367	insig
Benzene, (methylthio)-	Sulfur compounds	1.0539	0.000730658	0.00659829	0.109251	-3.19429	down in BsR
Benzyl methyl ketone	Ketone	1.05545	0.00337592	0.014296	17.2899	4.11186	up in BsR
Bicyclo[3.1.0]hexan-2-ol, 2-methyl-5-(1-methylethyl)-, (1.alpha.,2.alpha.,5.alpha.)-	Alcohol	1.05366	0.00944709	0.0164298	18.5158	4.21068	up in BsR
3-Hexene, 1-(1-ethoxyethoxy)-, (Z)-	Aldehyde	1.05321	0.00076	0.00668967	2.20139	1.13842	up in BsR
Fenchol	Alcohol	1.05051	0.00901661	0.0164298	4.29897	2.10399	up in BsR
Formic acid, octyl ester	Ester	0.988306	0.00455192	0.0157084	0.471228	-1.0855	insig
3-Nonen-5-yne, 4-ethyl-, (Z)-	Hydrocarbons	1.05283	0.0105831	0.0168838	21.9156	4.45388	up in BsR
Benzene, 1-methyl-4-(1-methylethenyl)-	Hydrocarbons	1.03891	0.0138807	0.0194653	2.54793	1.34933	up in BsR
Benzenemethanol, .alpha.,4-dimethyl-	Alcohol	1.01564	0.0301015	0.0357061	2.04239	1.03026	up in BsR
p-Mentha-1(7),2-dien-8-ol	Alcohol	1.03985	0.00776438	0.0163075	4.3915	2.13472	up in BsR
BenzeneacetAldehyde, 4-methyl-	Aldehyde	1.05509	0.00446809	0.0155173	18.4659	4.20679	up in BsR
Bicyclo[3.1.1]hept-2-en-6-one, 2,7,7-trimethyl-	Ketone	1.04987	0.00555705	0.0157793	13.2655	3.7296	up in BsR
Cyclohexanecarboxylic Acid	Acid	1.00205	0.044031	0.0508497	2.064	1.04545	insig
Furan, 3-(4-methyl-3-pentenyl)-	Hydrocarbons	1.05171	0.00952051	0.0164298	5.61821	2.49011	up in BsR
BenzenAmine, N-ethyl-	Nitrogen compounds	1.0504	0.00943236	0.0164298	8.56259	3.09805	up in BsR
Acetamide, N-(aminocarbonyl)-	Nitrogen compounds	1.00691	0.0183294	0.0235167	1.64147	0.714991	insig
2,6-Dimethyl-1,3,5,7-octatetraene, E,E-	Hydrocarbons	1.03655	0.000593031	0.00594267	0.383012	-1.38454	down in BsR
Terpinen-4-ol	Phenol	1.05665	0.00317398	0.014219	11498.9	13.4892	up in BsR
3-Cyclohexen-1-ol, 1-methyl-4-(1-methylethyl)-	Alcohol	1.03591	0.000249138	0.00392903	0.344367	-1.53798	down in BsR
3-Methylisoxazolo[4,5-b]pyridine	Nitrogen compounds	1.04986	0.0122423	0.0180908	6.41215	2.68081	up in BsR
2,6,6-Trimethyl-2-cyclohexene-1,4-dione	Ketone	1.02246	0.0296058	0.0351614	2.27727	1.1873	up in BsR
Benzyl nitrile	Nitrogen compounds	1.03056	0.016345	0.0220531	2.9405	1.55606	up in BsR
2,4,6-Octatriene, 2,6-dimethyl-, (E,E)-	Hydrocarbons	1.05217	0.00946826	0.0164298	8.3821	3.06731	up in BsR
Benzoxazole, 2-methyl-	Nitrogen compounds	1.02719	0.0207668	0.0258109	2.96234	1.56674	up in BsR
Ethanone, 1-(1,4-dimethyl-3-cyclohexen-1-yl)-	Ketone	0.992482	0.0321493	0.0379946	1.70789	0.772218	insig
2-Phenylpropenal	Hydrocarbons	1.02093	0.027914	0.0333089	2.20831	1.14294	up in BsR
Cyclohexene, 3,4-diethenyl-1,6-dimethyl-	Hydrocarbons	1.03857	0.0154139	0.0211831	3.26301	1.7062	up in BsR
2-Nonenal	Aldehyde	1.04623	0.0159815	0.0217515	4.57902	2.19504	up in BsR
2,6-Nonadienal, (E,Z)-	Aldehyde	1.0428	0.017449	0.023026	3.95056	1.98206	up in BsR
Cyclooctyl Alcohol	Alcohol	1.03518	0.0217529	0.0266917	3.04226	1.60514	up in BsR
AcetAldehyde, tetramer	Aldehyde	0.409404	0.445088	0.460899	1.09759	0.134343	insig
endo-Borneol	Alcohol	1.0123	0.0179463	0.0231116	1.66573	0.736154	insig
Acetic acid, phenylmethyl ester	Ester	1.04775	0.0114054	0.0174158	3.78107	1.91879	up in BsR
Bicyclo[2.2.1]heptan-2-ol, 1,7,7-trimethyl-, (1S-endo)-	Alcohol	1.05345	0.00518101	0.0157793	5.90376	2.56163	up in BsR
2-Acetyl-3-ethylpyrazine	Nitrogen compounds	1.04263	0.0105026	0.0168111	2.97181	1.57134	up in BsR
Lilac Aldehyde D	Aldehyde	0.938437	0.0201204	0.0252028	1.55021	0.632462	insig
3-p-Menthen-7-al	Aldehyde	1.05277	0.00890909	0.0164298	8.02841	3.00511	up in BsR
(6Z)-Nonen-1-ol	Alcohol	1.04538	0.0123389	0.0181499	4.6414	2.21456	up in BsR
BenzAldehyde, 4-ethyl-	Aldehyde	1.05666	0.00291056	0.0137929	12009.3	13.5519	up in BsR
3,4-Dimethoxytoluene	Hydrocarbons	0.989613	0.00797657	0.0163613	1.81473	0.859758	insig
Butanoic acid, 5-hexenyl ester	Ester	1.04979	0.00613459	0.0157793	4.58768	2.19777	up in BsR
1-Pentanone, 1-(2-furanyl)-	Ketone	1.04393	0.00550295	0.0157793	2.22558	1.15418	up in BsR
Bicyclo[3.1.1]heptan-3-ol, 2,6,6-trimethyl-, (1.alpha.,2.beta.,3.alpha.,5.alpha.)-	Alcohol	1.05289	0.0050517	0.0157793	7.51185	2.90917	up in BsR
Cyclohexanone, 5-methyl-2-(1-methylethenyl)-	Ketone	1.05509	0.0067452	0.0161191	24.3964	4.6086	up in BsR
Isopinocarveol	Alcohol	1.05166	0.00924388	0.0164298	8.71825	3.12404	up in BsR
Ethanethioic acid, S-(2-furanylmethyl) ester	Sulfur compounds	1.03334	0.00146645	0.00953195	0.498312	-1.00488	down in BsR
2-Octenoic Acid	Acid	0.452946	0.392294	0.409313	0.89542	-0.159363	insig
Cyclobutaneethanol, 1-methyl-2-(1-methylethenyl)-, cis-	Alcohol	1.05027	0.00605666	0.0157793	5.73388	2.51951	up in BsR
2-Picoline, 6-nitro-	Nitrogen compounds	1.05515	0.00568245	0.0157793	15.9939	3.99945	up in BsR
Undecane, 3,4-dimethyl-	Hydrocarbons	0.185646	0.751705	0.762002	0.991601	-0.0121683	insig
Butanoic acid, hexyl ester	Ester	0.995726	0.00930919	0.0164298	0.632548	-0.660753	insig
Undecane, 2,5-dimethyl-	Hydrocarbons	1.05606	0.00658159	0.0161191	249.853	7.96493	up in BsR
4-Hexen-1-ol, 5-methyl-2-(1-methylethenyl)-, (R)-	Alcohol	1.03833	0.00981352	0.0164812	4.26674	2.09313	up in BsR
Pyrazine, 2-methoxy-3-(2-methylpropyl)-	Nitrogen compounds	1.05672	0.000447187	0.0050611	17555.4	14.0996	up in BsR
2-Nonanol	Alcohol	0.976825	0.0366027	0.0425777	0.557174	-0.843801	insig
3,7-Octadiene-2,6-diol, 2,6-dimethyl-	Alcohol	1.05649	0.00788253	0.0163075	4138.99	12.0151	up in BsR
3-Octen-1-ol, acetate, (Z)-	Ester	1.05318	0.00277043	0.0137094	12.7332	3.67053	up in BsR
Benzene, 1-methyl-2-(1-ethylpropyl)-	Hydrocarbons	1.04471	0.0109977	0.0172283	2.18326	1.12649	up in BsR
Phenol, 2-methyl-	Phenol	1.05665	0.00382277	0.0148887	23840.1	14.5411	up in BsR
Undecane, 4,6-dimethyl-	Hydrocarbons	1.04741	0.0135974	0.0192081	7.44092	2.89548	up in BsR
Cyclohexanol, 2-methyl-3-(1-methylethenyl)-, (1.alpha.,2.alpha.,3.alpha.)-	Alcohol	1.04965	0.00543739	0.0157793	4.31185	2.10831	up in BsR
BenzAldehyde, 3-methoxy-	Aldehyde	1.01658	0.0015562	0.00998045	1.58059	0.660466	insig
Butanoic acid, 1-methylhexyl ester	Ester	1.0282	0.0185452	0.0236611	2.16158	1.11209	up in BsR
Carveol	Alcohol	1.04422	0.00579731	0.0157793	2.29768	1.20018	up in BsR
m-Aminophenylacetylene	Nitrogen compounds	1.05047	0.00316682	0.014219	3.36571	1.75091	up in BsR
(-)-cis-Isopiperitenol	Alcohol	1.05658	0.00621823	0.0159291	18895.3	14.2057	up in BsR
Undecane, 4,7-dimethyl-	Hydrocarbons	1.05659	3.85781e-05	0.00154634	0.000113742	-13.1019	down in BsR
1,5-Cyclooctadiene, 3-(1-methyl-2-propenyl)-	Hydrocarbons	1.05651	0.0110428	0.0172454	2.3196e-05	-15.3958	down in BsR
(-)-trans-Isopiperitenol	Alcohol	1.05628	0.00513551	0.0157793	184.591	7.52819	up in BsR
cis-7-Decen-1-al	Aldehyde	1.05416	0.00542638	0.0157793	49.8474	5.63944	up in BsR
(-)-Myrtenol	Alcohol	1.05295	0.00656261	0.0161191	6.62229	2.72733	up in BsR
Ethanone, 1-(2,4-dimethyl-1H-pyrrol-3-yl)-	Nitrogen compounds	0.999914	0.00500078	0.0157793	1.31955	0.400046	insig
2,6-Piperidinedione, 3-ethyl-	Nitrogen compounds	1.05672	0.000228348	0.00378743	37014.8	15.1758	up in BsR
Cyclooctane, 1,5-dimethyl-2,6-bis(methylene)-	Hydrocarbons	0.867432	0.0430524	0.0497793	1.1599	0.213999	insig
Isopentyl hexanoate	Ester	0.672183	0.234824	0.249338	1.12081	0.16454	insig
Lilac Alcohol C	Alcohol	1.00801	0.0335842	0.039352	1.80046	0.848368	insig
8-Azabicyclo[3.2.1]octane, 3-chloro-8-methyl-	Nitrogen compounds	1.04951	0.00247242	0.0130344	3.00055	1.58523	up in BsR
8-Azabicyclo[3.2.1]octan-3-ol, 8-methyl-, endo-	Nitrogen compounds	0.982029	0.0496238	0.056562	1.68118	0.749472	insig
1,6-Octadien-3-ol, 3,7-dimethyl-, formate	Ester	1.0504	0.00239346	0.0128632	2.86677	1.51943	up in BsR
1,4-Methano-1H-Cyclopropa[d]pyridazine, 4,4a,5,5a-tetrahydro-6,6-dimethyl-, (1.alpha.,4.alpha.,4a.alpha.,5a.alpha.)-	Nitrogen compounds	1.04731	0.00726581	0.0163075	2.81534	1.49331	up in BsR
Undecane, 4,4-dimethyl-	Hydrocarbons	1.05175	0.0128969	0.0185176	19.6301	4.29499	up in BsR
3-Cyclohexene-1-acetAldehyde, .alpha.,4-dimethyl-	Aldehyde	0.974303	0.0206947	0.0257546	1.34581	0.428474	insig
Benzene, 1-methoxy-4-methyl-2-(1-methylethyl)-	Hydrocarbons	1.05292	0.00427926	0.0152985	3.10719	1.63561	up in BsR
2-Butanone, 4-phenyl-	Ketone	1.05607	9.70303e-05	0.00233358	2.30139	1.2025	up in BsR
2-Cyclohexen-1-ol, 3-methyl-6-(1-methylethyl)-, trans-	Alcohol	1.05606	0.00374314	0.0148378	58.9591	5.88164	up in BsR
Imidodicarbonic diamide	Nitrogen compounds	0.0311151	0.99684	0.99684	0.999733	-0.000385433	insig
7-Octene-2,6-diol, 2,6-dimethyl-	Alcohol	1.05351	0.00570837	0.0157793	7.66418	2.93813	up in BsR
Phenol, 2,3,6-trimethyl-	Phenol	1.04907	0.007573	0.0163075	2.34319	1.22847	up in BsR
Hexanedioic acid, dimethyl ester	Ester	1.01208	0.0187482	0.0237939	1.65797	0.729422	insig
n-Caproic acid vinyl ester	Ester	1.04952	0.0010422	0.00796002	0.18457	-2.43776	down in BsR
Butanoic acid, 3-methyl-, hexyl ester	Ester	0.851347	0.0779197	0.0871613	0.878817	-0.186366	insig
2-Cyclohexen-1-one, 3-methyl-6-(1-methylethyl)-	Ketone	1.05655	0.0074169	0.0163075	16423.9	14.0035	up in BsR
Propanoic acid, 2-methyl-, heptyl ester	Ester	0.895492	0.0631835	0.071341	1.17138	0.228207	insig
5H-5-Methyl-6,7-dihydrocyclopentapyrazine	Nitrogen compounds	1.04025	0.0114409	0.0174173	3.32429	1.73304	up in BsR
Phenol, 4-methyl-2-nitro-	Phenol	1.04711	0.000978332	0.00790887	0.719729	-0.474474	insig
Benzeneacetic acid, ethyl ester	Ester	1.05385	0.00647959	0.0160654	6.81706	2.76915	up in BsR
3-Phenylpropanol	Alcohol	1.04906	0.00932389	0.0164298	3.04641	1.60711	up in BsR
Benzoic acid, 2-propenyl ester	Ester	1.05258	0.00671002	0.0161191	5.29201	2.40382	up in BsR
Carvenone	Ketone	1.0123	0.0179463	0.0231116	1.66573	0.736154	insig
Benzenemethanol, 3-hydroxy-	Alcohol	1.05661	0.00368895	0.0148378	4364.54	12.0916	up in BsR
2,5-ThiophenedicarboxAldehyde	Sulfur compounds	0.316215	0.510675	0.525984	1.15827	0.211974	insig
Benzeneacetic acid	Acid	1.05193	0.00721491	0.0163075	4.85364	2.27907	up in BsR
Cyclooctanemethanol	Alcohol	1.05657	0.00902175	0.0164298	101623	16.6329	up in BsR
Phenol, 2-nitro-	Phenol	1.0554	0.00286295	0.0137929	0.0180619	-5.7909	down in BsR
1-Cyclohexene-1-carboxAldehyde, 4-(1-methylethenyl)-, (S)-	Aldehyde	1.05621	0.00496002	0.0157793	102.897	6.68506	up in BsR
Hexanoic acid, 3-hydroxy-, ethyl ester	Ester	0.0935243	0.925094	0.928957	0.990475	-0.0138072	insig
2(5H)-Furanone, 5-ethyl-	Ester	0.989058	0.0135036	0.0191036	0.490681	-1.02714	insig
(3R,6R)-2,2,6-Trimethyl-6-vinyltetrahydro-2H-pyran-3-ol	Alcohol	1.02462	0.00892375	0.0164298	2.80942	1.49027	up in BsR
2-hydroxy-BenzAldehyde	Aldehyde	1.05645	0.00226088	0.0125721	0.000329693	-11.5666	down in BsR
(E)-2-Decenal	Aldehyde	1.05053	0.0088335	0.0164298	5.17867	2.37258	up in BsR
Benzeneacetamide	Nitrogen compounds	1.05667	0.00421331	0.0152985	259587	17.9859	up in BsR
Undecanal	Aldehyde	1.05667	0.00547788	0.0157793	745459	19.5078	up in BsR
2-Cyclopenten-1-one, 2-pentyl-	Ketone	1.05174	0.0078342	0.0163075	4.93184	2.30213	up in BsR
(1R,3aS,8aS)-7-Isopropyl-1,4-dimethyl-1,2,3,3a,6,8a-hexahydroazulene	Hydrocarbons	0.92216	0.0390584	0.0452701	0.757112	-0.401422	insig
Acetic acid, nonyl ester	Ester	1.05651	0.00344768	0.014296	308.281	8.2681	up in BsR
1,2-Benzenediol, 4-methyl-	Alcohol	1.03829	0.0186312	0.0237332	5.41154	2.43604	up in BsR
1,2-Ethanediol, monobenzoate	Ester	1.05669	0.00279319	0.0137094	320395	18.2895	up in BsR
BenzenAmine, 2,6-diethyl-	Nitrogen compounds	1.05446	0.0037286	0.0148378	7.44232	2.89575	up in BsR
2-Acetylbenzofuran	Ether	1.05155	0.00601619	0.0157793	5.15396	2.36568	up in BsR
Benzamide	Nitrogen compounds	1.05311	0.0113033	0.0173961	13.6439	3.77018	up in BsR
BenzAldehyde, 4-hydroxy-	Aldehyde	1.05613	0.00392087	0.0149678	74.7885	6.22474	up in BsR
Naphthalene, decahydro-4a-methyl-1-methylene-7-(1-methylethenyl)-, [4aR-(4a.alpha.,7.alpha.,8a.beta.)]-	Hydrocarbons	0.741566	0.130793	0.14298	0.76001	-0.395909	insig
Azulene, 1,2,3,3a,4,5,6,7-octahydro-1,4-dimethyl-7-(1-methylethenyl)-, [1R-(1.alpha.,3a.beta.,4.alpha.,7.beta.)]-	Hydrocarbons	1.05088	0.00927174	0.0164298	4.47778	2.16278	up in BsR
2-Cyclohexen-1-ol, 2-methyl-5-(1-methylethenyl)-, acetate, (1R-cis)-	Ester	1.0555	0.00462861	0.0157084	44.9416	5.48998	up in BsR
5,9-Undecadien-2-one, 6,10-dimethyl-, (E)-	Ketone	1.05662	0.000548069	0.00573089	1.38615e-05	-16.1386	down in BsR
5-Amino-2-methoxyphenol	Phenol	1.05652	0.00582774	0.0157793	2520.5	11.2995	up in BsR
2,4-Decadienal, (E,E)-	Aldehyde	0.936085	0.0671713	0.0754011	1.28217	0.358587	insig
N-Benzylformamide	Nitrogen compounds	1.05585	0.00211469	0.0121091	72.1946	6.17382	up in BsR
3-Cyclohexene-1-carboxAldehyde, 4-(4-methyl-3-pentenyl)-	Aldehyde	1.0075	0.00153158	0.00988846	0.468541	-1.09375	down in BsR
.alpha.-Muurolene	Hydrocarbons	1.05665	0.00717966	0.0163075	1.84211e+06	20.8129	up in BsR
(5-bromopentyl)-Benzene	Hydrocarbons	0.522006	0.333702	0.350078	1.10553	0.144741	insig
Phenol, 3,4,5-trimethoxy-	Phenol	1.05228	0.00272622	0.0135887	296.538	8.21208	up in BsR
4-Acetylanisole	Ketone	0.987057	0.005249	0.0157793	0.70451	-0.505308	insig
3,5-Dimethyldodecane	Hydrocarbons	1.05055	0.0086363	0.0164298	3.63007	1.86	up in BsR
1,3-Benzenediol, 4,5-dimethyl-	Phenol	0.538078	0.367662	0.384865	1.19688	0.25928	insig
Bornyl tiglate	Ester	1.05346	0.00402267	0.0152243	130.413	7.02694	up in BsR
2H-Pyran-2-one, tetrahydro-6-pentyl-	Ester	1.05152	0.010577	0.0168838	6.65451	2.73433	up in BsR
aR-Himachalene	Hydrocarbons	0.638717	0.228473	0.242863	1.19247	0.253948	insig
2-Bromo dodecane	Others	1.05493	0.00404284	0.0152243	17.3433	4.11631	up in BsR
2,6,10-Dodecatrien-1-ol, 3,7,11-trimethyl-, (Z,E)-	Alcohol	1.03535	0.0159858	0.0217515	2.21038	1.14429	up in BsR
1,2,4-Trimethoxybenzene	Hydrocarbons	1.05401	0.0310957	0.03684	0.00732295	-7.09336	down in BsR
1-Tridecene	Hydrocarbons	1.04879	0.0112218	0.0173794	3.84807	1.94413	up in BsR
2(3H)-Furanone, 5-butyldihydro-4-methyl-	Ester	1.05483	0.0047262	0.0157793	8.60027	3.10438	up in BsR
Paroxypropione	Ketone	1.05655	0.00102873	0.00796002	0.000134152	-12.8638	down in BsR
2,5-Furandione, 3-methyl-4-propyl-	Others	1.05528	0.00197855	0.0116059	77.3574	6.27347	up in BsR
Benzoic acid, 2-(dimethylamino)-, methyl ester	Ester	1.04851	0.0041501	0.0152985	3.85394	1.94633	up in BsR
(1R,2R,4S,6S,7S,8S)-8-Isopropyl-1-methyl-3-methylenetricyclo[4.4.0.02,7]decan-4-ol	Alcohol	1.05212	0.0083692	0.0164298	5.2014	2.3789	up in BsR
.alpha.-Maaliene	Hydrocarbons	0.959093	0.0586162	0.0665747	1.45135	0.5374	insig
2-Butanone, 4-(2,6,6-trimethyl-1-cyclohexen-1-yl)-	Ketone	1.05668	0.00514254	0.0157793	3.48692e+06	21.7335	up in BsR
Phenmetrazine	Nitrogen compounds	1.04671	0.0104102	0.0167285	2.71793	1.44251	up in BsR
Butanoic acid, 1,7,7-trimethylbicyclo[2.2.1]hept-2-yl ester, endo-	Ester	1.05667	0.00625855	0.0159291	2.53481e+06	21.2734	up in BsR
Dodecanenitrile	Nitrogen compounds	1.00936	0.00774985	0.0163075	0.624094	-0.680164	insig
(3S,3aR,3bR,4S,7R,7aR)-4-Isopropyl-3,7-dimethyloctahydro-1H-cyclopenta[1,3]cyclopropa[1,2]benzen-3-ol	Alcohol	1.04299	8.55918e-05	0.00211126	0.346972	-1.52711	down in BsR
TetraSulfur compounds, di-2-propenyl	Sulfur compounds	1.05478	0.00711551	0.0163075	15.5741	3.96107	up in BsR
Dauca-4(11),8-diene	Hydrocarbons	1.05528	0.00257813	0.0132629	9.4796	3.24483	up in BsR
Kessane	Ether	0.746269	0.134746	0.147095	0.748464	-0.417995	insig
GrAmine	Nitrogen compounds	0.572191	0.256831	0.271209	0.870906	-0.199412	insig
2-Propenoic Acid, 3-(3-hydroxyphenyl)-	Acid	1.05415	0.00228739	0.0126464	0.219247	-2.18937	down in BsR
3-Cyclohexene-1-methanol, .alpha.,4-dimethyl-.alpha.-(4-methyl-3-pentenyl)-, [R-(R*,R*)]-	Alcohol	1.05655	8.10946e-05	0.00210846	0.000191519	-12.3502	down in BsR
2-Propenoic Acid, 3-(2-hydroxyphenyl)-	Acid	1.00961	0.00850116	0.0164298	0.594562	-0.7501	insig
1H-Indole-3-acetonitrile	Nitrogen compounds	1.05664	0.00271904	0.0135887	2625.08	11.3581	up in BsR
2-Cyclohexen-1-one, 2-hydroxy-3-methyl-6-(1-methylethyl)-	Ketone	1.05526	0.00343298	0.014296	10.0801	3.33344	up in BsR
Ethyl trans-4-decenoate	Ester	0.936652	0.0134203	0.0190699	0.518633	-0.947213	insig
2-Cyclohexen-1-ol, 2-methyl-5-(1-methylethenyl)-, acetate, cis-	Ester	1.056	0.00341315	0.014296	106.017	6.72815	up in BsR
2,6-Octadien-1-ol, 3,7-dimethyl-, acetate, (Z)-	Ester	1.05599	0.00604459	0.0157793	67.9264	6.0859	up in BsR
p-Tolylacetic Acid	Acid	1.05607	0.00437037	0.0154004	50.9065	5.66978	up in BsR
Thieno[2,3-b]thiophene,2-methyl-	Sulfur compounds	1.05455	0.00142807	0.00940962	5.42363	2.43926	up in BsR
Propofol	Phenol	1.04079	6.55309e-05	0.00185414	0.264931	-1.91631	down in BsR
2-Undecanone, 6,10-dimethyl-	Ketone	1.05669	0.00423303	0.0152985	2.96481e+06	21.4995	up in BsR
Propanoic acid, 2-methyl-, 3-phenylpropyl ester	Ester	1.04893	3.717e-05	0.00154634	0.333614	-1.58375	down in BsR
Dodecanal	Aldehyde	1.05669	0.00587163	0.0157793	3.16279e+07	24.9147	up in BsR
2-Propenoic acid, 2-methyl-, 3,3,5-trimethylcyclohexyl ester	Ester	1.05421	0.00527855	0.0157793	8.88538	3.15143	up in BsR
Naphthalene, 1,4-dimethyl-	Hydrocarbons	1.05655	0.000698944	0.00646523	0.000483044	-11.0156	down in BsR
Benzeneethanol, 4-hydroxy-	Alcohol	0.881748	0.0609774	0.0690933	0.78254	-0.353764	insig
(1S,4S,4aR)-1-Isopropyl-4-methyl-7-methylene-1,2,3,4,4a,5,6,7-octahydronaphthalene	Hydrocarbons	1.04713	0.0121831	0.0180621	3.24132	1.69658	up in BsR
Phenol, 4-pentyl-	Phenol	1.04043	0.000201957	0.00346933	0.501416	-0.995921	insig
Dodecane, 2-methyl-6-propyl-	Hydrocarbons	1.04015	0.0267007	0.0320708	5.2958	2.40485	up in BsR
1,3,6,10-Dodecatetraene, 3,7,11-trimethyl-, (Z,E)-	Hydrocarbons	0.999278	0.0245383	0.0297677	1.55983	0.641392	insig
Pentanoic acid, 1-ethenyl-1,5-dimethyl-4-hexenyl ester	Ester	1.04812	0.00912302	0.0164298	2.82266	1.49706	up in BsR
Longifolenaldehyde	Aldehyde	1.05649	0.00108296	0.00818811	0.000174318	-12.486	down in BsR
Dodecane, 1-iodo-	Others	1.05641	0.00114512	0.00828276	0.000755472	-10.3703	down in BsR
Benzophenone	Ketone	1.0513	6.33119e-05	0.00184564	0.147666	-2.75959	down in BsR
1-(1-Adamantyl)-1-phenylethanol	Hydrocarbons	1.05082	0.00373633	0.0148378	36.5994	5.19375	up in BsR
2-Naphthalenemethanol, 1,2,3,4,4a,5,6,7-octahydro-.alpha.,.alpha.,4a,8-tetramethyl-, (2R-cis)-	Alcohol	1.03521	0.000240203	0.00385126	0.372138	-1.42609	down in BsR
Dibutyl phthalate	Ester	1.01033	0.0103529	0.0167285	2.54402	1.34711	up in BsR
Bicyclo[4.4.0]dec-1-ene, 2-isopropyl-5-methyl-9-methylene-	Hydrocarbons	1.05265	0.00771737	0.0163075	5.43018	2.441	up in BsR
2,6-Octadienoic acid, 3,7-dimethyl-, methyl ester	Ester	1.05662	0.00706236	0.0163075	119258	16.8637	up in BsR
Iso-3-thujyl acetate	Ester	1.05661	0.00688405	0.0161191	95798.2	16.5477	up in BsR
4-Methylhexyl 3-methylbutanoate	Ester	1.05626	0.00521862	0.0157793	226.44	7.82299	up in BsR
2-Methoxy-4-vinylphenol	Hydrocarbons	1.05671	0.00144216	0.00943779	138240	17.0768	up in BsR
L-Proline, 1-acetyl-	Acid	1.05258	0.00839688	0.0164298	5.36932	2.42474	up in BsR
Acetamide, N-phenyl-	Nitrogen compounds	1.05619	0.00547595	0.0157793	116.903	6.86917	up in BsR
Piperitenone oxide	Ketone	1.05565	0.00309708	0.0141203	10.2539	3.35811	up in BsR
Nonanoic acid, 9-oxo-, methyl ester	Ester	1.05077	0.0142056	0.0197769	9.71018	3.2795	up in BsR
2-Acetoxyacetophenone	Ketone	1.05011	1.52567e-05	0.000815387	0.348252	-1.5218	down in BsR
1-Penten-3-one, 4-methyl-1-(1-piperidinyl)-	Nitrogen compounds	1.05301	0.00610439	0.0157793	841.832	9.71739	up in BsR
2-bromo-4-methoxy-Phenol	Phenol	1.05654	0.00109799	0.00818811	0.000703008	-10.4742	down in BsR
Butanedioic acid, bis(2-methylpropyl) ester	Ester	1.05666	0.00660816	0.0161191	2.63522e+06	21.3295	up in BsR
BenzeneacetAldehyde, .alpha.-methyl-4-(2-methylpropyl)-	Aldehyde	1.0479	0.00113582	0.0082777	0.388499	-1.36402	down in BsR
(4R,4aS,6S)-4,4a-Dimethyl-6-(prop-1-en-2-yl)-1,2,3,4,4a,5,6,7-octahydronaphthalene	Hydrocarbons	1.04921	0.0122304	0.0180908	4.80001	2.26304	up in BsR
N,N-Dimethyl-1,2,3-trithian-5-Amine	Sulfur compounds	0.266458	0.625523	0.638803	0.955714	-0.0653493	insig
β-Ionone	Ketone	1.05664	0.0052706	0.0157793	56957.2	15.7976	up in BsR
E-2-Hexenyl benzoate	Ester	1.05215	0.00832713	0.0164298	5.76106	2.52633	up in BsR
.beta.-Oplopenone	Ketone	1.02983	0.000932386	0.00776721	2.31952	1.21383	up in BsR
(3R,3aR,7S,8aS)-3,6,8,8-Tetramethyl-4,7,8,8a-tetrahydro-1H-3a,7-methanoazulen-2(3H)-one	Ketone	1.02406	0.00846994	0.0164298	3.0408	1.60445	up in BsR
Lavandulyl caproate	Ester	1.05458	6.38698e-07	0.000234806	0.116447	-3.10225	down in BsR
Benzyl Benzoate	Ester	0.710545	0.159524	0.172429	0.875017	-0.192618	insig
Benzeneacetic Acid, .alpha.-cyclopentyl-	Acid	1.05163	5.7681e-06	0.000554891	0.258362	-1.95253	down in BsR
Benzeneacetic acid, phenylmethyl ester	Ester	1.04715	0.00412945	0.0152985	50.6246	5.66177	up in BsR
Naphthalene, 2-methyl-	Hydrocarbons	1.05371	0.00377638	0.0148378	5.09483	2.34903	up in BsR
2-Octyl methylphosphonofluoridate	Ester	1.05668	0.00319056	0.014219	96910.9	16.5644	up in BsR
2-Propen-1-ol, 3-phenyl-	Alcohol	1.05648	0.00681943	0.0161191	3793.06	11.8891	up in BsR
4H-Pyran-4-one, 5-hydroxy-2-(hydroxymethyl)-	Ketone	1.05038	5.32614e-05	0.00184564	0.300948	-1.73241	down in BsR
TriSulfur compounds, dipropyl	Sulfur compounds	1.05655	0.00635693	0.0159291	5819.42	12.5067	up in BsR
1-Pentanone, 1-(1H-imidazol-4-yl)-	Nitrogen compounds	1.05637	0.00032902	0.00434223	0.00250114	-8.6432	down in BsR
Benzoic Acid, 2,3-dihydroxy-	Acid	1.0123	0.0179463	0.0231116	1.66573	0.736154	insig
Benzoic acid, 2-(methylamino)-, methyl ester	Ester	1.05557	0.00593034	0.0157793	30.4388	4.92784	up in BsR
Butanoic acid, 1-methyloctyl ester	Ester	1.05418	0.00607838	0.0157793	387.856	8.59938	up in BsR
(-)-.beta.-Bourbonene	Hydrocarbons	1.05522	0.00571804	0.0157793	20.0365	4.32456	up in BsR
2,6,10-Trimethyltridecane	Hydrocarbons	1.05656	0.000192738	0.00343074	0.000303776	-11.6847	down in BsR
(E)-.beta.-Famesene	Hydrocarbons	1.0383	0.0168862	0.0225618	2.51442	1.33023	up in BsR
Naphthalene, 1,2-dihydro-4,5,7-trimethyl-	Hydrocarbons	1.01576	0.0069833	0.01628	0.465412	-1.10342	down in BsR
(6,6-dimethyl-2-bicyclo[3.1.1]hept-2-enyl)methyl 2-methylpropanoate	Ester	1.0396	0.000146577	0.00301439	0.338274	-1.56373	down in BsR
2H-Pyran-2-one, 5,6-dihydro-6-pentyl-	Ester	1.05212	0.0111329	0.0173299	8.53917	3.0941	up in BsR
9-Oxononanoic Acid	Acid	1.05664	0.00642713	0.0159765	303919	18.2133	up in BsR
1,3-Cyclohexadiene, 5-(1,5-dimethyl-4-hexenyl)-2-methyl-, [S-(R*,S*)]-	Hydrocarbons	1.05665	0.00670765	0.0161191	990723	19.9181	up in BsR
4H-Inden-4-one, 1,2,3,5,6,7-hexahydro-1,1,2,3,3-pentamethyl-	Ketone	1.04852	0.0116139	0.0176502	3.57861	1.8394	up in BsR
(1S,2E,6E,10R)-3,7,11,11-Tetramethylbicyclo[8.1.0]undeca-2,6-diene	Hydrocarbons	1.03962	0.020263	0.0253156	3.12226	1.64259	up in BsR
Butanoic acid, 3,7-dimethyl-2,6-octadienyl ester, (E)-	Ester	1.05204	0.0107376	0.0170175	7.64854	2.93518	up in BsR
(1aR,1bS,2aS,5S,5aS,7aS)-2,2,5,7a-Tetramethyldecahydrocyclopenta[2',3']cyclobuta[1',2':3,4]benzo[1,2-b]oxirene	Ether	1.05383	0.00126224	0.00868868	0.00928652	-6.75065	down in BsR
N-Benzyloxy-2-carbomethoxyaziridine	Nitrogen compounds	1.05558	0.00100376	0.00792989	0.00912157	-6.7765	down in BsR
Benzeneacetic Acid, 4-hydroxy-	Acid	1.0555	0.00117414	0.0083053	0.00797897	-6.96958	down in BsR
Benzene, 1-(1,5-dimethyl-4-hexenyl)-4-methyl-	Hydrocarbons	1.03093	0.0010941	0.00818811	0.382303	-1.38721	down in BsR
1-((1S,3aR,4S,7R,7aR)-3a,7a-Dimethyloctahydro-1H-4,7-methanoinden-1-yl)ethanone	Ketone	1.05321	0.00605546	0.0157793	4.94306	2.3054	up in BsR
Hexadecane	Hydrocarbons	0.987587	0.00508821	0.0157793	1.7288	0.789774	insig
9-Dodecen-1-ol, acetate, (E)-	Ester	1.05316	0.00486049	0.0157793	6.48102	2.69622	up in BsR
5-Azulenemethanol, 1,2,3,4,5,6,7,8-octahydro-.alpha.,.alpha.,3,8-tetramethyl-, acetate, [3S-(3.alpha.,5.alpha.,8.alpha.)]-	Ester	1.04982	0.000115432	0.00270842	0.170995	-2.54798	down in BsR
4-Isopropylcyclohexa-1,3-dienecarbAldehyde	Aldehyde	1.05459	0.00574073	0.0157793	9.53658	3.25347	up in BsR
Butanoic acid, 1-ethenylhexyl ester	Ester	1.05665	0.00572598	0.0157793	194708	17.571	up in BsR
p-Menthane-3,8-diol, cis-1,3,trans-1,4-	Alcohol	1.04925	0.00974138	0.0164407	3.52987	1.81961	up in BsR
3-Methoxy-5-methylphenol	Phenol	1.05661	0.000624421	0.00605638	5.20575e-05	-14.2295	down in BsR
Phenylacetic acid propyl ester	Ester	1.05613	0.0053094	0.0157793	99.1367	6.63135	up in BsR
1,2,4-Methenoazulene, decahydro-1,5,5,8a-tetramethyl-, [1S-(1.alpha.,2.alpha.,3a.beta.,4.alpha.,8a.beta.,9R*)]-	Hydrocarbons	1.0123	0.0179463	0.0231116	1.66573	0.736154	insig
1-Pentanone, 1-phenyl-	Ketone	1.0123	0.0179463	0.0231116	1.66573	0.736154	insig
p-Hydroxyphenyl methyl carbinol	Alcohol	1.05638	0.00285956	0.0137929	0.00257703	-8.60008	down in BsR
Orcinol	Phenol	1.0485	0.0087154	0.0164298	3.10211	1.63325	up in BsR
Niacinamide	Nitrogen compounds	1.05644	0.00288622	0.0137929	0.000112204	-13.1216	down in BsR
Ethyl mandelate	Ester	0.973594	0.0139724	0.0195325	0.479138	-1.06149	insig
1H-3a,7-Methanoazulene, octahydro-3,8,8-trimethyl-6-methylene-, [3R-(3.alpha.,3a.beta.,7.beta.,8a.alpha.)]-	Hydrocarbons	1.0498	1.24784e-05	0.000706131	0.303385	-1.72078	down in BsR
Quinoxaline, 2,3-dimethyl-	Nitrogen compounds	0.810237	0.105433	0.116583	0.802411	-0.317586	insig
Butanoic acid, 3-methyl-, 1-ethenyl-1,5-dimethyl-4-hexenyl ester	Ester	0.973631	0.0119455	0.0179812	0.620893	-0.687584	insig
Hordenine	Nitrogen compounds	1.0123	0.0179463	0.0231116	1.66573	0.736154	insig
Dodecanoic acid, methyl ester	Ester	1.05583	0.00499557	0.0157793	42.4248	5.40684	up in BsR
Cyclohexanol, 3-ethenyl-3-methyl-2-(1-methylethenyl)-6-(1-methylethyl)-, [1R-(1.alpha.,2.alpha.,3.beta.,6.alpha.)]-	Alcohol	0.83154	0.0724258	0.0812046	0.695259	-0.524377	insig
Benzene, 1,2-diethyl-3,4,5,6-tetramethyl-	Hydrocarbons	1.05382	9.76324e-07	0.000234806	0.197154	-2.3426	down in BsR
2-Furanmethanol, tetrahydro-.alpha.,.alpha.,5-trimethyl-5-(4-methyl-3-cyclohexen-1-yl)-, [2S-[2.alpha.,5.beta.(R*)]]-	Alcohol	1.05609	0.000427558	0.0050611	0.274227	-1.86656	down in BsR
2,6,10-Dodecatrienal, 3,7,11-trimethyl-	Aldehyde	1.05638	0.000300304	0.0042695	0.161478	-2.63059	down in BsR
Decane, 2,3,5-trimethyl-	Hydrocarbons	1.05375	0.00580518	0.0157793	13751.6	13.7473	up in BsR
1-Decanol	Alcohol	1.05574	0.0100207	0.0166492	180.162	7.49315	up in BsR
Butyramide, 2-cyano-2-ethyl-	Nitrogen compounds	1.05063	0.00958878	0.0164407	4.62856	2.21056	up in BsR
Tridecane, 4,8-dimethyl-	Hydrocarbons	1.03236	0.0211285	0.0260919	2.09395	1.06622	up in BsR
Hexanoic acid, 3-hexenyl ester	Ester	1.05656	0.000503934	0.00538649	9.95063e-05	-13.2949	down in BsR
2-Butanone, 4-(2,6,6-trimethyl-1,3-cyclohexadien-1-yl)-	Ketone	1.05211	3.87789e-06	0.000466316	0.160669	-2.63783	down in BsR
1-Pentanone, 1-(4-methylphenyl)-	Ketone	0.881444	0.0616511	0.0697584	0.769314	-0.378355	insig
6-Methyl-6-(5-methylfuran-2-yl)heptan-2-one	Ketone	1.05641	0.00304207	0.0139356	0.000147756	-12.7245	down in BsR
2H-Indol-2-one, 1,3-dihydro-	Nitrogen compounds	0.769633	0.10454	0.115728	0.853104	-0.229207	insig
2-Tridecanone	Ketone	1.05132	0.0177407	0.0231116	17.0025	4.08768	up in BsR
1-Propanone, 1-(4-methoxyphenyl)-	Ketone	1.03957	0.000324732	0.00434223	0.381872	-1.38884	down in BsR
2-Buten-1-ol, 2-ethyl-4-(2,2,3-trimethyl-3-cyclopenten-1-yl)-	Alcohol	1.04916	0.00126447	0.00868868	0.243614	-2.03733	down in BsR
6-Methyl-2-(4-methylcyclohex-3-en-1-yl)hepta-1,5-dien-4-ol	Alcohol	1.05666	0.00252999	0.0131886	9074.53	13.1476	up in BsR
(3S,3aR,6R,8aS)-3,7,7-Trimethyl-8-methylenehexahydro-1H-3a,6-methanoazulen-2(3H)-one	Ketone	1.05414	0.000153906	0.00302159	0.0649718	-3.94404	down in BsR
2-Propenoic acid, 3-phenyl-, ethyl ester, (E)-	Ester	1.05513	5.21667e-07	0.000234806	0.150627	-2.73094	down in BsR
6,8-Nonadien-2-one, 8-methyl-5-(1-methylethyl)-, (E)-	Ketone	1.0123	0.0179463	0.0231116	1.66573	0.736154	insig
Geranyl formate	Ester	1.0537	0.0071484	0.0163075	7.33277	2.87436	up in BsR
5-Decen-1-ol, acetate, (E)-	Ester	1.0403	0.0103284	0.0167285	17.6467	4.14132	up in BsR
Hexanoic acid, 1-methylhexyl ester	Ester	1.05376	0.00678395	0.0161191	709.56	9.47078	up in BsR
Acetic Acid, phenoxy-	Acid	1.04814	0.0120854	0.0179972	3.56711	1.83475	up in BsR
Butanoic acid, octyl ester	Ester	1.02857	0.0255927	0.030891	3.16535	1.66237	up in BsR
3-Hexanone, 1-phenyl-	Ketone	0.997952	0.0092955	0.0164298	0.53464	-0.903361	insig
Pyridine, 3-(3,4-dihydro-2H-pyrrol-5-yl)-	Nitrogen compounds	1.0444	5.43776e-05	0.00184564	0.283417	-1.819	down in BsR
Acetophenone, 4'-hydroxy-	Ketone	1.03834	0.0189399	0.023974	2.56759	1.36042	up in BsR
(2E)-2-(Acetylhydrazono)propanoic acid	Acid	1.05666	0.00552878	0.0157793	421441	18.685	up in BsR
Epizonarene	Hydrocarbons	1.04403	0.0134715	0.0190897	5.38873	2.42995	up in BsR
.beta.-Guaiene	Hydrocarbons	1.053	0.00953099	0.0164298	8.34273	3.06052	up in BsR
Benzyl tiglate	Ester	1.05666	0.00723035	0.0163075	2.41851e+06	21.2057	up in BsR
Naphthalene, 1,2,3,5,6,8a-hexahydro-4,7-dimethyl-1-(1-methylethyl)-, (1S-cis)-	Hydrocarbons	1.0462	0.00952632	0.0164298	4.02648	2.00952	up in BsR
Carotol	Alcohol	0.755672	0.107842	0.118972	0.851241	-0.23236	insig
Naphthalene, 1-nitro-	Hydrocarbons	1.05565	0.00254792	0.0131886	16.8043	4.07076	up in BsR
8-Isopropyl-1-methyltricyclo[4.4.0.02,7]dec-3-ene-3-carbAldehyde	Aldehyde	1.05123	0.000150406	0.00301439	0.244615	-2.03141	down in BsR
Heptanoic acid, anhydride	Others	1.05097	0.00433678	0.0153382	4.35281	2.12195	up in BsR
(-)-Bornyl acetate	Ester	1.05192	0.0078224	0.0163075	4.78092	2.25729	up in BsR
2-Undecanone	Ketone	1.00386	0.0362766	0.0423007	1.75136	0.808472	insig
6-Nonen-1-ol, acetate, (Z)-	Ester	1.05616	0.00390625	0.0149678	60.0172	5.9073	up in BsR
Cyclohexane, 1-ethenyl-1-methyl-2,4-bis(1-methylethenyl)-, (1.alpha.,2.beta.,4.beta.)-	Hydrocarbons	1.05568	0.00506187	0.0157793	57.9254	5.85613	up in BsR
Benzeneacetic acid, 2-methylpropyl ester	Ester	1.04632	0.00920761	0.0164298	2.45166	1.29376	up in BsR
2-Dodecanone	Ketone	1.03545	0.0124311	0.0181743	2.83713	1.50443	up in BsR
Propanoic acid, 2-methyl-, 2-phenylethyl ester	Ester	1.05667	0.00290748	0.0137929	21740.3	14.4081	up in BsR
Mexiletine	Nitrogen compounds	0.861637	0.0520937	0.0592366	2.06624	1.04701	insig
Cyclohexanone, 2-(1-mercapto-1-methylethyl)-5-methyl-	Ketone	1.05647	0.00100566	0.00792989	0.000281463	-11.7948	down in BsR
(1R,1aR,2aS,5R,6R,6aS,7aS)-1,6,6a-trimethyldecahydro-1,2a-methanocyclopropa[b]naphthalen-5-ol	Alcohol	1.05668	0.00327658	0.0142837	76958.1	16.2318	up in BsR
trans-.alpha.-Bergamotene	Hydrocarbons	1.05668	0.00360067	0.014788	516559	18.9786	up in BsR
2,2'-Isopropylidenebis(5-methylfuran)	Ether	1.03044	0.0227255	0.0276383	2.03217	1.02302	up in BsR
Pentyl octanoate	Ester	1.04143	0.0276069	0.0329911	5.52465	2.46588	up in BsR
Naphthalene, 1,8-dimethyl-	Hydrocarbons	1.05178	0.0130657	0.0187042	9.86449	3.30225	up in BsR
Undecylenic Acid	Acid	0.523512	0.337694	0.35388	1.16451	0.219718	insig
Germacrene D	Hydrocarbons	0.860049	0.0974978	0.108181	1.26461	0.338696	insig
.alpha.-Farnesene	Hydrocarbons	1.0531	0.00817037	0.0164298	7.31174	2.87021	up in BsR
1,4-Methanoazulen-9-ol, decahydro-1,5,5,8a-tetramethyl-, [1R-(1.alpha.,3a.beta.,4.alpha.,8a.beta.,9S*)]-	Alcohol	1.05644	0.00072851	0.00659829	0.000662702	-10.5594	down in BsR
1H-3a,7-Methanoazulen-5-ol, octahydro-3,8,8-trimethyl-6-methylene-	Alcohol	1.05569	0.0035699	0.0147392	14.6731	3.8751	up in BsR
Dibenzo-p-dioxin	Ether	1.05194	0.00339868	0.014296	163.37	7.352	up in BsR
Khusimyl methyl ether	Hydrocarbons	1.04221	0.0138025	0.019384	2.75434	1.4617	up in BsR
Acetic acid, (1,2,3,4,5,6,7,8-octahydro-3,8,8-trimethylnaphth-2-yl)methyl ester	Ester	1.0461	0.0183541	0.0235167	12.8817	3.68725	up in BsR
Heptadecane, 2-methyl-	Hydrocarbons	0.290811	0.603252	0.617371	0.944669	-0.0821196	insig
3-Cyclohexene-1-methanethiol, .alpha.,.alpha.,4-trimethyl-	Sulfur compounds	1.05539	0.00217049	0.0122824	5.23986	2.38953	up in BsR
TRANS-ANETHOLE	Hydrocarbons	1.04357	0.00262144	0.013414	9.82935	3.2971	up in BsR
4-Decenoic acid, methyl ester, Z-	Ester	1.05482	0.00539414	0.0157793	18.5209	4.21108	up in BsR
p-Mentha-1,8-dien-7-ol	Alcohol	1.05091	0.00722594	0.0163075	5.84453	2.54709	up in BsR
Benzenemethanol, .alpha.-methyl-.alpha.-(1-methyl-2-propenyl)-	Alcohol	1.04983	0.00600802	0.0157793	26.0582	4.70367	up in BsR
Cyclohexene, 4-ethenyl-4-methyl-3-(1-methylethenyl)-1-(1-methylethyl)-, (3R-trans)-	Hydrocarbons	1.05633	0.00377378	0.0148378	118.266	6.88589	up in BsR
3H-3a,7-Methanoazulene, 2,4,5,6,7,8-hexahydro-1,4,9,9-tetramethyl-, [3aR-(3a.alpha.,4.beta.,7.alpha.)]-	Hydrocarbons	1.05503	0.0048453	0.0157793	11.6561	3.54302	up in BsR
Tetradecane	Hydrocarbons	0.958842	0.0193008	0.024271	1.47038	0.556193	insig
Petasitene	Hydrocarbons	1.05566	0.0365465	0.0425638	3975.44	11.9569	up in BsR
Naphthalene, 1,2,3,4-tetrahydro-1,4,6-trimethyl-	Hydrocarbons	1.05669	0.00136043	0.00921641	7730.99	12.9164	up in BsR
Cyclohexanepropanoic Acid, 2-propenyl ester	Ester	1.05671	0.00179795	0.010947	462363	18.8187	up in BsR
Naphthalene, decahydro-1,6-bis(methylene)-4-(1-methylethyl)-, (4.alpha.,4a.alpha.,8a.alpha.)-	Hydrocarbons	1.03726	0.0163958	0.0220598	2.25113	1.17065	up in BsR
1-Cyclohexene-1-carboxylic acid, 4-(1-methylethenyl)-	Acid	1.05635	0.00658994	0.0161191	522.285	9.02869	up in BsR
Tridecanal	Aldehyde	0.835683	0.139385	0.151512	1.3135	0.393413	insig
(Z)-1-Methyl-4-(6-methylhept-5-en-2-ylidene)cyclohex-1-ene	Hydrocarbons	1.03349	0.000411833	0.00501498	0.424075	-1.23761	down in BsR
1-Dodecanol	Alcohol	1.05667	0.00633265	0.0159291	8.7081e+06	23.0539	up in BsR
8-Dodecen-1-ol, acetate, (Z)-	Ester	1.05625	0.00430567	0.0152985	135.914	7.08655	up in BsR
Tetradecanal	Aldehyde	1.05375	0.00516705	0.0157793	150.631	7.23487	up in BsR
Naphthalene, 2,6-dimethyl-	Hydrocarbons	1.05538	0.00558735	0.0157793	534.289	9.06148	up in BsR
1-Heptadecene	Hydrocarbons	1.03379	0.000192985	0.00343074	0.167086	-2.58134	down in BsR
Squamulosone	Ketone	0.929488	0.0483288	0.0552822	1.24719	0.318681	insig
Adenine	Nitrogen compounds	1.05316	0.0046401	0.0157084	12.3456	3.62592	up in BsR
Furan, 2-(1,2-diethoxyethyl)-	Ether	1.05568	0.00803687	0.0164298	109.581	6.77585	up in BsR
1H-Cyclopenta[1,3]cyclopropa[1,2]benzene, octahydro-7-methyl-3-methylene-4-(1-methylethyl)-, [3aS-(3a.alpha.,3b.beta.,4.beta.,7.alpha.,7aS*)]-	Hydrocarbons	1.05494	0.00377886	0.0148378	8.73693	3.12713	up in BsR
1-Cyclohexene-1-carboxaldehyde, 4-(1-methylethyl)-	Aldehyde	1.05491	0.00342402	0.014296	8.82551	3.14168	up in BsR
Benzene, (2-nitroethyl)-	Hydrocarbons	1.05591	0.000277849	0.00411216	0.0131324	-6.25073	down in BsR
4-Pyridinecarboxamide	Nitrogen compounds	1.04316	0.000273497	0.00411216	0.548184	-0.867267	insig
Thiophene, 2-butyl-5-ethyl-	Sulfur compounds	1.05358	0.000568145	0.00587694	0.0147817	-6.08005	down in BsR
Ethanone, 1-(3-hydroxyphenyl)-	Ketone	1.00199	0.00499637	0.0157793	0.652878	-0.615114	insig
Picolinamide	Nitrogen compounds	1.055	0.00581762	0.0157793	14.1021	3.81783	up in BsR
Dodecane, 3-methyl-	Hydrocarbons	1.05532	0.0102446	0.0167285	50.977	5.67178	up in BsR
1-Cyclohexene-1-carboxAldehyde, 4-(1-methylethenyl)-	Aldehyde	1.05576	0.0110625	0.0172481	161.644	7.33667	up in BsR
Phenol, 2-(1,1-dimethylethyl)-	Phenol	1.05643	0.00247951	0.0130344	0.00104891	-9.8969	down in BsR
Undecanol-5	Alcohol	1.04899	0.0113242	0.0173961	4.07244	2.02589	up in BsR
6-Undecanol	Alcohol	1.05601	0.00586063	0.0157793	187.175	7.54824	up in BsR
1,4-BenzenedicarboxAldehyde	Aldehyde	1.03752	0.0125324	0.0182117	1.98596	0.989834	insig
2,4-Dimethyldodecane	Hydrocarbons	1.05581	0.00266775	0.0135787	237.436	7.8914	up in BsR
Dodecane, 4,6-dimethyl-	Hydrocarbons	1.03458	0.000958395	0.00788013	0.485476	-1.04253	down in BsR
Tricyclo[2.2.1.0(2,6)]heptane-3-methanol, 2,3-dimethyl-	Alcohol	1.05283	0.00559281	0.0157793	5.08364	2.34586	up in BsR
4,4'-Bitriazolyl	Nitrogen compounds	1.05303	0.00507917	0.0157793	5.14933	2.36439	up in BsR
Hexanoic acid, pentyl ester	Ester	1.05662	0.000121832	0.00278266	2.86927e-05	-15.089	down in BsR
1H-Inden-1-one, 2,3-dihydro-	Ketone	1.05143	0.00809754	0.0164298	4.18558	2.06543	up in BsR
p-Tolyl isobutyrate	Ester	1.05238	0.00677583	0.0161191	4.94395	2.30566	up in BsR
3,7,7-Trimethylbicyclo[4.1.0]hept-3-ene-2,5-dione	Ketone	1.05662	0.00119473	0.0083893	3.98651e-05	-14.6145	down in BsR
BenzAldehyde diethylacetal	Aldehyde	1.05381	0.00111854	0.00827721	5.39923	2.43275	up in BsR
Phenol, 2-methyl-5-(1-methylethyl)-	Phenol	1.05662	0.00551343	0.0157793	42092.8	15.3613	up in BsR
cis-.beta.-Farnesene	Hydrocarbons	0.656398	0.211887	0.226989	0.870257	-0.200486	insig
Tridecane	Hydrocarbons	1.05342	0.00764964	0.0163075	7.1458	2.8371	up in BsR
1,3-Cyclopentanedione, 2-acetyl-4-methyl-	Ketone	1.05536	0.000511427	0.00540651	8.90058	3.1539	up in BsR
Ketone, methyl 2,4,5-trimethylpyrrol-3-yl	Nitrogen compounds	1.05425	0.00425731	0.0152985	7.26454	2.86087	up in BsR
Propanoic acid, 2-methyl-, phenylmethyl ester	Ester	1.05613	0.0055407	0.0157793	104.88	6.7126	up in BsR
Ethanone, 1-(2-aminophenyl)-	Ketone	1.05656	0.0050018	0.0157793	2347.11	11.1967	up in BsR
Benzene, (1-nitropropyl)-	Hydrocarbons	1.05664	0.00430965	0.0152985	22507.6	14.4581	up in BsR
2(1H)-Naphthalenone, 3,4,5,6,7,8-hexahydro-	Ketone	1.05431	0.00286881	0.0137929	60.3693	5.91574	up in BsR
6-Octenoic Acid, 3,7-dimethyl-	Acid	1.05619	0.00564781	0.0157793	155.138	7.27741	up in BsR
p-Isopropoxyaniline	Nitrogen compounds	1.05587	0.000764931	0.00668967	0.0251477	-5.31343	down in BsR
(1Alpha,3beta,4beta)-p-menthane-3,8-diol	Alcohol	1.05664	0.00735518	0.0163075	440925	18.7502	up in BsR
Hexanoic acid, cyclopentyl ester	Ester	0.958252	0.0472444	0.0541706	1.41175	0.497486	insig
1,4-Cyclohexadiene-1-methanol, 4-(1-methylethyl)-	Alcohol	1.05574	0.00577393	0.0157793	144.628	7.17621	up in BsR
(1R,3aS,8aS)-1,4,4,6-Tetramethyl-1,2,3,3a,4,5,7,8-octahydrocyclopenta[c]pentalene	Hydrocarbons	0.961843	0.0410129	0.0474782	1.31541	0.395508	insig
1,4-Methano-1H-indene, octahydro-4-methyl-8-methylene-7-(1-methylethyl)-, [1S-(1.alpha.,3a.beta.,4.alpha.,7.alpha.,7a.beta.)]-	Hydrocarbons	1.05399	0.00671565	0.0161191	166.638	7.38057	up in BsR
Naphthalene, 1,2,3,4-tetrahydro-2,6-dimethyl-	Hydrocarbons	1.05458	0.000455763	0.00509819	0.0106766	-6.5494	down in BsR
Cyclopropanecarboxylic Acid, 2,2-dimethyl-3-(2-methyl-1-propenyl)-, (1R-trans)-	Acid	0.971822	0.0489311	0.0559046	1.55423	0.636201	insig
Neric Acid	Acid	0.991774	0.0379882	0.0440828	1.5244	0.608242	insig
Ethyl cyclohexanepropionate	Ester	1.05129	0.000488675	0.00528209	0.0729216	-3.77751	down in BsR
.alpha.-Cubebene	Hydrocarbons	1.04294	0.0103603	0.0167285	2.44336	1.28887	up in BsR
Benzenepropanoic acid, ethyl ester	Ester	1.01913	0.00507075	0.0157793	1.61969	0.695719	insig
.alpha.-Terpinyl acetate	Ester	0.977343	0.0096571	0.0164407	1.69685	0.762857	insig
Geranic acid	Acid	1.05665	0.00628515	0.0159291	369219	18.4941	up in BsR
2-Undecenal, E-	Aldehyde	1.055	0.00685517	0.0161191	18.606	4.2177	up in BsR
Benzene, 1-methoxy-2-nitro-	Hydrocarbons	1.05565	0.00591183	0.0157793	35.7779	5.161	up in BsR
Furfuryl hexanoate	Ester	1.05405	0.00656112	0.0161191	9.04383	3.17693	up in BsR
1-Oxaspiro[4.5]dec-6-ene, 2,6,10,10-tetramethyl-	Hydrocarbons	1.05609	0.00339529	0.014296	34.8813	5.12438	up in BsR
4-Methoxyformanilide	Nitrogen compounds	1.05567	0.00399036	0.0151728	32.384	5.01721	up in BsR
1-Undecanol	Alcohol	1.05654	0.000329504	0.00434223	0.000161804	-12.5935	down in BsR
Benzoic acid, 4-amino-, methyl ester	Ester	1.0123	0.0179463	0.0231116	1.66573	0.736154	insig
2-Octenal, 2-butyl-	Alcohol	1.05658	0.000306233	0.0042695	4.47015e-05	-14.4493	down in BsR
1H-Cycloprop[e]azulene, decahydro-1,1,4,7-tetramethyl-, [1aR-(1a.alpha.,4.beta.,4a.beta.,7.beta.,7a.beta.,7b.alpha.)]-	Hydrocarbons	1.05653	0.000334804	0.00435245	0.000194913	-12.3249	down in BsR
Propanoic acid, 2-methyl-, 3-hydroxy-2,2,4-trimethylpentyl ester	Ester	1.05659	0.00041758	0.0050214	4.54113e-05	-14.4266	down in BsR
Biphenyl	Hydrocarbons	1.04849	0.00206573	0.0119713	1.75042	0.8077	insig
Geranyl acetate	Ester	1.05629	0.00560576	0.0157793	211.104	7.72181	up in BsR
2-Nitrophenyl acetate	Ester	1.05565	3.50936e-05	0.00153455	0.0116154	-6.42781	down in BsR
1-Butanone, 2-hydroxy-1-phenyl-	Ketone	1.0279	0.0162213	0.0219787	1.61214	0.688975	insig
2H-2,4a-Methanonaphthalene, 1,3,4,5,6,7-hexahydro-1,1,5,5-tetramethyl-, (2S)-	Hydrocarbons	1.04251	0.00700617	0.01628	2.28549	1.1925	up in BsR
(1S,5S)-2-Methyl-5-((R)-6-methylhept-5-en-2-yl)bicyclo[3.1.0]hex-2-ene	Hydrocarbons	1.04255	0.000188413	0.00343074	0.540891	-0.886589	insig
Nitroguanidine	Nitrogen compounds	0.615809	0.222638	0.237185	0.880224	-0.184058	insig
Benzenemethanol, 4-methyl-.alpha.-(1-methyl-2-propenyl)-, (R*,R*)-	Alcohol	1.05001	0.00591769	0.0157793	2.66063	1.41177	up in BsR
2-Buten-1-one, 1-(2,6,6-trimethyl-2-cyclohexen-1-yl)-, (E)-	Ketone	0.224198	0.638424	0.650598	1.05897	0.0826551	insig
2,6-dihydroxy-Benzoic Acid	Acid	1.05389	0.00164516	0.0104811	97.4898	6.60718	up in BsR
beta-Elemen	Hydrocarbons	1.05485	0.00361247	0.014788	9.10488	3.18664	up in BsR
Decanoic acid, ethyl ester	Ester	1.03035	0.0119498	0.0179812	2.59786	1.37732	up in BsR
1H-Cyclopropa[a]naphthalene, 1a,2,3,3a,4,5,6,7b-octahydro-1,1,3a,7-tetramethyl-, [1aR-(1a.alpha.,3a.alpha.,7b.alpha.)]-	Hydrocarbons	1.05582	0.0031658	0.014219	14.8025	3.88776	up in BsR
1-ButanAmine, N-(2-pyridinylmethylene)-	Nitrogen compounds	1.05637	0.00236279	0.0127697	47.4828	5.56933	up in BsR
1H-3a,7-Methanoazulene, 2,3,4,7,8,8a-hexahydro-3,6,8,8-tetramethyl-, [3R-(3.alpha.,3a.beta.,7.beta.,8a.alpha.)]-	Hydrocarbons	1.04941	6.07448e-05	0.00184564	0.382859	-1.38512	down in BsR
Benzene, 1,4-dimethyl-2,5-bis(1-methylethyl)-	Hydrocarbons	1.04745	0.00682219	0.0161191	2.56413	1.35847	up in BsR
Bicyclo[5.2.0]nonane, 2-methylene-4,8,8-trimethyl-4-vinyl-	Hydrocarbons	1.05253	1.22547e-05	0.000706131	0.306829	-1.70449	down in BsR
Methyleugenol	Phenol	1.03959	0.000975625	0.00790887	73.3633	6.19699	up in BsR
Benzene, 1,2,3-trimethoxy-5-methyl-	Hydrocarbons	1.05461	0.00409909	0.0152842	11.4806	3.52113	up in BsR
Acetic acid, decyl ester	Ester	1.05509	0.00636216	0.0159291	534.672	9.06251	up in BsR
4a(2H)-Naphthalenol, octahydro-4,8a-dimethyl-,(4.alpha.,4a.alpha.,8a.beta.)-	Hydrocarbons	1.0559	0.000232691	0.00379405	0.0434594	-4.52419	down in BsR
Benzo[b]thiophene, 2-ethyl-	Sulfur compounds	1.04949	0.000196144	0.00343074	0.431942	-1.21109	down in BsR
[1aR-(1a.alpha.,4.alpha.,4a.beta.,7b.alpha.)]-1a,2,3,4,4a,5,6,7b-octahydro-1,1,4,7-tetramethyl-1H-Cycloprop[e]azulene	Hydrocarbons	1.04149	0.000191797	0.00343074	0.418898	-1.25533	down in BsR
1R,4R,7R,11R-1,3,4,7-Tetramethyltricyclo[5.3.1.0(4,11)]undec-2-ene	Hydrocarbons	1.05371	8.01745e-06	0.000593291	0.199648	-2.32447	down in BsR
Octanoic acid, 2-pentyl ester	Ester	1.05597	0.00665255	0.0161191	88.1258	6.46149	up in BsR
2-Butyl-5-propylthiazole	Nitrogen compounds	1.05645	0.00633461	0.0159291	1163.28	10.184	up in BsR
2-Tetradecene, (E)-	Hydrocarbons	1.05669	0.00595332	0.0157793	5.00581e+07	25.5771	up in BsR
.alpha.-Ionone	Ketone	0.99606	0.00954703	0.0164298	0.465788	-1.10226	insig
Benzenemethanol, 4-hydroxy-	Alcohol	1.05663	0.000377243	0.00471527	1.41269e-06	-19.4331	down in BsR
Ionone	Ketone	0.978229	0.0151458	0.0208843	0.494784	-1.01513	insig
(E,E)-2,4-Undecadienal	Aldehyde	1.05653	0.0161513	0.0219147	1.33342e+06	20.3467	up in BsR
Bicyclo[3.1.1]hept-2-ene, 2,6-dimethyl-6-(4-methyl-3-pentenyl)-	Hydrocarbons	1.05668	0.00561165	0.0157793	1.17054e+07	23.4807	up in BsR
cis-.alpha.-Bergamotene	Hydrocarbons	1.03435	0.000585494	0.00594267	0.353323	-1.50094	down in BsR
2-Cyclohexen-1-one, 4-hydroxy-3-methyl-6-(1-methylethyl)-, trans-	Ketone	1.0123	0.0179463	0.0231116	1.66573	0.736154	insig
1H-Cyclopropa[a]naphthalene, 1a,2,3,5,6,7,7a,7b-octahydro-1,1,7,7a-tetramethyl-, [1aR-(1a.alpha.,7.alpha.,7a.alpha.,7b.alpha.)]-	Hydrocarbons	0.323429	0.543585	0.559282	1.11103	0.151894	insig
2-Propenoic Acid, 3-phenyl-	Acid	1.05655	0.0106317	0.0169053	103975	16.6659	up in BsR
2-Hydroxymethylbenzimidazole	Nitrogen compounds	1.04038	0.00935247	0.0164298	1.68096	0.749284	insig
Bicyclo[7.2.0]undec-4-ene, 4,11,11-trimethyl-8-methylene-,[1R-(1R*,4Z,9S*)]-	Hydrocarbons	1.05353	0.00725937	0.0163075	9.42611	3.23666	up in BsR
1H-Pyrrolizine-1-methanol, hexahydro-7-hydroxy-, [1S-(1.alpha.,7.alpha.,7a.beta.)]-	Nitrogen compounds	1.05342	0.00418612	0.0152985	241.777	7.91753	up in BsR
Octanoic acid, 3-methylbutyl ester	Ester	0.919469	0.0352875	0.0412473	0.772231	-0.372895	insig
Benzyl angelate	Ester	0.753082	0.140695	0.152764	0.853629	-0.228319	insig
Quinoline, 2,7-dimethyl-	Nitrogen compounds	1.05633	0.004388	0.015406	165.943	7.37454	up in BsR
Megastigmatrienone	Ketone	1.03289	0.0029303	0.0138184	0.380073	-1.39565	down in BsR
3-Buten-2-ol, 4-(2,6,6-trimethyl-2-cyclohexen-1-yl)-, (3E)-	Alcohol	1.03194	0.0186511	0.0237332	1.99153	0.993875	insig
Valerena-4,7(11)-diene	Hydrocarbons	1.043	0.0149791	0.0207337	2.80021	1.48554	up in BsR
Cyclohexane, 1-(1,5-dimethylhexyl)-4-methyl-	Hydrocarbons	1.03956	0.0133357	0.0190059	2.20714	1.14218	up in BsR
1(2H)-Naphthalenone, octahydro-4-hydroxy-, trans-	Ketone	1.04263	0.0127337	0.0183655	2.35325	1.23465	up in BsR
(1R,4R,4aS,8aR)-4,7-Dimethyl-1-(prop-1-en-2-yl)-1,2,3,4,4a,5,6,8a-octahydronaphthalene	Hydrocarbons	1.04167	0.0160789	0.0218473	2.59646	1.37654	up in BsR
Tetradecane, 2-methyl-	Hydrocarbons	1.03618	0.0124913	0.0182069	2.56931	1.36138	up in BsR
Iridomyrmecin	Ketone	1.05228	6.52571e-06	0.000570703	0.223745	-2.16007	down in BsR
Benzene, [1-[[1-(1-methylethyl)-3-butenyl]oxy]ethyl]-, [S-(R*,R*)]-	Hydrocarbons	1.02196	0.00177644	0.010885	0.41821	-1.2577	down in BsR
Methylparaben	Ester	0.942891	0.032285	0.0381082	0.651446	-0.618283	insig
Diisopropyl adipate	Ester	1.05448	2.31564e-06	0.000371275	0.190264	-2.39393	down in BsR
3-(4-Isopropylphenyl)-2-methylpropionAldehyde	Aldehyde	1.03918	0.000635857	0.00605638	0.319474	-1.64623	down in BsR
trans-O-Dithiane-4,5-diol	Sulfur compounds	1.05022	0.0104162	0.0167285	12.1167	3.59893	up in BsR
Precocene I	Ether	1.03204	0.00138225	0.0092988	0.398158	-1.32859	down in BsR
8-Dodecen-1-ol, (Z)-	Alcohol	1.05657	0.000663297	0.00622214	2.77829e-05	-15.1354	down in BsR
1-Isopropyl-4,7-dimethyl-1,2,3,5,6,8a-hexahydronaphthalene	Hydrocarbons	1.01021	0.00192998	0.011572	0.483954	-1.04706	down in BsR
Ethanone, 1-(2,4-dihydroxyphenyl)-	Ketone	1.05619	0.00121806	0.00849114	13.3497	3.73874	up in BsR
Spiro[4.5]dec-7-ene, 1,8-dimethyl-4-(1-methylethenyl)-, [1S-(1.alpha.,4.beta.,5.alpha.)]-	Hydrocarbons	1.04741	0.000145844	0.00301439	0.362421	-1.46426	down in BsR
Eremophilene	Hydrocarbons	0.566443	0.300097	0.315857	0.903222	-0.146847	insig
(1S,4aR,7R)-1,4a-Dimethyl-7-(prop-1-en-2-yl)-1,2,3,4,4a,5,6,7-octahydronaphthalene	Hydrocarbons	0.982863	0.012711	0.0183604	0.686879	-0.541871	insig
Pyrolo[3,2-d]pyrimidin-2,4(1H,3H)-dione	Nitrogen compounds	1.05643	0.00829943	0.0164298	1822.74	10.8319	up in BsR
2,4-Decadienoic acid, ethyl ester, (E,Z)-	Ester	1.05667	0.00533261	0.0157793	1.83788e+06	20.8096	up in BsR
3,5,11-Eudesmatriene	Hydrocarbons	1.01992	0.00169205	0.0107089	0.526727	-0.924872	insig
1-Pentanol, 5-[(tetrahydro-2H-pyran-2-yl)oxy]-	Alcohol	1.04612	0.0228239	0.027723	6.73776	2.75227	up in BsR
3-Cyclohexene-1-ethanol, .beta.,4-dimethyl-	Alcohol	1.05659	0.00524412	0.0157793	10031	13.2922	up in BsR
Bicyclo[7.2.0]undecane, 10,10-dimethyl-2,6-bis(methylene)-, [1S-(1R*,9S*)]-	Hydrocarbons	1.05317	3.13699e-06	0.000431112	0.095497	-3.3884	down in BsR
10,10-Dimethyl-2,6-dimethylenebicyclo[7.2.0]undecane	Hydrocarbons	0.967917	0.019012	0.0240335	0.69018	-0.534955	insig
[1S-(1.alpha.,7.alpha.,8a.beta.)]-1,2,3,5,6,7,8,8a-octahydro-1,4-dimethyl-7-(1-methylethenyl)-Azulene	Hydrocarbons	1.05469	0.00429068	0.0152985	12.1818	3.60666	up in BsR
(1S,5S,6R)-6-Methyl-2-methylene-6-(4-methylpent-3-en-1-yl)bicyclo[3.1.1]heptane	Hydrocarbons	1.0566	0.00855924	0.0164298	142818	17.1238	up in BsR
Dodecanoic acid, ethyl ester	Ester	1.05542	0.00464172	0.0157084	18.9634	4.24515	up in BsR
(5R,10R)-10-Methyl-6-methylene-2-(propan-2-ylidene)spiro[4.5]dec-7-ene	Hydrocarbons	1.05665	0.00568612	0.0157793	235874	17.8477	up in BsR
Diethylpropion	Nitrogen compounds	1.05222	0.0102924	0.0167285	7.08427	2.82462	up in BsR
Pentadecane	Hydrocarbons	1.05179	0.010307	0.0167285	6.87726	2.78183	up in BsR
Hexa-2,4-diyn-1-ylbenzene	Hydrocarbons	1.04813	0.010413	0.0167285	2.85953	1.51578	up in BsR
Benzene, (1-methyl-1-propylpentyl)-	Hydrocarbons	1.04849	0.00984173	0.0164943	3.0846	1.62508	up in BsR
1-methyl-4-(1,2,2-trimethylcyclopentyl)cyclohexa-1,3-diene	Hydrocarbons	1.04481	0.0100818	0.0166932	2.35257	1.23424	up in BsR
Geranyl isobutyrate	Ester	1.03601	0.000208064	0.00351154	0.401068	-1.31808	down in BsR
Ethanol, 2-(4-chlorophenyl)amino-	Alcohol	0.996591	0.110804	0.1221	5.63443	2.49427	insig
(1R,5S)-1,8-Dimethyl-4-(propan-2-ylidene)spiro[4.5]dec-7-ene	Hydrocarbons	1.04665	2.00651e-05	0.00101593	0.25692	-1.96061	down in BsR
.alpha.-Irone	Ketone	0.986876	0.00465372	0.0157084	0.588113	-0.765835	insig
2-Naphthalenol	Phenol	1.05658	0.00418879	0.0152985	2046.86	10.9992	up in BsR
7-Octylidenebicyclo[4.1.0]heptane	Hydrocarbons	0.429477	0.43085	0.447117	1.0897	0.123927	insig
Naphthalene, 1,2,3,4-tetrahydro-1,6-dimethyl-4-(1-methylethyl)-, (1S-cis)-	Hydrocarbons	1.02033	0.000733906	0.00659829	3.04025	1.60419	up in BsR
5,6-Dihydro-5-methyluracil	Nitrogen compounds	0.833439	0.083611	0.0933106	1.16574	0.22124	insig
Anabasine	Nitrogen compounds	1.05604	0.00379994	0.0148599	159.196	7.31466	up in BsR
(E)-1-Methyl-4-(6-methylhept-5-en-2-ylidene)cyclohex-1-ene	Hydrocarbons	1.03902	0.0163826	0.0220598	2.38389	1.25332	up in BsR
1-Iodoundecane	Others	1.05511	0.00737581	0.0163075	23.3345	4.5444	up in BsR
(2S,3S,6S)-6-Isopropyl-3-methyl-2-(prop-1-en-2-yl)-3-vinylcyclohexanone	Ketone	1.02716	0.0176161	0.0231116	2.13201	1.09221	up in BsR
(2R,3R,6S)-6-Isopropyl-3-methyl-2-(prop-1-en-2-yl)-3-vinylcyclohexanone	Ketone	1.00587	0.0316351	0.0374329	2.14638	1.1019	up in BsR
Farnesene epoxide, E-	Ether	0.907555	0.0267034	0.0320708	0.403508	-1.30933	insig
(1S,4R,7S,8R,11R,13R)-4,7,11-Trimethyl-5-oxatetracyclo[5.4.2.01,8.04,13]tridecane	Ester	1.05498	0.00112804	0.0082777	0.0090077	-6.79462	down in BsR
n-Capric acid isobutyl ester	Ester	1.05657	0.00100365	0.00792989	1.58383e-05	-15.9462	down in BsR
Cyclohexanemethanol, 4-ethenyl-.alpha.,.alpha.,4-trimethyl-3-(1-methylethenyl)-, [1R-(1.alpha.,3.alpha.,4.beta.)]-	Alcohol	1.05646	0.000850608	0.00730611	0.000384566	-11.3445	down in BsR
4-Aminobenzoic acid	Acid	1.05564	0.00117018	0.0083053	0.00763669	-7.03284	down in BsR
1-NaphthalenecarboxAldehyde	Aldehyde	1.04564	0.000604793	0.00599805	0.0353033	-4.82405	down in BsR
Benzene, 1-methyl-3,5-dinitro-	Hydrocarbons	1.02915	0.0210827	0.0260688	2.18122	1.12514	up in BsR
3-Buten-2-one, 4-(2,5,6,6-tetramethyl-1-cyclohexen-1-yl)-	Ketone	1.05653	0.00104217	0.00796002	7.6739e-05	-13.6697	down in BsR
1-Pentanone, 1-(p-anisyl)-3-methyl-	Ketone	1.05558	0.00116854	0.0083053	0.00642734	-7.28156	down in BsR
Benzene, 1-methyl-4-(1,2,2-trimethylcyclopentyl)-, (R)-	Hydrocarbons	1.05669	0.00197486	0.0116059	28562.2	14.8018	up in BsR
Cyclohexene, 3-(1,5-dimethyl-4-hexenyl)-6-methylene-, [S-(R*,S*)]-	Hydrocarbons	1.02508	0.0162763	0.0219912	2.23104	1.15771	up in BsR
1-Penten-3-one, 1-(4-methoxyphenyl)-4-methyl-	Ketone	0.993774	0.0247037	0.0298931	1.72845	0.789475	insig
Octanoic acid, 3-hexenyl ester, (Z)-	Ester	1.05218	0.00824023	0.0164298	5.43981	2.44356	up in BsR
N-Methyl-3,4-methylenedioxyamphetAmine	Nitrogen compounds	1.05626	0.00340416	0.014296	0.00130632	-9.58027	down in BsR
4-Sec-butyl-2-tert-butylphenol	Phenol	1.04439	0.000590032	0.00594267	0.357296	-1.48481	down in BsR
1,3-Pentanedione, 4,4-dimethyl-1-phenyl-	Ketone	0.945074	0.0125554	0.0182177	0.63602	-0.652855	insig
2-Butenal, 2-methyl-4-(2,6,6-trimethyl-1-cyclohexen-1-yl)-	Aldehyde	1.05191	0.00838158	0.0164298	5.32543	2.4129	up in BsR
2H-2a,7-Methanoazuleno[5,6-b]oxirene, octahydro-3,6,6,7a-tetramethyl-	Ether	1.05247	0.00777123	0.0163075	5.32772	2.41352	up in BsR
Cadina-1(10),6,8-triene	Hydrocarbons	1.05324	0.00131193	0.0089509	0.0510998	-4.29054	down in BsR
Biuret, 1-[(dimethylamino)methylene]-	Nitrogen compounds	1.05217	0.00895624	0.0164298	6.30831	2.65725	up in BsR
Plumbagin	Phenol	0.973057	0.0169146	0.0225684	0.749802	-0.415417	insig
.alpha.-Dehydro-ar-himachalene	Hydrocarbons	1.04292	0.000633641	0.00605638	0.474204	-1.07642	down in BsR
Spiro[4.5]decan-7-one, 1,8-dimethyl-4-(1-methylethyl)-	Ketone	1.04764	0.00753926	0.0163075	4.51201	2.17377	up in BsR
Fenobucarb	Ester	1.05244	0.00488812	0.0157793	3.75437	1.90857	up in BsR
Geranyl isovalerate	Ester	1.05608	0.00426025	0.0152985	258.751	8.01542	up in BsR
2H-2,4a-Methanonaphthalen-8(5H)-one, 1,3,4,6,7,8a-hexahydro-1,1,5,5-tetramethyl-	Ketone	1.04935	5.78928e-05	0.00184564	0.31835	-1.65131	down in BsR
(3E,7E)-1,5,5,8-Tetramethylcycloundeca-3,7-dienol	Alcohol	1.05376	0.00457345	0.0157084	149.557	7.22455	up in BsR
6-fluoro-.beta.-methyl-1H-Indole-3-ethanAmine	Nitrogen compounds	1.05037	0.00511371	0.0157793	221.677	7.79231	up in BsR
Methane, di-p-tolyl-	Hydrocarbons	1.04461	0.00236197	0.0127697	0.297034	-1.7513	down in BsR
1,E-11,Z-13-Hexadecatriene	Hydrocarbons	1.05534	0.00548644	0.0157793	48.4495	5.59841	up in BsR
1H-Cycloprop[e]azulen-7-ol, decahydro-1,1,7-trimethyl-4-methylene-, [1ar-(1a.alpha.,4a.alpha.,7.beta.,7a.beta.,7b.alpha.)]-	Alcohol	0.148825	0.851469	0.858609	0.981252	-0.0273047	insig
Ibuprofen	Acid	1.05221	5.22681e-06	0.000554891	0.199858	-2.32295	down in BsR
1,3-Benzenediol, 5-pentyl-	Phenol	0.48486	0.420398	0.437687	0.929302	-0.10578	insig
Cyclohexanecarboxamide, N-ethyl-5-methyl-2-(1-methylethyl)-	Nitrogen compounds	1.05363	0.00188754	0.0114202	142.994	7.15982	up in BsR
Cyclopentaneacetic acid, 3-oxo-2-pentyl-, methyl ester	Ester	1.02897	0.000289815	0.00422428	0.35074	-1.51153	down in BsR
3-Butylisobenzofuran-1(3H)-one	Ester	1.05244	9.4927e-07	0.000234806	0.110494	-3.17796	down in BsR
Citronellyl tiglate	Ester	1.05565	0.000127273	0.00278266	0.131688	-2.92481	down in BsR
Hexadecane, 7,9-dimethyl-	Hydrocarbons	1.047	0.00867729	0.0164298	4.51113	2.17349	up in BsR
(1R,4R)-1-methyl-4-(6-Methylhept-5-en-2-yl)cyclohex-2-enol	Alcohol	1.05569	0.00496641	0.0157793	46.2085	5.53009	up in BsR
trans-2-Dodecen-1-ol	Alcohol	1.05667	0.00637495	0.0159291	5.23936e+06	22.321	up in BsR
4,8-Methanoazulen-9-ol, decahydro-2,2,4,8-tetramethyl-, stereoisomer	Alcohol	0.612138	0.253852	0.268358	0.870185	-0.200605	insig
Heptadecane	Hydrocarbons	1.05066	0.00816506	0.0164298	6.83614	2.77318	up in BsR
2H-1,3,5-Thiadiazine-2-thione, tetrahydro-3,5-dimethyl-	Sulfur compounds	1.04476	0.0173845	0.0229724	4.43908	2.15026	up in BsR
Hexanoic acid, 2-ethyl-, octyl ester	Ester	1.02602	0.00700177	0.01628	0.400974	-1.31842	down in BsR
.delta.-Dodecalactone	Ester	0.997472	0.0082383	0.0164298	0.365405	-1.45243	insig
1H-Cycloprop[e]azulen-4-ol, decahydro-1,1,4,7-tetramethyl-, [1aR-(1a.alpha.,4.beta.,4a.beta.,7.alpha.,7a.beta.,7b.alpha.)]-	Alcohol	1.01148	0.000877669	0.00747183	0.390261	-1.35749	down in BsR
3-Pentyl-4,5,6,7-tetrahydro-1H-indazole	Nitrogen compounds	1.01082	0.035975	0.042	0.535504	-0.901031	insig
Lanceol, cis	Alcohol	1.05418	0.000193875	0.00343074	0.442072	-1.17765	down in BsR
Pyrimidine, 4-(2-hydroxy-5-methoxyphenyl)-	Nitrogen compounds	1.0014	0.0127961	0.018428	0.754375	-0.406647	insig
Tryptophol	Nitrogen compounds	1.04624	0.00303949	0.0139356	7.84054	2.97095	up in BsR
10-epi-.gamma.-Eudesmol	Alcohol	0.998413	0.00928606	0.0164298	0.579088	-0.788144	insig
1H-Indole-3-carboxaldehyde	Aldehyde	1.05254	0.00322478	0.0142305	21.9718	4.45758	up in BsR
2(3H)-Naphthalenone, 4,4a,5,6,7,8-hexahydro-4a,5-dimethyl-3-(1-methylethylidene)-, (4ar-cis)-	Ketone	1.04457	0.00298567	0.0138754	64.3935	6.00884	up in BsR
7-Ethoxycoumarin	Ester	1.05136	0.00233316	0.0127528	51.5278	5.68728	up in BsR
Phenanthrene, 7-ethenyl-1,2,3,4,4a,4b,5,6,7,9,10,10a-dodecahydro-1,1,4a,7-tetramethyl-, [4aS-(4a.alpha.,4b.beta.,7.beta.,10a.beta.)]-	Hydrocarbons	1.0123	0.0179463	0.0231116	1.66573	0.736154	insig
Thiazol-2-Amine, N-(4-dimethylaminobenzyl)-	Nitrogen compounds	1.0123	0.0179463	0.0231116	1.66573	0.736154	insig
.beta.-Bisabolene	Hydrocarbons	1.05535	0.00464509	0.0157084	19.4806	4.28397	up in BsR

## Sheet: BsR_W vs BmsR
Table S4 Differential metabolites between BsR_W vs BmsR of dried samples
Compounds	Class	VIP	p_value	FDR	Fold_Change	Log2FC	Type
(S)-3,3,6-Trimethylhepta-1,5-dien-4-yl acetate	Ester	1.05461	0.00594963	0.0145307	0.320364	-1.64222	down in BsR_W
Furan, 2-pentyl-	Ether	0.940564	0.0312692	0.0409264	0.572404	-0.804895	insig
Glycidol	Alcohol	0.8093	0.0628939	0.0733381	0.719841	-0.474249	insig
2-Methyl-1,3-dithiacyclopentane	Sulfur compounds	1.05025	0.0224307	0.0331464	7.8879	2.97964	up in BsR_W
7-Oxabicyclo[4.1.0]heptane, 1-methyl-4-(1-methylethenyl)-	Hydrocarbons	0.263428	0.630347	0.64373	1.04414	0.0623116	insig
Pyrazine, tetramethyl-	Sulfur compounds	1.0343	0.000270587	0.00407493	0.403087	-1.31084	down in BsR_W
cis-Dihydrocarvone	Ketone	0.966331	0.055476	0.0661313	1.32037	0.400947	insig
Butanoic acid, 2-methyl-, propyl ester	Ester	0.563501	0.329758	0.344812	1.18315	0.242635	insig
cis-2-(2-Pentenyl)furan	Ether	1.05708	0.0170569	0.0271668	100.77	6.65492	up in BsR_W
Butanoic acid, 3-hexenyl ester, (E)-	Ester	1.02015	0.00205423	0.00902015	0.574441	-0.799769	insig
1,5-Heptadiene, 2-methyl-, (Z)-	Hydrocarbons	1.00754	0.00188184	0.0087269	0.532399	-0.909419	insig
Ethanone, 1-(3,5-dimethylpyrazinyl)-	Ketone	1.05097	0.00178881	0.00860365	0.421764	-1.24549	down in BsR_W
Cyclohexene, 1-methyl-4-(1-methylethylidene)-	Hydrocarbons	1.04925	0.0238804	0.0343392	9.03964	3.17627	up in BsR_W
3-Mercaptohexyl acetate	Ester	1.05564	0.015049	0.024647	10.0497	3.32907	up in BsR_W
Benzenemethanol, .alpha.-2-propenyl-	Alcohol	0.949414	0.0521096	0.0626618	1.14636	0.197059	insig
Benzene, pentamethyl-	Hydrocarbons	1.04621	0.0439134	0.0538108	14.5127	3.85925	insig
2-Hexanone	Ketone	1.01732	0.00128389	0.00690003	0.481765	-1.0536	down in BsR_W
Cyclopentanone, 2-methyl-3-(1-methylethyl)-	Ketone	1.05829	0.00517696	0.0137576	11.3686	3.50699	up in BsR_W
D-Verbenone	Ketone	1.04308	0.0159863	0.0259778	2.54598	1.34822	up in BsR_W
1,3-Cyclohexadiene, 5-butyl-	Hydrocarbons	1.00789	0.0543921	0.065056	2.52058	1.33375	insig
1,3,6-Octatriene, 3,7-dimethyl-, (Z)-	Hydrocarbons	1.05606	0.0245089	0.0348266	61.6672	5.94643	up in BsR_W
3-Mercaptohexanol	Alcohol	1.02219	0.000625296	0.00562052	0.314733	-1.6678	down in BsR_W
5-Methyloxazolidine	Nitrogen compounds	1.0423	0.00272419	0.0101576	0.582518	-0.779625	insig
Methacrylamide	Nitrogen compounds	1.0341	0.012309	0.0212973	2.14385	1.1002	up in BsR_W
3-Penten-2-one, 4-methyl-	Ketone	1.03115	0.000677665	0.00568274	0.490592	-1.0274	down in BsR_W
3-FurAldehyde	Aldehyde	0.209322	0.659142	0.671	1.06119	0.0856773	insig
1-Hexanol, 4-methyl-	Alcohol	1.00079	0.0544388	0.065056	2.2354	1.16053	insig
1-Heptanol	Alcohol	1.03519	0.000764513	0.00589677	0.272967	-1.8732	down in BsR_W
1H-Pyrazole, 4,5-dihydro-5,5-dimethyl-	Nitrogen compounds	0.984652	0.0372013	0.0465985	1.74989	0.807264	insig
Pyrazine, 2-ethyl-5-methyl-	Nitrogen compounds	1.0557	0.0136662	0.0230647	8.75536	3.13017	up in BsR_W
Dicyclopentadiene	Hydrocarbons	1.05327	0.00698035	0.0155803	3.12572	1.64419	up in BsR_W
3-Penten-2-one, 4-(acetyloxy)-, (Z)-	Ketone	1.05456	0.00651578	0.0152232	3.05174	1.60963	up in BsR_W
Pyridine, 2,3,4,5-tetrahydro-6-propyl-	Nitrogen compounds	0.553232	0.318224	0.333476	0.915948	-0.126662	insig
Thiophene, 2-pentyl-	Sulfur compounds	0.999956	0.0122288	0.0211965	0.730916	-0.452223	insig
6-Nonenal, (E)-	Aldehyde	1.05314	0.00374548	0.0118136	2.42508	1.27803	up in BsR_W
Ethanone, 1-(3-methylphenyl)-	Ketone	1.05842	0.000895974	0.00635613	4.14523	2.05145	up in BsR_W
3-Nonen-1-ol, (Z)-	Alcohol	1.05495	0.00734836	0.0158875	5.82463	2.54217	up in BsR_W
6-Octenal, 7-methyl-3-methylene-	Aldehyde	1.01696	0.00168685	0.00823732	0.566157	-0.820725	insig
Betahistine	Nitrogen compounds	1.01996	0.0116275	0.020449	1.60607	0.683531	insig
6-Octen-1-ol, 7-methyl-3-methylene-	Alcohol	0.823613	0.121986	0.133201	0.916782	-0.12535	insig
Undecane, 3,5-dimethyl-	Hydrocarbons	1.05878	0.00496623	0.013557	121.987	6.93059	up in BsR_W
2-Furanpropanoic acid, ethyl ester	Ester	1.02424	0.0296586	0.0397029	2.0833	1.05887	up in BsR_W
n-Valeric acid cis-3-hexenyl ester	Ester	1.04187	0.0143732	0.0237987	3.54559	1.82603	up in BsR_W
Ascaridole	Others	1.05814	0.003691	0.0117535	6.12417	2.61451	up in BsR_W
Hexanoic acid, 2-methylbutyl ester	Ester	1.02514	0.011618	0.020449	0.660669	-0.598001	insig
Dodecane, 5-methyl-	Hydrocarbons	1.01701	0.0620105	0.0724837	3.85785	1.9478	insig
Phenol, 4-(2-propenyl)-	Hydrocarbons	1.04435	0.0135733	0.0229482	2.11135	1.07816	up in BsR_W
2-Decenal, (Z)-	Aldehyde	1.05793	0.00210531	0.00913197	7.74721	2.95368	up in BsR_W
Benzoic acid, 2-hydroxy-, ethyl ester	Ester	0.349231	0.53859	0.554737	0.909631	-0.136647	insig
3-Hexenal, (Z)-	Aldehyde	0.695682	0.159106	0.172171	0.827727	-0.272772	insig
Octane	Hydrocarbons	1.03632	0.000641545	0.00562052	0.486548	-1.03935	down in BsR_W
Hexanal	Aldehyde	1.03536	0.000569073	0.00540692	0.480101	-1.05859	down in BsR_W
2,4,6-Octatriene, 3,4-dimethyl-	Hydrocarbons	0.80286	0.0769993	0.0873506	1.18017	0.238996	insig
.alpha.-Phellandrene 1	Hydrocarbons	1.04608	0.0319057	0.0415436	8.52607	3.09188	up in BsR_W
3-Carene	Hydrocarbons	1.04914	0.03094	0.0406616	11.2151	3.48737	up in BsR_W
D-Limonene	Hydrocarbons	1.05769	0.00575713	0.0143095	8.33691	3.05951	up in BsR_W
Nonane, 4,5-dimethyl-	Hydrocarbons	1.03101	0.00185291	0.0087269	0.33617	-1.57274	down in BsR_W
1,5-Cyclooctadiene, 3,4-dimethyl-	Hydrocarbons	1.05296	0.0230601	0.0334598	22.1258	4.46766	up in BsR_W
2,4-Dimethyl-2-oxazoline-4-methanol	Nitrogen compounds	1.05361	0.00951695	0.0180578	5.17573	2.37176	up in BsR_W
Cyclohexanol, 2,6-dimethyl-	Alcohol	0.795361	0.113776	0.125089	1.1643	0.219462	insig
2-Methyl-7-exo-vinylbicyclo[4.2.0]oct-1(2)-ene	Hydrocarbons	1.02074	0.00583225	0.0144232	0.649395	-0.622832	insig
2-(2-Acetoxy-1-propyl)furan, (S)	Ether	1.05129	0.00561446	0.0141817	3.34677	1.74277	up in BsR_W
Ethanone, 1-(1H-pyrazol-4-yl)-	Ketone	0.783338	0.086325	0.0963766	1.21716	0.28352	insig
3-Ethylphenyl isocyanate	Ester	1.05619	0.000766212	0.00589677	0.29787	-1.74724	down in BsR_W
Benzoic acid, ethyl ester	Ester	1.053	3.72694e-05	0.00214817	0.366573	-1.44783	down in BsR_W
2,6,6-trimethyl-1-Cyclohexene-1-carboxaldehyde	Aldehyde	1.05256	5.66523e-05	0.00236954	0.455295	-1.13513	down in BsR_W
Pyrazinamide	Nitrogen compounds	0.85789	0.113529	0.124959	1.11227	0.153512	insig
1-Propanone, 1-cyclopropyl-	Ketone	0.895916	0.0398188	0.049363	0.660198	-0.599029	insig
Thiophene, 3-methyl-	Sulfur compounds	0.813523	0.0717064	0.0822187	0.652026	-0.616999	insig
Cyclobutanone, 2,2,3-trimethyl-	Ketone	1.0247	0.0183079	0.0284987	3.21539	1.68499	up in BsR_W
2-Hexanol	Alcohol	0.895071	0.0419554	0.0517449	0.628228	-0.670641	insig
E-1-Methoxy-4-hexene	Hydrocarbons	1.02095	0.00110096	0.00645145	0.477579	-1.06619	down in BsR_W
Benzene, 1,3-dimethyl-	Hydrocarbons	1.05753	0.00302668	0.0106655	4.98623	2.31795	up in BsR_W
4-Hexen-3-one, 5-methyl-	Ketone	1.05918	0.000850641	0.0062002	12926.5	13.658	up in BsR_W
Furan, 2-propyl-	Ether	1.03211	0.000649143	0.00562591	0.466594	-1.09976	down in BsR_W
CyclohexanecarboxAldehyde	Aldehyde	0.188534	0.787821	0.796096	0.970269	-0.0435428	insig
5-Hepten-2-one, 6-methyl-	Ketone	1.03067	0.000642679	0.00562052	0.547798	-0.868283	insig
2,4,6-Octatriene, 2,6-dimethyl-	Hydrocarbons	1.04148	0.116984	0.128176	53.9325	5.75308	insig
2H-Pyran-2-methanol, tetrahydro-	Alcohol	0.79454	0.161312	0.174167	1.20192	0.26534	insig
Isobutyl isovalerate	Ester	1.05315	0.00832624	0.0168274	3.03776	1.60301	up in BsR_W
1,3-Hexadiene, 3-ethyl-2-methyl-	Hydrocarbons	1.04865	0.0244229	0.0348171	7.18735	2.84546	up in BsR_W
Pyrazine, 2-methyl-5-(1-methylethyl)-	Nitrogen compounds	1.0592	0.000554516	0.00540692	205.272	7.68139	up in BsR_W
p-Cresol	Phenol	1.0485	0.000177144	0.00341369	0.311199	-1.68409	down in BsR_W
Acetic acid, heptyl ester	Ester	1.05856	0.00133794	0.00711104	0.00017508	-12.4797	down in BsR_W
1,6-HexanediAmine, N,N,N',N'-tetramethyl-	Nitrogen compounds	1.05853	0.00510365	0.0137527	56.7045	5.82539	up in BsR_W
5-Nonen-4-one, 6-methyl-	Ketone	0.925885	0.0315083	0.0411833	1.33288	0.414542	insig
3-Nonen-1-ol, (E)-	Alcohol	1.00915	0.00235223	0.00969203	0.623472	-0.681603	insig
3-Imidazol-1-ylpropanenitrile	Nitrogen compounds	1.05517	0.00745793	0.0158875	6.07492	2.60287	up in BsR_W
BenzAldehyde, 2-ethyl-	Aldehyde	1.0557	0.000374497	0.00454542	0.312921	-1.67613	down in BsR_W
(R)-(+)-1-(p-Tolyl)ethylAmine	Nitrogen compounds	1.05715	0.000213438	0.00361028	0.212947	-2.23143	down in BsR_W
Catechol	Phenol	1.05825	0.00758039	0.0158875	94.6847	6.56506	up in BsR_W
Butanoic acid, 2-methyl-, hexyl ester	Ester	1.05525	0.00660974	0.0152751	2.91568	1.54383	up in BsR_W
2-methyl-5-propan-2-ylcyclohexa-2,5-diene-1,4-dione	Ketone	1.05853	0.0052951	0.0139559	13.4187	3.74618	up in BsR_W
BenzAldehyde, 4-methoxy-	Aldehyde	1.05528	0.0109843	0.0197883	5.17123	2.37051	up in BsR_W
Carvone	Ketone	1.01899	0.00189749	0.0087269	1.27683	0.352569	insig
3,6-Octadien-1-ol, 3,7-dimethyl-, (Z)-	Alcohol	1.01588	0.0308599	0.0406118	1.53253	0.615912	insig
Pyridine, 2,3,4,5-tetrahydro-	Nitrogen compounds	1.03433	0.0351219	0.0447514	4.53341	2.1806	up in BsR_W
ParAldehyde	Aldehyde	1.05185	0.00242167	0.00972262	1.9521	0.965028	insig
2,4-Heptadien-1-ol, (E,E)-	Alcohol	1.04649	0.0358	0.0453153	12.8626	3.68511	up in BsR_W
Pyridine, 3-propyl-	Nitrogen compounds	1.05834	0.00628303	0.0149982	16.7084	4.0625	up in BsR_W
1,3-Cyclohexadiene, 1-methyl-4-(1-methylethyl)-	Hydrocarbons	1.0528	0.030676	0.0404251	23.1154	4.53078	up in BsR_W
Acetic acid, hexyl ester	Ester	1.05893	0.00600877	0.0145603	167.905	7.3915	up in BsR_W
Pentanenitrile, 5-(methylthio)-	Nitrogen compounds	1.0583	0.00747203	0.0158875	51.044	5.67367	up in BsR_W
Carbonochloridodithioic acid, methyl ester	Ester	1.0533	0.0255013	0.0358658	19.1082	4.25612	up in BsR_W
1H-1,2,4-Triazole, 3-chloro-	Nitrogen compounds	1.05285	0.00991195	0.0184154	4.92124	2.29902	up in BsR_W
2(1H)-Pyridinone	Nitrogen compounds	1.04292	0.000341818	0.00439784	0.453853	-1.1397	down in BsR_W
Pinocarvone	Ketone	0.886295	0.0605741	0.071105	1.24741	0.318941	insig
2,3-Dimethylanisole	Ether	1.04753	0.0137948	0.023162	3.68068	1.87997	up in BsR_W
1-Hexanol, 5-methyl-2-(1-methylethyl)-, acetate	Ester	1.03817	0.0340603	0.0437463	4.33518	2.11609	up in BsR_W
BenzAldehyde, 2,5-dimethyl-	Aldehyde	1.05293	0.0108574	0.0196193	7.98554	2.99739	up in BsR_W
2-Hexanoylfuran	Ether	0.939163	0.0364751	0.0460486	1.11077	0.151557	insig
Citral	Aldehyde	1.05876	0.00235304	0.00969203	13.3322	3.73684	up in BsR_W
7-Oxabicyclo[4.1.0]heptan-2-one, 6-methyl-3-(1-methylethyl)-	Ketone	1.05826	0.000114657	0.00298109	2.8649	1.51848	up in BsR_W
Bicyclo[3.1.1]heptan-3-one, 2-hydroxy-2,6,6-trimethyl-	Ketone	1.0357	0.00187509	0.0087269	2.88071	1.52643	up in BsR_W
2-Decen-1-ol, (E)-	Alcohol	1.03075	0.00493943	0.013557	6.22054	2.63704	up in BsR_W
1-Dodecene	Hydrocarbons	1.04933	0.00861185	0.0170415	2.33574	1.22388	up in BsR_W
Pyrrole	Nitrogen compounds	1.02683	0.0120759	0.0210453	0.635017	-0.655133	insig
Isobutyl acetate	Ester	1.0398	0.0137311	0.0231336	1.88709	0.916161	insig
8-Nonen-2-one	Ketone	0.482186	0.368199	0.383342	1.06555	0.0915937	insig
.alpha.-Methylstyrene	Hydrocarbons	1.04407	0.0270504	0.0377138	6.27159	2.64883	up in BsR_W
2-Propenoic acid, pentyl ester	Ester	1.05495	0.0084858	0.0170404	5.49692	2.45862	up in BsR_W
Thiazole, 2,4,5-trimethyl-	Sulfur compounds	0.974589	0.0623961	0.0728459	2.04282	1.03056	insig
Pyrazine, (2-methylpropyl)-	Nitrogen compounds	1.00893	0.00202995	0.00902015	0.546277	-0.872296	insig
Propanoic acid, 2-methyl-, 2-methylbutyl ester	Ester	0.992063	0.00591048	0.0145048	2.17982	1.12421	insig
3-Hexene, 1-(1-methoxyethoxy)-, (Z)-	Hydrocarbons	1.05827	0.0310425	0.0406852	8496.86	13.0527	up in BsR_W
3-Acetyl-1H-pyrroline	Nitrogen compounds	1.05534	0.0248557	0.0351636	40.3288	5.33374	up in BsR_W
Nonane, 3-methyl-5-propyl-	Hydrocarbons	1.02493	0.000667867	0.00568274	0.323948	-1.62617	down in BsR_W
3-Oxatricyclo[4.1.1.0(2,4)]octane, 2,7,7-trimethyl-	Hydrocarbons	1.04514	0.00101683	0.00635613	5.41107	2.43591	up in BsR_W
2-Heptenoic Acid	Acid	1.0592	0.00267892	0.0101475	28857.9	14.8167	up in BsR_W
4-Isopropyl-1-methylcyclohex-2-enol	Alcohol	1.03793	0.00126158	0.00685673	2.06308	1.0448	up in BsR_W
1-methyl-2-nitro-Benzene	Hydrocarbons	0.0412674	0.896446	0.901129	1.01087	0.0156017	insig
Butanoic acid, 3-hexenyl ester, (Z)-	Ester	0.00388799	0.887435	0.893005	1.03027	0.0430225	insig
1-(Furan-2-yl)-2-methylpentan-1-one	Ketone	0.962951	0.0600808	0.0706574	1.37579	0.460257	insig
Bicyclo[3.1.1]hept-2-en-6-ol, 2,7,7-trimethyl-, acetate, [1S-(1.alpha.,5.alpha.,6.beta.)]-	Ester	1.05625	0.00537691	0.01398	2.99477	1.58244	up in BsR_W
2,6-Octadien-1-ol, 3,7-dimethyl-	Alcohol	1.04168	0.0263254	0.0368632	3.22283	1.68833	up in BsR_W
Phenol, 4-propyl-	Phenol	1.05387	0.00517189	0.0137576	4.90796	2.29512	up in BsR_W
1-Hexanol	Alcohol	1.03047	0.00119266	0.00656775	0.424165	-1.2373	down in BsR_W
3-Hexanone, 2,2-dimethyl-	Ketone	0.988041	0.00508565	0.0137427	0.566972	-0.818651	insig
2-Hepten-1-ol, (E)-	Alcohol	1.05335	0.00179764	0.00860365	0.194543	-2.36184	down in BsR_W
1H-Pyrrole-2-carboxAldehyde	Aldehyde	1.02657	0.0171885	0.0272861	2.0879	1.06205	up in BsR_W
3,4-Hexanedione, 2,2,5-trimethyl-	Ketone	0.883106	0.156896	0.169971	2.15306	1.10639	insig
trans-.beta.-Ocimene	Hydrocarbons	1.05798	0.0198839	0.0303624	1008.47	9.97796	up in BsR_W
7-Octen-2-ol, 2,6-dimethyl-	Alcohol	1.05155	0.0220096	0.0326747	9.64917	3.27041	up in BsR_W
Benzene, n-butyl-	Hydrocarbons	1.0584	0.00314971	0.0108557	0.000731056	-10.4177	down in BsR_W
Fenchone	Ketone	1.05418	0.0097928	0.0182926	6.87041	2.7804	up in BsR_W
1H-Pyrazole-1-carboximidamide, 3,5-dimethyl-	Nitrogen compounds	1.04981	0.00663844	0.0152779	1.52227	0.606221	insig
2-Methyl-6-methyleneocta-2,7-dien-4-one	Ketone	0.957571	0.011981	0.0209178	0.706742	-0.500744	insig
cis-Chrysanthenol	Alcohol	1.05702	0.00551355	0.0140917	7.20954	2.84991	up in BsR_W
Benzene, 1-methyl-4-nitro-	Hydrocarbons	0.835995	0.0646067	0.0748676	0.908425	-0.138561	insig
Benzothiazole	Sulfur compounds	0.986266	0.0392595	0.0488585	1.29666	0.374795	insig
Linalyl acetate	Ester	1.05258	0.0095428	0.0180712	3.32587	1.73373	up in BsR_W
2,4-Decadien-1-ol	Alcohol	1.05871	0.00211687	0.00913197	10.8099	3.43428	up in BsR_W
(2,2,6-Trimethyl-bicyclo[4.1.0]hept-1-yl)-methanol	Alcohol	0.92909	0.0748038	0.0850606	1.6817	0.749923	insig
Hydroperoxide, 1,4-dioxan-2-yl	Ether	1.04717	0.00950735	0.0180578	2.57255	1.3632	up in BsR_W
Toluene	Hydrocarbons	0.957027	0.0113632	0.0201686	1.37566	0.460127	insig
1-Ethylpropyl acetate	Ester	0.377904	0.494587	0.510508	1.14552	0.196004	insig
4-Hexen-3-one	Ketone	1.04091	0.00536929	0.01398	2.8272	1.49938	up in BsR_W
1,7-Diazabicyclo[2.2.0]heptane	Nitrogen compounds	1.05316	0.0117277	0.0205876	5.9834	2.58097	up in BsR_W
Butanoic Acid, 3-hydroxy-3-methyl-	Acid	1.05797	0.00711971	0.0157091	13.6668	3.7726	up in BsR_W
3-Pentenoic Acid, 2,2-dimethyl-	Acid	1.02458	0.0297241	0.0397029	1.63875	0.712598	insig
Cyclohexanol, 1-ethenyl-	Alcohol	0.282961	0.601614	0.615695	1.07238	0.100817	insig
Nonane, 2,5-dimethyl-	Hydrocarbons	1.05422	0.00681278	0.0154573	8.68156	3.11795	up in BsR_W
Ethanediamide	Nitrogen compounds	0.9796	0.0211926	0.0317558	0.544308	-0.877504	insig
3-Octen-1-ol, (Z)-	Alcohol	1.00982	0.0131272	0.0223511	1.52644	0.610166	insig
5-Heptenal, 2,6-dimethyl-	Aldehyde	0.450325	0.424232	0.440249	1.06965	0.0971441	insig
Pyrazine, 2-methoxy-3-(1-methylethyl)-	Nitrogen compounds	1.05604	0.00484646	0.013557	4.2561	2.08953	up in BsR_W
Bicyclo[3.1.1]heptan-3-ol, 6,6-dimethyl-2-methylene-, [1S-(1.alpha.,3.alpha.,5.alpha.)]-	Alcohol	1.01044	0.00751164	0.0158875	0.591525	-0.757488	insig
2-((3,3-Dimethyloxiran-2-yl)methyl)-3-methylfuran	Ether	1.0537	0.00139347	0.00724602	2.76169	1.46555	up in BsR_W
2-Acetyl-4,4-dimethyl-cyclopent-2-enone	Ketone	1.05668	0.00918796	0.017725	46.2852	5.53248	up in BsR_W
Propanedioic acid, amino-, diethyl ester	Ester	1.04623	0.0141481	0.0234664	2.82612	1.49882	up in BsR_W
Benzoic acid, 1-methylethyl ester	Ester	1.03747	0.0107319	0.0195163	0.710693	-0.492701	insig
Benzene, 1,4-dichloro-	Hydrocarbons	0.815991	0.154276	0.16732	1.22606	0.294033	insig
.beta.-Myrcene	Hydrocarbons	1.05805	0.0065694	0.0152651	134.761	7.07426	up in BsR_W
Acetamide	Nitrogen compounds	1.04737	0.00859482	0.0170415	0.229814	-2.12146	down in BsR_W
3-Pentyn-1-ol	Alcohol	0.848769	0.0689045	0.0791949	1.3531	0.436267	insig
3(2H)-Thiophenone, dihydro-2-methyl-	Sulfur compounds	1.0495	2.63732e-05	0.00207053	0.00606546	-7.36517	down in BsR_W
4,6-Octadiyn-3-one, 2-methyl-	Ketone	1.05748	0.00543561	0.0139814	8.34665	3.0612	up in BsR_W
Octanoic acid, methyl ester	Ester	0.512906	0.431131	0.446927	0.856327	-0.223766	insig
1-Octyl trifluoroacetate	Ester	0.168125	0.727091	0.736275	1.03575	0.050675	insig
Benzene, 1,2-dimethoxy-	Hydrocarbons	1.0492	0.00437739	0.0129173	0.244084	-2.03455	down in BsR_W
Propanoic acid, 2,2-dimethyl-, pentyl ester	Ester	0.853307	0.100501	0.111128	1.24902	0.320799	insig
3-Isopropylidene-5-methyl-hex-4-en-2-one	Ketone	1.04955	0.0138007	0.023162	3.81178	1.93046	up in BsR_W
(+)-(E)-Limonene oxide	Others	1.05114	0.00456878	0.0132385	6.01221	2.5879	up in BsR_W
Cyclopentanecarbonitrile, 3-(1-methylethylidene)-	Nitrogen compounds	1.03063	0.00940171	0.0179419	1.61457	0.69115	insig
Formic acid, 2-phenylethyl ester	Ester	1.01628	0.00499491	0.0135737	0.693131	-0.528799	insig
Cyclohexanol, 1-methyl-4-(1-methylethylidene)-	Alcohol	0.994721	0.022369	0.0331062	0.682075	-0.551998	insig
3,6-Dimethyl-2,3,3a,4,5,7a-hexahydrobenzofuran	Ether	0.85479	0.0893945	0.0994191	1.23784	0.307829	insig
4-Phenyl-2-butanol	Alcohol	1.05367	0.0079831	0.0164449	2.859	1.51551	up in BsR_W
Benzene, 1-ethenyl-4-methoxy-	Hydrocarbons	1.05892	0.00895425	0.017402	9204.58	13.1681	up in BsR_W
2,5-Octanedione	Ketone	1.0296	0.000973818	0.00635613	0.429325	-1.21986	down in BsR_W
Hexane, 2,3-dimethyl-	Hydrocarbons	0.868568	0.0572353	0.067892	0.686365	-0.542952	insig
1-Pentanol	Alcohol	0.865045	0.0579455	0.068481	0.811946	-0.300544	insig
Acetylacetone	Ketone	1.02064	0.00157629	0.00782998	0.277298	-1.85049	down in BsR_W
1,4-Cyclohexadiene, 1-methyl-	Hydrocarbons	1.04593	0.000537576	0.00534154	0.352594	-1.50392	down in BsR_W
N,N-Dimethylacetamide	Nitrogen compounds	0.900449	0.0320448	0.0416517	0.64889	-0.623954	insig
Cyclohexanone	Ketone	0.841273	0.153172	0.166311	1.28144	0.357764	insig
Nonane	Hydrocarbons	0.974433	0.00868018	0.0170415	0.46546	-1.10327	insig
Pyrazine, 2,6-dimethyl-	Nitrogen compounds	1.0569	4.76675e-05	0.00236954	0.233215	-2.10027	down in BsR_W
Diethoxymethyl acetate	Ester	1.05523	0.0216882	0.0322473	64.2987	6.00672	up in BsR_W
2-Acetylpyrrolidine	Nitrogen compounds	0.944177	0.0395885	0.0491408	0.700053	-0.514465	insig
o-Cymene	Hydrocarbons	1.05875	0.00261976	0.0100713	9.49696	3.24747	up in BsR_W
1,5-Heptadien-4-one, 3,3,6-trimethyl-	Ketone	1.05237	0.00408309	0.0124191	1.46576	0.551649	insig
Formic acid, phenylmethyl ester	Ester	1.05654	0.00449482	0.0130881	22.878	4.51589	up in BsR_W
3-Acetyl-2,5-dimethyl furan	Ether	1.05045	0.00348252	0.0114341	2.01907	1.01369	up in BsR_W
Undecane	Hydrocarbons	1.05421	0.00806441	0.0165063	3.81059	1.93001	up in BsR_W
Bicyclo[3.1.0]hexan-3-one, 4-methyl-1-(1-methylethyl)-	Ketone	1.05493	0.00393269	0.012247	6.00008	2.58498	up in BsR_W
Camphor	Ketone	1.02398	0.00112066	0.00645555	0.566949	-0.818708	insig
2-Octanol, acetate	Ester	0.825985	0.0642362	0.0745419	1.36414	0.447988	insig
trans,cis-2,6-Nonadien-1-ol	Alcohol	0.990753	0.00565293	0.0141817	1.4284	0.514399	insig
Formamide, N-phenyl-	Nitrogen compounds	0.767298	0.118661	0.129865	0.819737	-0.286766	insig
1,3-Cyclohexadiene-1-carboxaldehyde, 2,6,6-trimethyl-	Aldehyde	0.816359	0.0797142	0.0897952	0.883445	-0.178788	insig
Decane	Hydrocarbons	0.943847	0.103755	0.114595	2.29528	1.19867	insig
Undecane, 2,9-dimethyl-	Hydrocarbons	1.04826	0.0124545	0.0215103	3.27046	1.70949	up in BsR_W
3-n-Propyl-2-pyrazolin-5-one	Nitrogen compounds	1.04442	0.0177098	0.0277925	4.09176	2.03272	up in BsR_W
2-Oxepanone	Ester	1.02801	0.0040045	0.0123078	1.44187	0.527937	insig
3-Methoxy-2,5-dimethylpyrazine	Nitrogen compounds	1.05878	0.00157902	0.00782998	118.632	6.89035	up in BsR_W
Acetic acid, phenyl ester	Ester	1.05603	0.00823721	0.0167531	15.3144	3.93682	up in BsR_W
1H-Imidazole-4-methanol	Nitrogen compounds	1.0443	0.000683584	0.00568274	8.09657	3.01731	up in BsR_W
2-Thiophenemethanethiol	Sulfur compounds	1.00533	0.0573323	0.0679225	2.62214	1.39074	insig
2-Acetyl-3-methylpyrazine	Nitrogen compounds	1.05539	0.0207152	0.0311862	32.1557	5.007	up in BsR_W
6-Ethyl-5,6-dihydro-2H-pyran-2-one	Ester	1.05702	0.00308397	0.0108077	7.26983	2.86192	up in BsR_W
Phenol, 3-methyl-	Phenol	1.04894	3.79614e-05	0.00214817	0.341759	-1.54895	down in BsR_W
2,6-Dimethyldecane	Hydrocarbons	1.02284	0.0473375	0.0575711	3.53648	1.82231	insig
Cyclohexanone, 2,2,6-trimethyl-	Ketone	1.01023	0.0322542	0.0417842	1.47484	0.560562	insig
4-Methyl-5-nonanone	Ketone	0.397957	0.585775	0.600123	0.886149	-0.174379	insig
BenzenAmine, N,N-dimethyl-	Nitrogen compounds	0.987996	0.00934339	0.0178695	1.98483	0.989015	insig
1-ethenyl-2-Pyrrolidinone	Ketone	1.04683	0.0160857	0.0259842	3.57662	1.8386	up in BsR_W
Butanoic acid, 3-methyl-, 3-methylbutyl ester	Ester	1.0275	0.0392277	0.0488585	3.29203	1.71898	up in BsR_W
Benzene, (1-methoxypropyl)-	Hydrocarbons	1.05864	0.00104394	0.00635613	9.28181	3.21441	up in BsR_W
2-Isopropyl-5-methylhex-2-enal	Aldehyde	1.02367	0.00525734	0.0138944	1.47777	0.563422	insig
Propanoic acid, hexyl ester	Ester	0.972329	0.0699023	0.0802459	1.95118	0.964347	insig
DiSulfur compounds, dipropyl	Sulfur compounds	1.0438	0.030632	0.0404224	6.00541	2.58626	up in BsR_W
Benzene, 1-ethyl-3,5-dimethyl-	Hydrocarbons	1.05857	0.00688115	0.0154993	139.192	7.12093	up in BsR_W
5-Methyl-2-thiophenecarboxaldehyde	Aldehyde	0.127497	0.87739	0.884747	0.984807	-0.0220866	insig
2-Cyclohexen-1-ol, 1-methyl-4-(1-methylethenyl)-, trans-	Alcohol	0.996086	0.00431402	0.0128089	0.613793	-0.704177	insig
p-Mentha-1,5-dien-8-ol	Alcohol	0.508983	0.38325	0.39858	1.3282	0.40947	insig
Phenol, 3,5-dimethyl-	Phenol	1.05766	0.000739035	0.00582748	0.347473	-1.52503	down in BsR_W
Cyclohexane, (1,1-dimethylpropyl)-	Hydrocarbons	0.995355	0.00449631	0.0130881	0.641814	-0.639773	insig
(Z)-2,2-Dimethyl-3-(3-methylpenta-2,4-dien-1-yl)oxirane	Ether	1.05728	0.0018656	0.0087269	0.138148	-2.85571	down in BsR_W
Phenol, 2-ethyl-	Phenol	0.965973	0.00853959	0.0170415	0.447869	-1.15885	insig
cis-p-Mentha-2,8-dien-1-ol	Alcohol	1.05917	0.00100466	0.00635613	19804	14.2735	up in BsR_W
DextroamphetAmine	Nitrogen compounds	1.0504	0.00201591	0.00902015	5.77905	2.53083	up in BsR_W
1-Decen-3-one	Ketone	0.552134	0.293552	0.308293	0.902593	-0.147852	insig
Myroxide	Ether	1.01871	0.0150905	0.024647	1.7526	0.809499	insig
1-Undecene, 9-methyl-	Hydrocarbons	1.0483	0.0150748	0.024647	2.77875	1.47443	up in BsR_W
2H-Pyran, 3,6-dihydro-4-methyl-2-(2-methyl-1-propenyl)-	Ether	1.05805	0.000276332	0.00407493	0.00240574	-8.69931	down in BsR_W
1-Nonanol	Alcohol	0.631095	0.279856	0.294554	1.29458	0.372489	insig
4-Pyridinecarboxylic acid, ethyl ester	Nitrogen compounds	0.972574	0.0116149	0.020449	0.786754	-0.346016	insig
BenzAldehyde, 3-ethyl-	Aldehyde	0.991744	0.0294233	0.0397029	1.31404	0.39401	insig
Phenol, 2,4-dichloro-	Phenol	0.930007	0.0284598	0.0391678	0.824257	-0.278834	insig
(E)-2,6-Dimethylocta-5,7-dien-2-ol	Alcohol	1.05908	0.000961927	0.00635613	96706.6	16.5613	up in BsR_W
Phenol, 3-ethyl-	Phenol	0.778057	0.0960931	0.1065	1.14996	0.201585	insig
Levomenthol	Alcohol	1.01779	0.00172185	0.00832374	1.73633	0.796044	insig
Bicyclo[3.1.0]hex-3-en-2-one, 4-methyl-1-(1-methylethyl)-	Ketone	1.05643	0.000363275	0.00450411	0.389325	-1.36095	down in BsR_W
Butanethioic acid, 3-methyl-, S-(1-methylpropyl) ester	Ester	0.730174	0.211813	0.225652	1.43085	0.516874	insig
1,2-Propanedione, 1-phenyl-	Ketone	1.05902	0.00254359	0.00990663	8435.23	13.0422	up in BsR_W
Propanal, dipropylhydrazone	Nitrogen compounds	0.69943	0.176281	0.189902	1.18442	0.244187	insig
Acetic acid, octyl ester	Ester	1.05851	0.00393826	0.012247	57.6395	5.84898	up in BsR_W
Undecane, 2,4-dimethyl-	Hydrocarbons	1.05815	0.0070183	0.0156062	57.2672	5.83964	up in BsR_W
Naphthalene, 1,2,3,4,4a,5,6,7-octahydro-4a-methyl-	Hydrocarbons	1.04812	0.00153236	0.00767776	0.592548	-0.754996	insig
3,5-Dimethyl-1-butylpyrazole	Nitrogen compounds	1.05169	0.0111982	0.0199864	4.41601	2.14274	up in BsR_W
Bicyclo[3.1.1]hept-2-ene-2-carboxaldehyde, 6,6-dimethyl-	Aldehyde	1.02424	0.0296586	0.0397029	2.0833	1.05887	up in BsR_W
2-Nonenenitrile	Nitrogen compounds	1.0582	0.0121765	0.021144	717.551	9.48694	up in BsR_W
Tropinone	Ketone	1.01889	0.00162637	0.00798251	1.67881	0.747435	insig
Estragole	Hydrocarbons	1.05303	0.00837564	0.0168918	3.67013	1.87583	up in BsR_W
1-Methylcyclohexylcarboxylic Acid	Acid	1.05738	0.00474498	0.0134386	27.3394	4.77291	up in BsR_W
p-Menth-2-en-7-ol, cis-	Phenol	1.01803	0.00203242	0.00902015	0.751029	-0.41306	insig
Carvone oxide, trans-	Ketone	1.04936	0.00931796	0.0178563	3.20397	1.67986	up in BsR_W
1,2-Octanediol	Alcohol	1.05866	0.00532612	0.0139611	89.1692	6.47847	up in BsR_W
2,4-Nonadienal, (E,E)-	Aldehyde	1.05905	0.000525093	0.00534154	10.7793	3.43019	up in BsR_W
2-Oxabicyclo[2.2.2]octan-6-one, 1,3,3-trimethyl-	Ketone	1.05865	0.000538596	0.00534154	6.52186	2.70528	up in BsR_W
Ethanone, 1-(2,4-dimethylphenyl)-	Ketone	1.05894	0.00635208	0.0151021	3996.84	11.9646	up in BsR_W
8,9-Dehydrothymol	Phenol	1.01352	0.0124849	0.0215242	0.636953	-0.650741	insig
Nonanoic acid, methyl ester	Ester	1.02518	0.0010588	0.00640609	0.26772	-1.9012	down in BsR_W
4-(1-methylethyl)-Benzaldehyde	Aldehyde	1.03997	0.020418	0.0309228	2.51662	1.33149	up in BsR_W
Tricyclo[3.3.1.1(3,7)]decane, 2-nitro-	Nitrogen compounds	0.872723	0.0518478	0.0625032	0.829488	-0.269707	insig
AcetAldehyde, (3,3-dimethylcyclohexylidene)-, (Z)-	Aldehyde	1.05482	0.0014312	0.00735892	0.297741	-1.74787	down in BsR_W
2-Hexenal	Aldehyde	1.04037	0.00241069	0.00972262	3.3671	1.75151	up in BsR_W
2-Methyl-3-furanthiol	Ether	0.961242	0.0252753	0.0356523	1.64916	0.721728	insig
4-Hexen-1-ol, (E)-	Alcohol	1.05769	0.00702616	0.0156062	13.3433	3.73805	up in BsR_W
4-Heptenal, (Z)-	Aldehyde	0.54752	0.34445	0.359393	0.910651	-0.13503	insig
Heptanal	Aldehyde	0.952625	0.0724515	0.0829743	1.31635	0.396542	insig
2-Methyl-2,5-divinyltetrahydrofuran	Ether	0.175522	0.934843	0.935816	0.977872	-0.0322828	insig
Butanoic acid, 3-hydroxy-, ethyl ester	Ester	1.05678	0.00247961	0.00974971	5.71967	2.51593	up in BsR_W
Ethyl tiglate	Ester	1.05319	0.0135326	0.0229196	7.06812	2.82133	up in BsR_W
.alpha.-Pinene	Hydrocarbons	1.05659	0.00260603	0.0100713	5.77222	2.52913	up in BsR_W
Furan, 2-butyltetrahydro-	Ether	1.0317	0.00278943	0.0103054	2.32509	1.21729	up in BsR_W
Bicyclo[3.1.1]hept-2-ene, 3,6,6-trimethyl-	Hydrocarbons	1.03747	0.0345218	0.0441622	4.33352	2.11554	up in BsR_W
1-ButanAmine, N-methyl-N-2-propenyl-	Nitrogen compounds	0.99058	0.0173419	0.0274389	1.67254	0.742036	insig
Diaziridine, 3-ethyl-3-methyl-	Nitrogen compounds	1.04893	0.00070151	0.00570461	0.0931703	-3.42399	down in BsR_W
Thiophene, 3-ethyl-	Sulfur compounds	0.962806	0.028991	0.0396849	1.57144	0.652088	insig
Allyl isovalerate	Ester	1.01031	0.0756735	0.0859479	3.98521	1.99466	insig
3-Heptanol, 6-methyl-	Alcohol	1.05353	0.000285535	0.00407493	0.143175	-2.80415	down in BsR_W
1H-Pyrrole-2,5-dione	Nitrogen compounds	0.904346	0.0282248	0.0390119	1.23854	0.308636	insig
Cyclopentane, butyl-	Hydrocarbons	1.04858	0.0148499	0.0243781	4.31508	2.10939	up in BsR_W
1,7-Octadiene, 2-methyl-6-methylene-	Hydrocarbons	1.05375	0.0130598	0.0223488	7.15755	2.83947	up in BsR_W
1,3-Dioxolane, 4-methyl-2-(2-methylpropyl)-	Ether	1.03013	0.034344	0.0439933	3.57083	1.83626	up in BsR_W
1-Hepten-6-one, 2-methyl-	Ketone	1.0568	0.00311182	0.0108077	0.0667075	-3.90601	down in BsR_W
3(2H)-Pyridazinone	Nitrogen compounds	1.05808	0.00516897	0.0137576	18.1039	4.17823	up in BsR_W
1,1-diethoxy-2-methyl-Propane	Ether	1.05172	0.00334039	0.0112359	2.96572	1.56838	up in BsR_W
2-Propanol, 1-(dimethylamino)-, acetate (ester)	Ester	1.0575	0.00536365	0.01398	0.00363505	-8.10381	down in BsR_W
3-Heptanol	Alcohol	0.103433	0.661787	0.67298	1.15392	0.206539	insig
2-Heptanone	Ketone	0.808694	0.105112	0.115961	0.833788	-0.262247	insig
2-Buten-1-ol, 3-methyl-, acetate	Ester	0.994973	0.0791843	0.089618	3.5964	1.84655	insig
Anisole	Hydrocarbons	0.87821	0.0639397	0.0742874	0.624304	-0.679679	insig
N-Acetylisoxazolidine	Nitrogen compounds	1.05482	0.00478068	0.0134474	6.14489	2.61939	up in BsR_W
Tiglic Acid	Acid	1.04594	0.0162508	0.0261425	4.13832	2.04904	up in BsR_W
2-Propenoic acid, butyl ester	Ester	0.923829	0.0863583	0.0963766	1.94902	0.962752	insig
Dicyandiamide	Nitrogen compounds	1.02174	0.00161455	0.00796513	0.477191	-1.06736	down in BsR_W
Allyl Sulfur compounds	Sulfur compounds	1.02013	0.00109097	0.00645145	0.355463	-1.49223	down in BsR_W
Pentanoic acid, 4-methyl-, methyl ester	Ester	1.04947	0.00430257	0.0128089	0.0481894	-4.37514	down in BsR_W
1H-Pyrazole	Nitrogen compounds	1.0144	0.0426859	0.0525112	2.97423	1.57252	insig
o-Xylene	Hydrocarbons	1.04232	0.0138202	0.023162	2.73794	1.45309	up in BsR_W
Ethanone, 1-(2-furanyl)-	Ether	1.05108	0.00844918	0.0170044	4.52809	2.1789	up in BsR_W
Styrene	Hydrocarbons	1.05739	0.00413768	0.0125004	6.10143	2.60915	up in BsR_W
4-Pentenyl Acetate	Ester	0.957633	0.0524401	0.0629019	1.49303	0.578246	insig
5-Hexenal, 4-methylene-	Hydrocarbons	0.919687	0.0793315	0.0896697	1.3796	0.464249	insig
Pyrazine, ethyl-	Nitrogen compounds	1.03086	0.0244321	0.0348171	1.73572	0.795536	insig
Cyclohexanol, 1-methyl-	Alcohol	0.920605	0.0310383	0.0406852	0.788778	-0.342308	insig
Santolina triene	Hydrocarbons	1.05497	0.0883066	0.0983229	1184.3	10.2098	insig
2,4-Hexadienal, (E,E)-	Aldehyde	0.980079	0.0365286	0.0460557	1.56685	0.647867	insig
2-Methylbut-2-en-1-yl acetate	Alcohol	1.04261	0.0285444	0.0392281	4.75617	2.2498	up in BsR_W
Fomepizole	Nitrogen compounds	1.05873	0.017879	0.0280124	2098.02	11.0348	up in BsR_W
Benzene, (1-methylethyl)-	Hydrocarbons	1.04837	0.0141142	0.0234505	3.30865	1.72624	up in BsR_W
2-Acetyl-1-pyrroline	Nitrogen compounds	1.05013	0.00138696	0.00724602	0.11475	-3.12344	down in BsR_W
1,4-Pentanediol	Alcohol	1.0585	0.00243069	0.00972262	0.000334272	-11.5467	down in BsR_W
1,7,7-trimethyl-Tricyclo[2.2.1.0(2,6)]heptane	Hydrocarbons	1.05661	0.0228367	0.0334382	82.5702	6.36755	up in BsR_W
Cyclopentanol, acetate	Ester	1.04384	0.0347484	0.0443342	8.38922	3.06854	up in BsR_W
1H-1,2,3-Triazole	Nitrogen compounds	0.128625	0.880898	0.887355	0.984952	-0.0218744	insig
Diethyl diSulfur compounds	Sulfur compounds	1.05812	0.00794898	0.0164182	82.3232	6.36323	up in BsR_W
2-Butenoic Acid, 2-methyl-	Acid	1.05844	0.000296983	0.00414054	0.000415683	-11.2322	down in BsR_W
3-Ethyl-3-methylheptane	Hydrocarbons	0.684645	0.204431	0.21803	1.14142	0.190825	insig
Octane, 3,3-dimethyl-	Hydrocarbons	1.05656	0.00113959	0.0065022	0.0172142	-5.86026	down in BsR_W
Butanoic Acid, 4-hydroxy-	Acid	1.04575	0.0174341	0.0274945	3.90516	1.96538	up in BsR_W
Cyclopentene, 1-butyl-	Hydrocarbons	1.05402	0.0116181	0.020449	5.57815	2.47979	up in BsR_W
Heptane, 3-ethyl-2-methyl-	Hydrocarbons	1.04813	0.0194998	0.0299184	5.015	2.32625	up in BsR_W
Pentanoic acid, 2-methyl-, ethyl ester	Ester	1.03165	0.042962	0.0527834	4.22375	2.07853	insig
Pyridine, 2,3-dimethyl-	Nitrogen compounds	1.041	0.0284288	0.0391678	4.4698	2.16021	up in BsR_W
Benzene, 1,2,4-trimethyl-	Hydrocarbons	1.05451	0.0238371	0.0343282	27.3591	4.77395	up in BsR_W
1,6-Octadiene, 3,7-dimethyl-	Hydrocarbons	1.02945	0.0394911	0.0490833	3.45481	1.78861	up in BsR_W
Butanoic acid, 2-methylpropyl ester	Ester	0.191017	0.719734	0.729594	1.03008	0.0427546	insig
2-Pentenoic Acid, 2-methyl-	Acid	1.05678	0.00764403	0.0159394	9.83427	3.29782	up in BsR_W
BenzAldehyde	Aldehyde	1.02555	0.0215114	0.0320837	1.82816	0.870396	insig
1,3-Cyclohexadiene, 1,5,5,6-tetramethyl-	Hydrocarbons	1.05826	0.00748502	0.0158875	18.073	4.17577	up in BsR_W
Benzene, 1-ethyl-2-methyl-	Hydrocarbons	1.05734	0.00752705	0.0158875	14.7209	3.87979	up in BsR_W
3-Mercapto-3-methylbutanol	Alcohol	1.05238	0.00343792	0.0114341	0.209204	-2.25702	down in BsR_W
5-Methyl-(E)-2-hepten-4-one	Ketone	1.03979	0.000584973	0.005411	0.193455	-2.36993	down in BsR_W
Bicyclo[3.1.0]hexane, 4-methylene-1-(1-methylethyl)-	Hydrocarbons	1.05604	0.0110896	0.0198662	12.7247	3.66956	up in BsR_W
4H-Pyran-4-one	Ketone	1.058	0.0075407	0.0158875	12.4705	3.64045	up in BsR_W
5-Hepten-2-one, 4,6-dimethyl-	Ketone	1.05366	0.0202202	0.0307296	14.1237	3.82005	up in BsR_W
Dimethyl triSulfur compounds	Sulfur compounds	1.03842	0.000288041	0.00407493	0.397377	-1.33142	down in BsR_W
4-Pyridinecarboxaldehyde	Aldehyde	1.05882	0.00329519	0.0111619	16.3817	4.03402	up in BsR_W
2-Propenoic acid, 2-methyl-, 2-chloroethyl ester	Ester	1.05604	0.00973336	0.0182169	9.83535	3.29798	up in BsR_W
3-Octanol	Alcohol	1.05882	0.00744353	0.0158875	3623.59	11.8232	up in BsR_W
.beta.-Pinene	Hydrocarbons	1.05612	0.0108062	0.0195773	12.6668	3.66298	up in BsR_W
Butanoic acid, butyl ester	Ester	0.905888	0.0271705	0.0378264	0.711618	-0.490824	insig
Heptanoic acid, methyl ester	Ester	1.04212	0.0140726	0.0234505	2.00994	1.00716	up in BsR_W
DiSulfur compounds, ethyl 1-methylethyl	Sulfur compounds	1.05689	0.0239867	0.034422	189.818	7.56847	up in BsR_W
Isomaltol	Ketone	1.05017	0.000280297	0.00407493	0.51133	-0.967675	insig
1,2-HydrazinedicarboxAldehyde	Aldehyde	1.05824	0.0264028	0.0369179	2955.2	11.529	up in BsR_W
5-Hepten-2-ol, 6-methyl-	Alcohol	0.984377	0.0646726	0.0748676	2.04548	1.03244	insig
Pyrazine, 2-methoxy-6-methyl-	Nitrogen compounds	1.05294	0.00463998	0.0133643	2.71687	1.44195	up in BsR_W
5-Isopropyl-3,3-dimethyl-2-methylene-2,3-dihydrofuran	Ether	1.05232	0.0244661	0.0348171	15.1858	3.92465	up in BsR_W
2-Octanone	Ketone	0.352156	0.582324	0.597224	0.946259	-0.0796928	insig
Hexanoic acid, methyl ester	Ester	1.05689	0.000578912	0.00540692	0.0610256	-4.03444	down in BsR_W
Bicyclo[3.2.1]oct-2-ene, 3-methyl-4-methylene-	Hydrocarbons	0.919058	0.0567929	0.0674623	1.21986	0.286718	insig
2-Cyclopentylethanol	Alcohol	1.05413	0.00612153	0.0146894	3.30453	1.72445	up in BsR_W
Butanoic acid, 2-methyl-, 2-methylpropyl ester	Ester	1.04597	0.00609648	0.0146894	2.67589	1.42002	up in BsR_W
3-Hexen-1-ol, acetate, (E)-	Ester	1.05264	0.00867052	0.0170415	3.04454	1.60623	up in BsR_W
3-Hexen-1-ol, acetate, (Z)-	Ester	1.05597	0.00172092	0.00832374	5.03542	2.33211	up in BsR_W
Albene	Hydrocarbons	1.05173	1.39802e-05	0.00149433	0.210799	-2.24606	down in BsR_W
Benzene, 1-propynyl-	Hydrocarbons	1.05673	0.016775	0.0268511	234.437	7.87306	up in BsR_W
3H-1,2,4-Triazol-3-one, 1,2-dihydro-	Nitrogen compounds	0.790995	0.141812	0.15415	1.25705	0.330043	insig
2-Furanmethanethiol, 5-methyl-	Sulfur compounds	1.04844	4.24009e-06	0.00086787	0.118667	-3.07501	down in BsR_W
Acetic Acid, (acetyloxy)-	Acid	0.532363	0.401611	0.417225	1.17321	0.23046	insig
2-Acetylthiazole	Sulfur compounds	1.05711	0.00695129	0.0155515	9.74567	3.28476	up in BsR_W
3-Mercapto-3-methylbutyl formate (ester)	Ester	0.0101909	0.922166	0.924087	1.01817	0.0259749	insig
2-Ethylpiperidine	Nitrogen compounds	0.906523	0.0519247	0.0625176	0.768376	-0.380116	insig
Indane	Hydrocarbons	1.04871	0.0231391	0.0335238	7.70944	2.94663	up in BsR_W
1-Hexanol, 2-ethyl-	Alcohol	1.05487	0.00986073	0.0183838	8.30171	3.05341	up in BsR_W
1H-Pyrazole, 1,3,5-trimethyl-	Nitrogen compounds	1.04573	0.00110654	0.00645145	1.56076	0.64225	insig
Acetic acid, (propylthio)-, methyl ester	Ester	1.03629	0.0186615	0.0289554	2.04861	1.03465	up in BsR_W
Nonane, 3,7-dimethyl-	Hydrocarbons	1.01274	0.0580184	0.0684831	3.03803	1.60314	insig
(S)-2,5-Dimethyl-3-vinylhex-4-en-2-ol	Alcohol	1.05627	0.006717	0.0153646	4.60003	2.20164	up in BsR_W
4-Methylurazole	Nitrogen compounds	1.05919	0.00396246	0.0122569	24146.3	14.5595	up in BsR_W
Hexanoic acid, 1-methylethyl ester	Ester	1.04858	0.0335844	0.0432157	12.6819	3.6647	up in BsR_W
3-Octen-2-one	Ketone	1.05445	0.000231863	0.00371754	0.222586	-2.16756	down in BsR_W
Benzene, 1,4-diethyl-	Hydrocarbons	1.0512	0.0297565	0.0397029	27.3251	4.77215	up in BsR_W
2-Pentanone, 4-mercapto-4-methyl-	Ketone	1.05859	0.00968418	0.0181881	310.834	8.28	up in BsR_W
1H-Pyrrole-3-carbonitrile	Nitrogen compounds	1.05886	0.0195589	0.0299613	533353	19.0247	up in BsR_W
BenzeneacetAldehyde	Aldehyde	1.05889	0.0183651	0.0285416	977661	19.899	up in BsR_W
Decane, 4-methyl-	Hydrocarbons	0.854078	0.0590222	0.0694974	1.43141	0.517441	insig
.beta.-Phellandrene	Hydrocarbons	1.05322	0.0204759	0.0309228	12.7067	3.66751	up in BsR_W
1H-Imidazole, 1-acetyl-	Nitrogen compounds	1.03506	0.0371348	0.0465758	4.11786	2.04189	up in BsR_W
2-methylprop-2-enoyl 2-methylprop-2-enoate	Others	0.987443	0.00716664	0.0157765	2.59821	1.37752	insig
2-PyridinemethanAmine	Nitrogen compounds	1.05882	0.0230574	0.0334598	661079	19.3345	up in BsR_W
1-Methyl-2-phenylcyclopropane	Hydrocarbons	1.05919	0.00218408	0.00937986	214.784	7.74674	up in BsR_W
2,5-Furandione, dihydro-3-methyl-	Others	0.579555	0.302983	0.317852	1.13189	0.178737	insig
Benzenemethanol, .alpha.-methyl-	Alcohol	1.05917	0.00238141	0.00969203	1.1462e+06	20.1284	up in BsR_W
2-Ethyl-3-methoxypyrazine	Nitrogen compounds	1.00677	0.00865373	0.0170415	2.50735	1.32616	up in BsR_W
BenzAldehyde, 2-methyl-	Aldehyde	1.05897	0.00718536	0.0157816	211.976	7.72776	up in BsR_W
1,2,4-Triazine-3,5(2H,4H)-dione	Nitrogen compounds	0.816764	0.0840457	0.0940139	1.31569	0.395814	insig
2-Furanmethanol, 5-ethenyltetrahydro-.alpha.,.alpha.,5-trimethyl-, cis-	Alcohol	0.981138	0.032083	0.0416517	0.552861	-0.855012	insig
BenzAldehyde, 3-methyl-	Aldehyde	1.05145	0.00495176	0.013557	2.83389	1.50278	up in BsR_W
1-Octanol	Alcohol	1.02213	0.0014653	0.00745832	0.57109	-0.80821	insig
Bicyclo[3.1.0]hexan-2-ol, 2-methyl-5-(1-methylethyl)-, (1.alpha.,2.beta.,5.alpha.)-	Alcohol	1.05702	0.00817693	0.0166657	15.9575	3.99617	up in BsR_W
3,5-Octadien-2-one, (E,E)-	Ketone	1.05889	0.00333721	0.0112359	6587.61	12.6855	up in BsR_W
.gamma.-Terpinene	Hydrocarbons	1.05893	0.00399636	0.0123078	201.693	7.65602	up in BsR_W
Benzene, 2-ethyl-1,4-dimethyl-	Hydrocarbons	1.0538	0.00595928	0.0145307	21.9245	4.45447	up in BsR_W
1,10-Undecadiene	Hydrocarbons	1.05534	0.00496778	0.013557	12.0251	3.58798	up in BsR_W
2,3-Dimethyl-5-ethylpyrazine	Nitrogen compounds	1.05905	0.00285658	0.0103309	13562.4	13.7273	up in BsR_W
Benzene, 1,2,4,5-tetramethyl-	Hydrocarbons	1.05148	0.0053199	0.0139611	4.16702	2.05902	up in BsR_W
Maltol	Ketone	1.01572	0.056803	0.0674623	3.56325	1.83319	insig
(E)-2-Methylbut-2-en-1-yl methacrylate	Ester	1.0592	0.00564067	0.0141817	42977	15.3913	up in BsR_W
Thiophene, 2-butyl-	Sulfur compounds	0.914154	0.0664655	0.0766664	1.26459	0.338665	insig
1H-Imidazole, 2-propyl-	Nitrogen compounds	1.0471	0.00269636	0.0101494	10.5816	3.40348	up in BsR_W
7-Octen-4-ol, 2-methyl-6-methylene-, (S)-	Alcohol	1.02769	0.040689	0.0503121	3.34835	1.74345	insig
6-Nonenal, (Z)-	Aldehyde	1.04816	0.0141039	0.0234505	3.48702	1.80199	up in BsR_W
1-Nonen-4-ol	Alcohol	1.05287	0.00864016	0.0170415	3.57711	1.8388	up in BsR_W
2-Octen-1-ol, (E)-	Alcohol	1.03957	0.00296995	0.0105818	0.436424	-1.1962	down in BsR_W
Butanoic acid, 2-methyl-, 2-methylbutyl ester	Ester	1.0456	0.000177427	0.00341369	1.96013	0.970952	insig
Benzenemethanol, 4-methyl-	Alcohol	1.05818	0.0129027	0.0221255	0.000493269	-10.9853	down in BsR_W
Benzene, (methylthio)-	Sulfur compounds	1.02988	0.000150939	0.00322719	0.205714	-2.28129	down in BsR_W
Benzyl methyl ketone	Ketone	1.0582	0.000970962	0.00635613	12.185	3.60703	up in BsR_W
Bicyclo[3.1.0]hexan-2-ol, 2-methyl-5-(1-methylethyl)-, (1.alpha.,2.alpha.,5.alpha.)-	Alcohol	1.05642	0.004694	0.0133995	11.58	3.53356	up in BsR_W
3-Hexene, 1-(1-ethoxyethoxy)-, (Z)-	Aldehyde	1.05611	0.00515757	0.0137576	4.63463	2.21245	up in BsR_W
Fenchol	Alcohol	1.01447	0.032272	0.0417842	1.71778	0.780544	insig
Formic acid, octyl ester	Ester	1.05844	0.00132478	0.00708024	0.000201941	-12.2738	down in BsR_W
3-Nonen-5-yne, 4-ethyl-, (Z)-	Hydrocarbons	1.05588	0.00226365	0.00963553	10.9346	3.45083	up in BsR_W
Benzene, 1-methyl-4-(1-methylethenyl)-	Hydrocarbons	1.03514	0.0190784	0.0295071	2.37812	1.24982	up in BsR_W
Benzenemethanol, .alpha.,4-dimethyl-	Alcohol	1.05548	0.00147853	0.00748601	0.513957	-0.960282	insig
p-Mentha-1(7),2-dien-8-ol	Alcohol	0.796832	0.0837347	0.093775	1.30168	0.380372	insig
BenzeneacetAldehyde, 4-methyl-	Aldehyde	1.05802	0.00102945	0.00635613	12.9174	3.69125	up in BsR_W
Bicyclo[3.1.1]hept-2-en-6-one, 2,7,7-trimethyl-	Ketone	1.04866	0.00357122	0.0115674	7.8077	2.9649	up in BsR_W
Cyclohexanecarboxylic Acid	Acid	1.02319	0.0289206	0.0396849	1.88741	0.916408	insig
Furan, 3-(4-methyl-3-pentenyl)-	Hydrocarbons	1.02887	0.0385905	0.0482131	3.26488	1.70703	up in BsR_W
BenzenAmine, N-ethyl-	Nitrogen compounds	0.794549	0.239672	0.253647	2.61563	1.38716	insig
Acetamide, N-(aminocarbonyl)-	Nitrogen compounds	1.05808	0.00148686	0.00748879	0.00338819	-8.20527	down in BsR_W
2,6-Dimethyl-1,3,5,7-octatetraene, E,E-	Hydrocarbons	0.989923	0.00728506	0.0158875	0.698899	-0.516845	insig
Terpinen-4-ol	Phenol	1.05897	0.00441508	0.0129887	27069.4	14.7244	up in BsR_W
3-Cyclohexen-1-ol, 1-methyl-4-(1-methylethyl)-	Alcohol	1.05504	0.000945665	0.00635613	0.148048	-2.75586	down in BsR_W
3-Methylisoxazolo[4,5-b]pyridine	Nitrogen compounds	1.04028	0.00612314	0.0146894	1.81021	0.856158	insig
2,6,6-Trimethyl-2-cyclohexene-1,4-dione	Ketone	0.956316	0.0633766	0.0737222	1.40535	0.490931	insig
Benzyl nitrile	Nitrogen compounds	0.892955	0.0355187	0.045182	1.33732	0.419348	insig
2,4,6-Octatriene, 2,6-dimethyl-, (E,E)-	Hydrocarbons	1.05213	0.00968846	0.0181881	4.44524	2.15226	up in BsR_W
Benzoxazole, 2-methyl-	Nitrogen compounds	0.936314	0.0685905	0.0789283	0.752368	-0.410489	insig
Ethanone, 1-(1,4-dimethyl-3-cyclohexen-1-yl)-	Ketone	1.04381	0.000456447	0.00504715	0.424944	-1.23466	down in BsR_W
2-Phenylpropenal	Hydrocarbons	1.04714	0.000377998	0.00454542	0.535799	-0.900237	insig
Cyclohexene, 3,4-diethenyl-1,6-dimethyl-	Hydrocarbons	0.881428	0.043966	0.0538108	1.25192	0.32414	insig
2-Nonenal	Aldehyde	1.05607	0.00752827	0.0158875	7.3502	2.87778	up in BsR_W
2,6-Nonadienal, (E,Z)-	Aldehyde	1.05457	0.00870364	0.0170511	6.65669	2.7348	up in BsR_W
Cyclooctyl Alcohol	Alcohol	1.05376	0.00790965	0.0163989	4.9457	2.30617	up in BsR_W
AcetAldehyde, tetramer	Aldehyde	0.629353	0.277095	0.291967	1.32576	0.406818	insig
endo-Borneol	Alcohol	1.02424	0.0296586	0.0397029	2.0833	1.05887	up in BsR_W
Acetic acid, phenylmethyl ester	Ester	1.04156	0.0145198	0.0240002	2.24439	1.16632	up in BsR_W
Bicyclo[2.2.1]heptan-2-ol, 1,7,7-trimethyl-, (1S-endo)-	Alcohol	1.05726	0.00315968	0.0108557	9.1213	3.18924	up in BsR_W
2-Acetyl-3-ethylpyrazine	Nitrogen compounds	0.228327	0.658612	0.671	1.0391	0.0553289	insig
Lilac Aldehyde D	Aldehyde	0.810126	0.160773	0.17378	1.62523	0.700645	insig
3-p-Menthen-7-al	Aldehyde	1.03032	0.0237689	0.0342814	2.02673	1.01915	up in BsR_W
(6Z)-Nonen-1-ol	Alcohol	1.0175	0.0205432	0.0309758	2.06788	1.04815	up in BsR_W
BenzAldehyde, 4-ethyl-	Aldehyde	1.05916	0.000691144	0.00568274	5111.58	12.3196	up in BsR_W
3,4-Dimethoxytoluene	Hydrocarbons	0.298096	0.560865	0.576445	1.15481	0.20766	insig
Butanoic acid, 5-hexenyl ester	Ester	1.04982	0.00407403	0.0124191	3.27683	1.7123	up in BsR_W
1-Pentanone, 1-(2-furanyl)-	Ketone	1.05466	0.00102716	0.00635613	3.09552	1.63018	up in BsR_W
Bicyclo[3.1.1]heptan-3-ol, 2,6,6-trimethyl-, (1.alpha.,2.beta.,3.alpha.,5.alpha.)-	Alcohol	1.01862	0.00806279	0.0165063	1.76403	0.818872	insig
Cyclohexanone, 5-methyl-2-(1-methylethenyl)-	Ketone	1.05582	0.00502493	0.0136168	5.78076	2.53126	up in BsR_W
Isopinocarveol	Alcohol	1.0376	0.0108702	0.0196193	2.42467	1.27779	up in BsR_W
Ethanethioic acid, S-(2-furanylmethyl) ester	Sulfur compounds	1.05029	9.05712e-05	0.00257425	0.471318	-1.08523	down in BsR_W
2-Octenoic Acid	Acid	1.05853	0.00856403	0.0170415	0.000106929	-13.1911	down in BsR_W
Cyclobutaneethanol, 1-methyl-2-(1-methylethenyl)-, cis-	Alcohol	1.02691	0.0165249	0.0265391	2.38104	1.25159	up in BsR_W
2-Picoline, 6-nitro-	Nitrogen compounds	1.05759	0.00266947	0.0101475	8.40311	3.07092	up in BsR_W
Undecane, 3,4-dimethyl-	Hydrocarbons	1.02789	0.0101294	0.0187395	1.24457	0.315647	insig
Butanoic acid, hexyl ester	Ester	1.05679	7.49205e-05	0.00257405	0.220353	-2.18211	down in BsR_W
Undecane, 2,5-dimethyl-	Hydrocarbons	1.05764	0.0049449	0.013557	0.00144189	-9.43782	down in BsR_W
4-Hexen-1-ol, 5-methyl-2-(1-methylethenyl)-, (R)-	Alcohol	0.904183	0.0794165	0.0896697	1.76102	0.81641	insig
Pyrazine, 2-methoxy-3-(2-methylpropyl)-	Nitrogen compounds	1.05913	0.00295498	0.0105676	10167.1	13.3116	up in BsR_W
2-Nonanol	Alcohol	1.02882	0.0225832	0.0332627	0.391646	-1.35238	down in BsR_W
3,7-Octadiene-2,6-diol, 2,6-dimethyl-	Alcohol	1.02424	0.0296586	0.0397029	2.0833	1.05887	up in BsR_W
3-Octen-1-ol, acetate, (Z)-	Ester	1.04628	0.00487139	0.013557	4.33985	2.11765	up in BsR_W
Benzene, 1-methyl-2-(1-ethylpropyl)-	Hydrocarbons	1.03998	0.020459	0.0309228	2.49371	1.3183	up in BsR_W
Phenol, 2-methyl-	Phenol	1.05893	0.00566089	0.0141817	28880.8	14.8178	up in BsR_W
Undecane, 4,6-dimethyl-	Hydrocarbons	1.05624	0.00430704	0.0128089	10.8384	3.43808	up in BsR_W
Cyclohexanol, 2-methyl-3-(1-methylethenyl)-, (1.alpha.,2.alpha.,3.alpha.)-	Alcohol	1.04587	0.00102007	0.00635613	2.35029	1.23284	up in BsR_W
BenzAldehyde, 3-methoxy-	Aldehyde	0.231901	0.684994	0.69511	0.97153	-0.0416692	insig
Butanoic acid, 1-methylhexyl ester	Ester	1.04478	0.00677902	0.0154171	2.25329	1.17204	up in BsR_W
Carveol	Alcohol	1.05783	0.00100945	0.00635613	0.242743	-2.0425	down in BsR_W
m-Aminophenylacetylene	Nitrogen compounds	0.906835	0.0454755	0.0555171	0.855621	-0.224957	insig
(-)-cis-Isopiperitenol	Alcohol	1.05884	0.00324298	0.0110629	5491.84	12.4231	up in BsR_W
Undecane, 4,7-dimethyl-	Hydrocarbons	1.05288	9.9445e-07	0.00086787	0.0529279	-4.23983	down in BsR_W
1,5-Cyclooctadiene, 3-(1-methyl-2-propenyl)-	Hydrocarbons	1.05855	0.0110429	0.0198423	2.90109e-05	-15.073	down in BsR_W
(-)-trans-Isopiperitenol	Alcohol	1.05756	0.00910507	0.0176239	35.1873	5.13698	up in BsR_W
cis-7-Decen-1-al	Aldehyde	1.0548	0.00353655	0.0115209	14.3476	3.84274	up in BsR_W
(-)-Myrtenol	Alcohol	1.05646	0.000990224	0.00635613	3.3251	1.7334	up in BsR_W
Ethanone, 1-(2,4-dimethyl-1H-pyrrol-3-yl)-	Nitrogen compounds	1.05795	0.00205274	0.00902015	0.305281	-1.71179	down in BsR_W
2,6-Piperidinedione, 3-ethyl-	Nitrogen compounds	1.05917	0.0036165	0.0116747	9786	13.2565	up in BsR_W
Cyclooctane, 1,5-dimethyl-2,6-bis(methylene)-	Hydrocarbons	1.04867	0.00460832	0.0133129	0.513541	-0.961448	insig
Isopentyl hexanoate	Ester	0.964734	0.0543953	0.065056	1.20383	0.267633	insig
Lilac Alcohol C	Alcohol	1.05054	4.49674e-06	0.00086787	0.133662	-2.90333	down in BsR_W
8-Azabicyclo[3.2.1]octane, 3-chloro-8-methyl-	Nitrogen compounds	1.03888	0.000209378	0.00361028	0.244524	-2.03195	down in BsR_W
8-Azabicyclo[3.2.1]octan-3-ol, 8-methyl-, endo-	Nitrogen compounds	1.05856	0.00044968	0.00504536	0.000119486	-13.0309	down in BsR_W
1,6-Octadien-3-ol, 3,7-dimethyl-, formate	Ester	0.905133	0.0355538	0.045182	1.20098	0.264207	insig
1,4-Methano-1H-Cyclopropa[d]pyridazine, 4,4a,5,5a-tetrahydro-6,6-dimethyl-, (1.alpha.,4.alpha.,4a.alpha.,5a.alpha.)-	Nitrogen compounds	0.802423	0.0813794	0.0915637	1.08588	0.118866	insig
Undecane, 4,4-dimethyl-	Hydrocarbons	1.05702	0.00694301	0.0155515	0.014206	-6.13736	down in BsR_W
3-Cyclohexene-1-acetAldehyde, .alpha.,4-dimethyl-	Aldehyde	1.05691	0.00283881	0.0103054	0.384849	-1.37764	down in BsR_W
Benzene, 1-methoxy-4-methyl-2-(1-methylethyl)-	Hydrocarbons	1.01655	0.044766	0.0547204	2.43595	1.28448	insig
2-Butanone, 4-phenyl-	Ketone	1.04437	0.0161003	0.0259842	2.54732	1.34898	up in BsR_W
2-Cyclohexen-1-ol, 3-methyl-6-(1-methylethyl)-, trans-	Alcohol	1.05816	0.00673162	0.0153646	68.5077	6.09819	up in BsR_W
Imidodicarbonic diamide	Nitrogen compounds	1.02054	0.0118306	0.0207306	1.20826	0.272925	insig
7-Octene-2,6-diol, 2,6-dimethyl-	Alcohol	1.05029	0.0148	0.0243378	5.22893	2.38652	up in BsR_W
Phenol, 2,3,6-trimethyl-	Phenol	1.04164	0.0192213	0.0296709	2.58039	1.36759	up in BsR_W
Hexanedioic acid, dimethyl ester	Ester	1.00904	0.0236859	0.0342129	1.63617	0.710319	insig
n-Caproic acid vinyl ester	Ester	1.05537	0.00191284	0.0087269	0.169769	-2.55836	down in BsR_W
Butanoic acid, 3-methyl-, hexyl ester	Ester	0.810122	0.122714	0.133845	1.09347	0.12892	insig
2-Cyclohexen-1-one, 3-methyl-6-(1-methylethyl)-	Ketone	1.05915	0.000213262	0.00361028	3086.45	11.5917	up in BsR_W
Propanoic acid, 2-methyl-, heptyl ester	Ester	1.03072	0.00637363	0.0151021	1.45164	0.53768	insig
5H-5-Methyl-6,7-dihydrocyclopentapyrazine	Nitrogen compounds	0.539991	0.292991	0.308041	1.11772	0.160563	insig
Phenol, 4-methyl-2-nitro-	Phenol	0.969017	0.0367021	0.0461535	0.860829	-0.216202	insig
Benzeneacetic acid, ethyl ester	Ester	1.05623	0.0119123	0.0208357	8.1064	3.01906	up in BsR_W
3-Phenylpropanol	Alcohol	1.04151	0.0193077	0.0296709	2.66887	1.41623	up in BsR_W
Benzoic acid, 2-propenyl ester	Ester	1.05546	0.00636198	0.0151021	4.12691	2.04506	up in BsR_W
Carvenone	Ketone	1.02424	0.0296586	0.0397029	2.0833	1.05887	up in BsR_W
Benzenemethanol, 3-hydroxy-	Alcohol	1.02424	0.0296586	0.0397029	2.0833	1.05887	up in BsR_W
2,5-ThiophenedicarboxAldehyde	Sulfur compounds	1.04953	0.0091961	0.017725	4.74658	2.24689	up in BsR_W
Benzeneacetic acid	Acid	0.99802	0.0740483	0.0844011	2.91895	1.54545	insig
Cyclooctanemethanol	Alcohol	1.05916	0.000868996	0.00628552	55586.9	15.7625	up in BsR_W
Phenol, 2-nitro-	Phenol	1.05787	0.00347218	0.0114341	0.112519	-3.15176	down in BsR_W
1-Cyclohexene-1-carboxAldehyde, 4-(1-methylethenyl)-, (S)-	Aldehyde	1.05861	0.00651128	0.0152232	123.531	6.94873	up in BsR_W
Hexanoic acid, 3-hydroxy-, ethyl ester	Ester	1.01064	0.00238775	0.00969203	0.67754	-0.561621	insig
2(5H)-Furanone, 5-ethyl-	Ester	1.04504	0.00016995	0.00341369	0.167131	-2.58094	down in BsR_W
(3R,6R)-2,2,6-Trimethyl-6-vinyltetrahydro-2H-pyran-3-ol	Alcohol	0.930295	0.0725486	0.0829866	1.89962	0.925711	insig
2-hydroxy-BenzAldehyde	Aldehyde	1.05701	0.00407868	0.0124191	8.45378	3.0796	up in BsR_W
(E)-2-Decenal	Aldehyde	1.04696	0.00542597	0.0139814	2.40452	1.26575	up in BsR_W
Benzeneacetamide	Nitrogen compounds	1.05901	0.0104223	0.0190252	766150	19.5473	up in BsR_W
Undecanal	Aldehyde	1.05873	0.0236401	0.0341981	145601	17.1517	up in BsR_W
2-Cyclopenten-1-one, 2-pentyl-	Ketone	1.03192	0.0140631	0.0234505	1.67597	0.744997	insig
(1R,3aS,8aS)-7-Isopropyl-1,4-dimethyl-1,2,3,3a,6,8a-hexahydroazulene	Hydrocarbons	0.370862	0.518163	0.534269	1.0643	0.0899115	insig
Acetic acid, nonyl ester	Ester	1.05581	0.0226131	0.0332627	42.7414	5.41756	up in BsR_W
1,2-Benzenediol, 4-methyl-	Alcohol	1.04156	0.00260731	0.0100713	3.71935	1.89505	up in BsR_W
1,2-Ethanediol, monobenzoate	Ester	1.05915	0.00651595	0.0152232	1.04874e+06	20.0002	up in BsR_W
BenzenAmine, 2,6-diethyl-	Nitrogen compounds	1.05571	0.00427092	0.0128089	5.70201	2.51147	up in BsR_W
2-Acetylbenzofuran	Ether	1.0501	0.0230546	0.0334598	9.46268	3.24225	up in BsR_W
Benzamide	Nitrogen compounds	1.04687	0.0356261	0.0452142	9.86827	3.3028	up in BsR_W
BenzAldehyde, 4-hydroxy-	Aldehyde	1.0588	0.000436599	0.00504017	26.5357	4.72987	up in BsR_W
Naphthalene, decahydro-4a-methyl-1-methylene-7-(1-methylethenyl)-, [4aR-(4a.alpha.,7.alpha.,8a.beta.)]-	Hydrocarbons	0.809586	0.139241	0.151527	1.29664	0.374783	insig
Azulene, 1,2,3,3a,4,5,6,7-octahydro-1,4-dimethyl-7-(1-methylethenyl)-, [1R-(1.alpha.,3a.beta.,4.alpha.,7.beta.)]-	Hydrocarbons	1.05538	0.00969903	0.0181881	8.44276	3.07771	up in BsR_W
2-Cyclohexen-1-ol, 2-methyl-5-(1-methylethenyl)-, acetate, (1R-cis)-	Ester	1.0548	0.0367917	0.0462057	90.7115	6.50321	up in BsR_W
5,9-Undecadien-2-one, 6,10-dimethyl-, (E)-	Ketone	0.71691	0.177123	0.190595	0.85917	-0.218984	insig
5-Amino-2-methoxyphenol	Phenol	1.05917	0.00312328	0.0108079	23272.7	14.5064	up in BsR_W
2,4-Decadienal, (E,E)-	Aldehyde	1.04617	0.00120175	0.00656868	0.497099	-1.00839	down in BsR_W
N-Benzylformamide	Nitrogen compounds	1.0578	0.016894	0.0269967	418.738	8.70991	up in BsR_W
3-Cyclohexene-1-carboxAldehyde, 4-(4-methyl-3-pentenyl)-	Aldehyde	1.03568	0.000253394	0.00399614	0.29955	-1.73913	down in BsR_W
.alpha.-Muurolene	Hydrocarbons	1.0591	0.00281074	0.0103054	5.2409e+06	22.3214	up in BsR_W
(5-bromopentyl)-Benzene	Hydrocarbons	1.02476	0.0225262	0.0332365	1.92804	0.947133	insig
Phenol, 3,4,5-trimethoxy-	Phenol	1.05561	0.00552242	0.0140917	495.751	8.95347	up in BsR_W
4-Acetylanisole	Ketone	1.05189	0.000749618	0.00586287	0.0635036	-3.97702	down in BsR_W
3,5-Dimethyldodecane	Hydrocarbons	0.930484	0.0789013	0.0894029	1.30682	0.386066	insig
1,3-Benzenediol, 4,5-dimethyl-	Phenol	0.853834	0.185254	0.198678	2.74611	1.45739	insig
Bornyl tiglate	Ester	1.05671	0.00653555	0.0152232	202.107	7.65897	up in BsR_W
2H-Pyran-2-one, tetrahydro-6-pentyl-	Ester	1.05779	0.00491536	0.013557	15.9977	3.99979	up in BsR_W
aR-Himachalene	Hydrocarbons	0.987333	0.0357557	0.0453153	1.73198	0.79242	insig
2-Bromo dodecane	Others	1.05636	0.00283539	0.0103054	6.48561	2.69724	up in BsR_W
2,6,10-Dodecatrien-1-ol, 3,7,11-trimethyl-, (Z,E)-	Alcohol	1.04388	0.0278476	0.038625	5.08683	2.34677	up in BsR_W
1,2,4-Trimethoxybenzene	Hydrocarbons	0.664179	0.228817	0.242693	1.30174	0.380445	insig
1-Tridecene	Hydrocarbons	1.0224	0.0250501	0.0353865	1.52976	0.61331	insig
2(3H)-Furanone, 5-butyldihydro-4-methyl-	Ester	1.05759	0.00545645	0.0139976	10.081	3.33357	up in BsR_W
Paroxypropione	Ketone	1.05848	0.0010288	0.00635613	0.000167781	-12.5411	down in BsR_W
2,5-Furandione, 3-methyl-4-propyl-	Others	1.05577	0.00747389	0.0158875	25.9822	4.69945	up in BsR_W
Benzoic acid, 2-(dimethylamino)-, methyl ester	Ester	1.05413	0.0207909	0.0312514	19.6404	4.29576	up in BsR_W
(1R,2R,4S,6S,7S,8S)-8-Isopropyl-1-methyl-3-methylenetricyclo[4.4.0.02,7]decan-4-ol	Alcohol	1.00846	0.073422	0.083886	3.54477	1.82569	insig
.alpha.-Maaliene	Hydrocarbons	1.04769	0.0240095	0.034422	5.9616	2.5757	up in BsR_W
2-Butanone, 4-(2,6,6-trimethyl-1-cyclohexen-1-yl)-	Ketone	0.780788	0.185523	0.198745	79011.7	16.2698	insig
Phenmetrazine	Nitrogen compounds	1.01226	0.0375543	0.0469795	1.90828	0.93227	insig
Butanoic acid, 1,7,7-trimethylbicyclo[2.2.1]hept-2-yl ester, endo-	Ester	1.05912	8.76638e-05	0.00257425	410049	18.6454	up in BsR_W
Dodecanenitrile	Nitrogen compounds	0.730653	0.233099	0.246962	1.50135	0.586261	insig
(3S,3aR,3bR,4S,7R,7aR)-4-Isopropyl-3,7-dimethyloctahydro-1H-cyclopenta[1,3]cyclopropa[1,2]benzen-3-ol	Alcohol	1.05611	0.00010862	0.00290257	0.149487	-2.74191	down in BsR_W
TetraSulfur compounds, di-2-propenyl	Sulfur compounds	1.0545	0.00941858	0.0179419	5.48594	2.45574	up in BsR_W
Dauca-4(11),8-diene	Hydrocarbons	1.0581	0.00921258	0.017725	25.5408	4.67473	up in BsR_W
Kessane	Ether	1.0172	0.00187303	0.0087269	0.773272	-0.370953	insig
GrAmine	Nitrogen compounds	0.332307	0.647748	0.660799	0.912289	-0.132436	insig
2-Propenoic Acid, 3-(3-hydroxyphenyl)-	Acid	0.972047	0.00892102	0.017402	0.738363	-0.437598	insig
3-Cyclohexene-1-methanol, .alpha.,4-dimethyl-.alpha.-(4-methyl-3-pentenyl)-, [R-(R*,R*)]-	Alcohol	1.05842	8.10966e-05	0.00257425	0.00023953	-12.0275	down in BsR_W
2-Propenoic Acid, 3-(2-hydroxyphenyl)-	Acid	0.409805	0.540472	0.556079	0.867909	-0.204385	insig
1H-Indole-3-acetonitrile	Nitrogen compounds	1.05915	0.0021147	0.00913197	5456.44	12.4137	up in BsR_W
2-Cyclohexen-1-one, 2-hydroxy-3-methyl-6-(1-methylethyl)-	Ketone	1.05224	0.0192808	0.0296709	9.86537	3.30237	up in BsR_W
Ethyl trans-4-decenoate	Ester	0.664898	0.212781	0.226433	1.1943	0.256166	insig
2-Cyclohexen-1-ol, 2-methyl-5-(1-methylethenyl)-, acetate, cis-	Ester	1.05742	0.0059725	0.0145307	34.0422	5.08925	up in BsR_W
2,6-Octadien-1-ol, 3,7-dimethyl-, acetate, (Z)-	Ester	1.05671	0.0110556	0.0198423	19.5052	4.28578	up in BsR_W
p-Tolylacetic Acid	Acid	1.05722	0.00894103	0.017402	19.1491	4.25921	up in BsR_W
Thieno[2,3-b]thiophene,2-methyl-	Sulfur compounds	1.00474	0.0303924	0.0402166	1.76266	0.81775	insig
Propofol	Phenol	0.673374	0.258066	0.272514	1.26639	0.340716	insig
2-Undecanone, 6,10-dimethyl-	Ketone	1.05906	0.00795308	0.0164182	1.90482e+06	20.8612	up in BsR_W
Propanoic acid, 2-methyl-, 3-phenylpropyl ester	Ester	1.02409	0.00140984	0.00729173	0.194739	-2.36039	down in BsR_W
Dodecanal	Aldehyde	1.05908	0.00761441	0.015924	1.21848e+07	23.5386	up in BsR_W
2-Propenoic acid, 2-methyl-, 3,3,5-trimethylcyclohexyl ester	Ester	0.996755	0.0606092	0.071105	2.20261	1.13921	insig
Naphthalene, 1,4-dimethyl-	Hydrocarbons	1.03258	0.0187584	0.0290588	2.05332	1.03796	up in BsR_W
Benzeneethanol, 4-hydroxy-	Alcohol	0.772189	0.184561	0.198377	1.36238	0.446131	insig
(1S,4S,4aR)-1-Isopropyl-4-methyl-7-methylene-1,2,3,4,4a,5,6,7-octahydronaphthalene	Hydrocarbons	1.05014	0.0130794	0.0223488	3.79746	1.92504	up in BsR_W
Phenol, 4-pentyl-	Phenol	1.0319	0.00104301	0.00635613	0.449279	-1.15432	down in BsR_W
Dodecane, 2-methyl-6-propyl-	Hydrocarbons	1.03832	0.0241707	0.0346002	3.05631	1.61179	up in BsR_W
1,3,6,10-Dodecatetraene, 3,7,11-trimethyl-, (Z,E)-	Hydrocarbons	1.05526	0.00476643	0.0134466	4.01004	2.00362	up in BsR_W
Pentanoic acid, 1-ethenyl-1,5-dimethyl-4-hexenyl ester	Ester	1.05788	0.00282476	0.0103054	4.11602	2.04125	up in BsR_W
Longifolenaldehyde	Aldehyde	1.05832	0.00108305	0.00645145	0.000218017	-12.1633	down in BsR_W
Dodecane, 1-iodo-	Others	1.0581	0.0011455	0.0065022	0.000944857	-10.0476	down in BsR_W
Benzophenone	Ketone	1.05839	0.000641986	0.00562052	0.000167485	-12.5437	down in BsR_W
1-(1-Adamantyl)-1-phenylethanol	Hydrocarbons	1.05368	0.00558803	0.0141817	43.0256	5.42712	up in BsR_W
2-Naphthalenemethanol, 1,2,3,4,4a,5,6,7-octahydro-.alpha.,.alpha.,4a,8-tetramethyl-, (2R-cis)-	Alcohol	1.04267	0.000174867	0.00341369	0.389348	-1.36087	down in BsR_W
Dibutyl phthalate	Ester	1.03335	0.000437223	0.00504017	2.71786	1.44247	up in BsR_W
Bicyclo[4.4.0]dec-1-ene, 2-isopropyl-5-methyl-9-methylene-	Hydrocarbons	1.05747	0.00497466	0.013557	10.7281	3.42332	up in BsR_W
2,6-Octadienoic acid, 3,7-dimethyl-, methyl ester	Ester	1.05897	0.007279	0.0158875	40396.7	15.3019	up in BsR_W
Iso-3-thujyl acetate	Ester	1.05911	0.0047496	0.0134386	68211.7	16.0577	up in BsR_W
4-Methylhexyl 3-methylbutanoate	Ester	1.05582	0.0200096	0.0304577	36.2417	5.17958	up in BsR_W
2-Methoxy-4-vinylphenol	Hydrocarbons	1.02424	0.0296586	0.0397029	2.0833	1.05887	up in BsR_W
L-Proline, 1-acetyl-	Acid	1.05166	0.00852021	0.0170404	2.64792	1.40486	up in BsR_W
Acetamide, N-phenyl-	Nitrogen compounds	1.05753	0.0108053	0.0195773	39.9337	5.31953	up in BsR_W
Piperitenone oxide	Ketone	1.0419	0.0204099	0.0309228	2.89933	1.53572	up in BsR_W
Nonanoic acid, 9-oxo-, methyl ester	Ester	1.05779	0.00279786	0.0103054	0.00286991	-8.44478	down in BsR_W
2-Acetoxyacetophenone	Ketone	1.02572	0.000787515	0.00601261	0.218877	-2.19181	down in BsR_W
1-Penten-3-one, 4-methyl-1-(1-piperidinyl)-	Nitrogen compounds	1.05536	0.0035449	0.0115209	480.11	8.90722	up in BsR_W
2-bromo-4-methoxy-Phenol	Phenol	1.02505	8.29706e-05	0.00257425	0.142922	-2.8067	down in BsR_W
Butanedioic acid, bis(2-methylpropyl) ester	Ester	1.05914	0.00238571	0.00969203	292645	18.1588	up in BsR_W
BenzeneacetAldehyde, .alpha.-methyl-4-(2-methylpropyl)-	Aldehyde	1.02371	0.000943893	0.00635613	0.384966	-1.3772	down in BsR_W
(4R,4aS,6S)-4,4a-Dimethyl-6-(prop-1-en-2-yl)-1,2,3,4,4a,5,6,7-octahydronaphthalene	Hydrocarbons	1.05744	0.00512961	0.0137576	12.8039	3.67851	up in BsR_W
N,N-Dimethyl-1,2,3-trithian-5-Amine	Sulfur compounds	1.0527	0.00350743	0.0114767	4.02838	2.0102	up in BsR_W
β-Ionone	Ketone	1.05907	0.00572512	0.0143054	100981	16.6237	up in BsR_W
E-2-Hexenyl benzoate	Ester	1.01803	0.0631574	0.0735562	3.90024	1.96356	insig
.beta.-Oplopenone	Ketone	1.03014	0.0574022	0.0679225	6.72575	2.7497	insig
(3R,3aR,7S,8aS)-3,6,8,8-Tetramethyl-4,7,8,8a-tetrahydro-1H-3a,7-methanoazulen-2(3H)-one	Ketone	1.04315	0.0192764	0.0296709	6.85915	2.77803	up in BsR_W
Lavandulyl caproate	Ester	1.026	0.00103814	0.00635613	0.121861	-3.03669	down in BsR_W
Benzyl Benzoate	Ester	0.388513	0.481428	0.497458	1.21866	0.285297	insig
Benzeneacetic Acid, .alpha.-cyclopentyl-	Acid	1.02406	0.000573344	0.00540692	0.171779	-2.54137	down in BsR_W
Benzeneacetic acid, phenylmethyl ester	Ester	1.05127	0.00365105	0.0117468	64.5852	6.01313	up in BsR_W
Naphthalene, 2-methyl-	Hydrocarbons	1.05747	0.00271143	0.0101494	6.07816	2.60363	up in BsR_W
2-Octyl methylphosphonofluoridate	Ester	1.05835	0.0297336	0.0397029	20000.2	14.2877	up in BsR_W
2-Propen-1-ol, 3-phenyl-	Alcohol	1.05844	0.0290005	0.0396849	2412.82	11.2365	up in BsR_W
4H-Pyran-4-one, 5-hydroxy-2-(hydroxymethyl)-	Ketone	0.982024	0.011598	0.020449	0.378153	-1.40296	insig
TriSulfur compounds, dipropyl	Sulfur compounds	1.0592	0.000877948	0.00630288	2487.01	11.2802	up in BsR_W
1-Pentanone, 1-(1H-imidazol-4-yl)-	Nitrogen compounds	1.00954	0.0496394	0.0601424	2.31204	1.20916	insig
Benzoic Acid, 2,3-dihydroxy-	Acid	1.02424	0.0296586	0.0397029	2.0833	1.05887	up in BsR_W
Benzoic acid, 2-(methylamino)-, methyl ester	Ester	1.05695	0.00812677	0.0165986	20.5127	4.35845	up in BsR_W
Butanoic acid, 1-methyloctyl ester	Ester	1.05587	0.00908819	0.0176239	164.68	7.36352	up in BsR_W
(-)-.beta.-Bourbonene	Hydrocarbons	1.03828	0.0420784	0.0518302	5.90022	2.56077	insig
2,6,10-Trimethyltridecane	Hydrocarbons	1.05055	0.000139454	0.00318579	0.698775	-0.5171	insig
(E)-.beta.-Famesene	Hydrocarbons	1.01064	0.0336022	0.0432157	1.76129	0.816636	insig
Naphthalene, 1,2-dihydro-4,5,7-trimethyl-	Hydrocarbons	1.03723	0.000688336	0.00568274	0.25409	-1.97659	down in BsR_W
(6,6-dimethyl-2-bicyclo[3.1.1]hept-2-enyl)methyl 2-methylpropanoate	Ester	1.05185	7.2001e-05	0.00256537	0.380439	-1.39426	down in BsR_W
2H-Pyran-2-one, 5,6-dihydro-6-pentyl-	Ester	1.05822	0.00450059	0.0130881	20.1114	4.32994	up in BsR_W
9-Oxononanoic Acid	Acid	1.05912	2.61992e-05	0.00207053	47359.9	15.5314	up in BsR_W
1,3-Cyclohexadiene, 5-(1,5-dimethyl-4-hexenyl)-2-methyl-, [S-(R*,S*)]-	Hydrocarbons	1.05906	0.00409237	0.0124191	3.20255e+06	21.6108	up in BsR_W
4H-Inden-4-one, 1,2,3,5,6,7-hexahydro-1,1,2,3,3-pentamethyl-	Ketone	1.05632	0.00742159	0.0158875	7.6682	2.93889	up in BsR_W
(1S,2E,6E,10R)-3,7,11,11-Tetramethylbicyclo[8.1.0]undeca-2,6-diene	Hydrocarbons	1.05911	0.00143813	0.00735892	32.6851	5.03056	up in BsR_W
Butanoic acid, 3,7-dimethyl-2,6-octadienyl ester, (E)-	Ester	1.02112	0.0319134	0.0415436	1.70485	0.769647	insig
(1aR,1bS,2aS,5S,5aS,7aS)-2,2,5,7a-Tetramethyldecahydrocyclopenta[2',3']cyclobuta[1',2':3,4]benzo[1,2-b]oxirene	Ether	1.05731	0.00127065	0.00686725	0.00581863	-7.4251	down in BsR_W
N-Benzyloxy-2-carbomethoxyaziridine	Nitrogen compounds	1.05725	0.00100849	0.00635613	0.0240354	-5.3787	down in BsR_W
Benzeneacetic Acid, 4-hydroxy-	Acid	1.05779	0.00117959	0.00656775	0.0116246	-6.42668	down in BsR_W
Benzene, 1-(1,5-dimethyl-4-hexenyl)-4-methyl-	Hydrocarbons	1.05871	0.000363168	0.00450411	3.09673e-06	-18.3008	down in BsR_W
1-((1S,3aR,4S,7R,7aR)-3a,7a-Dimethyloctahydro-1H-4,7-methanoinden-1-yl)ethanone	Ketone	0.981605	0.100008	0.110711	3.13629	1.64906	insig
Hexadecane	Hydrocarbons	0.893941	0.114623	0.125876	1.92872	0.947645	insig
9-Dodecen-1-ol, acetate, (E)-	Ester	1.02849	0.00189903	0.0087269	0.495424	-1.01326	down in BsR_W
5-Azulenemethanol, 1,2,3,4,5,6,7,8-octahydro-.alpha.,.alpha.,3,8-tetramethyl-, acetate, [3S-(3.alpha.,5.alpha.,8.alpha.)]-	Ester	1.05122	0.000210207	0.00361028	0.0628311	-3.99238	down in BsR_W
4-Isopropylcyclohexa-1,3-dienecarbAldehyde	Aldehyde	1.0513	0.0223083	0.0330672	9.72691	3.28198	up in BsR_W
Butanoic acid, 1-ethenylhexyl ester	Ester	1.05866	0.0228766	0.0334458	39578.1	15.2724	up in BsR_W
p-Menthane-3,8-diol, cis-1,3,trans-1,4-	Alcohol	1.05126	0.00966844	0.0181881	3.09726	1.63099	up in BsR_W
3-Methoxy-5-methylphenol	Phenol	1.0586	0.000624437	0.00562052	6.51076e-05	-13.9068	down in BsR_W
Phenylacetic acid propyl ester	Ester	1.05828	0.0058558	0.0144443	53.6618	5.74582	up in BsR_W
1,2,4-Methenoazulene, decahydro-1,5,5,8a-tetramethyl-, [1S-(1.alpha.,2.alpha.,3a.beta.,4.alpha.,8a.beta.,9R*)]-	Hydrocarbons	1.02424	0.0296586	0.0397029	2.0833	1.05887	up in BsR_W
1-Pentanone, 1-phenyl-	Ketone	1.02424	0.0296586	0.0397029	2.0833	1.05887	up in BsR_W
p-Hydroxyphenyl methyl carbinol	Alcohol	0.579829	0.337036	0.352039	0.787819	-0.344063	insig
Orcinol	Phenol	0.717792	0.21647	0.22985	1.16146	0.215934	insig
Niacinamide	Nitrogen compounds	1.05836	0.00751194	0.0158875	28.1604	4.8156	up in BsR_W
Ethyl mandelate	Ester	1.04343	0.0172278	0.0273033	2.63182	1.39606	up in BsR_W
1H-3a,7-Methanoazulene, octahydro-3,8,8-trimethyl-6-methylene-, [3R-(3.alpha.,3a.beta.,7.beta.,8a.alpha.)]-	Hydrocarbons	1.04801	6.3982e-05	0.00248242	0.322134	-1.63427	down in BsR_W
Quinoxaline, 2,3-dimethyl-	Nitrogen compounds	1.05286	6.99359e-06	0.00112131	0.299937	-1.73727	down in BsR_W
Butanoic acid, 3-methyl-, 1-ethenyl-1,5-dimethyl-4-hexenyl ester	Ester	0.877286	0.0587307	0.0692389	0.741017	-0.432422	insig
Hordenine	Nitrogen compounds	1.0591	0.0169812	0.0270911	13947.8	13.7677	up in BsR_W
Dodecanoic acid, methyl ester	Ester	1.05305	0.0300518	0.0399307	24.2606	4.60055	up in BsR_W
Cyclohexanol, 3-ethenyl-3-methyl-2-(1-methylethenyl)-6-(1-methylethyl)-, [1R-(1.alpha.,2.alpha.,3.beta.,6.alpha.)]-	Alcohol	0.78693	0.106077	0.116891	1.25544	0.328189	insig
Benzene, 1,2-diethyl-3,4,5,6-tetramethyl-	Hydrocarbons	1.05761	1.85279e-06	0.00086787	0.12079	-3.04943	down in BsR_W
2-Furanmethanol, tetrahydro-.alpha.,.alpha.,5-trimethyl-5-(4-methyl-3-cyclohexen-1-yl)-, [2S-[2.alpha.,5.beta.(R*)]]-	Alcohol	0.770988	0.163635	0.176477	0.654313	-0.611946	insig
2,6,10-Dodecatrienal, 3,7,11-trimethyl-	Aldehyde	0.988494	0.00541244	0.0139814	0.182234	-2.45614	insig
Decane, 2,3,5-trimethyl-	Hydrocarbons	1.05598	0.00720558	0.0157899	6413.22	12.6468	up in BsR_W
1-Decanol	Alcohol	1.05839	0.0027025	0.0101494	23.9723	4.5833	up in BsR_W
Butyramide, 2-cyano-2-ethyl-	Nitrogen compounds	1.03339	0.0160995	0.0259842	1.68901	0.75618	insig
Tridecane, 4,8-dimethyl-	Hydrocarbons	1.01419	0.0487036	0.0591577	2.73529	1.45169	insig
Hexanoic acid, 3-hexenyl ester	Ester	1.01849	0.0512531	0.0619416	3.11186	1.63778	insig
2-Butanone, 4-(2,6,6-trimethyl-1,3-cyclohexadien-1-yl)-	Ketone	1.04367	2.32263e-05	0.00207053	0.180776	-2.46772	down in BsR_W
1-Pentanone, 1-(4-methylphenyl)-	Ketone	1.0097	0.00496144	0.013557	0.838488	-0.254138	insig
6-Methyl-6-(5-methylfuran-2-yl)heptan-2-one	Ketone	0.410497	0.956266	0.956266	1.03206	0.0455218	insig
2H-Indol-2-one, 1,3-dihydro-	Nitrogen compounds	0.915103	0.0737047	0.084109	1.37082	0.455043	insig
2-Tridecanone	Ketone	1.05812	0.00191411	0.0087269	0.000718972	-10.4418	down in BsR_W
1-Propanone, 1-(4-methoxyphenyl)-	Ketone	1.05741	0.000142286	0.00318579	0.152873	-2.7096	down in BsR_W
2-Buten-1-ol, 2-ethyl-4-(2,2,3-trimethyl-3-cyclopenten-1-yl)-	Alcohol	1.05263	0.00136745	0.00718846	0.157994	-2.66206	down in BsR_W
6-Methyl-2-(4-methylcyclohex-3-en-1-yl)hepta-1,5-dien-4-ol	Alcohol	1.05836	0.0253473	0.0357015	6606.51	12.6897	up in BsR_W
(3S,3aR,6R,8aS)-3,7,7-Trimethyl-8-methylenehexahydro-1H-3a,6-methanoazulen-2(3H)-one	Ketone	1.05392	0.000141386	0.00318579	0.0391619	-4.6744	down in BsR_W
2-Propenoic acid, 3-phenyl-, ethyl ester, (E)-	Ester	0.954846	0.0299764	0.0399307	0.458629	-1.1246	insig
6,8-Nonadien-2-one, 8-methyl-5-(1-methylethyl)-, (E)-	Ketone	1.02424	0.0296586	0.0397029	2.0833	1.05887	up in BsR_W
Geranyl formate	Ester	1.05782	0.00650706	0.0152232	9.20767	3.20284	up in BsR_W
5-Decen-1-ol, acetate, (E)-	Ester	1.05247	0.00767145	0.0159394	85.4965	6.41779	up in BsR_W
Hexanoic acid, 1-methylhexyl ester	Ester	1.05605	0.00383262	0.012049	322.918	8.33502	up in BsR_W
Acetic Acid, phenoxy-	Acid	1.05663	0.0046797	0.0133984	3.14918	1.65498	up in BsR_W
Butanoic acid, octyl ester	Ester	1.05222	0.0070887	0.0156766	4.34314	2.11874	up in BsR_W
3-Hexanone, 1-phenyl-	Ketone	1.02072	0.00370198	0.0117535	0.419096	-1.25465	down in BsR_W
Pyridine, 3-(3,4-dihydro-2H-pyrrol-5-yl)-	Nitrogen compounds	1.05719	0.000102699	0.00282276	0.207898	-2.26605	down in BsR_W
Acetophenone, 4'-hydroxy-	Ketone	1.0362	0.0199595	0.0304296	2.18905	1.13031	up in BsR_W
(2E)-2-(Acetylhydrazono)propanoic acid	Acid	1.05908	0.00022142	0.00361028	55073.2	15.7491	up in BsR_W
Epizonarene	Hydrocarbons	1.05591	0.0160273	0.0259842	39.5572	5.30587	up in BsR_W
.beta.-Guaiene	Hydrocarbons	1.05876	0.00311198	0.0108077	40.2888	5.33231	up in BsR_W
Benzyl tiglate	Ester	1.05909	0.00310838	0.0108077	5.4061e+06	22.3662	up in BsR_W
Naphthalene, 1,2,3,5,6,8a-hexahydro-4,7-dimethyl-1-(1-methylethyl)-, (1S-cis)-	Hydrocarbons	1.05751	0.00235037	0.00969203	10.6411	3.41157	up in BsR_W
Carotol	Alcohol	0.166393	0.904269	0.908044	0.972467	-0.0402794	insig
Naphthalene, 1-nitro-	Hydrocarbons	1.05789	0.00652508	0.0152232	32.3329	5.01493	up in BsR_W
8-Isopropyl-1-methyltricyclo[4.4.0.02,7]dec-3-ene-3-carbAldehyde	Aldehyde	1.01051	0.000440098	0.00504017	0.19874	-2.33105	down in BsR_W
Heptanoic acid, anhydride	Others	1.04972	0.0210826	0.0316404	7.758	2.95569	up in BsR_W
(-)-Bornyl acetate	Ester	1.03566	0.0145618	0.0240282	1.69396	0.7604	insig
2-Undecanone	Ketone	1.05549	0.00346837	0.0114341	2.73447	1.45126	up in BsR_W
6-Nonen-1-ol, acetate, (Z)-	Ester	1.05113	0.0278806	0.038625	12.8283	3.68126	up in BsR_W
Cyclohexane, 1-ethenyl-1-methyl-2,4-bis(1-methylethenyl)-, (1.alpha.,2.beta.,4.beta.)-	Hydrocarbons	1.05886	0.00756966	0.0158875	321.163	8.32716	up in BsR_W
Benzeneacetic acid, 2-methylpropyl ester	Ester	1.05266	0.0128418	0.0220603	5.14536	2.36327	up in BsR_W
2-Dodecanone	Ketone	1.05379	0.0075157	0.0158875	6.23936	2.6414	up in BsR_W
Propanoic acid, 2-methyl-, 2-phenylethyl ester	Ester	1.05897	0.0101591	0.0187583	49531.1	15.596	up in BsR_W
Mexiletine	Nitrogen compounds	1.00615	0.00472236	0.0134386	4.13152	2.04667	up in BsR_W
Cyclohexanone, 2-(1-mercapto-1-methylethyl)-5-methyl-	Ketone	1.05826	0.0010058	0.00635613	0.000352022	-11.472	down in BsR_W
(1R,1aR,2aS,5R,6R,6aS,7aS)-1,6,6a-trimethyldecahydro-1,2a-methanocyclopropa[b]naphthalen-5-ol	Alcohol	1.05649	0.119812	0.130976	49692.7	15.6007	insig
trans-.alpha.-Bergamotene	Hydrocarbons	1.05858	0.0359326	0.0454233	462922	18.8204	up in BsR_W
2,2'-Isopropylidenebis(5-methylfuran)	Ether	1.04539	0.0139487	0.0233368	2.13012	1.09094	up in BsR_W
Pentyl octanoate	Ester	1.0492	0.0166871	0.026755	4.58116	2.19571	up in BsR_W
Naphthalene, 1,8-dimethyl-	Hydrocarbons	1.05517	3.54451e-05	0.00214817	2.74806	1.45841	up in BsR_W
Undecylenic Acid	Acid	1.0368	0.00045104	0.00504536	0.511108	-0.9683	insig
Germacrene D	Hydrocarbons	1.0575	0.00237383	0.00969203	4.64992	2.21721	up in BsR_W
.alpha.-Farnesene	Hydrocarbons	1.05841	0.00368163	0.0117535	8.92126	3.15725	up in BsR_W
1,4-Methanoazulen-9-ol, decahydro-1,5,5,8a-tetramethyl-, [1R-(1.alpha.,3a.beta.,4.alpha.,8a.beta.,9S*)]-	Alcohol	1.05815	0.000728703	0.00579349	0.000828831	-10.2366	down in BsR_W
1H-3a,7-Methanoazulen-5-ol, octahydro-3,8,8-trimethyl-6-methylene-	Alcohol	1.05291	0.011122	0.0198873	4.89945	2.29262	up in BsR_W
Dibenzo-p-dioxin	Ether	1.05554	0.00689576	0.0154993	283.361	8.1465	up in BsR_W
Khusimyl methyl ether	Hydrocarbons	1.04238	0.0258085	0.0362449	4.39386	2.13549	up in BsR_W
Acetic acid, (1,2,3,4,5,6,7,8-octahydro-3,8,8-trimethylnaphth-2-yl)methyl ester	Ester	1.04215	0.0509833	0.061693	19.0978	4.25533	insig
Heptadecane, 2-methyl-	Hydrocarbons	0.196595	0.679613	0.690377	1.0784	0.108898	insig
3-Cyclohexene-1-methanethiol, .alpha.,.alpha.,4-trimethyl-	Sulfur compounds	1.05876	0.000477631	0.00509418	6.36074	2.66919	up in BsR_W
TRANS-ANETHOLE	Hydrocarbons	1.04056	0.0227453	0.0333552	10.2211	3.35348	up in BsR_W
4-Decenoic acid, methyl ester, Z-	Ester	1.05679	0.00603601	0.0145896	8.52428	3.09158	up in BsR_W
p-Mentha-1,8-dien-7-ol	Alcohol	1.04824	0.00928342	0.0178257	4.27097	2.09456	up in BsR_W
Benzenemethanol, .alpha.-methyl-.alpha.-(1-methyl-2-propenyl)-	Alcohol	1.03921	0.00660711	0.0152751	7.0857	2.82491	up in BsR_W
Cyclohexene, 4-ethenyl-4-methyl-3-(1-methylethenyl)-1-(1-methylethyl)-, (3R-trans)-	Hydrocarbons	1.05876	0.00857523	0.0170415	105.09	6.71547	up in BsR_W
3H-3a,7-Methanoazulene, 2,4,5,6,7,8-hexahydro-1,4,9,9-tetramethyl-, [3aR-(3a.alpha.,4.beta.,7.alpha.)]-	Hydrocarbons	1.05326	0.0212555	0.0318006	13.9868	3.80599	up in BsR_W
Tetradecane	Hydrocarbons	1.03608	0.0180098	0.0281257	2.90216	1.53713	up in BsR_W
Petasitene	Hydrocarbons	1.05892	0.0102012	0.018764	11671.6	13.5107	up in BsR_W
Naphthalene, 1,2,3,4-tetrahydro-1,4,6-trimethyl-	Hydrocarbons	1.05919	0.010302	0.0188713	18122.5	14.1455	up in BsR_W
Cyclohexanepropanoic Acid, 2-propenyl ester	Ester	0.781267	0.186331	0.199389	64800.2	15.9837	insig
Naphthalene, decahydro-1,6-bis(methylene)-4-(1-methylethyl)-, (4.alpha.,4a.alpha.,8a.alpha.)-	Hydrocarbons	1.04353	0.0112425	0.0200282	1.94218	0.957681	insig
1-Cyclohexene-1-carboxylic acid, 4-(1-methylethenyl)-	Acid	1.05916	0.000159491	0.00333544	83.9758	6.3919	up in BsR_W
Tridecanal	Aldehyde	0.986814	0.0545687	0.0651304	1.55698	0.638748	insig
(Z)-1-Methyl-4-(6-methylhept-5-en-2-ylidene)cyclohex-1-ene	Hydrocarbons	1.05499	0.00015096	0.00322719	0.141145	-2.82475	down in BsR_W
1-Dodecanol	Alcohol	1.05912	0.000216265	0.00361028	1.55914e+06	20.5723	up in BsR_W
8-Dodecen-1-ol, acetate, (Z)-	Ester	1.05768	0.0101992	0.018764	49.2412	5.62179	up in BsR_W
Tetradecanal	Aldehyde	1.05708	0.00590317	0.0145048	231.62	7.85562	up in BsR_W
Naphthalene, 2,6-dimethyl-	Hydrocarbons	1.05791	0.00543498	0.0139814	316.332	8.30529	up in BsR_W
1-Heptadecene	Hydrocarbons	1.05449	0.00234278	0.00969203	0.227885	-2.13362	down in BsR_W
Squamulosone	Ketone	1.01691	0.0437953	0.0537386	2.46153	1.29956	insig
Adenine	Nitrogen compounds	1.05753	0.000395564	0.00469793	16.9743	4.08528	up in BsR_W
Furan, 2-(1,2-diethoxyethyl)-	Ether	1.05773	0.00253237	0.00990303	12.3469	3.62607	up in BsR_W
1H-Cyclopenta[1,3]cyclopropa[1,2]benzene, octahydro-7-methyl-3-methylene-4-(1-methylethyl)-, [3aS-(3a.alpha.,3b.beta.,4.beta.,7.alpha.,7aS*)]-	Hydrocarbons	1.05004	0.0133443	0.0226807	3.37031	1.75288	up in BsR_W
1-Cyclohexene-1-carboxaldehyde, 4-(1-methylethyl)-	Aldehyde	1.05517	0.00206282	0.00902015	3.11196	1.63782	up in BsR_W
Benzene, (2-nitroethyl)-	Hydrocarbons	1.05889	0.00028785	0.00407493	0.00819673	-6.93074	down in BsR_W
4-Pyridinecarboxamide	Nitrogen compounds	1.05859	0.000262413	0.00407164	1.89225e-05	-15.6895	down in BsR_W
Thiophene, 2-butyl-5-ethyl-	Sulfur compounds	1.05884	0.000609038	0.00557995	0.00561542	-7.47639	down in BsR_W
Ethanone, 1-(3-hydroxyphenyl)-	Ketone	0.989878	0.00564536	0.0141817	0.768808	-0.379304	insig
Picolinamide	Nitrogen compounds	1.05778	0.00267928	0.0101475	3.84813	1.94416	up in BsR_W
Dodecane, 3-methyl-	Hydrocarbons	1.05814	0.00345958	0.0114341	7.66691	2.93864	up in BsR_W
1-Cyclohexene-1-carboxAldehyde, 4-(1-methylethenyl)-	Aldehyde	1.05865	0.00341065	0.0113925	21.3496	4.41613	up in BsR_W
Phenol, 2-(1,1-dimethylethyl)-	Phenol	1.05816	0.00248072	0.00974971	0.00131185	-9.57418	down in BsR_W
Undecanol-5	Alcohol	1.02126	0.0277281	0.0385469	1.64735	0.720145	insig
6-Undecanol	Alcohol	1.05817	0.00235298	0.00969203	22.2793	4.47763	up in BsR_W
1,4-BenzenedicarboxAldehyde	Aldehyde	1.05893	0.000218387	0.00361028	9.52898	3.25232	up in BsR_W
2,4-Dimethyldodecane	Hydrocarbons	1.05716	0.000342867	0.00439784	23.915	4.57985	up in BsR_W
Dodecane, 4,6-dimethyl-	Hydrocarbons	0.85451	0.116629	0.127932	1.51638	0.600627	insig
Tricyclo[2.2.1.0(2,6)]heptane-3-methanol, 2,3-dimethyl-	Alcohol	1.03773	0.00673997	0.0153646	1.69659	0.762639	insig
4,4'-Bitriazolyl	Nitrogen compounds	1.0371	0.00598144	0.0145307	1.70222	0.767417	insig
Hexanoic acid, pentyl ester	Ester	1.05861	0.000121834	0.00308432	3.58855e-05	-14.7662	down in BsR_W
1H-Inden-1-one, 2,3-dihydro-	Ketone	1.00216	0.0341077	0.0437488	1.37833	0.462918	insig
p-Tolyl isobutyrate	Ester	1.03429	0.0121112	0.0210687	1.66364	0.734341	insig
3,7,7-Trimethylbicyclo[4.1.0]hept-3-ene-2,5-dione	Ketone	1.05863	0.00119476	0.00656775	4.98586e-05	-14.2918	down in BsR_W
BenzAldehyde diethylacetal	Aldehyde	1.03574	0.00243571	0.00972262	1.97284	0.980272	insig
Phenol, 2-methyl-5-(1-methylethyl)-	Phenol	1.05916	0.00114904	0.0065022	73882.7	16.1729	up in BsR_W
cis-.beta.-Farnesene	Hydrocarbons	0.0245221	0.910867	0.913716	1.01268	0.0181788	insig
Tridecane	Hydrocarbons	1.05357	0.0134284	0.0227833	7.28549	2.86503	up in BsR_W
1,3-Cyclopentanedione, 2-acetyl-4-methyl-	Ketone	1.05365	0.00827888	0.0167809	8.44829	3.07866	up in BsR_W
Ketone, methyl 2,4,5-trimethylpyrrol-3-yl	Nitrogen compounds	1.05775	0.000481881	0.00509418	6.24691	2.64314	up in BsR_W
Propanoic acid, 2-methyl-, phenylmethyl ester	Ester	1.05881	0.00368092	0.0117535	209.382	7.71	up in BsR_W
Ethanone, 1-(2-aminophenyl)-	Ketone	1.05597	0.0522231	0.0627199	591.125	9.20732	insig
Benzene, (1-nitropropyl)-	Hydrocarbons	1.05855	0.0176712	0.0277772	8431.22	13.0415	up in BsR_W
2(1H)-Naphthalenone, 3,4,5,6,7,8-hexahydro-	Ketone	1.04058	0.0389506	0.0485998	11.7086	3.54949	up in BsR_W
6-Octenoic Acid, 3,7-dimethyl-	Acid	1.05429	0.024639	0.0349597	25.2819	4.66003	up in BsR_W
p-Isopropoxyaniline	Nitrogen compounds	1.0569	0.000705664	0.00570461	0.0182177	-5.77851	down in BsR_W
(1Alpha,3beta,4beta)-p-menthane-3,8-diol	Alcohol	1.05916	0.00430527	0.0128089	76689.7	16.2267	up in BsR_W
Hexanoic acid, cyclopentyl ester	Ester	0.894678	0.0825013	0.0926094	1.29955	0.378014	insig
1,4-Cyclohexadiene-1-methanol, 4-(1-methylethyl)-	Alcohol	1.05843	0.00302253	0.0106655	66.1086	6.04677	up in BsR_W
(1R,3aS,8aS)-1,4,4,6-Tetramethyl-1,2,3,3a,4,5,7,8-octahydrocyclopenta[c]pentalene	Hydrocarbons	1.05811	0.000521462	0.00534154	0.00138575	-9.49512	down in BsR_W
1,4-Methano-1H-indene, octahydro-4-methyl-8-methylene-7-(1-methylethyl)-, [1S-(1.alpha.,3a.beta.,4.alpha.,7.alpha.,7a.beta.)]-	Hydrocarbons	1.05816	0.00237688	0.00969203	1111.87	10.1188	up in BsR_W
Naphthalene, 1,2,3,4-tetrahydro-2,6-dimethyl-	Hydrocarbons	1.05861	0.000472772	0.00509418	0.00572006	-7.44976	down in BsR_W
Cyclopropanecarboxylic Acid, 2,2-dimethyl-3-(2-methyl-1-propenyl)-, (1R-trans)-	Acid	1.04747	0.000532445	0.00534154	0.633807	-0.657884	insig
Neric Acid	Acid	0.491917	0.440436	0.456081	0.87489	-0.192826	insig
Ethyl cyclohexanepropionate	Ester	1.05654	0.000793984	0.00601427	0.100816	-3.3102	down in BsR_W
.alpha.-Cubebene	Hydrocarbons	0.999058	0.0672036	0.077425	2.79952	1.48518	insig
Benzenepropanoic acid, ethyl ester	Ester	1.05805	0.00199136	0.00899383	0.00263082	-8.57027	down in BsR_W
.alpha.-Terpinyl acetate	Ester	1.05804	0.00687977	0.0154993	0.0010156	-9.94346	down in BsR_W
Geranic acid	Acid	1.05917	0.0173859	0.0274635	113919	16.7977	up in BsR_W
2-Undecenal, E-	Aldehyde	1.05301	0.0125852	0.0216583	6.04665	2.59614	up in BsR_W
Benzene, 1-methoxy-2-nitro-	Hydrocarbons	1.0575	0.00577104	0.0143095	12.7124	3.66816	up in BsR_W
Furfuryl hexanoate	Ester	1.03707	0.0226766	0.0333051	2.61721	1.38803	up in BsR_W
1-Oxaspiro[4.5]dec-6-ene, 2,6,10,10-tetramethyl-	Hydrocarbons	1.05889	4.81726e-05	0.00236954	30.9994	4.95417	up in BsR_W
4-Methoxyformanilide	Nitrogen compounds	1.05792	0.00293476	0.0105345	12.2621	3.61614	up in BsR_W
1-Undecanol	Alcohol	1.0584	0.000329527	0.00439784	0.000202366	-12.2707	down in BsR_W
Benzoic acid, 4-amino-, methyl ester	Ester	1.02424	0.0296586	0.0397029	2.0833	1.05887	up in BsR_W
2-Octenal, 2-butyl-	Alcohol	0.585284	0.327797	0.343134	1.38266	0.467443	insig
1H-Cycloprop[e]azulene, decahydro-1,1,4,7-tetramethyl-, [1aR-(1a.alpha.,4.beta.,4a.beta.,7.beta.,7a.beta.,7b.alpha.)]-	Hydrocarbons	1.05838	0.000334832	0.00439784	0.000243775	-12.0022	down in BsR_W
Propanoic acid, 2-methyl-, 3-hydroxy-2,2,4-trimethylpentyl ester	Ester	0.79612	0.127743	0.139172	0.734669	-0.444834	insig
Biphenyl	Hydrocarbons	0.63634	0.255929	0.270554	1.10591	0.145239	insig
Geranyl acetate	Ester	1.00677	0.0616532	0.0722416	2.83749	1.50461	insig
2-Nitrophenyl acetate	Ester	1.05863	5.24111e-05	0.00236954	2.88605e-05	-15.0805	down in BsR_W
1-Butanone, 2-hydroxy-1-phenyl-	Ketone	1.04332	0.0304623	0.0402537	4.58471	2.19683	up in BsR_W
2H-2,4a-Methanonaphthalene, 1,3,4,5,6,7-hexahydro-1,1,5,5-tetramethyl-, (2S)-	Hydrocarbons	1.04986	0.0131124	0.0223511	4.75828	2.25044	up in BsR_W
(1S,5S)-2-Methyl-5-((R)-6-methylhept-5-en-2-yl)bicyclo[3.1.0]hex-2-ene	Hydrocarbons	0.712056	0.191336	0.204517	0.791908	-0.336595	insig
Nitroguanidine	Nitrogen compounds	1.04233	0.00872053	0.0170511	2.19349	1.13323	up in BsR_W
Benzenemethanol, 4-methyl-.alpha.-(1-methyl-2-propenyl)-, (R*,R*)-	Alcohol	1.04213	0.0317549	0.0414495	5.33536	2.41558	up in BsR_W
2-Buten-1-one, 1-(2,6,6-trimethyl-2-cyclohexen-1-yl)-, (E)-	Ketone	0.990005	0.0663501	0.0766252	2.29367	1.19766	insig
2,6-dihydroxy-Benzoic Acid	Acid	1.0582	0.00465449	0.013366	751.938	9.55447	up in BsR_W
beta-Elemen	Hydrocarbons	1.05862	0.00204239	0.00902015	27.0944	4.75992	up in BsR_W
Decanoic acid, ethyl ester	Ester	1.0379	0.0300179	0.0399307	4.75374	2.24906	up in BsR_W
1H-Cyclopropa[a]naphthalene, 1a,2,3,3a,4,5,6,7b-octahydro-1,1,3a,7-tetramethyl-, [1aR-(1a.alpha.,3a.alpha.,7b.alpha.)]-	Hydrocarbons	1.05718	0.0179938	0.0281257	88.7539	6.47174	up in BsR_W
1-ButanAmine, N-(2-pyridinylmethylene)-	Nitrogen compounds	1.05897	0.00274098	0.0101808	165.238	7.3684	up in BsR_W
1H-3a,7-Methanoazulene, 2,3,4,7,8,8a-hexahydro-3,6,8,8-tetramethyl-, [3R-(3.alpha.,3a.beta.,7.beta.,8a.alpha.)]-	Hydrocarbons	1.02464	0.00248303	0.00974971	0.256008	-1.96574	down in BsR_W
Benzene, 1,4-dimethyl-2,5-bis(1-methylethyl)-	Hydrocarbons	1.05362	0.0198254	0.0303212	14.2575	3.83365	up in BsR_W
Bicyclo[5.2.0]nonane, 2-methylene-4,8,8-trimethyl-4-vinyl-	Hydrocarbons	1.04578	1.23027e-05	0.00149433	0.176012	-2.50626	down in BsR_W
Methyleugenol	Phenol	1.04821	0.0346555	0.0442744	328.919	8.36159	up in BsR_W
Benzene, 1,2,3-trimethoxy-5-methyl-	Hydrocarbons	1.0554	0.00450328	0.0130881	5.25448	2.39355	up in BsR_W
Acetic acid, decyl ester	Ester	1.05653	0.0106166	0.019343	147.996	7.20941	up in BsR_W
4a(2H)-Naphthalenol, octahydro-4,8a-dimethyl-,(4.alpha.,4a.alpha.,8a.beta.)-	Hydrocarbons	1.05712	8.39889e-05	0.00257425	0.201485	-2.31126	down in BsR_W
Benzo[b]thiophene, 2-ethyl-	Sulfur compounds	0.939079	0.0332519	0.0429373	0.462894	-1.11125	insig
[1aR-(1a.alpha.,4.alpha.,4a.beta.,7b.alpha.)]-1a,2,3,4,4a,5,6,7b-octahydro-1,1,4,7-tetramethyl-1H-Cycloprop[e]azulene	Hydrocarbons	1.0212	0.00196912	0.00893536	0.293396	-1.76908	down in BsR_W
1R,4R,7R,11R-1,3,4,7-Tetramethyltricyclo[5.3.1.0(4,11)]undec-2-ene	Hydrocarbons	0.653301	0.264629	0.279137	1.26192	0.335616	insig
Octanoic acid, 2-pentyl ester	Ester	1.05836	0.00641323	0.0151585	40.9716	5.35655	up in BsR_W
2-Butyl-5-propylthiazole	Nitrogen compounds	1.05896	0.0057714	0.0143095	487.829	8.93023	up in BsR_W
2-Tetradecene, (E)-	Hydrocarbons	1.05906	0.00805943	0.0165063	1.74951e+07	24.0604	up in BsR_W
.alpha.-Ionone	Ketone	1.04604	0.000323684	0.00438569	0.355724	-1.49117	down in BsR_W
Benzenemethanol, 4-hydroxy-	Alcohol	1.05691	0.000189661	0.00350874	0.267945	-1.89999	down in BsR_W
Ionone	Ketone	1.04738	0.0147857	0.0243378	3.0562	1.61174	up in BsR_W
(E,E)-2,4-Undecadienal	Aldehyde	0.782501	0.193181	0.20626	40291.7	15.2982	insig
Bicyclo[3.1.1]hept-2-ene, 2,6-dimethyl-6-(4-methyl-3-pentenyl)-	Hydrocarbons	0.779121	0.185015	0.198643	169559	17.3714	insig
cis-.alpha.-Bergamotene	Hydrocarbons	0.388469	0.470079	0.486253	1.15801	0.211648	insig
2-Cyclohexen-1-one, 4-hydroxy-3-methyl-6-(1-methylethyl)-, trans-	Ketone	1.05855	0.0181784	0.028343	7789.74	12.9274	up in BsR_W
1H-Cyclopropa[a]naphthalene, 1a,2,3,5,6,7,7a,7b-octahydro-1,1,7,7a-tetramethyl-, [1aR-(1a.alpha.,7.alpha.,7a.alpha.,7b.alpha.)]-	Hydrocarbons	0.539617	0.359157	0.374332	1.21366	0.279365	insig
2-Propenoic Acid, 3-phenyl-	Acid	1.05874	0.0242057	0.0346002	597470	19.1885	up in BsR_W
2-Hydroxymethylbenzimidazole	Nitrogen compounds	0.982883	0.0161254	0.0259842	0.495758	-1.01229	insig
Bicyclo[7.2.0]undec-4-ene, 4,11,11-trimethyl-8-methylene-,[1R-(1R*,4Z,9S*)]-	Hydrocarbons	1.05789	0.00850378	0.0170404	41.7357	5.38321	up in BsR_W
1H-Pyrrolizine-1-methanol, hexahydro-7-hydroxy-, [1S-(1.alpha.,7.alpha.,7a.beta.)]-	Nitrogen compounds	1.05562	0.0100143	0.0185622	199.756	7.64209	up in BsR_W
Octanoic acid, 3-methylbutyl ester	Ester	0.172205	0.740363	0.748927	1.04169	0.0589226	insig
Benzyl angelate	Ester	0.982602	0.036627	0.0461194	1.36529	0.449205	insig
Quinoline, 2,7-dimethyl-	Nitrogen compounds	1.05864	0.00745079	0.0158875	159.405	7.31656	up in BsR_W
Megastigmatrienone	Ketone	1.04623	0.000564207	0.00540692	0.223426	-2.16213	down in BsR_W
3-Buten-2-ol, 4-(2,6,6-trimethyl-2-cyclohexen-1-yl)-, (3E)-	Alcohol	1.01624	0.0213894	0.0319513	1.51785	0.602026	insig
Valerena-4,7(11)-diene	Hydrocarbons	1.04606	0.0155893	0.0254185	3.02954	1.5991	up in BsR_W
Cyclohexane, 1-(1,5-dimethylhexyl)-4-methyl-	Hydrocarbons	1.0443	0.0113078	0.0201074	2.1745	1.12068	up in BsR_W
1(2H)-Naphthalenone, octahydro-4-hydroxy-, trans-	Ketone	1.05255	0.000844718	0.0062002	1.75993	0.815519	insig
(1R,4R,4aS,8aR)-4,7-Dimethyl-1-(prop-1-en-2-yl)-1,2,3,4,4a,5,6,8a-octahydronaphthalene	Hydrocarbons	1.04453	0.0157535	0.0256427	2.63679	1.39878	up in BsR_W
Tetradecane, 2-methyl-	Hydrocarbons	1.00126	0.0303829	0.0402166	1.86246	0.897207	insig
Iridomyrmecin	Ketone	1.04409	0.000130679	0.00318579	0.341365	-1.55061	down in BsR_W
Benzene, [1-[[1-(1-methylethyl)-3-butenyl]oxy]ethyl]-, [S-(R*,R*)]-	Hydrocarbons	1.02915	0.000841709	0.0062002	0.468386	-1.09423	down in BsR_W
Methylparaben	Ester	1.00206	0.00556663	0.0141669	0.672432	-0.572539	insig
Diisopropyl adipate	Ester	1.04192	0.000983875	0.00635613	0.208507	-2.26183	down in BsR_W
3-(4-Isopropylphenyl)-2-methylpropionAldehyde	Aldehyde	1.05617	4.51076e-06	0.00086787	0.279495	-1.8391	down in BsR_W
trans-O-Dithiane-4,5-diol	Sulfur compounds	1.05697	0.0102289	0.018779	0.00351467	-8.15239	down in BsR_W
Precocene I	Ether	1.04953	2.93719e-05	0.00207053	0.306547	-1.70582	down in BsR_W
8-Dodecen-1-ol, (Z)-	Alcohol	1.05852	0.000663306	0.00568274	3.47476e-05	-14.8127	down in BsR_W
1-Isopropyl-4,7-dimethyl-1,2,3,5,6,8a-hexahydronaphthalene	Hydrocarbons	1.05857	0.00109906	0.00645145	1.01763e-05	-16.5844	down in BsR_W
Ethanone, 1-(2,4-dihydroxyphenyl)-	Ketone	1.05845	0.000966509	0.00635613	6.91133	2.78896	up in BsR_W
Spiro[4.5]dec-7-ene, 1,8-dimethyl-4-(1-methylethenyl)-, [1S-(1.alpha.,4.beta.,5.alpha.)]-	Hydrocarbons	1.04837	7.0231e-05	0.00256537	0.184703	-2.43672	down in BsR_W
Eremophilene	Hydrocarbons	1.03106	0.0229267	0.0334598	2.09434	1.06649	up in BsR_W
(1S,4aR,7R)-1,4a-Dimethyl-7-(prop-1-en-2-yl)-1,2,3,4,4a,5,6,7-octahydronaphthalene	Hydrocarbons	0.34373	0.573312	0.588608	0.945864	-0.0802948	insig
Pyrolo[3,2-d]pyrimidin-2,4(1H,3H)-dione	Nitrogen compounds	1.05891	0.00247938	0.00974971	1596.87	10.641	up in BsR_W
2,4-Decadienoic acid, ethyl ester, (E,Z)-	Ester	1.05905	0.000560126	0.00540692	208223	17.6678	up in BsR_W
3,5,11-Eudesmatriene	Hydrocarbons	1.01182	0.00320836	0.0109838	0.340733	-1.55329	down in BsR_W
1-Pentanol, 5-[(tetrahydro-2H-pyran-2-yl)oxy]-	Alcohol	1.04449	0.0215532	0.0320962	4.08353	2.02982	up in BsR_W
3-Cyclohexene-1-ethanol, .beta.,4-dimethyl-	Alcohol	1.05898	0.00327964	0.0111484	8775.96	13.0993	up in BsR_W
Bicyclo[7.2.0]undecane, 10,10-dimethyl-2,6-bis(methylene)-, [1S-(1R*,9S*)]-	Hydrocarbons	1.05864	0.000182341	0.00343945	9.24864e-06	-16.7223	down in BsR_W
10,10-Dimethyl-2,6-dimethylenebicyclo[7.2.0]undecane	Hydrocarbons	0.862367	0.061966	0.0724837	0.810729	-0.302709	insig
[1S-(1.alpha.,7.alpha.,8a.beta.)]-1,2,3,5,6,7,8,8a-octahydro-1,4-dimethyl-7-(1-methylethenyl)-Azulene	Hydrocarbons	1.05873	0.00135512	0.00716277	18.4918	4.20882	up in BsR_W
(1S,5S,6R)-6-Methyl-2-methylene-6-(4-methylpent-3-en-1-yl)bicyclo[3.1.1]heptane	Hydrocarbons	1.05916	0.00262775	0.0100713	449916	18.7793	up in BsR_W
Dodecanoic acid, ethyl ester	Ester	1.04567	0.0406589	0.0503121	10.8641	3.4415	insig
(5R,10R)-10-Methyl-6-methylene-2-(propan-2-ylidene)spiro[4.5]dec-7-ene	Hydrocarbons	1.05913	0.000962543	0.00635613	534257	19.0272	up in BsR_W
Diethylpropion	Nitrogen compounds	1.05786	0.00524297	0.0138944	16.489	4.04343	up in BsR_W
Pentadecane	Hydrocarbons	1.05731	0.00742811	0.0158875	15.1054	3.91699	up in BsR_W
Hexa-2,4-diyn-1-ylbenzene	Hydrocarbons	1.05392	6.4512e-05	0.00248242	0.140481	-2.83156	down in BsR_W
Benzene, (1-methyl-1-propylpentyl)-	Hydrocarbons	1.05738	0.00386175	0.012101	5.47943	2.45403	up in BsR_W
1-methyl-4-(1,2,2-trimethylcyclopentyl)cyclohexa-1,3-diene	Hydrocarbons	1.05715	0.00230939	0.00969203	3.3468	1.74278	up in BsR_W
Geranyl isobutyrate	Ester	1.05433	0.00031094	0.00427321	0.101944	-3.29415	down in BsR_W
Ethanol, 2-(4-chlorophenyl)amino-	Alcohol	1.03243	0.0284237	0.0391678	3.43187	1.77899	up in BsR_W
(1R,5S)-1,8-Dimethyl-4-(propan-2-ylidene)spiro[4.5]dec-7-ene	Hydrocarbons	1.05521	5.64704e-05	0.00236954	0.160022	-2.64366	down in BsR_W
.alpha.-Irone	Ketone	1.00021	0.00484783	0.013557	0.630993	-0.664303	insig
2-Naphthalenol	Phenol	1.05893	0.00766929	0.0159394	3078.14	11.5878	up in BsR_W
7-Octylidenebicyclo[4.1.0]heptane	Hydrocarbons	0.997452	0.0279047	0.038625	1.69259	0.75923	insig
Naphthalene, 1,2,3,4-tetrahydro-1,6-dimethyl-4-(1-methylethyl)-, (1S-cis)-	Hydrocarbons	1.04732	0.00758043	0.0158875	9.12371	3.18962	up in BsR_W
5,6-Dihydro-5-methyluracil	Nitrogen compounds	0.99082	0.0471378	0.0574007	1.86251	0.89725	insig
Anabasine	Nitrogen compounds	1.05813	0.00287966	0.0103754	32.8021	5.03572	up in BsR_W
(E)-1-Methyl-4-(6-methylhept-5-en-2-ylidene)cyclohex-1-ene	Hydrocarbons	1.04389	0.0174873	0.0275331	2.80106	1.48597	up in BsR_W
1-Iodoundecane	Others	1.03412	0.0334097	0.0430833	3.41212	1.77067	up in BsR_W
(2S,3S,6S)-6-Isopropyl-3-methyl-2-(prop-1-en-2-yl)-3-vinylcyclohexanone	Ketone	1.05143	0.00394654	0.012247	3.06852	1.61754	up in BsR_W
(2R,3R,6S)-6-Isopropyl-3-methyl-2-(prop-1-en-2-yl)-3-vinylcyclohexanone	Ketone	1.05294	0.0248062	0.0351452	24.9015	4.63816	up in BsR_W
Farnesene epoxide, E-	Ether	1.05836	0.00052335	0.00534154	0.000235075	-12.0546	down in BsR_W
(1S,4R,7S,8R,11R,13R)-4,7,11-Trimethyl-5-oxatetracyclo[5.4.2.01,8.04,13]tridecane	Ester	1.05573	0.00108524	0.00645145	0.019107	-5.70975	down in BsR_W
n-Capric acid isobutyl ester	Ester	1.05853	0.00100365	0.00635613	1.98087e-05	-15.6235	down in BsR_W
Cyclohexanemethanol, 4-ethenyl-.alpha.,.alpha.,4-trimethyl-3-(1-methylethenyl)-, [1R-(1.alpha.,3.alpha.,4.beta.)]-	Alcohol	1.05823	0.000850755	0.0062002	0.00048097	-11.0218	down in BsR_W
4-Aminobenzoic acid	Acid	1.05798	0.00119138	0.00656775	0.0185367	-5.75348	down in BsR_W
1-NaphthalenecarboxAldehyde	Aldehyde	1.05827	0.00111509	0.00645555	0.0714563	-3.80679	down in BsR_W
Benzene, 1-methyl-3,5-dinitro-	Hydrocarbons	1.01496	0.0266629	0.0372274	1.76295	0.81799	insig
3-Buten-2-one, 4-(2,5,6,6-tetramethyl-1-cyclohexen-1-yl)-	Ketone	1.05495	0.000988728	0.00635613	0.0225153	-5.47295	down in BsR_W
1-Pentanone, 1-(p-anisyl)-3-methyl-	Ketone	1.05822	0.00117114	0.00656775	0.00729707	-7.09847	down in BsR_W
Benzene, 1-methyl-4-(1,2,2-trimethylcyclopentyl)-, (R)-	Hydrocarbons	1.05912	3.01325e-05	0.00207053	41543.7	15.3423	up in BsR_W
Cyclohexene, 3-(1,5-dimethyl-4-hexenyl)-6-methylene-, [S-(R*,S*)]-	Hydrocarbons	1.03108	0.0171392	0.0272528	2.47405	1.30687	up in BsR_W
1-Penten-3-one, 1-(4-methoxyphenyl)-4-methyl-	Ketone	1.03575	0.000827457	0.0062002	0.255941	-1.96612	down in BsR_W
Octanoic acid, 3-hexenyl ester, (Z)-	Ester	1.00139	0.082017	0.0921733	3.5654	1.83406	insig
N-Methyl-3,4-methylenedioxyamphetAmine	Nitrogen compounds	0.902287	0.0329173	0.0425624	0.528872	-0.919008	insig
4-Sec-butyl-2-tert-butylphenol	Phenol	0.960628	0.0230304	0.0334598	0.508925	-0.974475	insig
1,3-Pentanedione, 4,4-dimethyl-1-phenyl-	Ketone	1.00993	0.0866252	0.0965625	4.95967	2.31024	insig
2-Butenal, 2-methyl-4-(2,6,6-trimethyl-1-cyclohexen-1-yl)-	Aldehyde	0.999996	0.0828215	0.0928605	3.46285	1.79196	insig
2H-2a,7-Methanoazuleno[5,6-b]oxirene, octahydro-3,6,6,7a-tetramethyl-	Ether	0.994274	0.0906838	0.100737	3.46318	1.7921	insig
Cadina-1(10),6,8-triene	Hydrocarbons	1.03333	9.09819e-05	0.00257425	0.16381	-2.60991	down in BsR_W
Biuret, 1-[(dimethylamino)methylene]-	Nitrogen compounds	1.00567	0.0795131	0.0896736	3.70551	1.88967	insig
Plumbagin	Phenol	0.225616	0.626341	0.640319	1.13507	0.182784	insig
.alpha.-Dehydro-ar-himachalene	Hydrocarbons	1.04312	0.000365198	0.00450411	0.209244	-2.25675	down in BsR_W
Spiro[4.5]decan-7-one, 1,8-dimethyl-4-(1-methylethyl)-	Ketone	1.05387	0.0103184	0.0188713	8.7775	3.13381	up in BsR_W
Fenobucarb	Ester	1.05248	0.00436172	0.0129107	2.14268	1.09941	up in BsR_W
Geranyl isovalerate	Ester	1.05877	0.000717372	0.00575093	108.255	6.75828	up in BsR_W
2H-2,4a-Methanonaphthalen-8(5H)-one, 1,3,4,6,7,8a-hexahydro-1,1,5,5-tetramethyl-	Ketone	1.01005	0.00223382	0.00955084	0.261654	-1.93427	down in BsR_W
(3E,7E)-1,5,5,8-Tetramethylcycloundeca-3,7-dienol	Alcohol	1.05693	0.00662135	0.0152751	225.036	7.81401	up in BsR_W
6-fluoro-.beta.-methyl-1H-Indole-3-ethanAmine	Nitrogen compounds	1.05435	0.00623964	0.0149317	333.862	8.38311	up in BsR_W
Methane, di-p-tolyl-	Hydrocarbons	0.875739	0.0413777	0.0510979	0.66071	-0.597912	insig
1,E-11,Z-13-Hexadecatriene	Hydrocarbons	1.05819	0.00704061	0.0156062	77.0183	6.26713	up in BsR_W
1H-Cycloprop[e]azulen-7-ol, decahydro-1,1,7-trimethyl-4-methylene-, [1ar-(1a.alpha.,4a.alpha.,7.beta.,7a.beta.,7b.alpha.)]-	Alcohol	1.0319	0.051334	0.0619615	5.1865	2.37476	insig
Ibuprofen	Acid	1.04466	5.19315e-05	0.00236954	0.16701	-2.582	down in BsR_W
1,3-Benzenediol, 5-pentyl-	Phenol	0.977514	0.0911286	0.101114	2.59437	1.37539	insig
Cyclohexanecarboxamide, N-ethyl-5-methyl-2-(1-methylethyl)-	Nitrogen compounds	1.05651	0.00828581	0.0167809	266.554	8.05828	up in BsR_W
Cyclopentaneacetic acid, 3-oxo-2-pentyl-, methyl ester	Ester	0.391987	0.793245	0.800736	0.872675	-0.196484	insig
3-Butylisobenzofuran-1(3H)-one	Ester	1.05281	1.38391e-05	0.00149433	0.0267498	-5.22433	down in BsR_W
Citronellyl tiglate	Ester	0.995122	0.00372597	0.0117907	0.164598	-2.60298	insig
Hexadecane, 7,9-dimethyl-	Hydrocarbons	1.05423	0.00956653	0.0180805	8.84228	3.14442	up in BsR_W
(1R,4R)-1-methyl-4-(6-Methylhept-5-en-2-yl)cyclohex-2-enol	Alcohol	1.05837	0.00683329	0.0154673	71.0566	6.1509	up in BsR_W
trans-2-Dodecen-1-ol	Alcohol	1.05912	0.0001424	0.00318579	952045	19.8607	up in BsR_W
4,8-Methanoazulen-9-ol, decahydro-2,2,4,8-tetramethyl-, stereoisomer	Alcohol	1.05543	0.000471271	0.00509418	0.232339	-2.1057	down in BsR_W
Heptadecane	Hydrocarbons	1.05022	0.0302136	0.0400903	15.6184	3.96517	up in BsR_W
2H-1,3,5-Thiadiazine-2-thione, tetrahydro-3,5-dimethyl-	Sulfur compounds	1.04964	0.0263051	0.0368632	9.27552	3.21343	up in BsR_W
Hexanoic acid, 2-ethyl-, octyl ester	Ester	0.850022	0.056578	0.0673614	0.674526	-0.568055	insig
.delta.-Dodecalactone	Ester	0.87847	0.0459667	0.0560456	0.637949	-0.648487	insig
1H-Cycloprop[e]azulen-4-ol, decahydro-1,1,4,7-tetramethyl-, [1aR-(1a.alpha.,4.beta.,4a.beta.,7.alpha.,7a.beta.,7b.alpha.)]-	Alcohol	1.01037	0.001832	0.00872465	0.337987	-1.56496	down in BsR_W
3-Pentyl-4,5,6,7-tetrahydro-1H-indazole	Nitrogen compounds	0.815151	0.0647784	0.0749	0.495882	-1.01193	insig
Lanceol, cis	Alcohol	0.710606	0.21569	0.229275	0.7617	-0.392706	insig
Pyrimidine, 4-(2-hydroxy-5-methoxyphenyl)-	Nitrogen compounds	0.854817	0.0743926	0.0846931	0.700353	-0.513846	insig
Tryptophol	Nitrogen compounds	1.04459	0.0492454	0.0597404	20.5088	4.35817	insig
10-epi-.gamma.-Eudesmol	Alcohol	1.04882	0.00414514	0.0125004	0.112944	-3.14632	down in BsR_W
1H-Indole-3-carboxaldehyde	Aldehyde	1.05579	0.00299767	0.0106412	28.7709	4.84654	up in BsR_W
2(3H)-Naphthalenone, 4,4a,5,6,7,8-hexahydro-4a,5-dimethyl-3-(1-methylethylidene)-, (4ar-cis)-	Ketone	1.04764	0.00991598	0.0184154	77.3447	6.27323	up in BsR_W
7-Ethoxycoumarin	Ester	1.05399	0.00673731	0.0153646	60.2727	5.91343	up in BsR_W
Phenanthrene, 7-ethenyl-1,2,3,4,4a,4b,5,6,7,9,10,10a-dodecahydro-1,1,4a,7-tetramethyl-, [4aS-(4a.alpha.,4b.beta.,7.beta.,10a.beta.)]-	Hydrocarbons	1.02424	0.0296586	0.0397029	2.0833	1.05887	up in BsR_W
Thiazol-2-Amine, N-(4-dimethylaminobenzyl)-	Nitrogen compounds	1.02424	0.0296586	0.0397029	2.0833	1.05887	up in BsR_W
.beta.-Bisabolene	Hydrocarbons	1.05836	0.00340889	0.0113925	14.1999	3.82781	up in BsR_W

## Sheet: BmR vs BmsR
Table S4 Differential metabolites between BmR vs BmsR of dried samples
Compounds	Class	VIP	p_value	FDR	Fold_Change	Log2FC	Type
(S)-3,3,6-Trimethylhepta-1,5-dien-4-yl acetate	Ester	1.02567	0.00240407	0.00400123	0.223629	-2.16082	down in BmR
Furan, 2-pentyl-	Ether	1.01381	0.00270275	0.00437815	1.23247	0.301557	insig
Glycidol	Alcohol	0.934393	0.0189248	0.0218032	0.624464	-0.67931	insig
2-Methyl-1,3-dithiacyclopentane	Sulfur compounds	1.03301	0.000743627	0.0019344	0.0727936	-3.78004	down in BmR
7-Oxabicyclo[4.1.0]heptane, 1-methyl-4-(1-methylethenyl)-	Hydrocarbons	1.03224	0.00466836	0.00660436	0.03096	-5.01345	down in BmR
Pyrazine, tetramethyl-	Sulfur compounds	0.998837	0.00141707	0.00277077	0.452335	-1.14454	insig
cis-Dihydrocarvone	Ketone	1.01741	0.00101361	0.00227294	1.26309	0.336958	insig
Butanoic acid, 2-methyl-, propyl ester	Ester	1.03306	1.16583e-05	0.000187257	0.210675	-2.24691	down in BmR
cis-2-(2-Pentenyl)furan	Ether	0.669674	0.171915	0.17783	0.854002	-0.227689	insig
Butanoic acid, 3-hexenyl ester, (E)-	Ester	1.03233	0.000885626	0.00211592	0.0311484	-5.0047	down in BmR
1,5-Heptadiene, 2-methyl-, (Z)-	Hydrocarbons	1.01392	0.00271272	0.00437859	1.57302	0.653537	insig
Ethanone, 1-(3,5-dimethylpyrazinyl)-	Ketone	1.03211	0.0018268	0.00330335	0.006931	-7.17272	down in BmR
Cyclohexene, 1-methyl-4-(1-methylethylidene)-	Hydrocarbons	1.03115	0.00265532	0.00431489	0.219238	-2.18943	down in BmR
3-Mercaptohexyl acetate	Ester	1.03276	4.98355e-07	3.55287e-05	0.194382	-2.36303	down in BmR
Benzenemethanol, .alpha.-2-propenyl-	Alcohol	1.02324	0.000627015	0.00176635	0.851084	-0.232627	insig
Benzene, pentamethyl-	Hydrocarbons	1.02758	0.00392734	0.00575502	0.275001	-1.86249	down in BmR
2-Hexanone	Ketone	1.01976	0.00211292	0.00366725	1.65663	0.728248	insig
Cyclopentanone, 2-methyl-3-(1-methylethyl)-	Ketone	1.03132	9.12704e-06	0.000164536	0.176916	-2.49886	down in BmR
D-Verbenone	Ketone	1.03034	0.000106414	0.000747228	0.0584463	-4.09674	down in BmR
1,3-Cyclohexadiene, 5-butyl-	Hydrocarbons	1.03173	4.03157e-06	0.000103559	0.422836	-1.24183	down in BmR
1,3,6-Octatriene, 3,7-dimethyl-, (Z)-	Hydrocarbons	0.873378	0.0574846	0.0619957	0.544692	-0.876487	insig
3-Mercaptohexanol	Alcohol	1.03224	0.00227911	0.00387368	0.0952261	-3.3925	down in BmR
5-Methyloxazolidine	Nitrogen compounds	1.01498	0.000382755	0.00139091	1.57428	0.65469	insig
Methacrylamide	Nitrogen compounds	0.992697	0.000358119	0.00134574	0.212404	-2.23512	insig
3-Penten-2-one, 4-methyl-	Ketone	1.01543	0.000387487	0.00139091	1.64444	0.717595	insig
3-FurAldehyde	Aldehyde	1.03019	0.00477636	0.00671762	0.213142	-2.23011	down in BmR
1-Hexanol, 4-methyl-	Alcohol	1.03187	2.35041e-05	0.000309739	0.227541	-2.1358	down in BmR
1-Heptanol	Alcohol	0.993976	0.0171559	0.0199323	0.647086	-0.62797	insig
1H-Pyrazole, 4,5-dihydro-5,5-dimethyl-	Nitrogen compounds	1.01033	0.00494521	0.00692474	0.577678	-0.791663	insig
Pyrazine, 2-ethyl-5-methyl-	Nitrogen compounds	1.02703	0.000615696	0.00175351	0.335664	-1.57491	down in BmR
Dicyclopentadiene	Hydrocarbons	0.950634	0.00861699	0.0107378	0.745908	-0.422931	insig
3-Penten-2-one, 4-(acetyloxy)-, (Z)-	Ketone	1.01529	0.00823883	0.010374	0.754591	-0.406234	insig
Pyridine, 2,3,4,5-tetrahydro-6-propyl-	Nitrogen compounds	1.01021	0.00642833	0.00828962	0.701434	-0.51162	insig
Thiophene, 2-pentyl-	Sulfur compounds	1.03109	5.43e-05	0.000529313	0.419941	-1.25174	down in BmR
6-Nonenal, (E)-	Aldehyde	1.02063	7.54406e-05	0.000624535	0.33349	-1.58429	down in BmR
Ethanone, 1-(3-methylphenyl)-	Ketone	1.01678	7.14757e-06	0.000140527	0.0897982	-3.47717	down in BmR
3-Nonen-1-ol, (Z)-	Alcohol	1.01916	0.000200879	0.00108368	0.548774	-0.865715	insig
6-Octenal, 7-methyl-3-methylene-	Aldehyde	1.03052	0.00320043	0.00498191	0.30055	-1.73432	down in BmR
Betahistine	Nitrogen compounds	1.03318	0.00117624	0.00244394	0.000202001	-12.2733	down in BmR
6-Octen-1-ol, 7-methyl-3-methylene-	Alcohol	0.930868	0.0478389	0.052178	0.949859	-0.0742154	insig
Undecane, 3,5-dimethyl-	Hydrocarbons	1.02913	0.000812315	0.00200886	0.497168	-1.00819	down in BmR
2-Furanpropanoic acid, ethyl ester	Ester	0.973668	0.00527285	0.00699652	0.734573	-0.445022	insig
n-Valeric acid cis-3-hexenyl ester	Ester	1.01542	0.0105574	0.0128886	0.505131	-0.985271	insig
Ascaridole	Others	1.0322	0.000660143	0.00182961	0.375575	-1.41283	down in BmR
Hexanoic acid, 2-methylbutyl ester	Ester	1.0265	0.00211572	0.00366725	0.71369	-0.486631	insig
Dodecane, 5-methyl-	Hydrocarbons	1.03314	0.000225038	0.00115544	0.00134589	-9.53723	down in BmR
Phenol, 4-(2-propenyl)-	Hydrocarbons	1.02972	1.52951e-07	2.10199e-05	0.0638135	-3.96999	down in BmR
2-Decenal, (Z)-	Aldehyde	1.03317	0.000167791	0.00100863	0.000300678	-11.6995	down in BmR
Benzoic acid, 2-hydroxy-, ethyl ester	Ester	1.03261	0.0129112	0.0154101	0.000741903	-10.3965	down in BmR
3-Hexenal, (Z)-	Aldehyde	1.00492	0.0011749	0.00244394	1.5412	0.624055	insig
Octane	Hydrocarbons	1.02028	0.002319	0.00390696	1.65473	0.726597	insig
Hexanal	Aldehyde	1.01744	0.000421084	0.00145191	1.61274	0.689515	insig
2,4,6-Octatriene, 3,4-dimethyl-	Hydrocarbons	1.02975	0.00252628	0.00416857	0.167859	-2.57468	down in BmR
.alpha.-Phellandrene 1	Hydrocarbons	1.03186	0.00232649	0.00391274	0.185464	-2.43079	down in BmR
3-Carene	Hydrocarbons	1.03169	0.00174592	0.00321757	0.285645	-1.80771	down in BmR
D-Limonene	Hydrocarbons	1.03262	0.000371678	0.00136006	0.0536087	-4.22139	down in BmR
Nonane, 4,5-dimethyl-	Hydrocarbons	0.729479	0.167913	0.173877	0.867957	-0.204304	insig
1,5-Cyclooctadiene, 3,4-dimethyl-	Hydrocarbons	0.976168	0.00415954	0.00602632	1.57145	0.652095	insig
2,4-Dimethyl-2-oxazoline-4-methanol	Nitrogen compounds	0.979938	0.00380642	0.00565088	0.825084	-0.277387	insig
Cyclohexanol, 2,6-dimethyl-	Alcohol	1.0313	1.56245e-06	6.77506e-05	2.87579	1.52396	up in BmR
2-Methyl-7-exo-vinylbicyclo[4.2.0]oct-1(2)-ene	Hydrocarbons	1.02218	0.000171368	0.00101139	0.644503	-0.633741	insig
2-(2-Acetoxy-1-propyl)furan, (S)	Ether	1.03221	0.00179008	0.00326137	0.143353	-2.80236	down in BmR
Ethanone, 1-(1H-pyrazol-4-yl)-	Ketone	1.0295	0.00622997	0.00810744	0.213313	-2.22896	down in BmR
3-Ethylphenyl isocyanate	Ester	1.03168	0.00105649	0.00232043	0.00843377	-6.88961	down in BmR
Benzoic acid, ethyl ester	Ester	1.03319	0.000546748	0.00164723	0.0125557	-6.31552	down in BmR
2,6,6-trimethyl-1-Cyclohexene-1-carboxaldehyde	Aldehyde	1.02823	2.10541e-05	0.000293536	0.160235	-2.64174	down in BmR
Pyrazinamide	Nitrogen compounds	0.342077	0.537081	0.546165	1.00888	0.012754	insig
1-Propanone, 1-cyclopropyl-	Ketone	1.00286	0.00634647	0.00820605	0.620361	-0.68882	insig
Thiophene, 3-methyl-	Sulfur compounds	0.913265	0.0334348	0.0372704	1.49277	0.577996	insig
Cyclobutanone, 2,2,3-trimethyl-	Ketone	0.956606	0.0545421	0.0591539	0.582737	-0.779084	insig
2-Hexanol	Alcohol	1.0159	0.00119256	0.00246347	1.55596	0.637801	insig
E-1-Methoxy-4-hexene	Hydrocarbons	1.01891	0.00282034	0.00451684	1.64963	0.72214	insig
Benzene, 1,3-dimethyl-	Hydrocarbons	1.03236	2.7056e-06	8.9876e-05	2.86774	1.51991	up in BmR
4-Hexen-3-one, 5-methyl-	Ketone	1.03316	0.00189792	0.00340001	5404.21	12.3999	up in BmR
Furan, 2-propyl-	Ether	1.01978	0.00294103	0.00464576	1.65069	0.723065	insig
CyclohexanecarboxAldehyde	Aldehyde	1.02704	0.00552769	0.00728443	0.453513	-1.14078	down in BmR
5-Hepten-2-one, 6-methyl-	Ketone	1.03266	0.00110915	0.00238521	0.187961	-2.41149	down in BmR
2,4,6-Octatriene, 2,6-dimethyl-	Hydrocarbons	1.03176	0.001783	0.00326137	0.0672141	-3.89509	down in BmR
2H-Pyran-2-methanol, tetrahydro-	Alcohol	1.02959	1.48178e-05	0.00021598	0.553042	-0.854538	insig
Isobutyl isovalerate	Ester	0.964158	0.00848505	0.0106008	0.836343	-0.257833	insig
1,3-Hexadiene, 3-ethyl-2-methyl-	Hydrocarbons	1.0331	0.000562318	0.00166446	0.0418181	-4.57973	down in BmR
Pyrazine, 2-methyl-5-(1-methylethyl)-	Nitrogen compounds	1.03136	0.00362544	0.00550106	0.151605	-2.72161	down in BmR
p-Cresol	Phenol	0.980715	0.00450238	0.00640723	0.740459	-0.433508	insig
Acetic acid, heptyl ester	Ester	1.03317	0.00133764	0.0026587	6.17334e-05	-13.9836	down in BmR
1,6-HexanediAmine, N,N,N',N'-tetramethyl-	Nitrogen compounds	1.02917	8.1537e-05	0.000637712	0.636507	-0.651753	insig
5-Nonen-4-one, 6-methyl-	Ketone	1.03179	0.00332962	0.00513317	0.0944861	-3.40375	down in BmR
3-Nonen-1-ol, (E)-	Alcohol	1.00781	0.00472888	0.00667035	0.667131	-0.583958	insig
3-Imidazol-1-ylpropanenitrile	Nitrogen compounds	1.0307	0.000355749	0.00134574	0.465343	-1.10363	down in BmR
BenzAldehyde, 2-ethyl-	Aldehyde	1.03263	0.000985874	0.0022479	0.0110985	-6.49349	down in BmR
(R)-(+)-1-(p-Tolyl)ethylAmine	Nitrogen compounds	1.03152	0.000353913	0.00134574	0.0575344	-4.11943	down in BmR
Catechol	Phenol	1.03252	4.3952e-06	0.000103559	0.426052	-1.2309	down in BmR
Butanoic acid, 2-methyl-, hexyl ester	Ester	1.03319	2.2524e-09	1.0834e-06	0.19766	-2.33891	down in BmR
2-methyl-5-propan-2-ylcyclohexa-2,5-diene-1,4-dione	Ketone	1.0331	8.38282e-05	0.000638251	0.11547	-3.1144	down in BmR
BenzAldehyde, 4-methoxy-	Aldehyde	1.03283	6.70436e-06	0.000137225	0.294447	-1.76392	down in BmR
Carvone	Ketone	1.0204	0.00109154	0.00236769	1.39217	0.477333	insig
3,6-Octadien-1-ol, 3,7-dimethyl-, (Z)-	Alcohol	0.942029	0.048981	0.0533029	1.05232	0.0735728	insig
Pyridine, 2,3,4,5-tetrahydro-	Nitrogen compounds	1.01134	0.00644466	0.00829955	2.2266	1.15484	up in BmR
ParAldehyde	Aldehyde	1.00406	0.00420177	0.00607836	0.81898	-0.2881	insig
2,4-Heptadien-1-ol, (E,E)-	Alcohol	1.02986	0.00569614	0.00746551	0.13136	-2.9284	down in BmR
Pyridine, 3-propyl-	Nitrogen compounds	1.03286	0.000892277	0.00211943	0.0634309	-3.97867	down in BmR
1,3-Cyclohexadiene, 1-methyl-4-(1-methylethyl)-	Hydrocarbons	1.00148	0.00282819	0.00451684	0.483515	-1.04837	down in BmR
Acetic acid, hexyl ester	Ester	0.824527	0.0944487	0.100287	0.830761	-0.267495	insig
Pentanenitrile, 5-(methylthio)-	Nitrogen compounds	0.724196	0.135723	0.141305	0.709375	-0.495379	insig
Carbonochloridodithioic acid, methyl ester	Ester	1.03315	0.000976908	0.00224292	0.000311549	-11.6483	down in BmR
1H-1,2,4-Triazole, 3-chloro-	Nitrogen compounds	1.03034	0.0023441	0.00391498	0.246752	-2.01886	down in BmR
2(1H)-Pyridinone	Nitrogen compounds	1.03179	9.10876e-05	0.000663835	0.326634	-1.61425	down in BmR
Pinocarvone	Ketone	1.0324	0.00179185	0.00326137	0.120393	-3.05418	down in BmR
2,3-Dimethylanisole	Ether	1.03082	0.00091142	0.00213056	0.244228	-2.0337	down in BmR
1-Hexanol, 5-methyl-2-(1-methylethyl)-, acetate	Ester	1.03172	0.000181083	0.00103691	0.423876	-1.23828	down in BmR
BenzAldehyde, 2,5-dimethyl-	Aldehyde	1.02717	0.00586376	0.00764354	0.113476	-3.13955	down in BmR
2-Hexanoylfuran	Ether	0.918121	0.032909	0.0367268	1.05531	0.0776671	insig
Citral	Aldehyde	1.02692	0.000355283	0.00134574	0.247692	-2.01338	down in BmR
7-Oxabicyclo[4.1.0]heptan-2-one, 6-methyl-3-(1-methylethyl)-	Ketone	1.03321	0.000300108	0.00125581	7.84772e-05	-13.6374	down in BmR
Bicyclo[3.1.1]heptan-3-one, 2-hydroxy-2,6,6-trimethyl-	Ketone	0.755572	0.103883	0.109458	1.42894	0.514945	insig
2-Decen-1-ol, (E)-	Alcohol	1.03107	0.0507214	0.0550722	0.00099233	-9.97689	insig
1-Dodecene	Hydrocarbons	1.03144	0.000274014	0.00123748	0.153479	-2.70389	down in BmR
Pyrrole	Nitrogen compounds	1.00632	0.00161635	0.00304888	0.448568	-1.1566	down in BmR
Isobutyl acetate	Ester	0.950482	0.0152093	0.0178867	0.831809	-0.265675	insig
8-Nonen-2-one	Ketone	1.03013	0.00388139	0.00570932	0.341634	-1.54947	down in BmR
.alpha.-Methylstyrene	Hydrocarbons	0.843097	0.0996426	0.105337	0.84082	-0.250131	insig
2-Propenoic acid, pentyl ester	Ester	1.03164	2.88405e-06	8.9876e-05	0.346594	-1.52868	down in BmR
Thiazole, 2,4,5-trimethyl-	Sulfur compounds	0.9904	0.0147422	0.0173586	0.596738	-0.74483	insig
Pyrazine, (2-methylpropyl)-	Nitrogen compounds	1.02692	0.00292946	0.0046351	0.353378	-1.50072	down in BmR
Propanoic acid, 2-methyl-, 2-methylbutyl ester	Ester	0.450345	0.407537	0.415307	0.830585	-0.2678	insig
3-Hexene, 1-(1-methoxyethoxy)-, (Z)-	Hydrocarbons	0.973668	0.00527285	0.00699652	0.734573	-0.445022	insig
[truncated: 837 more rows]

## Sheet: BsmR vs BmsR
Table S4 Differential metabolites between BsmR vs BmsR of dried samples
[truncated: 963 more rows]
