# Supplementary material for: Comprehensive Analysis Reveals the Difference in Volatile Oil between Bupleurum marginatum var. stenophyllum (Wolff) Shan et Y. Li and the Other Four Medicinal Bupleurum Species
Source: Molecules. 2024 May 29;29(11):2561. doi: 10.3390/molecules29112561 (PMC11173446; doi:10.3390/molecules29112561)
Supplement: Supplementary file 1 [file molecules-29-02561-s001.zip › Tables S5.xlsx]

## Sheet: Sheet1
Table S5 List of the compounds in fresh samples
Compounds	Formula	Molecular weight (Da)	Quantitative ion	Qualitative ion	Class	CAS	BcR_1	BcR_2	BcR_3	BcR_W_1	BcR_W_2	BcR_W_3	BsR_1	BsR_2	BsR_3	BsR_W_1	BsR_W_2	BsR_W_3	BmsR_1	BmsR_2	BmsR_3	BmR_1	BmR_2	BmR_3	BsmR_1	BsmR_2	BsmR_3
Acetonitrile, 2,2'-iminobis-	C4H5N3	95.048	94	68	Nitrogen compounds	628-87-5	1.45513e+06	1.44116e+06	1.35551e+06	1.86571e+06	1.94823e+06	1.81285e+06	2.16055e+06	2.26233e+06	1.90579e+06	1.06255e+06	1.08616e+06	925637	1.5337e+06	1.57996e+06	1.72434e+06	2.06209e+06	1.95756e+06	3.22114e+06	1.97234e+06	1.88601e+06	1.9946e+06
2-Methyl-1,3-dithiacyclopentane	C4H8S2	120.007	120	105	Sulfur compounds	5616-51-3	9.7502e+06	1.10292e+07	1.00725e+07	3.57165e+06	3.10993e+06	3.26145e+06	5.21988e+06	5.03017e+06	4.3661e+06	5.94242e+06	5.52801e+06	6.93408e+06	120950	111964	150168	356782	357289	560830	1.17665e+06	1.18339e+06	1.1486e+06
Pyrazine, tetramethyl-	C8H12N2	136.1	54	136	Sulfur compounds	1124-11-4	188172	181280	157431	161432	170114	139851	187356	156650	156635	116402	98986.2	98546	241671	246430	258452	195882	177882	265899	166734	150390	148555
cis-Dihydrocarvone	C10H16O	152.12	67	95	Ketone	3792-53-8	67781.8	78166.8	67438.6	402115	431892	385919	429201	449641	400221	275993	256487	262199	616604	597314	639145	543008	449776	629152	454217	432045	444149
Butanoic acid, 2-methyl-, propyl ester	C8H16O2	144.115	57	43	Ester	37064-20-3	23598.9	26378.9	21902.6	9016.68	8497.56	8480.68	22518.7	22823.5	25487.5	47901.7	43457	62516.2	7188.02	7105.45	9294.4	9	9	9	35857.2	37105.5	33808.5
Prenol	C5H10O	86.073	71	41	Alcohol	556-82-1	40851.2	36242.2	32444.3	35208	32816.5	29352.1	26760.2	24798.7	27085.6	26332.6	26843.1	21420.1	25524.4	28951.4	26987.3	26491.1	21388.2	37530.3	94499	93809.7	107243
Pyrazine, trimethyl-	C7H10N2	122.084	42	122	Nitrogen compounds	14667-55-1	153014	158640	144927	97471.9	104168	91917.2	154204	149199	137490	195260	187682	189022	24580.1	25795	27750.3	59757	58818	103351	50006.4	55612.9	51300.9
cis-2-(2-Pentenyl)furan	C9H12O	136.089	107	136	Ether	70424-13-4	336999	392815	385446	57073.5	53891.6	53100.1	533699	582701	597891	1.60058e+06	1.55992e+06	2.23461e+06	55687.5	50341.6	72841	30340.5	23290	41526.6	4.92667e+07	5.12299e+07	4.89953e+07
Butanoic acid, 3-hexenyl ester, (E)-	C10H18O2	170.131	67	82	Ester	53398-84-8	170750	179380	156959	30482.9	32581.2	29517.9	30341.3	27838.4	19174.6	26111.8	19567.4	18454	9	9	9	10136.5	9027.47	13857.6	108985	118094	125442
Ethanone, 1-(3,5-dimethylpyrazinyl)-	C8H10N2O	150.079	150	107	Ketone	54300-08-2	22525.9	23261.6	21679.1	19289.1	19024.6	18559.3	18604.1	20442.5	17576.6	42502.3	40542.1	36880.4	28600	33361.3	32422.4	9196.52	8533.43	14041	12414.3	10727.9	11269.5
n-Pentyl methylphosphonofluoridate	C6H14FO2P	168.072	99	42	Others	13454-59-6	12305.8	13053.9	12133	17596	17459.8	17508.5	15886.2	16749.7	15102.7	12623.7	12562.2	12153.7	18702.7	18897.5	18811.1	14502.4	15160.6	23284.9	12630.5	10564.6	11277.8
Cyclohexene, 1-methyl-4-(1-methylethylidene)-	C10H16	136.125	93	121	Hydrocarbons	586-62-9	1.7896e+06	1.99707e+06	1.70136e+06	89375.7	83499.5	83132.8	514327	589911	572459	1.40657e+06	1.2096e+06	1.72978e+06	60869.8	54984.9	68639.5	38092.1	31197.1	57798.1	2.41181e+06	2.3976e+06	2.21765e+06
3-Mercaptohexyl acetate	C8H16O2S	176.087	116	55	Ester	136954-20-6	239965	272339	241836	459791	434326	419430	133089	130177	127225	521251	432632	569838	54285.9	51816.9	54542.2	29940.8	26999.4	37142	24314.4	25396.6	25595.8
Benzenemethanol, .alpha.-2-propenyl-	C10H12O	148.089	107	79	Alcohol	936-58-3	2.90303e+06	3.15653e+06	2.94079e+06	4.07682e+06	4.35351e+06	4.0859e+06	4.88864e+06	4.62068e+06	4.43985e+06	2.99253e+06	2.74464e+06	2.97879e+06	4.45356e+06	4.32015e+06	4.68336e+06	5.40616e+06	4.60479e+06	6.71424e+06	3.25945e+06	3.35558e+06	3.50367e+06
2-Hexanone	C6H12O	100.089	58	57	Ketone	591-78-6	93886.8	90069.8	88803.6	58049.4	59975.3	52765.9	48280.7	52384.9	46861.6	42489.9	40886.2	41693.2	80712.3	77355.1	69067.6	131735	135979	219899	24089.7	28404.1	30558.6
Cyclopentanone, 2-methyl-3-(1-methylethyl)-	C9H16O	140.12	69	41	Ketone	54549-81-4	1.60883e+06	1.84238e+06	1.62177e+06	172118	157727	152240	1.24276e+06	1.3433e+06	1.2103e+06	1.41481e+06	1.31181e+06	1.71134e+06	174749	158318	211203	38198.2	32488.4	69746.6	3.36077e+06	3.31347e+06	3.22621e+06
Acetic acid, cyclohexyl ester	C8H14O2	142.099	82	67	Ester	622-45-7	54990.2	50562	56467.7	96681.6	98133	94543.6	95196.4	97841.5	83205.9	99900.5	94808.4	118690	90417.2	82461.7	85379.5	133413	113919	211286	70336.3	72106.7	82975.9
D-Verbenone	C10H14O	150.104	107	91	Ketone	18309-32-5	92797.5	107179	90056.5	257445	229323	230298	157234	160739	153002	168129	136112	179728	5201.86	5283.09	6799.56	2842.82	2697.59	3679.66	9	9	9
1,3,6-Octatriene, 3,7-dimethyl-, (Z)-	C10H16	136.125	93	41	Hydrocarbons	3338-55-4	3.69998e+06	4.21894e+06	3.36842e+06	1.17369e+06	921448	907357	7.46832e+06	8.46897e+06	8.3588e+06	2.27573e+07	2.03396e+07	3.09239e+07	267288	247577	296313	341094	307232	505658	2.99818e+07	3.06098e+07	2.91502e+07
2,6-Octadienal, 3,7-dimethyl-, (Z)-	C10H16O	152.12	41	69	Aldehyde	106-26-3	607337	665281	614184	825148	861060	821911	858663	811740	795929	702395	628001	703001	779911	754524	799007	898733	770028	1.07428e+06	691574	735958	764539
3-Mercaptohexanol	C6H14OS	134.077	55	41	Alcohol	51755-83-0	421966	415198	393584	3830.64	4316.99	3141.69	18103.4	20246.7	17619.3	17447	15398.4	21184.7	2534.23	3108.25	2885.08	9	9	9	31620.1	27205.7	32144.6
5-Methyloxazolidine	C4H9NO	87.068	42	45	Nitrogen compounds	58328-22-6	70867.5	78946.2	76052.3	58071.3	59061.2	70816.6	49386.3	57326.6	48702.6	65602.1	68992.1	42977.8	55001	82597	70999.8	99990	114301	156127	40930.6	49176	48723.5
1-Hexanol, 4-methyl-	C7H16O	116.12	70	69	Alcohol	818-49-5	79077.9	89167	78494.4	34102.9	30014.9	29146.9	82494.5	86522	97220.3	178417	165049	239169	24184.3	20440.9	30337.3	9	9	9	151625	159833	143989
1-Heptanol	C7H16O	116.12	70	56	Alcohol	111-70-6	1.86102e+06	2.05939e+06	1.99199e+06	851416	779219	735079	1.51918e+06	1.54885e+06	1.56568e+06	1.60967e+06	1.60447e+06	1.95944e+06	205220	176845	263477	68952.5	69764.2	120065	1.13564e+06	1.1954e+06	1.11114e+06
1H-Pyrazole, 4,5-dihydro-5,5-dimethyl-	C5H10N2	98.084	83	42	Nitrogen compounds	4320-85-8	21078.5	23646.4	22155.8	22275.1	23623.1	24337.5	32886.2	33161.2	32103.4	53308.6	55724	74868	35909.3	37098.3	45507.5	18925.3	18640.8	33679.4	415856	428471	409715
Pyrazine, 2-ethyl-5-methyl-	C7H10N2	122.084	121	122	Nitrogen compounds	13360-64-0	2.18351e+06	2.3056e+06	1.94578e+06	112598	95713.3	99756.3	363374	421426	384448	1.16817e+06	1.02628e+06	1.45163e+06	66048.4	63140.9	78220.2	27588.8	23566	42547.2	743780	775568	746545
Dicyclopentadiene	C10H12	132.094	66	39	Hydrocarbons	77-73-6	240533	246928	184380	139900	130535	103390	359653	486226	443821	775867	694130	964487	157066	138702	159026	9	9	9	4.98295e+06	5.00972e+06	4.91619e+06
3-Penten-2-one, 4-(acetyloxy)-, (Z)-	C7H10O3	142.063	100	85	Ketone	38365-58-1	107704	106799	100649	67941.1	72543.6	67727.3	114339	113106	103897	138775	137485	139536	18060	18355.6	19149.9	41816.2	41084.8	71775.1	9470.55	8534.73	9781.89
Pyridine, 2,3,4,5-tetrahydro-6-propyl-	C8H15N	125.12	97	96	Nitrogen compounds	1604-01-9	17873	21212.9	19050.1	37160.7	36471.9	36100.1	39349.5	42289.1	33869.6	10968.6	10679.7	10519.5	21145.9	20366.9	24249.3	26065.2	18782.7	40260.4	28553.3	28685.4	31740.9
3-Cyclohexen-1-one, 3,5,5-trimethyl-	C9H14O	138.104	96	81	Ketone	471-01-2	78872.1	77695.2	72857.3	210684	214942	215021	130659	145886	120611	38928.8	39840.7	37774	159558	161036	174905	208978	149833	311464	57911.6	63357.8	75771.6
Thiophene, 2-pentyl-	C9H14S	154.082	97	98	Sulfur compounds	4861-58-9	580682	600827	546263	26778.8	26137.5	24965.4	59115.6	60297.9	52378	137653	132919	133852	29007.1	29657.7	30417.9	10628.3	5104.21	8862.81	107153	110386	114460
6-Nonenal, (E)-	C9H16O	140.12	41	55	Aldehyde	2277-20-5	412237	416204	387098	3335.8	5124.57	3227.18	16368.2	18810.1	17053.8	32578.9	25538.5	39415	2210.31	3001.59	3017.27	9	9	9	37291.4	40975	37263.6
3-Nonen-1-ol, (Z)-	C9H18O	142.136	55	68	Alcohol	10340-23-5	234958	262240	242124	110013	118544	103995	331443	301247	263953	823065	732315	764212	75679.2	69582.7	61018	93112	89373.5	130709	69023.1	85073.6	90946.5
6-Octen-1-ol, 7-methyl-3-methylene-	C10H18O	154.136	69	41	Alcohol	13066-51-8	408976	491657	398942	2.5598e+06	2.7803e+06	2.45453e+06	3.07587e+06	3.20314e+06	2.90881e+06	1.93585e+06	1.83007e+06	1.87455e+06	4.1642e+06	4.14662e+06	4.43597e+06	3.92805e+06	3.29561e+06	4.38648e+06	2.99078e+06	2.84387e+06	2.89806e+06
Undecane, 3,5-dimethyl-	C13H28	184.219	57	71	Hydrocarbons	17312-81-1	4.64111e+07	5.03171e+07	4.66935e+07	408718	317505	277795	1.264e+06	939896	856322	3.17053e+07	2.86296e+07	3.13369e+07	143008	128545	168592	87792.1	60069.8	85988.5	35486.3	42820.1	44924.6
2-Furanpropanoic acid, ethyl ester	C9H12O3	168.079	81	94	Ester	10031-90-0	3.47955e+07	3.77497e+07	3.3917e+07	195048	147134	132237	607124	436990	398871	2.11445e+07	1.86746e+07	2.08774e+07	65714.6	60089.6	80280.6	39985.6	28743.3	40898.8	12622.5	17657.8	16416.7
n-Valeric acid cis-3-hexenyl ester	C11H20O2	184.146	82	67	Ester	35852-46-1	1.50669e+06	1.61786e+06	1.49731e+06	1968422	2122235	2014035	2418897	2278169	2212477	1442088	1319751	1411538	2298564	2224379	2388974	2778335	2335455	3348066	1672471	1724632	1796937
Ascaridole	C10H16O2	168.115	121	136	Others	512-85-6	578854	629500	573828	1.05389e+06	1.01337e+06	928468	392318	379652	366275	1.13662e+06	949305	1.21944e+06	173045	173669	182908	205303	173917	255757	89256.3	92089.6	98884.5
Hexanoic acid, 2-methylbutyl ester	C11H22O2	186.162	99	70	Ester	2601-13-0	220491	243531	219794	305800	324867	305558	390917	367622	355213	233888	219029	242660	354604	341957	374598	430767	367448	540242	271103	287711	300187
Phenol, 4-(2-propenyl)-	C9H10O	134.073	134	133	Hydrocarbons	501-92-8	126326	149290	153876	39499.5	35465.4	35904.8	80172.8	82022.5	80289.1	106914	91186.4	118665	5807.9	5683.95	6826.75	11705.4	9000.08	15750.4	59060.8	72880.8	66994.4
2-Decenal, (Z)-	C10H18O	154.136	41	55	Aldehyde	2497-25-8	78661	85835.3	79498.6	24833.8	26015.8	21448.2	427732	459716	460528	37448.6	37660.2	43008.1	10066.7	9776.56	8779.62	161969	134437	216894	709025	768403	782977
2-Hexanol, (R)-	C6H14O	102.104	45	41	Alcohol	26549-24-6	2.50555e+06	2.47076e+06	2.26713e+06	2.76881e+06	2.90065e+06	2.64305e+06	2.32246e+06	2.38412e+06	2.26853e+06	1.86763e+06	1.79743e+06	1.64846e+06	2.44233e+06	2.55736e+06	2.63049e+06	2.54397e+06	2.2281e+06	3.30469e+06	2.06162e+06	1.878e+06	1.97404e+06
3-Hexenal, (Z)-	C6H10O	98.073	69	39	Aldehyde	6789-80-6	30397.2	31613.6	30235.6	32450.7	39196.4	29744.5	22019.3	20764.6	20450.3	23875.7	21609.2	21704.3	30069.8	33609	35717.3	38158.5	35546.5	66792	17828	16842.3	19902.4
Octane	C8H18	114.141	71	41	Hydrocarbons	111-65-9	82976.2	74584.1	74573.6	43753.7	43413.6	40389.6	36046.6	39278.4	40718.4	37700.1	32052.1	32434.6	61665	76202.1	75691.9	110031	110919	179176	19013	23855.8	24437.9
Hexanal	C6H12O	100.089	44	56	Aldehyde	66-25-1	657970	611617	616631	317004	338760	308674	330808	324080	323886	237969	220063	233452	465585	522279	458467	853149	905381	1.50335e+06	173441	180828	186142
2-Butene-1,4-diol, (Z)-	C4H8O2	88.052	42	57	Alcohol	6117-80-2	5311.88	5610.54	4649.04	2457.97	2831.84	3022.52	5804.62	6502.37	6587.01	3144.01	3057.11	3779.89	9	9	9	9	9	9	2494.84	3226.25	2479.11
1,3-Cyclopentadiene, 1,2,3,4,5-pentamethyl-	C10H16	136.125	121	136	Hydrocarbons	4045-44-7	584816	668996	557256	82195.9	71134.3	66118.4	909176	953178	1.01233e+06	2.70956e+06	2.57107e+06	3.92089e+06	77126.7	65453.3	101971	25961.8	19248.7	34163.7	9.5045e+07	9.972e+07	9.46704e+07
2,4,6-Octatriene, 3,4-dimethyl-	C10H16	136.125	121	136	Hydrocarbons	57396-75-5	101289	112294	106450	8119.39	7693.94	6775.25	26805	25017.9	24583	41102.1	39416.6	40517.5	6995.12	7694.26	7995.55	4077.32	4515.65	8300.92	15835	11972.2	14753.7
.alpha.-Phellandrene 1	C10H16	136.125	93	91	Hydrocarbons	99-83-2	1.06153e+07	1.23966e+07	1.03138e+07	1.55385e+06	1.17256e+06	1.20941e+06	1.55765e+07	1.64773e+07	1.75332e+07	4.66606e+07	4.48315e+07	6.25851e+07	1.35197e+06	1.15749e+06	1.92877e+06	447016	394927	598161	3.36376e+08	3.46115e+08	3.29854e+08
3-Carene	C10H16	136.125	93	91	Hydrocarbons	13466-78-9	918998	1.06645e+06	909111	343572	270496	273623	2.40647e+06	2.52343e+06	2.73872e+06	615455	551046	876306	51217.5	44253.1	63544	9	9	9	9	9	9
D-Limonene	C10H16	136.125	68	93	Hydrocarbons	5989-27-5	1.59328e+07	1.82817e+07	1.60788e+07	1.18499e+06	980857	990057	1.41551e+07	1.53028e+07	1.39929e+07	1.35286e+07	1.24475e+07	1.67879e+07	1.45009e+06	1.2477e+06	1.80676e+06	167489	131553	233751	2.59033e+07	2.61182e+07	2.52543e+07
1,5-Cyclooctadiene, 3,4-dimethyl-	C10H16	136.125	68	67	Hydrocarbons	21284-05-9	15825.1	14726.6	12096.9	9017.63	9895.3	9777.29	11141	13644.1	9307.95	307480	268814	404924	8870.35	7989.83	7996.71	13959.2	13031.7	25035.2	53147.1	54610	50198
2,4-Dimethyl-2-oxazoline-4-methanol	C6H11NO2	129.079	98	42	Nitrogen compounds	39986-37-3	35188.5	41082.1	36307.6	37709.5	38573	33435.2	96048.4	101642	80563.2	36019.5	34144.5	31761.9	10851.6	9576.56	11729	10121.5	9127.16	16408.6	65475.7	62461.7	65690.3
Hygrine	C8H15NO	141.115	84	42	Nitrogen compounds	496-49-1	3.16776e+06	3.95164e+06	3.39596e+06	3.78167e+06	2.67592e+06	2.43157e+06	3.57629e+06	3.25824e+06	3.35325e+06	8.7691e+06	7.55955e+06	1.47497e+07	9.86547e+06	8.95033e+06	1.28377e+07	1.06969e+06	1.03257e+06	1.70229e+06	1.09791e+06	1.04197e+06	1.06838e+06
Cyclohexanol, 2,6-dimethyl-	C8H16O	128.12	71	68	Alcohol	5337-72-4	1.37746e+07	1.7649e+07	1.5107e+07	1.61878e+07	1.05476e+07	9.65223e+06	1.29622e+07	1.15508e+07	1.26712e+07	3.88862e+07	3.40629e+07	6.33967e+07	4.42535e+07	4.05441e+07	5.70004e+07	2.40337e+06	2.34133e+06	3.62215e+06	4.70201e+06	4.83522e+06	4.83086e+06
Ethanone, 1-(1H-pyrazol-4-yl)-	C5H6N2O	110.048	95	110	Ketone	25016-16-4	633107	696741	659273	12583.9	13267.6	13088.9	69194.8	75304.5	61608.4	38281.4	41126.9	36645.7	23998.1	26820.9	26681.5	9447.02	9065.21	15649.1	218774	214185	236235
Citronellal	C10H18O	154.136	154	95	Aldehyde	106-23-0	139272	154431	140908	64198	61027.4	53291.1	187388	168623	152430	434710	381703	394747	50454.5	51043.2	43096.1	46211.8	43540	64675.7	37475.2	45685.1	54870.4
3-Ethylphenyl isocyanate	C9H9NO	147.068	132	147	Ester	23138-58-1	8330	8711.31	8067.8	8283.08	8399.89	7334.57	8295.86	9391.35	8342.45	16517.5	15793	15853.1	12808.3	14008.8	14756.2	3793.95	3159.85	5318.56	3061.83	3350.5	3339.42
Bicyclo[3.1.1]hept-2-ene-2-methanol, 6,6-dimethyl-	C10H16O	152.12	79	91	Alcohol	515-00-4	64475.7	61049.2	54018.9	97033	103371	93733.5	108020	108983	95538.3	76916.4	75613.2	74586.4	97338	94978.5	104937	95477.9	78353.1	121946	99351.7	100991	99502
Pyrazinamide	C5H5N3O	123.043	80	123	Nitrogen compounds	98-96-4	585721	644375	594245	808035	865742	819217	955647	904782	875719	610319	549430	599509	920458	889840	958168	1.06186e+06	898712	1.28922e+06	701062	726884	759188
2-Hexanol	C6H14O	102.104	45	69	Alcohol	626-93-7	232261	216964	204176	154171	162318	127809	135243	126340	119649	118253	110629	113746	161678	169272	171399	253449	249498	431893	93995.7	88456.6	91051.7
Benzene, 1,3-dimethyl-	C8H10	106.078	91	106	Hydrocarbons	108-38-3	59692.9	58778.7	51899.1	22989.2	21498.6	19953.4	86214.6	92376	91648	112349	101264	112532	18119.1	20044.1	23090.4	43015.9	41883.7	67028.8	1.00501e+06	1.03812e+06	940620
4-Hexen-3-one, 5-methyl-	C7H12O	112.089	83	55	Ketone	13905-10-7	59086	59279	67551.6	9	9	9	112119	90176	79991.5	321408	319149	323871	9	9	9	9	9	9	298386	323352	323848
Furan, 2-propyl-	C7H10O	110.073	81	53	Ether	4229-91-8	21256	20331.8	20646.1	11064.1	12211.3	9370.54	11095.7	11525.1	10293.7	7658.98	7422.59	6723.51	14917.9	17030.7	15340.1	30453.9	30765.4	51093.1	4907.46	6056.53	6190.01
Norbornadieone	C7H10O	110.073	67	54	Ketone	10218-02-7	57072.7	64122.7	54297.8	27154	22566.1	21307.4	65421.7	68173	77338.2	34272.5	30255.2	53477.1	7819.06	7593.28	11363.6	2148	2596.43	3897.47	26277.4	26004.6	22315.4
CyclohexanecarboxAldehyde	C7H12O	112.089	55	83	Aldehyde	2043-61-0	170853	164372	147883	265054	293195	252869	275061	383452	350136	155213	144907	136253	300343	300490	309962	414668	388084	725831	77325	76269.6	89989.7
2,4,6-Octatriene, 2,6-dimethyl-	C10H16	136.125	121	136	Hydrocarbons	673-84-7	152229	159469	132749	21952.4	16824.3	15114.1	182132	192691	183831	698353	555239	976585	470.472	400.078	370.277	2615.81	2301.26	8089.67	1.08331e+06	1.11516e+06	1.01627e+06
2H-Pyran-2-methanol, tetrahydro-	C6H12O2	116.084	85	41	Alcohol	100-72-1	7340.28	8758.36	8087.16	9	9	9	4397.65	5195.37	4166.67	9167.32	8904.51	9272.93	9	9	9	9	9	9	60853	63401.9	56090.2
Isobutyl isovalerate	C9H18O2	158.131	85	57	Ester	589-59-3	131338	132365	125170	78114.4	84078.2	76180.4	121309	125980	116652	164286	163230	162146	25120.5	22948.6	25594.9	50064.8	49620.8	80989.7	14729	16280.1	16366.6
1,3-Hexadiene, 3-ethyl-2-methyl-	C9H16	124.125	67	95	Hydrocarbons	61142-36-7	1.22774e+07	1.4025e+07	1.22913e+07	900889	744598	748033	1.07947e+07	1.1631e+07	1.06747e+07	1.04297e+07	9.55327e+06	1.28861e+07	1.11196e+06	964776	1.37962e+06	110425	78678.3	138940	2.02362e+07	2.03143e+07	1.96525e+07
Pyrazine, 2-ethyl-3-methyl-	C7H10N2	122.084	121	122	Nitrogen compounds	15707-23-0	189533	225272	187616	75987.4	59595.8	60177.2	570605	587163	653592	140786	127115	211917	10462.8	9750.24	13516.9	1476.34	1032.14	1927.84	36126.7	41046.6	35744.1
Pyrazine, 2-methyl-5-(1-methylethyl)-	C8H12N2	136.1	121	136	Nitrogen compounds	13925-05-8	1.58842e+07	1.80672e+07	1.49814e+07	3.73473e+06	2.87106e+06	2.85213e+06	3.32404e+06	4.19753e+06	4.09118e+06	7.85276e+06	7.12586e+06	1.02076e+07	42382.4	38575.4	52574	107439	100946	148527	1.44612e+06	1.42557e+06	1.39366e+06
2-Nonanone, 3-(hydroxymethyl)-	C10H20O2	172.146	58	43	Ketone	67801-33-6	1.78867e+06	2.09272e+06	1.87635e+06	1.95726e+06	1.55845e+06	1.44391e+06	2.77964e+06	2.5996e+06	2.50466e+06	3.59207e+06	3.27513e+06	5.26711e+06	3.84428e+06	3.61305e+06	4.84363e+06	951036	918189	1.46994e+06	863050	817175	847981
Acetic acid, heptyl ester	C9H18O2	158.131	98	70	Ester	112-06-1	2.4334e+06	3.10659e+06	2.62485e+06	2.87077e+06	1.91378e+06	1.739e+06	2.64001e+06	2.35804e+06	2.48172e+06	7.42555e+06	6.30294e+06	1.32213e+07	8.36032e+06	7.47445e+06	1.11421e+07	559396	540559	906620	621178	584292	590107
1,6-HexanediAmine, N,N,N',N'-tetramethyl-	C10H24N2	172.194	58	42	Nitrogen compounds	111-18-2	3.88401e+06	4.21434e+06	3.83379e+06	28213.7	20295.7	18128.2	90626	68006.6	60411.9	2.41601e+06	2.2161e+06	2.35121e+06	18681.6	15911.5	23132.7	6248.3	4620.32	5971.42	4329.88	4299.43	3709.44
3-Nonen-1-ol, (E)-	C9H18O	142.136	55	41	Alcohol	10339-61-4	1.40166e+06	1.57389e+06	1.48793e+06	63962.3	63561.7	60739.5	192228	182966	158927	275376	265382	268761	25809.4	27239.7	25790.7	5341.2	4070.71	9541.58	71593.1	72760.8	79816.5
Catechol	C6H6O2	110.037	110	64	Phenol	120-80-9	2.20985e+07	2.40916e+07	2.13304e+07	95707.5	74295.6	64640.3	339139	258684	227389	1.2543e+07	1.10076e+07	1.25668e+07	30725.1	26764.2	37069.8	19048.6	11007.2	16752.8	36330.9	41083.3	39226.6
Butanoic acid, 2-methyl-, hexyl ester	C11H22O2	186.162	103	57	Ester	10032-15-2	345274	400184	339181	5.25662e+06	4.87765e+06	4.88043e+06	3.66607e+06	3.60604e+06	3.64904e+06	1.63721e+06	1.32734e+06	1.74854e+06	50826.8	41636.8	54438.1	165557	155596	231973	130929	136916	132090
2-methyl-5-propan-2-ylcyclohexa-2,5-diene-1,4-dione	C10H12O2	164.084	164	121	Ketone	490-91-5	6.82916e+06	7.85185e+06	7.08298e+06	1.38083e+07	1.27529e+07	1.23281e+07	3.36234e+06	3.28195e+06	3.2013e+06	1.62931e+07	1.34305e+07	1.78411e+07	154152	146600	167957	104940	104186	154141	199574	208142	209582
2,4-Heptadien-1-ol, (E,E)-	C7H12O	112.089	79	77	Alcohol	33467-79-7	1.54395e+06	1.8048e+06	1.51732e+06	358987	332116	308471	2.359e+06	2.48357e+06	2.63203e+06	6.71184e+06	6.44856e+06	9.00257e+06	238723	190069	288900	108715	85914	156460	1.17821e+08	1.21994e+08	1.18137e+08
Pyridine, 3-propyl-	C8H11N	121.089	92	121	Nitrogen compounds	4673-31-8	1.36253e+06	1.63934e+06	1.36756e+06	202818	176939	159871	1.92553e+06	2.04412e+06	2.18936e+06	6.20334e+06	6.00245e+06	8.74389e+06	179443	146077	233759	59181.1	46707.2	87552.4	5.6751e+07	5.86489e+07	5.51093e+07
Carbonochloridodithioic acid, methyl ester	C2H3ClS2	125.936	76	91	Sulfur compounds	16696-91-6	98726.7	91705.6	86412.7	31598.8	28112.7	23174.9	53585.1	66213.2	62508.6	190807	171329	266516	29272.9	26334.9	27416.4	35713.4	35849.8	55009.9	296294	311332	302094
1H-1,2,4-Triazole, 3-chloro-	C2H2ClN3	102.994	42	103	Nitrogen compounds	6818-99-1	471091	506124	446124	651966	700262	672856	772900	733657	714475	449826	432843	476265	786017	760286	808494	923130	785565	1.09723e+06	559679	561118	588267
2(1H)-Pyridinone	C5H5NO	95.037	95	67	Nitrogen compounds	142-08-5	2.22356e+06	2.19179e+06	2.07673e+06	2.93001e+06	3.02851e+06	2.77853e+06	3.35469e+06	3.59821e+06	2.9789e+06	1.67916e+06	1.72383e+06	1.49658e+06	2.40823e+06	2.47742e+06	2.6946e+06	3.21685e+06	3.00003e+06	4.99787e+06	2.60385e+06	2.38073e+06	2.56398e+06
Pinocarvone	C10H14O	150.104	108	81	Ketone	30460-92-5	1.7962e+06	1.84576e+06	1.70006e+06	152896	156724	147638	471564	469054	405877	350366	333702	304657	37871.5	41068.5	41661.6	16925.1	13595.2	21763.4	567667	585633	622947
Pyrazine, 3,5-diethyl-2-methyl-	C9H14N2	150.116	149	150	Nitrogen compounds	18138-05-1	21539.3	23410.1	20935.9	2782.76	2840.86	2901.25	4499.13	4687.63	4241.13	2852.22	3139.97	3683.92	609.3	694.161	624.928	382.781	621.2	585.517	990.972	1327.13	1385.39
BenzAldehyde, 2,4-dimethyl-	C9H10O	134.073	133	134	Aldehyde	15764-16-6	22704	23424	20386	13864	12428	12127	13541.3	10004.1	8716.3	8219	6099.83	6898	1314	1268.41	2001.01	2604	2002	3534	13836	15155	15221.6
Quinoxaline	C8H6N2	130.053	130	103	Nitrogen compounds	91-19-0	5392.77	6050.71	5169.7	26273.1	22405	22912.8	11775.7	13249.5	13059.9	12942.2	10508.9	13761.5	650.926	670.393	832.791	525.658	398.574	273.047	9	9	9
2-Hexanoylfuran	C10H14O2	166.099	110	95	Ether	14360-50-0	5.85029e+06	6.43252e+06	5.9876e+06	8.44843e+06	9.13219e+06	8.51817e+06	1.07499e+07	1.01223e+07	9.76295e+06	5.97304e+06	5.54034e+06	5.91777e+06	9.59668e+06	9.35395e+06	1.01088e+07	1.18268e+07	1.00811e+07	1.48956e+07	7.08741e+06	7.28879e+06	7.60233e+06
Bicyclo[3.1.1]heptan-3-one, 2-hydroxy-2,6,6-trimethyl-	C10H16O2	168.115	71	99	Ketone	10136-65-9	58997.7	76902.6	74082.9	27458.6	30177.1	23350.1	65199.4	66540.2	60631	33833.4	41281.4	51985.8	17592.2	17707.1	20684.4	59250.8	45224.3	79877.1	118311	134164	136611
1-Propene, 1,3-dichloro-, (E)-	C3H4Cl2	109.969	75	39	Others	10061-02-6	58850.9	61841.7	52576.6	60814.3	62712.8	61435.6	57408	57155.7	53244.6	45005.1	44078.8	39488.6	55468.8	61417.4	61820.3	57181.7	54216	87208	44109.3	43392.2	43467.4
Isobutyl acetate	C6H12O2	116.084	73	56	Ester	110-19-0	2.02431e+06	2.01349e+06	1.81567e+06	2.26683e+06	2.36912e+06	2.21806e+06	1.82683e+06	1.984e+06	1.86165e+06	1.4563e+06	1.49598e+06	1.34203e+06	1.99253e+06	2.13294e+06	2.15507e+06	1.88359e+06	1.95734e+06	3.03169e+06	1.70653e+06	1.51776e+06	1.60909e+06
.alpha.-Methylstyrene	C9H10	118.078	118	117	Hydrocarbons	98-83-9	13265.5	13634.9	12313.6	2089.68	2136.8	1694.24	10471.1	12031.4	11764.6	29849.7	26484.9	41755.9	1991.51	1476.77	1804.95	752.759	917.021	2309.81	518807	539822	498165
2-Propenoic acid, pentyl ester	C8H14O2	142.099	55	70	Ester	2998-23-4	3.22406e+06	3.59217e+06	3635268	1612283	1479374	1433370	2342194	2481785	2587756	3165596	3224716	3.60972e+06	454150	398551	566677	9	9	9	2231169	2313195	2217470
3-Hexene, 1-(1-methoxyethoxy)-, (Z)-	C9H18O2	158.131	59	55	Hydrocarbons	54340-96-4	25201.4	26820.1	22874	1612.18	1484.1	1520.71	4325.23	5440.46	4283.93	14058.8	11624.1	16453.6	1182.87	1003.36	1428.87	573.29	751.578	1010.56	8568.22	9067.95	8729.27
3-Acetyl-1H-pyrroline	C6H7NO	109.053	94	109	Nitrogen compounds	1072-82-8	486474	522999	433986	214284	195367	189018	794234	904820	884036	2.24616e+06	2.01161e+06	3.07671e+06	129447	116820	136719	146863	116071	216984	3.04094e+06	3.1242e+06	2.98385e+06
Nonane, 3-methyl-5-propyl-	C13H28	184.219	57	71	Hydrocarbons	31081-18-2	76480.7	79860	92373.6	109315	108962	99443.6	221175	184846	154364	141443	101639	111153	60576	58286.9	55554.2	59655.3	51974.8	53359.1	49657.5	45725.5	49577
3-Oxatricyclo[4.1.1.0(2,4)]octane, 2,7,7-trimethyl-	C10H16O	152.12	67	109	Hydrocarbons	1686-14-2	1.18625e+06	1.2386e+06	1.15723e+06	1.46212e+06	1.42559e+06	1.31782e+06	1.72682e+06	1.75402e+06	1.55207e+06	1.58981e+06	1.53534e+06	1.89983e+06	1.6987e+06	1.65352e+06	2.00417e+06	1.4362e+06	1.36068e+06	2.19198e+06	1.59048e+06	1.56707e+06	1.63892e+06
Butanoic acid, 3-hexenyl ester, (Z)-	C10H18O2	170.131	82	67	Ester	16491-36-4	143900	147095	134103	8012.99	9768.49	7340.34	24192.3	21471.2	17854.4	19973.2	18337.5	16553.1	9	9	9	6543.53	5257.41	9114.35	73607.9	79829.7	84119.6
Glycerol 1,2-diacetate	C7H12O5	176.068	145	103	Ester	102-62-5	12200.7	14590.9	12414.3	52932.4	47393.9	47138.3	29033.2	31360.3	30731.5	29627.5	23554.8	31495.1	829.459	1164.6	1661.56	622.945	663.044	708.602	1205.67	1493.85	1352.32
Bicyclo[3.1.1]hept-2-en-6-ol, 2,7,7-trimethyl-, acetate, [1S-(1.alpha.,5.alpha.,6.beta.)]-	C12H18O2	194.131	119	134	Ester	50764-55-1	1.44809e+06	1.67833e+06	1.41864e+06	2.31859e+07	2.14954e+07	2.15406e+07	1.59904e+07	1.55386e+07	1.5726e+07	6.90545e+06	5.62354e+06	7.42069e+06	201952	178884	227702	690804	653075	1.00189e+06	534441	561174	524605
Pyridine, 2-ethyl-	C7H9N	107.073	106	107	Nitrogen compounds	100-71-0	23759.2	24725.3	20905.1	12498	9834.6	9261.33	28231.4	29770.8	34391.5	15391.1	13001.4	23129.1	4207.38	3950.11	5168.22	542.841	327.726	480.427	10373.6	10969.6	8842.21
1-Propanol, 3-(methylthio)-	C4H10OS	106.045	106	61	Alcohol	505-10-2	1.47348e+06	1.7245e+06	1.5785e+06	450913	395001	365325	547240	572328	645528	1.14942e+06	1.15179e+06	1.61813e+06	134595	116955	170653	9	9	9	632040	698971	607772
N,N-Dimethylhexanamide	C8H17NO	143.131	87	45	Nitrogen compounds	5830-30-8	327827	377177	341282	74806.8	65767.2	68936.5	111865	110158	96686.1	146579	134710	156900	1991.38	1725.05	2697.55	132916	129200	212999	29568.3	29497.3	30188.3
7-Oxabicyclo[2.2.1]heptane, 1-methyl-4-(1-methylethyl)-	C10H18O	154.136	154	111	Ether	470-67-7	83760.3	93140	84450.9	23612.3	22816	23347.8	16451.5	17732.8	15301.2	239015	242755	225072	98075.6	96985.7	106140	14067.4	12618	21733.3	19214.5	20481.4	21076.8
1H-Tetrazole	CH2N4	70.028	42	41	Nitrogen compounds	288-94-8	57161.7	63694.2	60345.8	18455.5	16430.5	16774.4	27978.9	25372.7	22602.3	32461.8	28517	35729.5	9	9	9	7907.91	8318.67	13303.1	5024.35	5293.64	4521.9
Hexanoic Acid	C6H12O2	116.084	60	73	Acid	142-62-1	9	9	9	9	9	9	9	9	9	9	9	9	9	9	9	9	9	9	209796	213435	214384
3,4-Hexanedione, 2,2,5-trimethyl-	C9H16O2	156.115	57	41	Ketone	20633-03-8	34505.4	25909.5	20084	32283.6	34102.9	48956.1	55722.7	78535.9	66056.9	60261.5	56561.8	73483.8	18458	19652	22297.5	21385	17872.6	25341.8	117947	130012	116875
trans-.beta.-Ocimene	C10H16	136.125	93	41	Hydrocarbons	3779-61-1	655398	728477	599807	86961.9	87914	85178.6	165016	185251	179171	1.09621e+07	9.61308e+06	1.47075e+07	79004.2	75821.3	96003.8	280619	255288	413672	1.88079e+06	1.92348e+06	1.77919e+06
Benzene, n-butyl-	C10H14	134.11	91	92	Hydrocarbons	104-51-8	2.39083e+07	2.72073e+07	2.24844e+07	5.8989e+06	4.63266e+06	4.61703e+06	5.14998e+06	6.48845e+06	6.40222e+06	1.20561e+07	1.08403e+07	1.51268e+07	98853.7	90855.6	116778	167523	173695	250430	2.28111e+06	2.29467e+06	2.20662e+06
1H-Pyrazole-1-carboximidamide, 3,5-dimethyl-	C6H10N4	138.091	96	95	Nitrogen compounds	22906-75-8	5.32117e+06	5.2954e+06	4.97553e+06	6.75317e+06	6.97318e+06	6.41023e+06	7.95109e+06	8.13377e+06	6.94948e+06	3.78287e+06	4.00283e+06	3.57317e+06	5.72493e+06	5.91936e+06	6.44833e+06	7.40629e+06	7.04313e+06	1.17417e+07	6.08016e+06	5.68392e+06	5.91498e+06
2-Methyl-6-methyleneocta-2,7-dien-4-one	C10H14O	150.104	83	55	Ketone	539-70-8	389897	443661	420153	20228.6	22194.5	19068.7	80069.7	81630.1	71030.3	109664	97435.3	104333	10458	10610.2	11187.8	13842.6	13761.9	22997.4	144731	143174	156313
4-Decenal, (E)-	C10H18O	154.136	84	41	Aldehyde	65405-70-1	2.08942e+07	2.28241e+07	2.04826e+07	102127	75416.8	66284.9	464641	387782	356173	1.15681e+07	1.02569e+07	1.15941e+07	49064.3	41390.4	58145.4	18767.3	11384.7	17012.6	27741.2	26706.1	30231
Benzene, 1-methyl-4-nitro-	C7H7NO2	137.048	91	137	Hydrocarbons	99-99-0	434521	454744	418205	17786.6	17146.9	13885.9	59000.4	60841.8	54651.4	123024	104255	136430	1732.31	2064.4	2806.14	18587.5	13680.6	24991.7	52110.4	55804.1	57241.6
Benzothiazole	C7H5NS	135.014	135	108	Sulfur compounds	95-16-9	179562	204892	177839	720992	640744	647905	405715	435750	422363	403366	331106	440191	16234.8	15081.1	18305.5	8747.84	7867.74	12506.5	26311.3	29042.5	22798.2
4-Methylthiazole	C4H5NS	99.014	99	71	Nitrogen compounds	693-95-8	991670	1.05782e+06	920110	156183	182559	123838	1.06016e+06	1.06993e+06	979861	473681	477386	380271	164199	153970	151597	180373	136843	275981	564906	448049	559401
Toluene	C7H8	92.063	91	92	Hydrocarbons	108-88-3	258477	268820	250492	159020	169007	154979	488157	581397	594238	228534	238628	214606	110135	95237	102651	89859.4	84755	138838	55610.6	56535.9	55338.2
Phenol	C6H6O	94.042	94	66	Phenol	108-95-2	1.36675e+06	1.33225e+06	1.01247e+06	626955	583046	480552	2.20274e+06	2.7934e+06	2.52375e+06	5.03331e+06	4.45574e+06	6.72969e+06	682459	529709	720509	9	9	9	4.10564e+07	4.14288e+07	4.01862e+07
Ethyl (methylthio)acetate	C5H10O2S	134.04	61	134	Ester	4455-13-4	11840.9	11741.1	10522.5	9	9	9	15306	22566.8	18828.1	32520.3	30930.2	39910.5	9	9	9	9	9	9	258858	255323	257149
3-Pentenoic Acid, 2,2-dimethyl-	C7H12O2	128.084	83	55	Acid	16642-52-7	6110.09	7487.23	6285.4	8063.34	7554.19	7564.52	10039.2	10120	9033.52	5754.66	6063.19	10153.5	12070.2	12725.9	17498.9	18905.9	15183.9	23404.5	9	9	9
Cyclohexanol, 1-ethenyl-	C8H14O	126.104	83	70	Alcohol	1940-19-8	108724	139362	116918	119721	120835	108310	338637	360662	285632	90835.3	92806.6	76926.7	18420.6	16658.2	20085.4	31196	25803	52058.6	221263	217765	224153
Nonane, 2,5-dimethyl-	C11H24	156.188	57	43	Hydrocarbons	17302-27-1	679298	777851	738443	258535	225576	237097	349329	334420	286095	427815	409815	504256	5094.9	4264.89	8352.05	32176.5	33920.4	54122.3	80482.1	80216.2	75578.6
Ethanediamide	C2H4N2O2	88.027	44	45	Nitrogen compounds	471-46-5	11792	10215	9326	9033	9394	6188	11138	12493	13747	27798	25920	39136	8001.23	6560	6771	8749	7814.66	13095	44258	41571	42280
Benzyl Alcohol	C7H8O	108.058	79	108	Alcohol	100-51-6	3.20386e+06	3.42115e+06	3.01494e+06	647721	574514	517405	2.46749e+06	2.86437e+06	2.80971e+06	7.58103e+06	6.79906e+06	1.00755e+07	230689	210940	233998	333572	310936	517745	1.12628e+07	1.08622e+07	1.15715e+07
3-Octen-1-ol, (Z)-	C8H16O	128.12	55	81	Alcohol	20125-84-2	698513	811028	677870	270931	223607	213026	498439	527585	472917	492857	454097	555707	204232	231489	173978	350323	349948	681145	281434	305427	330501
Butanoic Acid, 3-methylbutyl ester	C9H18O2	158.131	71	43	Ester	106-27-4	45842.7	58222.7	52564.3	48182.7	45509.9	40410.8	85947	87096.8	77079	54901.1	62943.2	91674.4	54472.3	58841.1	57305.7	83198.1	85426	144774	57051.7	55450.4	63167.3
Adamantane	C10H16	136.125	136	79	Hydrocarbons	281-23-2	48663.5	53562.8	50919.4	4591.26	3932.92	3984.23	5952.19	7015.12	5953.5	20257.2	19518.2	17838.5	5559.15	6216.81	6333.95	2952.87	2907.57	4864.12	3671.16	2678.85	3607.73
Bicyclo[3.1.1]heptan-3-ol, 6,6-dimethyl-2-methylene-, [1S-(1.alpha.,3.alpha.,5.alpha.)]-	C10H16O	152.12	92	55	Alcohol	547-61-5	9	9	9	18503.7	17437.5	16101.9	82342.9	69276.9	62816	352879	313083	383090	4558.21	3213.34	3742.18	7949.48	7189.33	10125.3	107738	121957	120913
2-((3,3-Dimethyloxiran-2-yl)methyl)-3-methylfuran	C10H14O2	166.099	95	79	Ether	92356-06-4	889691	967705	919212	15954.9	13872.5	14104.5	116043	93314.2	78681.3	322439	314397	317403	9	9	9	9	9	9	301523	314156	322616
L-.alpha.-Terpineol	C10H18O	154.136	59	93	Alcohol	10482-56-1	261107	264901	248870	70238	71710.2	67469.8	65828.1	75843.6	67330.2	45762	44151.7	46399	51628.8	61115.4	60270.5	73423.2	55669.1	93880.6	138981	152478	156062
(E)-2,6-Dimethylocta-3,7-diene-2,6-diol	C10H18O2	170.131	82	71	Alcohol	51276-34-7	5.04831e+07	5.50285e+07	4.93147e+07	278099	209225	186234	878466	647832	582238	3.02906e+07	2.68126e+07	2.99852e+07	83795.7	75703	100940	40736.5	23818.8	38744.2	29587	35052	31624.8
2-Acetyl-4,4-dimethyl-cyclopent-2-enone	C9H12O2	152.084	69	152	Ketone	81979-96-6	9	9	9	9	9	9	9	9	9	442740	418145	393657	19892.5	15840.3	19022.9	9	9	9	9	9	9
Naphthalene	C10H8	128.063	128	129	Hydrocarbons	91-20-3	119818	114771	109000	122572	121582	102040	446820	446352	381244	319628	292599	288592	116705	123314	125329	260132	207368	314685	156899	150977	152980
Propanedioic acid, amino-, diethyl ester	C7H13NO4	175.084	102	74	Ester	6829-40-9	130315	153649	128151	1.57923e+06	1.4688e+06	1.46939e+06	1.08357e+06	1.06806e+06	1.07672e+06	490052	399090	523464	14768.8	12556.5	16243.5	48328.3	45263.7	67609.1	37647.7	39670.4	38106
Benzoic acid, 1-methylethyl ester	C10H12O2	164.084	105	77	Ester	939-48-0	146437	143520	135372	2994.8	3644.02	2577.01	16817.4	16120.7	16060.6	32370.2	27532.4	34692.9	432.651	689.894	658.582	4275.02	2981.54	5957.94	14043.6	13994.7	14908.9
.beta.-Myrcene	C10H16	136.125	41	93	Hydrocarbons	123-35-3	2.92075e+06	3.38906e+06	2.82339e+06	558455	503740	486212	4.2225e+06	4.42289e+06	4.68216e+06	1.14572e+07	1.09584e+07	1.46315e+07	540299	479865	683211	268849	211919	396544	5.45408e+07	5.63738e+07	5.35733e+07
3-Pentyn-1-ol	C5H8O	84.058	54	39	Alcohol	10229-10-4	8397.78	7479	5963.58	8075	9172.87	7397.29	7132	7306.72	8710	5315	5621.31	4916.67	7201.39	7900.46	8723	9545	9009.51	10751	7539.63	7260.15	6023.15
Ethylbenzene	C8H10	106.078	91	106	Hydrocarbons	100-41-4	20043.6	17452.8	16502.7	9272.29	9639.91	8413.14	33519.2	39311.6	39675.7	34221.4	31663	33021.1	9609.98	8610.15	10902	14697.7	13867.8	20496.2	4738.68	6168.01	6147.71
Hydrazine, 1,1-bis(2-methylpropyl)-	C8H20N2	144.163	101	45	Nitrogen compounds	16596-38-6	48060.1	53196.3	46957.1	14419.8	12052.8	12373.7	18401.5	18940	20987.5	34511.6	33000.6	45941.7	3840.15	3759.11	4850.04	1989.18	2086.97	3071.33	18567.1	19979.7	19137.2
4,6-Octadiyn-3-one, 2-methyl-	C9H10O	134.073	91	106	Ketone	29743-33-7	1.67146e+07	1.90824e+07	1.72253e+07	6.62051e+06	5.79451e+06	6.12212e+06	9.13397e+06	8.72883e+06	7.69244e+06	1.08501e+07	9.83902e+06	1.23642e+07	214012	196794	265112	667658	674828	1.00339e+06	2.10471e+06	2.11737e+06	2.04378e+06
5-Ethylcyclopent-1-enecarboxAldehyde	C8H12O	124.089	124	95	Aldehyde	36431-60-4	13685.2	11456.6	11406.9	33274.3	38306.3	35767.7	21033.8	25138.9	19448.3	4916.81	5262.42	5952.21	35314.6	33100.5	35520.9	34307.7	24286	50857.1	11266.4	11663.3	13432
Propanoic acid, 2,2-dimethyl-, pentyl ester	C10H20O2	172.146	57	41	Ester	2313-68-0	389769	449059	397738	210201	195248	184777	355602	371123	328015	289555	291424	365781	201092	217291	198671	311459	310342	555475	207172	212789	235651
Cyclopentanecarbonitrile, 3-(1-methylethylidene)-	C9H13N	135.105	93	135	Nitrogen compounds	89683-72-7	147045	201905	192677	74587.1	76800.1	70347.9	85328	76835.7	67946.7	327924	304947	289346	77972.4	99083.3	87455.5	55966.6	46730.6	61792.8	486640	462655	488609
Cyclohexanol, 1-methyl-4-(1-methylethylidene)-	C10H18O	154.136	93	121	Alcohol	586-81-2	683956	709440	669530	87616.7	82874	69576.7	169492	164473	139387	166404	147729	149275	10727.7	11876.2	13718.1	20914.9	16427.6	24301.1	392520	394548	400224
OxiranecarboxAldehyde, 3-methyl-3-(4-methyl-3-pentenyl)-	C10H16O2	168.115	41	69	Aldehyde	16996-12-6	163405	203501	164739	1.09143e+06	1.01404e+06	1.01675e+06	806875	792546	809295	426999	353269	451721	12416.7	10395.4	14581.5	46048.3	43677.5	64009.1	53230.7	45287.1	50751.4
Piperidin-3-one, 2,2,5-methyl-	C8H15NO	141.115	71	113	Nitrogen compounds	103634-57-7	48738.4	58075.6	47354.3	21480.3	20265.9	19465	18137.1	17526.1	18499.8	26440	21565.5	30118.6	2061.94	2085.73	2121.62	5549.86	4708.71	6690.04	9	9	9
4-Phenyl-2-butanol	C10H14O	150.104	117	91	Alcohol	2344-70-9	1.08554e+06	1.25509e+06	1.06521e+06	1.77062e+07	1.6417e+07	1.65025e+07	1.21603e+07	1.18771e+07	1.19596e+07	5.19595e+06	4.22893e+06	5.56817e+06	152179	131849	167252	517980	493558	753517	420380	447833	419546
3-Buten-2-one, 4-phenyl-	C10H10O	146.073	131	103	Ketone	122-57-6	88360.7	99152.6	90350.8	163695	154788	149785	48515.9	49328.5	46462.3	186259	155972	201454	13737.3	14678.3	16301.6	8303.3	8291.73	11856.6	9430.19	9562.62	10663.9
1,7-Nonadiene, 4,8-dimethyl-	C11H20	152.157	41	69	Hydrocarbons	62108-28-5	1.62611e+06	1.84397e+06	1.62958e+06	188250	173573	168907	1.29219e+06	1.39081e+06	1.26642e+06	1.40057e+06	1.28343e+06	1.67292e+06	141017	122689	173960	26636.5	23555.2	48586.3	3.07553e+06	3.12787e+06	3.0384e+06
N,N-Dimethylacetamide	C4H9NO	87.068	44	87	Nitrogen compounds	127-19-5	83622.4	97295.1	87437.8	10117.7	8355.44	7162.34	29681.5	33028.2	36420	58384.8	54654.9	78147.9	17192.1	15839.5	21930.6	9	9	9	83271.8	85267.8	82675.9
Cyclohexanone	C6H10O	98.073	55	42	Ketone	108-94-1	1.91154e+06	2.1063e+06	1.84727e+06	1.4896e+06	1.376e+06	1.24052e+06	2.05736e+06	2.07467e+06	2.0406e+06	1.59723e+06	1.36731e+06	2.01942e+06	5.76461e+06	5.34478e+06	6.8911e+06	1.18186e+06	1.19296e+06	1.96846e+06	328387	315756	340924
Nonane	C9H20	128.157	57	85	Hydrocarbons	111-84-2	4.50342e+06	5.80747e+06	4.62273e+06	5.43555e+06	4.22973e+06	3.73695e+06	4.77259e+06	4.55683e+06	5.06011e+06	5.10735e+06	4.48864e+06	9.00222e+06	3.79954e+07	3.51411e+07	4.64966e+07	916141	1.00171e+06	1.64702e+06	371284	328471	365004
Butane, 1-isothiocyanato-	C5H9NS	115.046	115	41	Sulfur compounds	592-82-5	127145	119656	113630	7720.32	7213.16	6821.25	24543.1	24681	24733.6	13631.8	12964.7	14520.1	2313.93	2370.93	2473.49	1321.28	1079.04	2073.55	65298.9	71113.3	71683.6
o-Cymene	C10H14	134.11	119	91	Hydrocarbons	527-84-4	8.80962e+07	9.91572e+07	9.13482e+07	3.47005e+07	3.04834e+07	3.19933e+07	4.92556e+07	4.72886e+07	4.13386e+07	5.6989e+07	5.22342e+07	6.6174e+07	1.25366e+06	1.13542e+06	1.53515e+06	3.55586e+06	3.59779e+06	5.52748e+06	1.1745e+07	1.18499e+07	1.1534e+07
(E)-2-Octenal	C8H14O	126.104	41	55	Aldehyde	2548-87-0	1.62976e+06	1.82728e+06	1.56769e+06	498696	406648	386593	611451	703530	664582	955220	866181	1.1295e+06	111971	121719	104390	186356	187958	363234	279949	273894	284561
1,2-Cyclohexanedione	C6H8O2	112.052	55	112	Ketone	765-87-7	328150	301804	311498	455557	466375	459106	386743	411413	361027	282359	267730	236268	490912	498585	520469	503891	483237	750408	316359	271342	304366
1,5-Heptadien-4-one, 3,3,6-trimethyl-	C10H16O	152.12	83	55	Ketone	546-49-6	955977	968615	883016	1.22368e+06	1.31695e+06	1.18183e+06	1.06654e+06	1.14329e+06	983097	858052	846307	733844	1.36367e+06	1.36608e+06	1.42691e+06	1.25907e+06	1.18977e+06	1.95113e+06	874160	798389	886252
3-Acetyl-2,5-dimethyl furan	C8H10O2	138.068	123	138	Ether	10599-70-9	265580	265206	248084	342125	364637	328226	410104	424773	359510	205383	212619	188838	283017	298998	320874	385548	358867	620261	446992	426006	448784
Undecane	C11H24	156.188	57	71	Hydrocarbons	1120-21-4	2.11662e+07	2.71555e+07	2.3336e+07	2.47879e+07	1.55849e+07	1.43093e+07	1.95845e+07	1.71608e+07	1.96048e+07	6.03315e+07	5.35884e+07	9.42417e+07	6.56919e+07	6.07892e+07	8.33312e+07	790228	836854	1.12188e+06	2.5353e+06	2.47823e+06	2.22655e+06
1,3-Cyclohexadiene-1-carboxaldehyde, 2,6,6-trimethyl-	C10H14O	150.104	107	91	Aldehyde	116-26-7	1.93765e+06	1.9343e+06	1.79948e+06	94508.2	92638.6	88225.3	213671	235835	223099	242846	224301	233472	31212.9	30708	35353	21010.5	18447.1	27784.9	262821	270770	277012
Decane	C10H22	142.172	57	43	Hydrocarbons	124-18-5	424417	427496	406421	264791	280895	257899	436925	429142	399202	541642	529251	548581	80903.6	77701.5	85693	152308	144338	253675	52691.2	54216.3	57701.5
Undecane, 2,9-dimethyl-	C13H28	184.219	57	71	Hydrocarbons	17301-26-7	52554.4	61923.4	52259	135250	126302	126958	101133	100036	102642	64090.3	48265.3	67412.2	2534.32	2650.78	3439.45	6530.04	5710.24	8055.96	11715.2	11332.6	13150.7
3-n-Propyl-2-pyrazolin-5-one	C6H10N2O	126.079	98	97	Nitrogen compounds	29211-70-9	5088.86	6153.91	5852.23	9	9	9	5819.47	3412.44	3622	10033.1	9132.04	8830.77	9	9	9	9	9	9	50769.3	54610.4	58368.5
2-Oxepanone	C6H10O2	114.068	42	55	Ester	502-44-3	259595	258151	237811	301381	307649	288145	280004	294932	273226	222837	214919	196220	324028	310390	325037	309229	287210	449812	220169	191719	228735
3-Methoxy-2,5-dimethylpyrazine	C7H10N2O	138.079	138	137	Nitrogen compounds	19846-22-1	156354	182570	149606	38036.6	29189	30512.4	33737.7	42207.8	41130	77628.3	71507.9	99892.1	2211.53	2155.82	2550.26	2615.65	2594.02	3446.73	28287	27451.1	27743.7
Indan, 1-methyl-	C10H12	132.094	117	132	Hydrocarbons	767-58-8	1.44005e+06	1.5902e+06	1.47145e+06	671874	756801	717803	603663	617657	532829	646371	588090	679412	64266	63318.7	68465.7	62682.8	49293.8	91366.1	409431	437822	446499
2-Thiophenemethanethiol	C5H6S2	129.991	97	45	Sulfur compounds	6258-63-5	1.01613e+06	1.07533e+06	1.04652e+06	9	9	9	84272.6	89575.3	80903.3	174675	162266	156391	9	9	9	347916	352175	631869	35681.8	39114.4	37130.9
2-Acetyl-3-methylpyrazine	C7H8N2O	136.064	136	108	Nitrogen compounds	23787-80-6	1.34157e+06	1.58343e+06	1.34734e+06	65895.8	56167.9	54996.1	517073	612323	582121	1.41897e+06	1.25542e+06	1.82515e+06	44239.2	42413.6	57100.3	19622.4	18201.1	29783.6	2.61744e+06	2.56271e+06	2.28238e+06
2,6-Dimethyldecane	C12H26	170.203	113	85	Hydrocarbons	13150-81-7	1.71065e+06	2.01519e+06	1.79711e+06	2.09815e+06	1.54762e+06	1.50169e+06	1.62161e+06	1.45588e+06	1.52219e+06	4.74006e+06	3.98649e+06	8.69673e+06	5.81473e+06	5.10158e+06	7.66247e+06	653937	598626	791594	608489	601432	571958
Cyclohexanone, 2,2,6-trimethyl-	C9H16O	140.12	82	56	Ketone	2408-37-9	270774	232247	216255	171379	175324	150353	83441.3	119713	104131	245647	226022	299644	224056	206745	234707	253748	222082	369888	370493	363478	369743
BenzenAmine, N,N-dimethyl-	C8H11N	121.089	120	121	Nitrogen compounds	121-69-7	20397.3	19903.9	18572.7	21894.6	24664.5	21831.7	26550.1	28393.1	25403.6	12756.8	12730.5	11403	17544.7	18928.8	19668	25803	23910.9	39237.1	55618.4	56657.7	59436.8
1-ethenyl-2-Pyrrolidinone	C6H9NO	111.068	56	111	Ketone	88-12-0	4.56828e+06	5.68019e+06	4.90521e+06	5.41835e+06	3.77972e+06	3.48453e+06	4.73585e+06	4.29529e+06	4.58575e+06	1.17304e+07	1.03693e+07	1.84483e+07	1.31014e+07	1.21145e+07	1.66118e+07	1.20527e+06	1.14785e+06	1.80386e+06	1.37298e+06	1.31937e+06	1.33641e+06
Thujone	C10H16O	152.12	110	81	Ketone	546-80-5	376869	403157	350227	457749	476048	424208	554862	647582	507645	283562	295147	235174	381148	397640	421673	519450	480075	834094	452973	396323	441454
Butanoic acid, 3-methyl-, 3-methylbutyl ester	C10H20O2	172.146	70	85	Ester	659-70-1	4.18247e+06	5.26671e+06	4.51107e+06	4.93325e+06	3.37824e+06	3.09239e+06	4.41391e+06	4.05393e+06	4.22293e+06	1.14409e+07	1.00109e+07	1.87753e+07	1.31071e+07	1.18508e+07	1.6882e+07	1.0495e+06	1.02322e+06	1.64934e+06	1.2458e+06	1.19212e+06	1.20267e+06
Benzenemethanethiol	C7H8S	124.035	91	124	Sulfur compounds	100-53-8	287456	295451	288117	203466	218873	203862	199695	208507	186250	170468	171435	163298	135068	132806	151253	165531	156647	249158	562182	629452	635886
Benzene, (1-methoxypropyl)-	C10H14O	150.104	121	77	Hydrocarbons	59588-12-4	144419	151691	147785	66735.8	70256.3	64128.4	96532.8	98609.9	87272.4	82028.7	85710.7	75504.5	53643.6	54674.2	58659.6	111306	105291	176464	756268	843403	873825
2-Isopropyl-5-methylhex-2-enal	C10H18O	154.136	41	43	Aldehyde	35158-25-9	4.67714e+06	5.64727e+06	4.92406e+06	5.69475e+06	4.35751e+06	4.02892e+06	5.11856e+06	4.84443e+06	4.95342e+06	1.07727e+07	9.58842e+06	1.63346e+07	1.2161e+07	1.12433e+07	1.51436e+07	2.03941e+06	1.94885e+06	3.02824e+06	2.33859e+06	2.27489e+06	2.35373e+06
2-Cyclohexen-1-ol, 1-methyl-4-(1-methylethyl)-, cis-	C10H18O	154.136	139	93	Alcohol	29803-82-5	79379.6	95514	91822.2	9868.05	8434.48	9078.16	15124.3	16734.4	15860.1	44743.6	45885.5	39100.8	9891.69	12242.5	11670.9	6958.52	7031.35	11948.1	5917.24	6042.1	5539.51
Benzene, 1-ethyl-3,5-dimethyl-	C10H14	134.11	119	134	Hydrocarbons	934-74-7	2.39055e+06	2.64252e+06	2.27775e+06	862968	706136	727872	654826	792583	784658	1.23177e+06	1.14023e+06	1.46434e+06	24713.5	21052.3	29479.5	36418.8	41873.2	50795.3	313439	310186	294807
Isophorone	C9H14O	138.104	82	138	Ketone	78-59-1	40168.5	43288.1	40853.4	28195.9	26081.2	27915.4	110479	98089.6	125995	69030.4	63500	66823	35946.8	37348.2	38846.5	19537.4	18351	36951.2	38032.2	45428.2	26497.8
Propanediamide	C3H6N2O2	102.043	59	44	Nitrogen compounds	108-13-4	3895.7	4713.93	5309.34	3733.25	3814.83	3912.04	22700.7	22345.9	20043.3	44428.4	43258.1	43367.2	90334.2	91998.4	105686	2612	2274.75	3808.43	10802.1	10615	10441.4
p-Mentha-1,5-dien-8-ol	C10H16O	152.12	59	94	Alcohol	1686-20-0	2.43202e+06	2.41998e+06	2.09575e+06	3.79014e+06	3.85955e+06	3.36014e+06	3.56169e+06	3.53925e+06	3.21512e+06	2.02547e+06	1.89982e+06	1.69015e+06	3.20558e+06	3.07674e+06	3.4086e+06	4.99283e+06	3.86658e+06	6.7042e+06	2.48087e+06	1.91867e+06	2.10341e+06
Azacyclohexan-3-one, 1,5,6-trimethyl-	C8H15NO	141.115	98	71	Nitrogen compounds	339590-59-9	12242.1	13878.9	12597.9	9	9	9	9	9	9	181169	175706	159406	463414	526646	593561	15241.9	13760.5	23560.7	10021.6	9093.62	10486.7
Phenol, 3,5-dimethyl-	C8H10O	122.073	122	107	Phenol	108-68-9	37246.5	38114.1	33011	28257.7	27755.2	28050.1	33205.5	34986.8	29378.8	73579.1	69955.1	64891.6	52421.3	55388	54045.5	17043.7	14794.7	23055.5	39997.9	37595.7	38621.5
AmphetAmine	C9H13N	135.105	44	91	Nitrogen compounds	300-62-9	9	9	9	9	9	9	9	9	9	9614.02	10270	10694.9	27976.3	30172.2	32347.7	9	9	9	9	9	9
Acetic acid, 2-ethylhexyl ester	C10H20O2	172.146	70	43	Ester	103-09-3	9	9	9	9	9	9	9	9	9	28657.9	27230.9	24511.1	65831.3	73355.3	77711.3	3073.41	2201.4	3321.34	9	9	9
exo-7-(trans-1-Propenyl)bicyclo[4.2.0]oct-1(2)-ene	C11H16	148.125	91	105	Hydrocarbons	107983-42-6	2.00779e+06	2.11814e+06	1.97001e+06	76738.8	75211.9	73086.7	166494	168219	143252	190454	185016	179186	18425.6	21534.6	21857.7	8506.22	6299.16	10107	82033.9	41679.9	46803.7
1-Decen-3-one	C10H18O	154.136	70	55	Ketone	56606-79-2	1.28152e+06	1.35682e+06	1.28049e+06	46764.7	47245.7	44630.5	148167	149417	127974	104507	105264	93241.9	12170.7	13677.1	13696	2712.95	2021.93	3345.83	36492.5	36201.9	43076.8
Myroxide	C10H16O	152.12	79	81	Ether	28977-57-3	937764	1.00388e+06	955391	44385.7	41106	43408.6	205541	181062	161674	689542	665429	621876	16880.8	15379.7	16189.9	5683.07	5045.06	9189.48	153303	154020	163349
4-Methylpentyl 2-methylbutanoate	C11H22O2	186.162	103	57	Ester	35852-40-5	40845.2	42591.1	38391	9	9	9	7102.04	8032.57	7147.86	4004.21	4855.87	4514.57	9	9	9	9	9	9	18706	19304.7	20699.9
Undecane, 2-methyl-	C12H26	170.203	85	57	Hydrocarbons	7045-71-8	1.18773e+06	1.19927e+06	1.02741e+06	1.78455e+06	1.8084e+06	1.64092e+06	1.71695e+06	1.6959e+06	1.54196e+06	1.13531e+06	1.07116e+06	969536	1.53483e+06	1.53028e+06	1.679e+06	2.49562e+06	1.95939e+06	3.21711e+06	1.55263e+06	1.31826e+06	1.39895e+06
1-Undecene, 9-methyl-	C12H24	168.188	70	55	Hydrocarbons	74630-41-4	299324	328739	306006	130852	135686	125930	368647	327420	287526	929605	832182	863194	86293.2	89438.6	76355.8	112728	97068.2	171115	87525.4	101266	113229
1-Nonanol	C9H20O	144.151	56	55	Alcohol	143-08-8	2.89247e+06	2.93036e+06	2.59889e+06	2.30876e+06	2.348e+06	2.13784e+06	2.24069e+06	2.24189e+06	2.0546e+06	1.469e+06	1.37398e+06	1.22312e+06	1.82758e+06	1.80679e+06	1.91887e+06	3.0754e+06	2.3635e+06	3.90604e+06	1.48876e+06	1.21906e+06	1.26482e+06
4-Pyridinecarboxylic acid, ethyl ester	C8H9NO2	151.063	106	78	Nitrogen compounds	1570-45-2	841658	852361	797170	38120.9	37962.8	33140.3	88432.4	99267.4	93152.2	91217	85993	84916.6	9321.53	9589.01	12039.5	6696.25	5321.14	8970.01	39706.2	41485.5	42585.2
6-Nonen-1-ol, (E)-	C9H18O	142.136	41	67	Alcohol	31502-19-9	923805	934387	847016	962387	975143	901592	1.05162e+06	1.03877e+06	950847	820260	761487	664913	780154	773048	823795	1.19823e+06	982799	1.54051e+06	1.32219e+06	1.18539e+06	1.23823e+06
(E)-2,6-Dimethylocta-5,7-dien-2-ol	C10H18O	154.136	93	81	Alcohol	7643-60-9	841261	804415	743664	57660.1	56465.5	55451.1	216896	231214	205217	162469	155114	143706	27429.9	27401.7	20984.3	17483.4	13669.2	19973.3	399900	438147	460336
Phenol, 3-ethyl-	C8H10O	122.073	107	122	Phenol	620-17-7	140047	147789	135601	126683	125702	119695	133674	125827	105029	297376	275802	255993	218303	230639	230436	68825.9	61835.6	109636	94889.1	95614.8	97193.8
Levomenthol	C10H20O	156.151	71	81	Alcohol	2216-51-5	2.65066e+06	2.79101e+06	2.53263e+06	2.56188e+06	2.60601e+06	2.37561e+06	2.48197e+06	2.42163e+06	2.19718e+06	1.93348e+06	1.84129e+06	1.63318e+06	2.04787e+06	2.02751e+06	2.16704e+06	3.23893e+06	2.59218e+06	4.1991e+06	1.63175e+06	1.33148e+06	1.39315e+06
Bicyclo[3.1.0]hex-3-en-2-one, 4-methyl-1-(1-methylethyl)-	C10H14O	150.104	108	107	Ketone	24545-81-1	185153	198504	183007	110820	113004	106094	113947	121548	104936	235517	217892	207340	170639	181617	185309	47719.3	40995.5	70031	89088.4	93790.6	83997.9
BenzenAmine, 2,5-dimethyl-	C8H11N	121.089	121	106	Nitrogen compounds	95-78-3	70062.8	77104.3	71491.7	61963	63590.7	59669.7	68737.3	76555.4	62480.2	138802	130699	127003	103359	111971	113227	28695.8	24956.8	42716.4	52329.5	53872.2	52864.5
Butanethioic acid, 3-methyl-, S-(1-methylpropyl) ester	C9H18OS	174.108	57	85	Ester	2432-91-9	2.76167e+06	2.75513e+06	2.41103e+06	3.64517e+06	3.72312e+06	3.42777e+06	3.52902e+06	3.52323e+06	3.22331e+06	1.98147e+06	1.90368e+06	1.64778e+06	3.21542e+06	3.06042e+06	3.42719e+06	5.03539e+06	3.91195e+06	6.46627e+06	2.39673e+06	1.95584e+06	2.03491e+06
Acetic acid, octyl ester	C10H20O2	172.146	112	70	Ester	112-14-1	3.41505e+07	3.72346e+07	3.30092e+07	149787	114533	100806	484624	363705	329538	1.90899e+07	1.67648e+07	1.91743e+07	40276.6	39316.3	47614.6	23246.7	15515.8	22370.8	6715.83	7665.56	7356.57
Undecane, 2,4-dimethyl-	C13H28	184.219	85	57	Hydrocarbons	17312-80-0	5.29637e+06	5.76499e+06	5.17673e+06	43799.6	35377.2	31354.8	110978	91119.8	84642.6	3.17771e+06	2.8189e+06	3.16023e+06	28094.3	26183.6	34352.2	24691.9	18546.2	24722.1	30584	30494.8	30479.5
2-Nonenenitrile	C9H15N	137.12	108	67	Nitrogen compounds	29127-83-1	9	9	9	45696.5	47026.3	43581.2	47341.1	51026.9	47906.9	31708.7	27569.3	28216.8	71471.8	70825.8	73417.5	63334	54066.7	75748.6	49654.1	43373.2	44413.7
spiro[3-oxatricyclo[3.3.1.02,4]nonane-8,1'-cyclopropane]-6-one	C10H12O2	164.084	79	91	Ketone	109637-57-2	4.13092e+06	4.21143e+06	3.92761e+06	206961	207617	191543	692490	713644	630400	555432	497728	469611	59679.7	58206.3	64710.7	97796.3	80152.5	126311	452696	478608	486804
1,2-Octanediol	C8H18O2	146.131	55	97	Alcohol	1117-86-8	3.39042e+07	3.67483e+07	3.38949e+07	279894	208326	184846	902479	671620	615345	2.25619e+07	2.02849e+07	2.22497e+07	120445	111734	143843	79495.6	54299.8	80175	33549.2	34243.8	36447.4
Benzofuran, 4,7-dimethyl-	C10H10O	146.073	146	145	Ether	28715-26-6	4388.89	5250.71	4290.78	18177.4	15938.3	15625.1	9045.59	10070.4	10095.1	10361.9	8633.58	10767.9	781.175	649.385	682.898	727.099	242.44	744.589	613.629	606.472	413.717
Benzene, 1,3,5-triethyl-	C12H18	162.141	147	133	Hydrocarbons	102-25-0	43356	51662	44308	184350	170571	165555	103828	111631	112845	100897	83749	108693	5439	4486	6404	3003	2758.37	3527	5151	5666.52	5480.12
8,9-Dehydrothymol	C10H12O	148.089	148	105	Phenol	18612-99-2	101258	119869	103538	449011	391901	394336	238411	255798	256488	239846	195754	261217	9893.34	9194.72	11554.6	5779.67	5780.91	8740.64	14877.3	14439.5	14440.2
Nonanoic acid, methyl ester	C10H20O2	172.146	74	87	Ester	1731-84-6	29445	34151	29134	114082	99233	99980	60471	67481	66061	63433	52590	69387	2593	2424	2984	1231	1197	2001	2379.3	3493.69	2259.89
4-(1-methylethyl)-Benzaldehyde	C10H12O	148.089	133	105	Aldehyde	122-03-2	378521	447131	381387	6.45155e+06	5.98492e+06	6.00998e+06	4.38346e+06	4.21642e+06	4.3023e+06	1.85366e+06	1.49779e+06	1.97693e+06	58915.9	53027.7	64750.2	186059	179313	273596	143973	148251	138043
Tricyclo[3.3.1.1(3,7)]decane, 2-nitro-	C10H15NO2	181.11	135	93	Nitrogen compounds	54564-31-7	668678	756184	686658	26088.4	22898.8	20630.6	104387	108097	105044	36830.7	30432.4	36008.2	5269.23	6562.49	6604.13	14103.9	11889.7	19438.1	70519.2	76994.6	75249.2
2-Nonanol, acetate	C11H22O2	186.162	126	87	Ester	14936-66-4	84255.3	103928	85947.4	78869.3	74655.5	74543.2	53018.1	51016.2	52784	54467.4	42259.1	60085.2	1971.8	1917.2	2687.54	2450.05	2293.42	3429.04	2183.12	2322.39	2263.64
Nonane, 2-methyl-	C10H22	142.172	98	57	Hydrocarbons	871-83-0	13201	13832	11712	17916	17989	13704	12799	18000	18239	11642	11218	11209	21630	21083	20234	20807	20590.2	30786	9067.78	8317	9392
4-Hexen-1-ol, (E)-	C6H12O	100.089	67	41	Alcohol	928-92-7	340618	352509	321271	223597	227385	209729	350429	358805	337879	228578	209306	235394	372358	355338	428249	248355	246091	410305	65654.3	63093.8	66773
4-Heptenal, (Z)-	C7H12O	112.089	41	68	Aldehyde	6728-31-0	1.66015e+06	1.89279e+06	1.60497e+06	1.64774e+06	1.32873e+06	1.20118e+06	1.67567e+06	1.62874e+06	1.70821e+06	1.59761e+06	1.38271e+06	2.37862e+06	8.51569e+06	7.81263e+06	1.02283e+07	731245	725759	1.2107e+06	205059	198730	208066
Heptanal	C7H14O	114.104	70	41	Aldehyde	111-71-7	3.32038e+06	3.58843e+06	3.2016e+06	2.37991e+06	2.25864e+06	2.01114e+06	3.26993e+06	3.25937e+06	3.37832e+06	2.52715e+06	2.29141e+06	3.09601e+06	9.13791e+06	8.48938e+06	1.11547e+07	2.03696e+06	1.92862e+06	3.23708e+06	599838	515019	620959
2-Cyclohexen-1-one	C6H8O	96.058	68	39	Ketone	930-68-7	3.4987e+06	3.98228e+06	3.65815e+06	376000	303999	293681	1.17496e+06	1.24091e+06	1.41354e+06	2.24719e+06	2.15161e+06	3.0674e+06	639661	539602	785848	27033.4	28934.9	38008.7	3.18536e+06	3.32945e+06	3.11876e+06
Butanoic acid, 3-hydroxy-, ethyl ester	C6H12O3	132.079	117	45	Ester	5405-41-4	26218.8	26147.8	22670.4	10927.5	9463.55	9677.64	28414.9	31440.2	33463.9	60907.2	57326.7	81367.7	8170.63	6843.85	10045.7	549.249	580.939	582.17	45677.9	48282.9	44733.6
Ethyl tiglate	C7H12O2	128.084	83	55	Ester	5837-78-5	71855.5	81054.5	74201.5	7062.75	6258.53	5781.99	22578.3	22947.2	26999.5	44923.1	42126.8	60115.5	11196.6	9389.97	14512.6	1821.63	2357.12	2444.99	66343.1	68107.2	63198.3
.alpha.-Pinene	C10H16	136.125	93	91	Hydrocarbons	80-56-8	1.26706e+08	1.45971e+08	1.30238e+08	1.29295e+07	1.06254e+07	1.00718e+07	4.11874e+07	4.32332e+07	4.89548e+07	7.93788e+07	7.50772e+07	1.09516e+08	2.2184e+07	1.89456e+07	2.7294e+07	855016	927126	1.23411e+06	1.13469e+08	1.18849e+08	1.10804e+08
Bicyclo[3.1.1]hept-2-ene, 3,6,6-trimethyl-	C10H16	136.125	93	92	Hydrocarbons	4889-83-2	6.23491e+06	7.01606e+06	5.96591e+06	2.69075e+06	2.32141e+06	2.31465e+06	6.48156e+06	6.93214e+06	7.55387e+06	1.37249e+07	1.26061e+07	1.82345e+07	1.9232e+06	1.66672e+06	2.36152e+06	56957.9	58271.3	85104.3	1.13155e+07	1.18904e+07	1.08601e+07
Bicyclo(3.3.1)non-2-ene	C9H14	122.11	80	79	Hydrocarbons	6671-66-5	5313611	5253717	4991552	98570.8	79344.4	78061.1	1715291	1784122	1953991	4862175	4846576	6631774	84934	75241	110261	956	746	681	2307219	2389116	2127136
Dihydro-3-(2H)-thiophenone	C4H6OS	102.014	102	46	Sulfur compounds	1003-04-9	98075.9	115933	92714.4	1625.33	1907.89	1415.64	27559	28782.7	31071.9	91042.5	89772	125254	1491.83	1267.89	1793.8	9	9	9	43836	42732.8	39793.1
Diaziridine, 3-ethyl-3-methyl-	C4H10N2	86.084	42	41	Nitrogen compounds	4901-75-1	1.154e+06	1.21799e+06	1.12643e+06	932500	836063	788257	1.19327e+06	1.17388e+06	1.20006e+06	945157	824444	1.29879e+06	3.9614e+06	3.64947e+06	4.75343e+06	611029	609556	1.07479e+06	185681	160164	171537
Allyl isovalerate	C8H14O2	142.099	57	41	Ester	2835-39-4	20006.6	21951.3	18235.5	13742.4	14741.3	12769	24446	29151.7	25146.3	11259.2	11066	16987.3	9	9	9	9	9	9	8579.15	8937.48	7832.14
Cyclobutanespiro-2'-bicyclo[1.1.0]butane-4'-spirocyclobutane	C10H14	134.11	91	106	Hydrocarbons	76308-11-7	5.4279e+07	6.26005e+07	5.55549e+07	5.28475e+06	4.35984e+06	4.14023e+06	1.69555e+07	1.78526e+07	2.0281e+07	3.33221e+07	3.13062e+07	4.63969e+07	9.13109e+06	7.77817e+06	1.12341e+07	350790	378462	506689	4.82932e+07	5.06362e+07	4.67512e+07
Cyclopentane, butyl-	C9H18	126.141	41	69	Hydrocarbons	2040-95-1	4.15853e+06	4.69139e+06	4.33135e+06	476206	401044	390681	1.51522e+06	1.59241e+06	1.79901e+06	2.84488e+06	2.66353e+06	3.70556e+06	829788	708658	1.0158e+06	36960.1	38541.7	50925.1	3.82035e+06	3.98101e+06	3.78126e+06
1,7-Octadiene, 2-methyl-6-methylene-	C10H16	136.125	68	79	Hydrocarbons	1686-30-2	421514	492573	408303	92477	90923.9	81422	636049	676505	700540	1.84772e+06	1.75756e+06	2.48302e+06	102488	91772.8	121063	48286.4	40636.9	80327.1	1.21275e+07	1.24981e+07	1.18055e+07
1,3-Dioxolane, 4-methyl-2-(2-methylpropyl)-	C8H16O2	144.115	87	59	Ether	18433-93-7	91917.2	107382	92285.2	9063.32	7806.51	7219.56	27610.7	28988	32785	55649.7	49147.7	77873.8	14828.3	12431.2	17708.5	937.197	860.462	1643.57	80805.5	85538.5	78945.3
3-Octanone	C8H16O	128.12	128	57	Ketone	106-68-3	14607.2	15757.4	15607.6	4186.09	4722.05	3830.44	13776.1	14448.8	13802	22352.2	22322.6	27617.5	4126.51	3047.4	4486.59	12082.3	9955.96	20356.3	186833	201327	187664
1-Hepten-6-one, 2-methyl-	C8H14O	126.104	108	58	Ketone	10408-15-8	428692	512987	479563	9	9	9	167141	175109	193191	496303	483999	695483	15402	14767	23085	9	9	9	229215	237136	215476
2-Heptanone	C7H14O	114.104	58	71	Ketone	110-43-0	336583	395990	337894	325748	284024	250613	341538	322038	349883	302738	276116	482587	1.81965e+06	1.68201e+06	2.23956e+06	139573	141567	227674	48768.6	53396.9	54557.2
3-Hexen-1-ol, formate, (Z)-	C7H12O2	128.084	67	41	Ester	33467-73-1	7.31092e+06	8.3039e+06	7.62189e+06	765897	641252	618344	2.49363e+06	2.63094e+06	2.99511e+06	4.79832e+06	4.53789e+06	6.43471e+06	1.36285e+06	1.16822e+06	1.68142e+06	59174.3	64692.1	89710.5	6.72293e+06	7.03234e+06	6.58724e+06
Anisole	C7H8O	108.058	108	78	Hydrocarbons	100-66-3	1.66159e+06	1.94511e+06	1.6907e+06	151547	127189	121784	508075	530104	604832	1.0137e+06	952160	1.44425e+06	256978	229052	328117	9826.94	11433.5	15472.1	1.49416e+06	1.56166e+06	1.45597e+06
3-Chloro-2,4-pentanedione	C5H7ClO2	134.013	134	119	Ketone	1694-29-7	47900.9	57481.8	52810	11473	8877.88	9802.22	20178.4	24370.9	24647.1	36605.4	32259	46709.5	15744.6	13875.1	18307	1985.23	1578.46	1961.71	43891.9	51483.3	51487.2
N-Acetylisoxazolidine	C5H9NO2	115.063	115	45	Nitrogen compounds	115615-36-6	1.02257e+06	1.19758e+06	1.04549e+06	97956.1	83687.2	79595.3	328291	342109	395377	646040	598609	890253	174424	149349	213828	6676.23	7661.89	11384.5	919733	963274	900409
4-methyl-1-(1-methylethyl)-Bicyclo[3.1.0]hex-2-ene	C10H16	136.125	93	77	Hydrocarbons	28634-89-1	4.65444e+07	5.47844e+07	4.34371e+07	823316	676982	670862	1.55012e+07	1.60793e+07	1.76201e+07	5.0462e+07	4.30966e+07	5.83623e+07	759114	686302	998244	17908.4	18809.1	25645	2.07245e+07	2.11763e+07	1.91453e+07
1,2,4,5-Tetrazin-3-Amine	C2H3N5	97.039	42	41	Nitrogen compounds	79329-74-1	164161	192979	186617	20812	23148	17608	87263.3	95491.3	97189	180531	179375	230520	3214	2629	2930	9	9	9	101306	102919	97664
1-Hepten-3-one	C7H12O	112.089	55	70	Ketone	2918-13-0	29904	37989.6	30996.2	2210	2230.2	2029.26	4296	4248	3933	6176	5381	11463	3791	4543	4754.39	5159.01	4349.81	8779.47	4907	4903	5173
Thiazole, 2,4-dimethyl-	C5H7NS	113.03	113	72	Sulfur compounds	541-58-2	11664.7	11299.4	11016	9373.29	8147.89	7691.62	11858.2	12067.2	11235.3	9088.79	8510.12	10778.5	27339.8	26631.3	35013	7004.94	7299.24	11484.6	2771.51	2586.36	2184.09
1H-Pyrazole	C3H4N2	68.037	68	41	Nitrogen compounds	288-13-1	581965	586735	542058	345544	364159	331866	615660	613932	583648	373056	342158	347585	323526	321050	375363	441675	447954	738822	123449	121111	124818
o-Xylene	C8H10	106.078	91	106	Hydrocarbons	95-47-6	27344.6	25675.8	23406.6	15701	13301.6	13381.3	46777.7	51763.3	49778.1	46839.7	39932.9	39047.1	13249.3	15625.1	14149.3	21139.5	19693.1	31071.9	13951.1	14277.3	15826.7
Styrene	C8H8	104.063	104	103	Hydrocarbons	100-42-5	8928.85	8646.77	8014.31	4737.16	5087.73	4748.73	29740.6	37400.5	34007.8	18819.9	19405.7	16090	4902.49	4570.49	4344.42	8730.9	8212.38	13612.2	6350.32	5093.75	5442.48
5-Hexenal, 4-methylene-	C7H10O	110.073	67	68	Hydrocarbons	17844-21-2	340618	352509	321271	199110	201318	194352	347258	351858	334428	206105	188290	202646	109567	106872	113144	248355	243326	410305	65654.8	63193.8	65813.8
4-Heptenal	C7H12O	112.089	68	67	Aldehyde	62238-34-0	565001	572709	527605	350467	367468	335350	597134	607066	564923	344033	337527	349856	132667	140560	136746	434117	440821	727621	120565	112948	122162
Pyrazine, ethyl-	C6H8N2	108.069	107	108	Nitrogen compounds	13925-00-3	50668	55954	46302	22679	18428	17785	55184	57597	65425	33100	29642	49592	7854	6611	9548	521.005	867.466	865	23416	23586	20640
Cyclohexanol, 1-methyl-	C7H14O	114.104	71	58	Alcohol	590-67-0	1.62142e+06	1.99158e+06	1.6861e+06	1.73673e+06	1.45849e+06	1.24434e+06	1.68581e+06	1.60273e+06	1.76136e+06	1.64086e+06	1.45816e+06	2.64245e+06	1.11549e+07	1.0397e+07	1.39297e+07	593541	593163	989548	188704	180895	185897
Santolina triene	C10H16	136.125	93	121	Hydrocarbons	2153-66-4	955302	1.09354e+06	839447	464552	377442	367068	997980	1.04807e+06	1.19931e+06	553136	492250	815112	145729	126985	191960	10290.9	10514.5	13072.5	395288	411069	352305
Propanoic acid, 2-methyl-, 2-methylpropyl ester	C8H16O2	144.115	71	43	Ester	97-85-8	21332.6	19938.8	19170	9	9	9	3982.31	4957.78	5133.98	4427.7	3247.81	5530.87	9	9	9	13892.5	11451.3	21292	3548.41	3623.19	3645.42
2,4-Hexadienal, (E,E)-	C6H8O	96.058	81	39	Aldehyde	142-83-6	18648.6	21052.1	17406	8425.81	5497.56	6074.16	18878.4	19482	22313.5	11985	9194.45	15043.4	1742.86	1900.33	3412.35	4894.7	3722.02	4236.4	8970.66	8971.68	7862.88
DiSulfur compounds, methyl 2-propenyl	C4H8S2	120.007	120	41	Sulfur compounds	2179-58-0	33618.9	37087.6	29209.4	1270.11	518.769	890.215	9301.77	9905.91	10631.4	18892.2	18022	26241.7	695.08	1199.27	915.451	430.21	670.244	656.915	15411.8	16046.4	13809.8
Fomepizole	C4H6N2	82.053	81	82	Nitrogen compounds	7554-65-6	3.26532e+06	3.74819e+06	3.38967e+06	316137	277918	246943	1.03535e+06	1.08758e+06	1.24795e+06	2.03218e+06	1.92213e+06	2.8169e+06	549769	482331	695643	28358.4	32006.3	44204.1	2.96133e+06	3.10153e+06	2.87132e+06
Benzene, (1-methylethyl)-	C9H12	120.094	105	120	Hydrocarbons	98-82-8	550103	604670	493424	14733	12120.2	13035.7	127812	133782	149541	306206	269128	441014	7767.62	7081.95	9544.86	1700.57	1562.27	2144.19	250006	262916	227320
Acetic acid, 2-ethylbutyl ester	C8H16O2	144.115	69	84	Ester	10031-87-5	652306	737679	687595	70154.8	59422	53789	222296	234341	267592	428446	404064	576853	116027	102296	145165	11529.4	9739.99	12273.8	598660	629468	587623
1,7,7-trimethyl-Tricyclo[2.2.1.0(2,6)]heptane	C10H16	136.125	93	91	Hydrocarbons	508-32-7	1.13566e+07	1.27842e+07	1.05442e+07	275169	222693	217379	2.37937e+06	2.514e+06	2.7691e+06	6.08731e+06	5.6933e+06	9.09329e+06	119684	122942	169176	1912.2	2596.9	3091.17	4.98847e+06	5.24072e+06	4.58728e+06
Diethyl diSulfur compounds	C4H10S2	122.022	122	66	Sulfur compounds	110-81-6	2.01818e+06	2.39381e+06	2.07696e+06	190848	159492	149590	623314	654803	735624	1.22796e+06	1.16028e+06	1.76752e+06	327033	282452	402743	11876	14212.2	18231.2	1.81442e+06	1.92335e+06	1.78125e+06
3-Ethyl-3-methylheptane	C10H22	142.172	57	71	Hydrocarbons	17302-01-1	83235.5	79854.8	77187.1	83632.7	88795.6	72063.9	75429	85834	75703	88140.7	79932.1	80792	178111	180141	176596	232635	217260	410174	41062.3	37244	44178.3
Octane, 3,3-dimethyl-	C10H22	142.172	71	70	Hydrocarbons	4110-44-5	6566.85	5205.41	4689.99	9	9	9	1530.25	1179.15	1253.96	3425.55	2523.17	5385.84	9	9	9	9	9	9	6218.5	7218.89	5885.4
Butanoic Acid, 4-hydroxy-	C4H8O3	104.047	42	86	Acid	591-81-1	379995	433488	393170	43285.1	34784.1	32377.6	130814	137423	154542	252084	238098	336669	73325.8	61766.9	90084.9	4612.96	4415.28	5091.36	349537	365523	347658
Cyclopropanemethanol, 2,2,3,3-tetramethyl-	C8H16O	128.12	55	97	Alcohol	2415-96-5	2.71545e+06	3.04912e+06	2.86343e+06	316811	263941	252592	1.02055e+06	1.05868e+06	1.23962e+06	1.94726e+06	1.8455e+06	2.54147e+06	552016	493098	673073	28138.2	27658.3	38123.9	2.60298e+06	2.71228e+06	2.57488e+06
Heptane, 3-ethyl-2-methyl-	C10H22	142.172	57	41	Hydrocarbons	14676-29-0	281783	315587	296737	29514	25814	22866	99821	106532	121411	189204	181134	255787	56135	46090	71017	2803.72	2988.83	4836.29	273872	289644	269058
Pentanoic acid, 2-methyl-, ethyl ester	C8H16O2	144.115	102	74	Ester	39255-32-8	12142.1	13759.5	11416.1	5747.59	4843.98	4426.41	13486.5	13751.4	15210.2	28131.3	26107	37341.7	4003.22	3702.53	4627.53	9	9	9	23013.1	23341.1	21384.9
Pyridine, 2,3-dimethyl-	C7H9N	107.073	107	106	Nitrogen compounds	583-61-9	2.02599e+06	2.30613e+06	1.95023e+06	833629	718267	713980	2.05164e+06	2.17745e+06	2.4459e+06	4.38782e+06	4.07418e+06	5.986e+06	605417	527536	747706	18343.9	18873.3	28625.4	3.59957e+06	3.78095e+06	3.46681e+06
Benzene, 1,2,4-trimethyl-	C9H12	120.094	105	120	Hydrocarbons	95-63-6	238794	280843	240173	29711.7	24861.3	28303.9	324484	375587	390738	1.11737e+06	1.05131e+06	1.51617e+06	30066.3	25108.1	39184.1	7935.23	6425.17	10162.5	1.27589e+07	1.2986e+07	1.24004e+07
1,6-Octadiene, 3,7-dimethyl-	C10H18	138.141	41	39	Hydrocarbons	2436-90-0	439980	493267	417290	183347	159759	158080	446316	477446	524657	975399	880994	1.25633e+06	136222	115353	165183	7096.96	6349.08	10363.4	778043	814500	749027
Bicyclo[3.1.0]hex-2-ene, 4-methylene-1-(1-methylethyl)-	C10H14	134.11	91	92	Hydrocarbons	36262-09-6	2.40889e+06	2.26788e+06	2.15744e+06	159322	145289	144431	459602	492926	480640	277983	254293	331690	48950.1	46155.3	53444.7	37216.5	32371.2	56444.3	1.25509e+06	1.40715e+06	1.38041e+06
2-Pentenoic Acid, 2-methyl-	C6H10O2	114.068	41	69	Acid	3142-72-1	1.49774e+07	1.66604e+07	1.56157e+07	6.70284e+06	6.02873e+06	5.8001e+06	8.10631e+06	8.43796e+06	8.9208e+06	1.33406e+07	1.32272e+07	1.5605e+07	2.15747e+06	1.8784e+06	2.67957e+06	14698.9	17810.3	18066.6	8.87758e+06	9.30105e+06	8.53915e+06
Glycerin	C3H8O3	92.047	61	43	Alcohol	56-81-5	24886.5	27806.6	26647	208.646	285.319	256.794	9044.03	8383.55	9083.06	27484.6	23337.8	37528.6	339.542	306.852	576.14	9	9	9	11684.1	10974.3	10786.6
3-Thiophenethiol	C4H4S2	115.975	116	71	Sulfur compounds	7774-73-4	16733.5	17817.2	14794.7	2768.59	2786.3	2583.34	17343.3	18186.2	18629.9	48702	46630.2	67373.6	2649.98	2308.85	2591.15	1419.03	1494.55	2023.55	753877	784844	737195
Pentanoic acid, 4-methyl-, ethyl ester	C8H16O2	144.115	88	101	Ester	25415-67-2	24753.6	28442.8	24939.3	363.21	360.768	301.385	6825.74	6838.31	7760.71	25439.5	24341.7	36662.9	273.379	331.896	402.376	9	9	9	8857.96	9388.38	7962.91
1,3-Cyclohexadiene, 1,5,5,6-tetramethyl-	C10H16	136.125	121	105	Hydrocarbons	514-94-3	2.97087e+07	3.40183e+07	3.06221e+07	9.52421e+06	8.3677e+06	7.97967e+06	1.23129e+07	1.28564e+07	1.39669e+07	2.47873e+07	2.33952e+07	3.1508e+07	2.7359e+06	2.4124e+06	3.47427e+06	19714.5	20837.1	30450.4	1.35993e+07	1.43932e+07	1.32573e+07
Benzene, 1-ethyl-2-methyl-	C9H12	120.094	105	120	Hydrocarbons	611-14-3	1.32952e+06	1.5627e+06	1.24484e+06	9	9	9	367628	383212	436123	1.48697e+06	1.2358e+06	1.7102e+06	23127.3	21992.1	29815.6	9	9	9	596375	672571	568740
3-Mercapto-3-methylbutanol	C5H12OS	120.061	41	69	Alcohol	34300-94-2	2.66598e+06	3.10139e+06	2434502	68360	59082.3	56454.5	979706	1027568	1104113	2420637	2397904	3.16212e+06	46646	41073	60426	9	9	9	1273155	1299985	1206911
5-Methyl-(E)-2-hepten-4-one	C8H14O	126.104	69	41	Ketone	102322-83-8	2.87189e+07	3.24477e+07	3.09577e+07	1.25069e+07	1.11539e+07	1.06465e+07	1.54566e+07	1.61671e+07	1.73832e+07	2.52795e+07	2.58673e+07	3.01638e+07	3.75162e+06	3.26199e+06	4.74447e+06	34551.3	34645.2	47392.2	1.67288e+07	1.76444e+07	1.63488e+07
4H-Pyran-4-one	C5H4O2	96.021	96	69	Ketone	108-97-4	350696	413506	366962	114570	101514	94075.1	150531	158519	169054	278507	274403	357283	33019.9	29564.6	41699.9	9	9	9	165116	174574	163556
5-Hepten-2-one, 4,6-dimethyl-	C9H16O	140.12	122	55	Ketone	31162-48-8	3.13202e+06	3.60821e+06	3.15342e+06	976602	854738	811273	1.27356e+06	1.32735e+06	1.45193e+06	2.48923e+06	2.39373e+06	3.24595e+06	280131	250648	357049	2169.02	2510.69	3687.83	1.37434e+06	1.45441e+06	1.33875e+06
4-Pyridinecarboxaldehyde	C6H5NO	107.037	107	51	Aldehyde	872-85-5	1.09226e+07	1.28088e+07	11445435	3580085	3108686	3208868	4792086	4882243	5273481	8838119	8668040	1.1505e+07	1023924	898522	1290146	8853	9425	12125	5347782	5654649	5182927
3-Octanol	C8H18O	130.136	59	55	Alcohol	589-98-0	22888.7	25233.7	24391.6	4644.01	5577.66	4308.82	36791.4	42943.6	39898	33724.8	33743.2	35782	2858.99	2813.41	3377.85	10213.2	8869.25	17135.5	803108	829392	820370
.beta.-Pinene	C10H16	136.125	93	41	Hydrocarbons	127-91-3	1.75255e+08	1.9867e+08	1.86999e+08	6.53082e+07	5.73515e+07	5.5271e+07	8.17974e+07	8.55055e+07	9.1299e+07	1.42128e+08	1.46121e+08	1.84268e+08	1.92781e+07	1.68476e+07	2.4301e+07	131325	136483	196316	9.00225e+07	9.42351e+07	8.76202e+07
1-Octen-3-ol	C8H16O	128.12	57	72	Alcohol	3391-86-4	276554	307420	296333	831448	913203	795692	1.72326e+06	1.73501e+06	1.60616e+06	821875	818484	737868	419605	448290	500106	1.01278e+06	924785	1.87304e+06	908768	916564	966594
Butanoic acid, butyl ester	C8H16O2	144.115	71	43	Ester	109-21-7	52832.9	59523.8	60193.2	88137.9	66654.6	49967	70541.3	68597.6	73918.8	88177.8	85239.2	177467	244711	208127	320969	47307.8	49890.9	56751.9	30907.9	29613.4	35131.7
Heptanoic acid, methyl ester	C8H16O2	144.115	74	87	Ester	106-73-0	599139	673886	620769	105951	92677.8	99261	171440	166654	144203	230324	210709	238980	2914.92	3002.02	3686.38	303851	295928	509681	46676.3	45583.7	47146.6
DiSulfur compounds, ethyl 1-methylethyl	C5H12S2	136.038	136	94	Sulfur compounds	53966-36-2	470321	546299	469215	73905.7	66755	59865.3	726776	776886	831476	2.16125e+06	2.09864e+06	3.10101e+06	61776.7	49969.7	81113.3	17347.5	14192.4	22999.2	8.27409e+07	8.69176e+07	8.28357e+07
cis-2,6-Dimethyl-2,6-octadiene	C10H18	138.141	69	41	Hydrocarbons	2492-22-0	4.91354e+06	5.71897e+06	4.83107e+06	977881	904216	839125	7.26556e+06	7.68264e+06	8.16285e+06	2.04559e+07	1.9956e+07	2.68978e+07	925966	822586	1.17269e+06	533015	420347	776536	1.01864e+08	1.05418e+08	9.79101e+07
Propane-1,1-diol diacetate	C7H12O4	160.074	57	101	Ester	33931-80-5	9	9	9	9	9	9	9	9	9	9	9	9	9	9	9	9	9	9	569471	580280	553802
2,3-Dehydro-1,8-cineole	C10H16O	152.12	109	79	Ether	92760-25-3	259931	283917	263439	369804	408637	367376	303853	295858	258875	396672	388621	391834	36909.5	36406.2	38220.1	42905.9	41252.7	61951.1	1.61572e+06	1.68784e+06	1.59078e+06
1,2-HydrazinedicarboxAldehyde	C2H4N2O2	88.027	88	60	Aldehyde	628-36-4	3577.16	3791.36	3313.5	9	9	9	4601.99	5023.95	5822.75	16057.2	13963.8	23504.8	9	9	9	9	9	9	160734	162769	160986
Benzene, (1-methylpropyl)-	C10H14	134.11	105	134	Hydrocarbons	135-98-8	372955	370910	343233	9036.14	10875.2	12202.5	56011	53288.8	46575.2	112009	96899.2	112736	4898.95	5321.7	5669.59	3170.88	2793.86	5300.13	261772	261075	231991
Pyrazine, 2-methoxy-6-methyl-	C6H8N2O	124.064	124	123	Nitrogen compounds	2882-21-5	58554.6	60766.7	59033.4	104202	115717	103947	76873.5	76407.8	73073.3	65282.9	66829.1	59133.8	25282.3	24143.1	28434.6	33971.5	26342.5	53633.3	26468.2	28100.1	27885.1
Hexanoic acid, methyl ester	C7H14O2	130.099	74	87	Ester	106-70-7	20111.8	22487.9	17876.8	9	9	9	5571.23	5149.93	5536.59	11384.6	9778.9	15686.9	9	9	9	9	9	9	8373.74	9564.6	8648.42
Benzene, 1-methoxy-2-methyl-	C8H10O	122.073	122	107	Ether	578-58-5	17532	21806.9	18501.8	8381.33	6918.95	7029.38	59868.7	63541.8	70118.9	17486.6	18185	26396.4	8932.94	8369.81	8880.55	9	9	9	9	9	9
2-Cyclopentylethanol	C7H14O	114.104	67	68	Alcohol	766-00-7	1.02077e+06	1.19868e+06	1.0012e+06	211511	192608	179136	1.54474e+06	1.62639e+06	1.72905e+06	4.41124e+06	4.24521e+06	5.82104e+06	177045	160892	220381	65380.8	57976.2	104583	2.61807e+07	2.70483e+07	2.56017e+07
3-Hexen-1-ol, acetate, (E)-	C8H14O2	142.099	82	67	Ester	3681-82-1	216544	220538	207318	135146	131773	136440	227135	187328	213433	268417	260932	264138	27672	27300.1	31322.9	104384	90618.3	160203	65571.3	71663.5	70986.2
3-Hexen-1-ol, acetate, (Z)-	C8H14O2	142.099	82	67	Ester	3681-71-8	22324.1	22104.7	21236.8	48024.4	50309.4	47296.5	74841	77693.4	77653.3	39454.7	42020.9	39736.9	9892.44	9994.46	10375.4	9	9	9	9	9	9
Albene	C12H18	162.141	95	94	Hydrocarbons	38451-64-8	6.81422e+06	6.83522e+06	6.30434e+06	137745	104256	93937.8	1.4256e+06	1.65236e+06	1.43219e+06	927045	878591	786373	189332	195791	162834	72516	56893.3	81715.3	3.46412e+06	3.71119e+06	3.94067e+06
Benzene, 1-propynyl-	C9H8	116.063	115	116	Hydrocarbons	673-32-5	1.09898e+06	1.23943e+06	1.02223e+06	282321	226599	225673	244160	304209	303419	557191	506282	710602	5966.54	4516.27	7459.77	7945.44	9217.25	12139.4	134753	132922	130033
4-Isobutylpyrimidine	C8H12N2	136.1	94	121	Nitrogen compounds	98489-37-3	8.40609e+06	9.62425e+06	8.28462e+06	507016	421970	421690	6.01439e+06	6.44217e+06	5.97033e+06	6.98163e+06	6.37019e+06	8.89638e+06	607514	520693	754974	77550.2	57040.9	119795	1.92564e+07	1.94974e+07	1.85746e+07
2-Furanmethanethiol, 5-methyl-	C6H8OS	128.03	95	96	Sulfur compounds	59303-05-8	158230	161820	174920	194545	193970	156937	255019	319156	274188	380067	337995	489127	185154	172000	188544	263886	206177	408406	8.18385e+06	8.44212e+06	8.18559e+06
Nonane, 2,6-dimethyl-	C11H24	156.188	113	57	Hydrocarbons	17302-28-2	128577	151575	141282	22852.2	20464.9	21281.5	38806.6	38338.4	33747.1	53367.9	47936.9	56062	700.313	490.848	1107.5	51175.4	50210.2	93129	9915.47	9933.78	9566.62
Acetic Acid, (acetyloxy)-	C4H6O4	118.027	73	74	Acid	13831-30-6	36184.9	39319.2	36953.1	7975.49	6722.05	7131.5	12987.3	12099.5	10796.3	15641	14694.7	18616.8	1058.26	967.526	1145.56	11346	11079.1	19782.1	3276.39	2559.86	3187.71
2-Acetylthiazole	C5H5NOS	127.009	127	99	Sulfur compounds	24295-03-2	149898	170475	155585	59937	52198.3	54956.2	81988.9	78917.5	66736.9	95101.1	88292.3	112339	1929.04	1608.86	2576.01	5266.34	6371.73	8688.6	19799.3	19716.5	18731.6
Acetylpyrazine	C6H6N2O	122.048	122	80	Nitrogen compounds	22047-25-2	656894	752782	643832	43672.4	36676	39180.1	510266	550312	504442	546104	498109	709235	51561.3	44197.7	62215.9	8453.99	6668.03	12526	1.48177e+06	1.48963e+06	1.41376e+06
Indane	C9H10	118.078	117	118	Hydrocarbons	496-11-7	394522	451431	393136	9	9	9	291228	315761	313011	249575	235186	333248	26583.2	23062.8	36132.2	9	9	9	613634	626835	605689
1-Hexanol, 2-ethyl-	C8H18O	130.136	57	41	Alcohol	104-76-7	419284	467071	438588	411538	394968	364725	1.132e+06	1.21454e+06	965588	377915	373707	324849	69483.5	68243.3	88731.6	94517	90981.8	164774	783504	770750	801154
1H-Pyrazole, 1,3,5-trimethyl-	C6H10N2	110.084	110	109	Nitrogen compounds	1072-91-9	1.24807e+06	1.02235e+06	1.01895e+06	745081	733400	570341	400351	594183	531756	928785	932810	871237	1.10006e+06	1.00978e+06	1.10513e+06	1.25905e+06	1.12827e+06	1.81726e+06	1.15099e+06	1.0407e+06	1.19504e+06
Acetic acid, (propylthio)-, methyl ester	C6H12O2S	148.056	74	75	Ester	20600-65-1	114331	115894	103657	27617	28079.1	22409.2	30316.3	36310.7	35632.7	91419.1	83458.1	103288	31875.3	28911.1	29921.8	54627.2	49468.1	76408.2	159811	164307	169704
(S)-2,5-Dimethyl-3-vinylhex-4-en-2-ol	C10H18O	154.136	81	59	Alcohol	35671-15-9	991499	848245	792955	544321	523178	442285	550064	714813	676935	1.49316e+06	1.35934e+06	1.96169e+06	755686	666584	752262	771747	692896	1.13869e+06	2.15454e+06	2.14115e+06	2.15256e+06
4-Methylurazole	C3H5N3O2	115.038	115	58	Nitrogen compounds	16312-79-1	38545.2	38056.4	30290.7	10519.1	8136.97	5476.31	65608.3	76396.2	73844.8	209856	185808	291481	3824.84	3867.34	3736.58	5716.22	5668.83	9270.19	281355	281899	274672
3-Octen-2-one	C8H14O	126.104	55	111	Ketone	1669-44-9	199386	213663	176424	79309.1	71429.6	68127.1	332398	391512	383493	1.02199e+06	917202	1.32063e+06	44990.7	41117.7	47043	45170.6	38586.7	67032.4	1.29494e+06	1.31549e+06	1.2793e+06
Acetophenone	C8H8O	120.058	105	77	Ketone	98-86-2	5.45522e+06	6.23253e+06	5.12972e+06	1.32361e+06	1.03637e+06	1.03075e+06	1.16567e+06	1.4741e+06	1.45555e+06	2.76765e+06	2.4805e+06	3.53113e+06	19170.8	16500.4	23248.4	35812.4	36533.2	55083.7	541088	542638	521293
1H-Pyrrole-3-carbonitrile	C5H4N2	92.037	92	65	Nitrogen compounds	7126-38-7	210356	228142	192621	104476	101014	95377.1	144862	156128	136812	2.91017e+06	2.54799e+06	3.89238e+06	47490.9	44594.7	54789.2	156986	141280	249640	536782	542738	520325
Ethanone, 1-(1H-pyrrol-2-yl)-	C6H7NO	109.053	94	109	Nitrogen compounds	1072-83-9	4.57692e+06	5.23152e+06	4.30073e+06	1.20024e+06	962015	941690	1.04435e+06	1.29275e+06	1.25715e+06	2.29716e+06	2.07881e+06	2.89321e+06	24218.5	23361.4	26281.8	49557.7	46224.8	78050	426961	414899	397146
1-Hexanol, 3,5,5-trimethyl-	C9H20O	144.151	57	41	Alcohol	3452-97-9	9291.56	11011.3	9167.4	5055.8	5976.6	5504.55	14970.7	16249.6	14025	37311.9	35939.5	51352.6	7298.64	7224.2	7316.09	14719.4	14715.5	28772.9	16902.2	18481.2	16816.1
Decane, 4-methyl-	C11H24	156.188	112	71	Hydrocarbons	2847-72-5	159042	159101	146278	198924	199736	189221	187935	195644	168654	140214	140283	121443	202264	200296	215123	194328	181345	311154	145280	133038	149758
.beta.-Phellandrene	C10H16	136.125	93	77	Hydrocarbons	555-10-2	3.17256e+07	3.61173e+07	3.11278e+07	1.6006e+06	1.33761e+06	1.3536e+06	1.81837e+07	1.94825e+07	1.80203e+07	2.60351e+07	2.38911e+07	3.28629e+07	1.87185e+06	1.62118e+06	2.31912e+06	168455	152235	275572	8.20419e+07	8.31293e+07	7.98853e+07
1H-Imidazole, 1-acetyl-	C5H6N2O	110.048	68	43	Nitrogen compounds	2466-76-4	709015	791214	682792	304101	262691	261227	733867	781654	872844	1.56906e+06	1.45078e+06	2.08302e+06	220435	186804	269095	7211.79	6823.54	10020.4	1.30654e+06	1.37446e+06	1.25125e+06
2-PyridinemethanAmine	C6H8N2	108.069	80	108	Nitrogen compounds	3731-51-9	3.27178e+06	3.73099e+06	3.10303e+06	778533	598573	605236	683400	862755	843292	1.61921e+06	1.47279e+06	2.09668e+06	6879.96	8881.21	8521.2	23305.6	22789.2	33888.9	285653	304417	287487
Propanoic acid, 2-methyl-, pentyl ester	C9H18O2	158.131	89	71	Ester	2445-72-9	495205	554955	455324	124398	97356.9	97221.3	105298	136555	134430	249218	218884	306514	1654.52	1381.3	2249.68	3487.13	3162.66	6019.51	52226.4	51800.1	48421.9
1-Methyl-2-phenylcyclopropane	C10H12	132.094	117	132	Hydrocarbons	3145-76-4	902949	1.00914e+06	846413	256117	205863	209662	212639	264182	262123	455680	411509	566290	5314.75	4277.45	6443.81	7927.3	9358.43	12057.3	106227	98670.1	98876.6
2,5-Furandione, dihydro-3-methyl-	C5H6O3	114.032	42	41	Others	4100-80-5	160768	193740	152520	59017.9	54243.2	50699.2	119333	123448	111428	106919	98462.4	120157	50923	57113.2	47253.8	90055.2	90778.3	175942	60503	61426.9	66202.8
Benzenemethanol, .alpha.-methyl-	C8H10O	122.073	79	107	Alcohol	98-85-1	8.70256e+06	9.90487e+06	8.27772e+06	2.23164e+06	1.75255e+06	1.74454e+06	1.96032e+06	2.47351e+06	2.42271e+06	4.43875e+06	4.02899e+06	5.54854e+06	53725.1	54105.3	55482.2	99833	101852	168274	951580	954909	915317
Bicyclo[3.1.0]hexan-2-ol, 2-methyl-5-(1-methylethyl)-, (1.alpha.,2.beta.,5.alpha.)-	C10H18O	154.136	136	93	Alcohol	15537-55-0	2.40783e+07	2.7777e+07	2.28444e+07	5.73427e+06	4.37548e+06	4.36842e+06	5.11477e+06	6.53218e+06	6.27021e+06	1.19564e+07	1.10702e+07	1.55534e+07	64872	62345.6	85172.9	138975	144909	218259	2.34938e+06	2.35546e+06	2.24984e+06
3,5-Octadien-2-one, (E,E)-	C8H12O	124.089	95	43	Ketone	30086-02-3	27362	32400.7	30220.9	10785	15338.5	9260.46	52784.6	42725.6	33510.3	105214	101455	100169	13925	12747	11454	13907.4	13331.2	31818	231867	235181	231992
Benzene, 1-methyl-3-(1-methylethenyl)-	C10H12	132.094	132	117	Hydrocarbons	1124-20-5	1.77013e+06	1.95978e+06	1.97691e+06	869973	997548	935597	756655	771621	682289	739038	691340	743941	71756.7	77352.9	77657.9	69050.3	64033.5	103595	481944	532851	513101
.gamma.-Terpinene	C10H16	136.125	93	91	Hydrocarbons	99-85-4	4.67675e+07	5.3515e+07	4.42822e+07	1.1745e+07	9.12805e+06	9.10843e+06	1.02952e+07	1.29233e+07	1.26908e+07	2.37566e+07	2.14884e+07	2.9964e+07	174659	168396	205449	341679	358247	551430	4.41501e+06	4.43437e+06	4.28817e+06
Benzene, 2-ethyl-1,4-dimethyl-	C10H14	134.11	119	134	Hydrocarbons	1758-88-9	20611.5	23451.6	22623.9	14701.7	13993.9	12036.4	56537.4	49123.5	43035.5	215047	202323	251478	10591.4	9901.93	12691.7	11586.3	11091.5	19446.7	100286	110722	101349
BenzAldehyde, 4-methyl-	C8H8O	120.058	91	119	Aldehyde	104-87-0	4198.25	4747.06	4955.54	2687.84	2020.01	1989.04	21439.1	16750.8	13208.5	163392	148505	187426	1876.93	1849.64	2101.06	1520.88	1506.95	2304.52	92403.9	156361	119871
Pyrazine, 2-ethyl-3,5-dimethyl-	C8H12N2	136.1	135	136	Nitrogen compounds	13925-07-0	33608.6	39315.6	33246.4	2753.07	2998.18	2524.39	13821	16026.9	15262.6	31333.1	28668.2	40726.7	3046.3	2717.05	3203.44	2194.57	2266.07	2840.81	55487.5	56228.2	50365.8
Maltol	C6H6O3	126.032	126	71	Ketone	118-71-8	496255	648637	540199	565201	360987	321083	471252	416718	454744	1.74257e+06	1.44088e+06	3.34403e+06	1.91327e+06	1.73638e+06	2.67242e+06	65845.7	65524.2	105310	91390.5	85576.1	83267.6
1-OctanAmine,N-methyl-	C9H21N	143.167	44	58	Nitrogen compounds	2439-54-5	919893	1.03279e+06	938817	953803	789961	732283	1.82347e+06	1.65462e+06	1.56318e+06	1.60567e+06	1.50105e+06	2.25517e+06	1.67046e+06	1.56912e+06	2.07954e+06	521250	519974	843097	501945	472482	485842
2H-Pyran-2-one, tetrahydro-6-methyl-	C6H10O2	114.068	42	70	Ester	823-22-3	1.75759e+06	2.16879e+06	1.86645e+06	2.06684e+06	1.47604e+06	1.36906e+06	1.93818e+06	1.77242e+06	1.85268e+06	4.43156e+06	3.90306e+06	6.92314e+06	4.9261e+06	4.51888e+06	6.21654e+06	457344	427310	685174	543797	523374	529195
4-Heptanol, 2,6-dimethyl-, acetate	C11H22O2	186.162	129	69	Ester	10250-45-0	428428	450581	367355	378001	404090	342534	398969	376513	318654	288550	277038	267934	434916	455670	476461	378564	364079	582823	365981	312293	318715
2-Butenoic acid, 2-methyl-, 2-methylpropyl ester, (E)-	C9H16O2	156.115	83	101	Ester	61692-84-0	3.44078e+06	3.67196e+06	3.39489e+06	4.28315e+06	4.09618e+06	3.73158e+06	4.9864e+06	5.03127e+06	4.48707e+06	4.49581e+06	4.17864e+06	6.01123e+06	5.49907e+06	5.33726e+06	6.66198e+06	3.79072e+06	3.64444e+06	6.04282e+06	3.29506e+06	3.07827e+06	3.24065e+06
1-Undecyne	C11H20	152.157	81	67	Hydrocarbons	2243-98-3	847109	851161	801790	1.02623e+06	1.06571e+06	954320	1.10567e+06	1.15269e+06	997779	1.02905e+06	1.00477e+06	1.03047e+06	815058	815644	863783	1.2858e+06	1.2331e+06	2.08288e+06	1.24112e+06	1.22299e+06	1.27621e+06
1H-Imidazole, 2-propyl-	C6H10N2	110.084	82	81	Nitrogen compounds	50995-95-4	2.02353e+06	2.06247e+06	1.91969e+06	2.59011e+06	2.60292e+06	2.36757e+06	3.13249e+06	3.25275e+06	2.80606e+06	2.05308e+06	1.99772e+06	2.37014e+06	2.68838e+06	2.68125e+06	3.13852e+06	2.67384e+06	2.52861e+06	4.17495e+06	2.24327e+06	2.04575e+06	2.19241e+06
Hexanoic acid, propyl ester	C9H18O2	158.131	117	99	Ester	626-77-7	146427	168494	178438	70106.4	80152.7	76537	102689	101996	95482.5	39152	46627.2	42900.4	10070.2	10695.2	9571.67	14362	12837.1	20126.9	68115.1	73094.9	80715.5
7-Octen-4-ol, 2-methyl-6-methylene-, (S)-	C10H18O	154.136	68	69	Alcohol	35628-05-8	753219	804405	732083	925182	859450	795157	1.13138e+06	1.15486e+06	1.06124e+06	1105024	1033239	1494558	1.27089e+06	1.18812e+06	1.55797e+06	793220	755774	1238999	888026	882867	923824
1-Nonen-4-ol	C9H18O	142.136	55	83	Alcohol	35192-73-5	5.14994e+06	5.85933e+06	5.24464e+06	6.50581e+06	5.6285e+06	5.16313e+06	6.8739e+06	6.80252e+06	6.49251e+06	9.68298e+06	8.91043e+06	1.3736e+07	1.098e+07	1.04572e+07	1.34539e+07	4.09224e+06	3.87394e+06	6.12043e+06	4.26103e+06	4.15561e+06	4.35665e+06
Benzene, (methylthio)-	C7H8S	124.035	124	109	Sulfur compounds	100-68-5	1.95707e+06	1.94494e+06	1.882e+06	2.66464e+06	2.81107e+06	2.48839e+06	3.11927e+06	3.26595e+06	2.74954e+06	1.51704e+06	1.57273e+06	1.3573e+06	2.17051e+06	2.31149e+06	2.48564e+06	2.99928e+06	2.84911e+06	4.86441e+06	2.2143e+06	2.00154e+06	2.13622e+06
2,6,6-Trimethylbicyclo[3.2.0]hept-2-en-7-one	C10H14O	150.104	80	79	Ketone	4613-37-0	311539	314820	293876	403543	407819	386228	450184	467179	421187	260546	266326	240314	342788	349895	378129	476516	448947	750574	1.13286e+06	1.19098e+06	1.25356e+06
Benzyl methyl ketone	C9H10O	134.073	134	91	Ketone	103-79-7	33828.8	43557.4	39607	16092.6	13507.9	12361.8	161783	110001	97531.1	599904	582044	677296	8273.89	8663.52	11208.3	9866.51	10393.1	20310.1	207238	201095	181172
3-Hexene, 1-(1-ethoxyethoxy)-, (Z)-	C10H20O2	172.146	73	45	Aldehyde	28069-74-1	543173	556477	526421	593270	589866	568131	1.2302e+06	1.17988e+06	1.0406e+06	480083	518142	473615	497982	504020	567730	589630	565279	941085	488865	447929	485862
Formic acid, octyl ester	C9H18O2	158.131	56	70	Ester	112-32-3	71998.6	72876.7	72901.7	9	9	9	8445.86	5388.02	6840.37	26232.2	25225.3	23078.6	9	9	9	18380.6	21909.2	33608.9	37186	34361.3	36958.4
1,3,8-p-Menthatriene	C10H14	134.11	119	91	Hydrocarbons	18368-95-1	54932.5	67640.4	64998.4	23631.1	23431.4	20580.2	263831	169979	160293	996667	941658	1.11685e+06	14530.6	14740.1	18046.6	23422.2	23573	40948.3	327485	324466	298081
Butanoic acid, anhydride	C8H14O3	158.094	71	43	Others	106-31-0	132678	140372	140863	9	9	9	29306.9	19073.5	22684.5	114261	108641	105269	9	9	9	26710.9	27723.3	49722	177901	171002	187877
L-Fenchone	C10H16O	152.12	81	69	Ketone	7787-20-4	102618	108809	104542	17082.9	17022.7	15499.6	45981.5	34999.9	31148.1	46935.3	48672.2	46544.9	6345.72	6064.16	5221.43	17938.3	16342.8	24794.1	42767.1	43914.8	44379.6
Bicyclo[3.1.1]hept-2-en-6-one, 2,7,7-trimethyl-	C10H14O	150.104	107	91	Ketone	473-06-3	544521	550033	513000	5982	5718.03	6858.98	23400.8	26151.1	23074.5	47766.1	33170.2	58927.2	6247.16	7041.2	7233.39	1937.93	2260.47	3395.32	52185.4	53123	49403.7
Benzene, 1,2-dichloro-4-methyl-	C7H6Cl2	159.985	125	160	Hydrocarbons	95-75-0	10231.7	11458.2	9922.05	2901.52	2820.28	2727.12	7935.82	7972.67	8038.29	12144.6	10794.7	10535.1	28532.7	31018.2	35418.7	4051.22	3869.08	5752.96	19885.7	19532.6	18474.7
Butanoic acid, cyclopentyl ester	C9H16O2	156.115	71	43	Ester	6290-13-7	8848.91	9536.58	8427.39	2500.87	1859.62	1234.81	9	9	9	167046	157674	146376	413024	458664	498400	10962.1	11066.1	18454.2	6910.37	7644.41	8380.46
BenzenAmine, N-ethyl-	C8H11N	121.089	106	121	Nitrogen compounds	103-69-5	47903.1	49766.8	45426.7	2702.05	1916.08	2576.74	13625.2	14001.1	16068.1	48773.5	38116.9	68066.9	1367.11	1426.95	1715.1	1209.11	1567.85	3193.97	85081.5	100138	81592.7
2,6-Dimethyl-1,3,5,7-octatetraene, E,E-	C10H14	134.11	91	119	Hydrocarbons	460-01-5	9	9	9	59626.6	57168.8	52922.7	212443	228391	174198	1.73204e+06	1.55538e+06	1.75107e+06	12852.1	13017.9	11739.1	21275.3	20196.1	26282.5	442028	453383	450113
Cyclohexanecarboxylic acid, ethyl ester	C9H16O2	156.115	83	55	Ester	3289-28-9	2.31148e+06	2.47113e+06	2.30046e+06	111884	109274	101423	203433	206945	178508	215883	207627	191072	32014.5	34260.4	35533.2	6649.63	6908.93	11032.1	56568.6	51904.3	60020
Terpinen-4-ol	C10H18O	154.136	71	111	Phenol	562-74-3	271660	293083	268743	26351.4	26847	25667.5	105345	115839	100898	185726	168747	164272	15408.7	19962.3	16969.7	21906.5	17912.8	22065.7	115169	131613	136672
3-Cyclohexen-1-ol, 1-methyl-4-(1-methylethyl)-	C10H18O	154.136	81	43	Alcohol	586-82-3	1.32381e+06	1.41869e+06	1.33181e+06	56509.6	55109.7	52322.3	186618	170966	145524	486594	474142	438143	16631.1	19116	18029.5	7048.12	6439.1	8142.17	109463	114851	122349
2,7-Nonadien-5-one, 4,6-dimethyl-	C11H18O	166.136	69	41	Ketone	74630-80-1	719651	761301	727101	28828.2	29026.2	27974.7	102402	95167.8	85682.7	144908	141213	128692	14730.9	16234.2	16591.5	3558.68	2693.46	3172.08	68518.1	56909.6	62102.3
1,7,7-Trimethylbicyclo[2.2.1]heptan-2-ol	C10H18O	154.136	95	110	Alcohol	10385-78-1	1.09611e+06	1.17174e+06	1.10408e+06	49971.8	50465.9	48492.3	135897	129359	109827	271356	262179	246392	17656.3	17637.4	14099.3	5982.99	4375.56	7909.07	97796.3	101074	105104
3-Methylisoxazolo[4,5-b]pyridine	C7H6N2O	134.048	93	134	Nitrogen compounds	83988-39-0	881089	949730	897731	46478.2	46140.4	45618.4	183218	157273	136100	491594	471244	502079	17502.3	17789.8	17661	8797.34	7720.63	11682.7	141603	141530	148971
2H-Pyran-2-one, tetrahydro-4,6,6-trimethyl-	C8H14O2	142.099	127	56	Ester	20628-36-8	7329	8139	8741	6923	7585	8276.47	13166	11794.3	10210.1	13484	11165	11412.1	10546	9733.97	9353.12	11251	9208	15542	8652.51	7639.04	9285
2,6,6-Trimethyl-2-cyclohexene-1,4-dione	C9H12O2	152.084	68	96	Ketone	1125-21-9	84020.9	94568.8	88700.3	4758.59	4519.6	3617.33	25104.5	23026.4	20837.2	20248.3	20075.1	20607.7	8350.19	7419.23	7753.55	5727.86	4930.12	7743.38	59207	57822.1	60685.6
2,4,6-Octatriene, 2,6-dimethyl-, (E,E)-	C10H16	136.125	121	79	Hydrocarbons	3016-19-1	165483	206445	205546	4117.76	3537.34	4092	23989.2	26132.5	19796.1	12190.6	13000	11012	2741.58	2992.27	2695.42	4316.38	5933.82	8616.5	78472.9	73954.8	85828.6
Pyrazine, 2-methyl-6-(methylthio)-	C6H8N2S	140.041	140	139	Sulfur compounds	2884-13-1	12239.8	14293.5	11976.3	30573.7	32213.8	28724.8	35960.7	37459.7	32125.6	25095.8	23571	27121.1	46763.1	44194.3	49671.4	45566.3	35911.5	54507	29759.9	27798.6	32030.9
Hexanoic acid, 2-methylpropyl ester	C10H20O2	172.146	99	56	Ester	105-79-3	5374.37	6914.99	4972.98	7988.33	7935.35	6718.15	13270.1	11535.8	11348.4	7457.52	7214.96	7595.7	10533.3	10580.4	9689.92	9695.03	9208.83	15956.2	8151.61	8007.96	8491.08
Ethanone, 1-(1,4-dimethyl-3-cyclohexen-1-yl)-	C10H16O	152.12	109	67	Ketone	43219-68-7	1.06419e+06	1.19983e+06	1.1568e+06	12988.1	11681.1	11615.7	134040	134449	119842	99844.3	97812	100747	11556.4	13205.7	13602.7	10436.3	12224.5	18242.7	585434	576097	616662
AcetAldehyde, tetramer	C8H16O4	176.105	45	43	Aldehyde	108-62-3	1157223	1165841	991272	1822930	1874454	1707215	1762832	1757945	1613986	954384	890481	784745	1597227	1562820	1683569	2505891	2017381	3170451	1155806	932264	973477
2-Acetyl-3-ethylpyrazine	C8H10N2O	150.079	135	150	Nitrogen compounds	32974-92-8	826193	852172	783168	74132.6	76146.3	71685.7	190920	186034	158080	137753	134882	121251	17085.3	18410	19345.8	2381.73	1725.3	2251.59	49781	47451.3	48275.3
Lilac Aldehyde D	C10H16O2	168.115	55	41	Aldehyde	53447-47-5	2.62193e+06	2.67143e+06	2.40987e+06	1.64481e+06	1.67374e+06	1.52789e+06	1.69988e+06	1.70398e+06	1.5642e+06	1.26783e+06	1.18965e+06	1.06575e+06	1.2898e+06	1.26614e+06	1.37683e+06	2.15716e+06	1.69894e+06	2.75341e+06	1.34003e+06	1.16577e+06	1.21426e+06
(6Z)-Nonen-1-ol	C9H18O	142.136	41	67	Alcohol	35854-86-5	9	9	9	147403	157336	148724	127453	142236	119879	229340	211204	192762	209338	202302	215851	149748	108752	172012	100943	97320.3	80395.3
trans-Linalool oxide (furanoid)	C10H18O2	170.131	59	94	Alcohol	34995-77-2	14757.8	16290.8	13353.4	15787.7	18127.9	15109	18043.8	18011	17178.2	10810.5	10644.2	12071.1	13733.1	14519.4	14356.3	18086.6	15979.3	27705.2	15875.2	13269.4	14274
Butanoic acid, 5-hexenyl ester	C10H18O2	170.131	71	67	Ester	108058-75-9	3.33524e+07	3.62387e+07	3.30794e+07	236091	178069	158071	703109	526466	479337	2.11643e+07	1.88655e+07	2.08124e+07	88660.8	80234	106224	53901.8	38052.7	55037.8	18932.2	21424.1	22385.8
Pyrazine, 2-methoxy-3-(1-methylpropyl)-	C9H14N2O	166.111	138	124	Nitrogen compounds	24168-70-5	1.74301e+06	1.82441e+06	1.64438e+06	1.9114e+06	1.93685e+06	1.83221e+06	1.96148e+06	2.10895e+06	1.59082e+06	4.26768e+06	4.04116e+06	3.69152e+06	3.21968e+06	3.62332e+06	3.62318e+06	915735	797648	1.33713e+06	742383	742352	702277
Ethanethioic acid, S-(2-furanylmethyl) ester	C7H8O2S	156.025	81	53	Sulfur compounds	13678-68-7	294338	257953	288332	154689	156646	150789	163658	165613	138436	398390	364638	349253	247482	262787	272377	67771.1	56420.4	94108.9	167427	167407	172658
Cyclobutaneethanol, 1-methyl-2-(1-methylethenyl)-, cis-	C10H18O	154.136	68	67	Alcohol	30820-22-5	351449	360720	322700	2.08312e+06	2.29471e+06	2.03611e+06	2.40094e+06	2.51223e+06	2.27557e+06	1.56346e+06	1.45955e+06	1.49164e+06	3.3969e+06	3.3153e+06	3.5268e+06	3.05332e+06	2.55418e+06	3.52619e+06	2.27283e+06	2.19564e+06	2.2064e+06
Undecane, 3,4-dimethyl-	C13H28	184.219	126	57	Hydrocarbons	17312-78-6	271031	298102	277879	386856	412733	383632	485824	456686	442654	286809	267535	284357	445142	437309	472652	542607	466020	688931	316299	327229	336053
4-Hexen-1-ol, 5-methyl-2-(1-methylethenyl)-, (R)-	C10H18O	154.136	69	41	Alcohol	498-16-8	1.23299e+06	1.25938e+06	1.12523e+06	1.99513e+06	2.01329e+06	1.83495e+06	2.0956e+06	2.0608e+06	1.85633e+06	1.8106e+06	1.68947e+06	1.5576e+06	1.55562e+06	1.54894e+06	1.69576e+06	2.60448e+06	2.08557e+06	3.33937e+06	2.58488e+06	2.30563e+06	2.4486e+06
Pyrazine, 2-methoxy-3-(2-methylpropyl)-	C9H14N2O	166.111	124	94	Nitrogen compounds	24683-00-9	1.10434e+06	1.15699e+06	1.03943e+06	1.22833e+06	1.23341e+06	1.164e+06	1.24744e+06	1.32598e+06	1.08791e+06	2.72131e+06	2.56425e+06	2.3785e+06	2.0577e+06	2.27022e+06	2.30682e+06	562006	489319	824575	484680	465887	467528
1,3,5-Triazaadamantan-7-ol	C7H13N3O	155.106	42	155	Nitrogen compounds	130267-10-6	94162.3	98900.6	89180	612859	677197	613704	708934	745020	685670	398982	370633	379808	990399	982212	1.04817e+06	930434	745958	1.06013e+06	649061	626668	668567
2,5-Pyrrolidinedione, 1-ethyl-	C6H9NO2	127.063	56	127	Nitrogen compounds	2314-78-5	2.57847e+07	2.79864e+07	2.57294e+07	202158	147122	129071	626772	471695	428488	1.64591e+07	1.47186e+07	1.6242e+07	74124.9	71251.8	94432.6	35382.5	23288.2	35957.1	12470.4	12960.8	15648.7
Pyridine, 2-pentyl-	C10H15N	149.12	93	106	Nitrogen compounds	2294-76-0	1.61149e+06	1.7294e+06	1.55915e+06	9	9	9	44110.6	41694.4	38496	856356	755486	815275	9	9	9	9	9	9	33535.6	32256.3	34310.4
Benzene, 1-methyl-2-(1-ethylpropyl)-	C12H18	162.141	105	133	Hydrocarbons	54410-74-1	592624	681087	577653	8.78577e+06	8.19624e+06	8.19656e+06	6.21003e+06	6.13248e+06	6.1577e+06	2.78296e+06	2.26442e+06	2.95367e+06	81427.2	68788.3	88034.2	272390	261166	392781	228163	237880	232325
Phenol, 2-methyl-	C7H8O	108.058	108	107	Phenol	95-48-7	756588	876396	668238	172849	135090	135727	169280	206181	196447	375669	323712	475386	16364.9	16155.4	15093.9	25120.9	27217.3	53179.5	80360.3	81045.9	77416.4
Cyclohexanol, 2-methyl-3-(1-methylethenyl)-, (1.alpha.,2.alpha.,3.alpha.)-	C10H18O	154.136	83	55	Alcohol	54244-81-4	3.89344e+07	4.24907e+07	3.80998e+07	210071	154337	138458	708591	546297	495130	2.30183e+07	2.02453e+07	2.27551e+07	110156	101471	135193	43563.9	28571.7	42694.2	19751.9	25294.9	22136.5
BenzAldehyde, 3-methoxy-	C8H8O2	136.052	136	135	Aldehyde	591-31-1	39971.3	37582.5	33540.6	11172	11362.3	10242.8	2865.31	3690.58	2762.37	6036.32	5943.09	5580.12	9	9	9	9	9	9	505992	511194	492266
Carveol	C10H16O	152.12	119	91	Alcohol	99-48-9	733093	843360	724273	2.75686e+06	2.44618e+06	2.45853e+06	1.59558e+06	1.67561e+06	1.61662e+06	1.53663e+06	1.26093e+06	1.69598e+06	61313.1	59505.5	76210.9	35044.5	33555.7	50182.2	99682.2	128467	104050
Cyclohexanol, 5-methyl-2-(1-methylethyl)-, (1.alpha.,2.alpha.,5.alpha.)-	C10H20O	156.151	71	81	Alcohol	491-02-1	9	9	9	47634.6	49307	43776.3	83836.8	74698.1	62617.6	33212	32838	35286.7	38144.4	36592.2	41115.5	37056.8	33364.3	46225.8	24625.4	19987.1	20930.6
Butanoic acid, 4-hexenyl ester, (Z)-	C10H18O2	170.131	67	82	Ester	69727-41-9	2.96676e+07	3.2257e+07	2.93315e+07	229488	178808	158906	700720	526317	488323	1.87086e+07	1.66366e+07	1.83661e+07	97063.2	93641.2	113722	65382.3	48961.7	72121.2	51686.3	50516.3	50239.1
Undecane, 4,7-dimethyl-	C13H28	184.219	85	57	Hydrocarbons	17301-32-5	16664.7	19679.7	15387.8	163847	179105	158036	195871	205043	182303	125308	115981	108881	267611	267793	285845	243210	207039	284080	187852	158467	164640
1,5-Cyclooctadiene, 3-(1-methyl-2-propenyl)-	C12H18	162.141	79	91	Hydrocarbons	16538-88-8	3.82493e+06	4.12555e+06	3.72676e+06	29646.9	21208.2	19718.6	96388.8	82525.5	76351.2	2.24799e+06	1.99723e+06	2.21097e+06	10633.4	10671.8	12759.8	9	9	9	9	9	9
(-)-trans-Isopiperitenol	C10H16O	152.12	84	83	Alcohol	74410-00-7	9	9	9	15288.4	14211.5	12010.2	46920.4	48660.1	46642.9	536563	507851	510679	21105.1	17936.9	24624.5	5801.42	4775.88	6921.77	20074.2	23562.6	22948.4
(-)-Myrtenol	C10H16O	152.12	79	91	Alcohol	19894-97-4	277248	283506	255081	9	9	9	38691.4	45180.7	41197.7	367793	307554	435850	792.268	719.465	893.573	50687.1	37702.8	64137.9	83393.2	86962.8	90391.7
Ethanone, 1-(2,4-dimethyl-1H-pyrrol-3-yl)-	C8H11NO	137.084	122	137	Nitrogen compounds	2386-25-6	136072	132414	128871	3723.35	3772.32	3216.2	17471	19078.7	17112.9	12209.1	6304.81	7600.69	1242.46	899.893	1605.26	4717.62	3711.38	5772.9	33005.2	33125	32563.7
2,6-Piperidinedione, 3-ethyl-	C7H11NO2	141.079	113	41	Nitrogen compounds	25115-69-9	4.7042e+06	5.14197e+06	4.55364e+06	23611.2	21725.8	18161.1	69999.3	54504.1	50295.5	2.62495e+06	2.30529e+06	2.64537e+06	10873.3	8734.21	12844.4	9855.93	7044.88	14511.6	2612.87	2392.02	2545.53
Isopentyl hexanoate	C11H22O2	186.162	70	71	Ester	2198-61-0	541636	582697	557356	731471	791137	743252	971399	914783	886115	563265	514522	555036	865565	841983	897683	1.04533e+06	885601	1.26025e+06	645281	672311	701179
Benzene, (2,2-dimethoxyethyl)-	C10H14O2	166.099	75	91	Hydrocarbons	101-48-4	41287	48654	39759	163397	141484	144040	90455	96135	91348	92148	74225	99731	3737	3596	4125	1865	1747	2410	4585.47	4768.5	5029.07
Phenethyl isocyanate	C9H9NO	147.068	91	147	Ester	1943-82-4	1.03687e+06	1.18667e+06	1.0159e+06	3.71937e+06	3.28852e+06	3.31464e+06	2.13982e+06	2.24113e+06	2.14125e+06	2.10145e+06	1.69355e+06	2.25645e+06	83831.2	78219.1	99759.2	45924.1	42128.8	62676.5	9	9	9
2-Cyclohexen-1-ol, 2-methyl-5-(1-methylethenyl)-, cis-	C10H16O	152.12	84	134	Alcohol	1197-06-4	1.24773e+07	1.36475e+07	1.27153e+07	1.76424e+07	1.91423e+07	1.80652e+07	2.24357e+07	2.12893e+07	2.04485e+07	1.27629e+07	1.17588e+07	1.24503e+07	2.07079e+07	1.98313e+07	2.16473e+07	2.53269e+07	2.14954e+07	3.06546e+07	1.5113e+07	1.55254e+07	1.61293e+07
Undecane, 4,4-dimethyl-	C13H28	184.219	85	57	Hydrocarbons	17312-68-4	922015	1.0251e+06	948280	1.3024e+06	1.41774e+06	1.32946e+06	1.66829e+06	1.57527e+06	1.52974e+06	956661	884492	952172	1.51813e+06	1.46943e+06	1.58379e+06	1.86212e+06	1.57843e+06	2.27463e+06	1.13065e+06	1.17517e+06	1.22466e+06
Benzene, 1-methoxy-4-methyl-2-(1-methylethyl)-	C11H16O	164.12	149	164	Hydrocarbons	31574-44-4	6.41152e+06	7.66188e+06	6.42977e+06	3.05111e+07	2.72242e+07	2.72934e+07	1.42946e+07	1.53924e+07	1.51944e+07	1.48563e+07	1.23646e+07	1.61136e+07	559454	549030	689261	348782	327389	503547	753978	786607	655391
2-Butanone, 4-phenyl-	C10H12O	148.089	148	105	Ketone	2550-26-7	186374	227653	194208	5.09111e+06	4.53876e+06	4.52974e+06	3.00795e+06	2.90584e+06	2.95506e+06	1.04828e+06	817880	1.1255e+06	26845.2	24368.4	28895	89485.1	85978.8	139195	71431.8	76843.6	69437.5
Imidodicarbonic diamide	C2H5N3O2	103.038	60	44	Nitrogen compounds	108-19-0	617309	681180	630990	856183	922981	864793	1.08611e+06	1.03087e+06	999238	629717	579454	605030	1.01828e+06	995341	1.07304e+06	1.22833e+06	1.03879e+06	1.48798e+06	741752	766398	795764
7-Octene-2,6-diol, 2,6-dimethyl-	C10H20O2	172.146	71	68	Alcohol	29210-77-3	182230	204554	187572	221827	242739	225324	287131	272184	260919	174799	169082	185274	258244	248271	268253	312871	262245	380169	220124	240253	255046
Phenol, 2,3,6-trimethyl-	C9H12O	136.089	121	136	Phenol	2416-94-6	236782	277611	232598	3.60349e+06	3.36551e+06	3.36444e+06	2.55158e+06	2.48237e+06	2.50869e+06	1.12722e+06	910181	1.19913e+06	33287.9	28814.9	36006.8	110289	103849	161756	272837	301586	260503
(E)-2,6-Dimethylocta-2,5,7-trien-4-one	C10H14O	150.104	135	150	Ketone	33746-72-4	510453	570144	519482	885725	867173	835503	365220	353109	340157	1.00288e+06	822151	1.08372e+06	180271	181278	192407	219252	189879	281525	170785	179452	181126
1H-Pyrrole-2,5-dione, 3-ethyl-4-methyl-	C7H9NO2	139.063	139	67	Nitrogen compounds	20189-42-8	633741	707545	668492	877981	962593	894387	1.13992e+06	1.06537e+06	1.03144e+06	665757	617092	657617	1.08714e+06	1.10661e+06	1.16541e+06	1.27911e+06	1.10692e+06	1.65472e+06	753836	780694	808061
Hexanedioic acid, dimethyl ester	C8H14O4	174.089	59	114	Ester	627-93-0	204315	225261	207733	261909	285742	267538	300458	285731	281017	188024	172976	180479	288585	282506	295931	361119	303580	432817	170193	177204	185604
Benzonitrile	C7H5N	103.042	103	76	Nitrogen compounds	100-47-0	82624.1	90994.9	77161.8	11694.1	10619.5	10825.1	100462	108267	116125	294845	279990	401982	11308.6	9142.07	13328.4	4544.75	4398.96	5948.39	4.79527e+06	4.97787e+06	4.70248e+06
n-Caproic acid vinyl ester	C8H14O2	142.099	99	71	Ester	3050-69-9	13506.4	17044	14996.1	43223.2	47472.5	43253	108303	110384	103152	50300.1	51139.4	44815	22443.9	25263.7	27081.5	55213.5	53522.7	106313	54543.1	52024.9	58212.1
Isobornyl formate	C11H18O2	182.131	95	93	Ester	1200-67-5	4.6712e+06	5.13067e+06	4.73873e+06	6.71641e+06	7.23967e+06	6.68056e+06	8.35328e+06	7.89993e+06	7.62114e+06	4.72023e+06	4.33857e+06	4.63381e+06	7.75518e+06	7.51504e+06	8.08394e+06	9.45284e+06	8.01857e+06	1.15897e+07	5.59929e+06	5.7366e+06	6.01765e+06
Propanoic acid, 2-methyl-, heptyl ester	C11H22O2	186.162	98	89	Ester	2349-13-5	433265	462634	455439	626293	685822	600849	790866	735218	705595	464253	431903	477205	616863	597026	648014	886059	749048	1.10402e+06	541518	525652	550925
5H-5-Methyl-6,7-dihydrocyclopentapyrazine	C8H10N2	134.084	119	134	Nitrogen compounds	23747-48-0	341870	384045	372177	7910.74	9007.83	7583.79	37914.7	39847.8	35021	19589.5	16216.9	12332.4	6187.79	6413.08	7457.46	7655.28	7565.06	11880.1	180069	172741	183024
Benzeneacetic acid, ethyl ester	C10H12O2	164.084	91	65	Ester	101-97-3	2.00738e+06	2.25575e+06	1.9938e+06	3.73567e+06	3.43977e+06	3.31612e+06	1.05033e+06	1.0383e+06	1.00861e+06	4.09995e+06	3.3823e+06	4.40907e+06	175686	181333	197359	207665	179935	257773	384017	434236	440506
3-Phenylpropanol	C9H12O	136.089	91	117	Alcohol	122-97-4	1.74311e+06	2.01569e+06	1.69899e+06	2.53406e+07	2.35986e+07	2.35615e+07	1.7842e+07	1.75666e+07	1.77032e+07	8.10104e+06	6.59521e+06	8.59945e+06	239996	202658	260245	819905	764565	1.12728e+06	663062	690563	678029
(-)-Carvone	C10H14O	150.104	82	54	Ketone	6485-40-1	30043	18840.4	19873.8	6020.04	5488.97	6425.87	9	9	9	11586.6	9815.9	8878.44	9	9	9	13503.8	13891.7	17614.5	396695	427875	435322
(1R,5S,6R)-2,7,7-Trimethylbicyclo[3.1.1]hept-2-en-6-yl acetate	C12H18O2	194.131	119	109	Ester	67999-48-8	186042	221478	208138	41315	36869.8	36226.4	93871.7	103401	97585	129813	113309	142444	9422.48	11013.7	9633.27	14941.4	13229.7	22248.2	124652	138386	135172
Furfuryl pentanoate	C10H14O3	182.094	81	98	Ester	36701-01-6	101183	113001	106884	314521	289313	285599	236681	233950	244182	125769	96956	129125	7032.19	7509.17	8913	23306.3	26397.1	39149.2	9	9	9
1-Cyclohexene-1-carboxAldehyde, 4-(1-methylethenyl)-, (S)-	C10H14O	150.104	68	79	Aldehyde	18031-40-8	3.62737e+07	3.9472e+07	3.59128e+07	363463	293326	268186	874896	692513	636084	2.27862e+07	2.02922e+07	2.24704e+07	192957	191185	222719	143947	110947	139540	59514.8	64695.5	60993.3
3,6-Nonadien-1-ol, (E,Z)-	C9H16O	140.12	67	93	Alcohol	56805-23-3	234838	260301	240440	56893	58431.9	52828.3	206578	186387	162660	456288	413336	399740	39473.4	37260.7	28435.8	29750	28519.6	50963.4	46403	49226.3	52943
(3R,6R)-2,2,6-Trimethyl-6-vinyltetrahydro-2H-pyran-3-ol	C10H18O2	170.131	68	67	Alcohol	14009-71-3	218184	231189	210430	227331	239941	225339	191877	203710	178442	330653	309777	277272	325250	315123	332623	229780	193481	264864	132788	129146	129801
2-hydroxy-BenzAldehyde	C7H6O2	122.037	122	121	Aldehyde	90-02-8	86816.5	104679	98723.6	59844.7	59618.9	52113.9	109427	95366.8	81366.2	237116	208261	309005	13560.9	10987.2	11520.3	18484.3	16345.4	31215.1	57313.1	57897.2	57358.5
Diallyl disulphide	C6H10S2	146.022	41	39	Sulfur compounds	2179-57-9	190533	205502	175962	62167.3	60890.2	55462.3	79798.7	85539.6	78699.6	49940.8	39330.1	56774	68030	64913.2	74950.6	58752.8	54192.5	86352.5	180819	176255	165549
Undecanal	C11H22O	170.167	41	57	Aldehyde	112-44-7	487942	533330	466519	159699	152344	116509	158122	161617	144249	560885	480370	570849	9	9	9	9756.4	6956.55	13902.1	288120	288545	305737
4a(2H)-Naphthalenol, 1,3,4,5,6,8a-hexahydro-4,7-dimethyl-1-(1-methylethyl)-, (1S,4S,4aS,8aR)-	C15H26O	222.198	119	161	Hydrocarbons	73365-77-2	18716	21077	19007	10868	9464	9036	8634	8569	8471	52033	38514	78817	141250	120953	170183	20999	17538	29909	6112	5890	6618
(1R,3aS,8aS)-7-Isopropyl-1,4-dimethyl-1,2,3,3a,6,8a-hexahydroazulene	C15H24	204.188	105	119	Hydrocarbons	36577-33-0	5.03356e+06	6.26448e+06	5.18621e+06	508578	395510	356421	63407.9	64236	64557.8	9.21445e+06	6.62344e+06	1.37413e+07	2.79057e+07	2.49503e+07	3.56886e+07	1.5398e+07	1.44942e+07	1.89171e+07	1.25363e+07	1.30867e+07	1.37162e+07
1,1'-(1,4-phenylene)bis-Ethanone	C10H10O2	162.068	147	91	Ketone	1009-61-6	130184	163937	143601	56660.1	41732.5	34478.4	62321.6	59309.4	66856.2	539229	343741	553722	1.44159e+06	1.34159e+06	2.21606e+06	234855	194228	288110	520287	518432	552068
1,2-Ethanediol, monobenzoate	C9H10O3	166.063	105	77	Ester	94-33-7	109371	126931	111508	9	9	9	9	9	9	700005	523461	1.15264e+06	9	9	9	1.74608e+07	1.67742e+07	2.281e+07	2.3345e+06	2.27952e+06	2.56692e+06
BenzenAmine, 2,6-diethyl-	C10H15N	149.12	134	149	Nitrogen compounds	579-66-8	9	9	9	1481.29	1989.04	1451.5	5193.86	3154.02	2552.13	25135.9	18085.8	41396.4	2926.66	2603.09	3742.71	179221	146289	268247	2837.65	3158.9	3411.84
2-Acetylbenzofuran	C10H8O2	160.052	145	160	Ether	1646-26-0	289918	345487	285914	20424.1	15295	14619.7	30851.4	27159	31419.6	791210	592433	1.29598e+06	679129	607775	809965	1.90688e+07	1.91342e+07	2.6519e+07	451510	417962	477030
2-Oxabicyclo[2.2.2]octan-6-ol, 1,3,3-trimethyl-, acetate	C12H20O3	212.141	108	126	Ester	57709-95-2	9	9	9	2912.88	2732.17	2405.49	24182.9	14622.1	15279.5	50740.7	36567.3	84397.8	2197.4	1415.23	2030.84	428981	348209	611992	67651.7	70679.4	69755.4
Benzamide	C7H7NO	121.053	77	105	Nitrogen compounds	55-21-0	105385	128611	123223	6842.5	5512.68	4775.26	2855.67	1544.91	1385.07	112021	81617.2	168738	6407.98	5145.96	5067.16	399792	331660	553797	119182	116607	113648
1-(5-Dimethylethyl)pyrazin-2-yl-ethan-1-one	C10H14N2O	178.111	163	136	Nitrogen compounds	182306-61-2	4050.22	5101.35	4198.6	1271.66	763.593	691.074	9	9	9	11288.6	10114.5	19944.5	2369.48	1814.08	3246.71	203839	184805	314497	9	9	9
BenzAldehyde, 4-hydroxy-	C7H6O2	122.037	121	122	Aldehyde	123-08-0	1.37144e+06	1.65159e+06	1.3969e+06	54507.4	38710.8	33217.5	55428.6	46279.7	48378.9	977985	820767	1.16411e+06	39416.5	35660.8	44386.2	174736	147640	219204	106977	102971	100902
Naphthalene, decahydro-4a-methyl-1-methylene-7-(1-methylethenyl)-, [4aR-(4a.alpha.,7.alpha.,8a.beta.)]-	C15H24	204.188	41	105	Hydrocarbons	17066-67-0	482058	569408	465732	729062	605622	544933	9	9	9	2.07486e+06	1.50792e+06	2.64263e+06	9	9	9	6.17634e+06	6.31409e+06	7.45746e+06	439787	458816	459932
Carbamic acid, (1-methylethyl)-, 2-[[(aminocarbonyl)oxy]methyl]-2-methylpentyl ester	C12H24N2O4	260.174	55	104	Nitrogen compounds	78-44-4	55420.2	62082.3	57213.3	9	9	9	9	9	9	54589.3	41372.5	101136	9	9	9	9	9	9	9	9	9
Azulene, 1,2,3,3a,4,5,6,7-octahydro-1,4-dimethyl-7-(1-methylethenyl)-, [1R-(1.alpha.,3a.beta.,4.alpha.,7.beta.)]-	C15H24	204.188	161	81	Hydrocarbons	22567-17-5	2.05045e+06	2.35668e+06	2.17912e+06	380484	271262	256384	83495	76420.7	94311.6	6.68209e+06	4.13856e+06	9.5181e+06	1.04251e+07	9.4929e+06	1.61641e+07	4.79708e+07	4.40921e+07	5.85413e+07	3.63218e+06	3.30445e+06	3.43204e+06
5,9-Undecadien-2-one, 6,10-dimethyl-, (E)-	C13H22O	194.167	69	41	Ketone	3796-70-1	2.8706e+06	3.49172e+06	3.03445e+06	803630	575001	493681	1.0495e+06	1.02685e+06	1.16595e+06	6.05814e+06	3.96771e+06	8.34034e+06	2.09937e+07	1.88289e+07	2.66685e+07	849337	751093	1.05844e+06	9.98075e+06	1.05238e+07	1.10549e+07
5-Amino-2-methoxyphenol	C7H9NO2	139.063	124	139	Phenol	1687-53-2	5.58355e+06	6.15189e+06	5.58084e+06	1.92608e+06	1.71065e+06	1.36905e+06	2.46864e+06	2.44004e+06	2.20269e+06	4.1418e+07	3.34354e+07	4.59489e+07	656874	571390	767679	15313.7	7055.67	8896.89	151320	154148	166454
2,4-Decadienal, (E,E)-	C10H16O	152.12	81	41	Aldehyde	25152-84-5	478918	527175	460259	175167	153739	131427	213676	217389	192570	552621	469770	573393	9	9	9	22221.7	14355.3	19416.3	317619	320656	330001
3-Cyclohexene-1-carboxAldehyde, 4-(4-methyl-3-pentenyl)-	C13H20O	192.151	69	41	Aldehyde	37677-14-8	314005	390441	320575	29788.6	23998.2	20517.9	36545.9	38973.4	42462	489690	341244	759676	5.30951e+06	4.58943e+06	6.15945e+06	585863	521340	778282	581699	634364	707195
.alpha.-Muurolene	C15H24	204.188	105	161	Hydrocarbons	10208-80-7	431263	505598	444245	9	9	9	18422.8	15662.9	11671.1	9	9	9	2.03516e+06	1.70425e+06	1.89895e+06	1.5874e+07	1.49548e+07	2.0087e+07	9	9	9
(5-bromopentyl)-Benzene	C11H15Br	226.036	91	92	Hydrocarbons	14469-83-1	6.30854e+06	7.35812e+06	6.32011e+06	2.88389e+06	2.15321e+06	1.80661e+06	9	9	9	2.03278e+07	1.45175e+07	2.77103e+07	9	9	9	4.88169e+07	5.36779e+07	5.98505e+07	5.03997e+06	5.71956e+06	5.71261e+06
Phenol, 2-methoxy-4-(2-propenyl)-, acetate	C12H14O3	206.094	164	149	Ester	93-28-7	1296.12	1238.59	1313.88	9	9	9	9	9	9	3543.45	2572.01	4142.83	5831.61	4664.27	6402.36	37661.8	35806.1	55957.6	4781.52	6133.61	5617.4
3,5-Dimethyldodecane	C14H30	198.235	57	71	Hydrocarbons	107770-99-0	6.52628e+06	8.41843e+06	6.89113e+06	3.30178e+06	1.93311e+06	1.65773e+06	2.62454e+06	2.24917e+06	2.78759e+06	3.91564e+07	2.9765e+07	5.72133e+07	9.46756e+06	8.58091e+06	1.20259e+07	428700	496249	637366	929264	1.0199e+06	904513
1,3-Benzenediol, 4,5-dimethyl-	C8H10O2	138.068	138	123	Phenol	527-55-9	1.50545e+06	1.59561e+06	1.9481e+06	1.44388e+06	1.5005e+06	1.28701e+06	2.67669e+06	2.2002e+06	2.31522e+06	1.70831e+06	1.33509e+06	1.80725e+06	1.43216e+06	1.36182e+06	1.9724e+06	2.05559e+06	1.97551e+06	3.14382e+06	1.87269e+06	2.40625e+06	2.38536e+06
2H-Pyran-2-one, tetrahydro-6-pentyl-	C10H18O2	170.131	99	71	Ester	705-86-2	1.52922e+06	1.85662e+06	1.91348e+06	81382.7	62397.6	49989.9	82380.1	77351.8	90358.1	3.6223e+06	2.53942e+06	5.15781e+06	179459	162501	244220	744791	770272	1.06916e+06	439797	492852	465148
aR-Himachalene	C15H22	202.172	187	145	Hydrocarbons	19419-67-1	11012.9	12355.6	12104.5	2695.66	2530.74	2647.03	4033.63	3740.91	4307.69	11506.6	11048.8	15701.7	72370.1	70460.8	84813.9	9	9	9	20132.5	17128.9	19243
Acetic acid, 1-methyl-3-(2,6,6-trimethylcyclohex-1-enyl)propyl ester	C15H26O2	238.193	136	163	Ester	86756-12-9	29324.8	31674.3	28654.6	2599.18	2364.76	2120.93	5893.67	6780.51	4120.43	393323	301812	478351	45724.7	38574.9	60353.8	7519.06	8847.06	16465.3	1786.95	1288.89	1907.33
Benzoic acid, 1,2,3,4,5-pentamethylcyclopenta-2,4-dienyl ester	C17H20O2	256.146	134	119	Ester	119254-26-1	54662.1	58246.4	53696.8	9	9	9	9	9	9	48503.9	40634.3	98361.4	9	9	9	9	9	9	9	9	9
2-Pyridin-2-ylmethyl-cyclohexanone	C12H15NO	189.115	93	146	Ketone	113777-22-3	27448.9	31063.8	25534.6	4429.99	4621.29	3352.71	3902.46	3031.54	3250.71	56481.3	42329.8	48000.6	11716.7	10506.3	14621.1	504163	447753	670512	267723	255817	269231
1,2,4-Trimethoxybenzene	C9H12O3	168.079	153	168	Hydrocarbons	135-77-3	2072.87	2011.22	2164.31	407.164	339.162	385.53	243.615	316.996	211.852	9	9	9	9	9	9	9	9	9	91010.9	79732.9	80668.6
Bornyl acetate	C12H20O2	196.146	95	93	Ester	76-49-3	2.64621e+07	2.79947e+07	2.51796e+07	86876.1	51107.8	39996.6	76427.2	79545.3	71167.4	1.28357e+07	1.09944e+07	1.31997e+07	5.27655e+06	5.19746e+06	5.98909e+06	145403	116371	187203	7.12147e+06	7.26154e+06	7.31639e+06
2(3H)-Furanone, 5-butyldihydro-4-methyl-	C9H16O2	156.115	99	41	Ester	39212-23-2	9	9	9	9	9	9	9	9	9	9	9	9	299555	281550	342607	9	9	9	9	9	9
Isobutyric acid, 2-methylphenyl ester	C11H14O2	178.099	108	71	Ester	36438-54-7	4.69293e+06	4.88995e+06	4.41303e+06	22690.2	15899.7	13860.6	56551.9	60931.3	56893.8	2.286e+06	1.95235e+06	2.34884e+06	935378	919329	1.0575e+06	37341.4	32557.7	51948.7	1.35602e+06	1.38917e+06	1.39296e+06
2-Thiopheneacetic acid	C6H6O2S	142.009	97	142	Sulfur compounds	1918-77-0	9	9	9	9	9	9	2977.32	4037.96	2731.77	9	9	9	14103.2	14849	19443.3	1572.48	1445.47	3812.02	1031.47	2349.63	3144.26
Tridecane, 2-methyl-	C14H30	198.235	57	71	Hydrocarbons	1560-96-9	54672.1	65232.5	57008.8	7703.17	8869.57	6687.82	6060.5	7634.89	5557.34	33708.9	31133.4	45021.8	4538.58	5001.29	5940.9	15545	13170.4	21613	12471.1	15749.5	16997.2
Paroxypropione	C9H10O2	150.068	121	93	Ketone	70-70-2	154316	171646	142644	18329.2	16314	14009.2	1393.61	1523.91	1942.67	124900	100755	178363	23268	19950.3	28812.5	1.15832e+06	971396	1.67501e+06	19448.2	45166	21868.7
Naphthalene, 1,2-dihydro-1,1,6-trimethyl-	C13H16	172.125	157	142	Hydrocarbons	30364-38-6	840.961	1558.02	798.462	349.232	365.613	596.988	9	9	9	2451.03	1667.94	3479.02	832.99	893.473	1315.38	28406.9	25576.4	41868.4	9	9	9
Phenol, 5-methyl-2-(1-methylethyl)-, acetate	C12H16O2	192.115	135	150	Ester	528-79-0	8430.61	12981.5	9993.06	2896.08	2931.78	2461.8	9	9	9	10519.5	12575	16782.5	5130.07	4219.41	6397.66	164368	138900	240309	9	9	9
Benzoic acid, 2-(dimethylamino)-, methyl ester	C10H13NO2	179.095	164	132	Ester	10072-05-6	9	9	9	7044.88	6857.66	5845.13	12383.1	9300.45	9567.13	9	9	9	9786.21	8484.62	10999.9	92288.8	79458.2	115293	1.21962e+06	1.10537e+06	1.35014e+06
2-Furancarboxylic acid, hexyl ester	C11H16O3	196.11	95	113	Ester	39251-86-0	1.33935e+06	1.66676e+06	1.39329e+06	113673	88346.8	77836.5	18127.7	16739.6	20180.5	2.30853e+06	1.64904e+06	3.45001e+06	7.60292e+06	6.77125e+06	9.67674e+06	1.99211e+06	1.88765e+06	2.44913e+06	3.56193e+06	3.71883e+06	3.90608e+06
.alpha.-Maaliene	C15H24	204.188	161	122	Hydrocarbons	489-28-1	3.07893e+06	3.88438e+06	3.43377e+06	562001	453074	396264	25120.8	25285.2	27520	1.54331e+06	925386	2.10554e+06	9.36049e+06	8.42365e+06	1.28267e+07	7.68908e+07	7.17274e+07	9.49254e+07	3.71568e+06	3.71661e+06	4.10401e+06
2-Butanone, 4-(2,6,6-trimethyl-1-cyclohexen-1-yl)-	C13H22O	194.167	121	161	Ketone	17283-81-7	2.59704e+06	3.03749e+06	2.49569e+06	1.55774e+06	1.42545e+06	1.33175e+06	599170	603988	695373	2.96524e+07	2.28157e+07	4.54373e+07	2.49334e+07	2.3301e+07	2.91422e+07	878768	673253	937361	4.73299e+06	4.68905e+06	4.99369e+06
2-Dodecenal, (E)-	C12H22O	182.167	41	70	Aldehyde	20407-84-5	30524.9	34822.6	28254.4	194279	156220	142704	3091.19	4790.68	3613.98	177349	131238	221538	509621	437486	607608	227100	177042	250793	82092.1	78437.7	99529.6
1,3-Dioxepane, 2-heptyl-	C12H24O2	200.178	101	55	Ether	61732-92-1	8921.84	11096.5	10070.5	2069.93	1338.25	1392.02	3006.84	2947.33	2938.03	11477.1	9218.38	14855.6	2335.65	2023.56	3174.75	22526.6	21617.8	27114.1	9	9	9
Butanoic acid, 1,7,7-trimethylbicyclo[2.2.1]hept-2-yl ester, endo-	C14H24O2	224.178	71	95	Ester	13109-70-1	365721	453421	405119	61946.1	48774.9	34301.2	625072	713048	558880	2.54015e+06	2.04706e+06	1.99987e+06	37249.6	28372.6	37925.4	144139	123831	180927	9	9	9
Dodecanenitrile	C12H23N	181.183	97	41	Nitrogen compounds	2437-25-4	153159	161881	179886	161483	168400	148344	265920	239531	289223	232663	198956	244682	444934	396817	574366	461288	485866	600614	188209	245238	247336
(3S,3aR,3bR,4S,7R,7aR)-4-Isopropyl-3,7-dimethyloctahydro-1H-cyclopenta[1,3]cyclopropa[1,2]benzen-3-ol	C15H26O	222.198	161	105	Alcohol	23445-02-5	1.11417e+06	1.35162e+06	1.23058e+06	244158	188115	148330	54417.4	57011.5	51410.7	4.4817e+06	2.92386e+06	6.92744e+06	5.81661e+06	4.36951e+06	7.35765e+06	5.75567e+07	5.35575e+07	8.17149e+07	1.67871e+06	1.56965e+06	1.63709e+06
Cubenene	C15H24	204.188	119	105	Hydrocarbons	29837-12-5	587964	702140	620730	219911	180186	152930	67404.3	71867.8	65935.2	2.08108e+06	1.45027e+06	3.0547e+06	856366	755449	1.06442e+06	2.92441e+07	2.6818e+07	3.9464e+07	299019	295027	312411
Dauca-4(11),8-diene	C15H24	204.188	136	121	Hydrocarbons	395070-76-5	17794.5	22481.4	19417.6	76373	64723.8	53656.2	66569.4	67676.1	70477.5	40135.8	28161	69585.5	791091	629833	1.10998e+06	72202.6	56766.5	96177.7	43670.2	40781.9	44993.5
3,5,9-Undecatrien-2-one, 6,10-dimethyl-, (E,Z)-	C13H20O	192.151	69	81	Ketone	13927-47-4	46919.3	57467.9	48750.4	28366.6	23901.1	21458.2	22255.7	22468.7	22400.1	49323.2	38499.6	55010.2	805401	647965	1.00184e+06	9	9	9	103459	108516	119653
Kessane	C15H26O	222.198	126	108	Ether	3321-66-2	4875.06	5052.41	4689.84	1238.87	1172.51	980.952	1166.4	705.17	1184.86	5617.6	3770.92	7639.02	48449.8	42820	61085.9	18777.3	16902.8	27615.5	6153.61	7393.71	6812.11
Propanoic acid, 2-methyl-, 3-phenyl-2-propenyl ester	C13H16O2	204.115	117	71	Ester	103-59-3	6460.73	6186.24	5827.9	9	9	9	9	9	9	46805	40732	55528	6826.24	6290.2	8227.42	144291	141675	181211	9	9	9
Levomenol	C15H26O	222.198	93	109	Alcohol	23089-26-1	18032.9	21198.1	18919.1	9	9	9	9	9	9	76944.2	69033.2	137254	62132.3	44068.3	85539.3	147074	125529	218835	25197.7	26056.6	26730.8
2-Propenoic Acid, 3-(3-hydroxyphenyl)-	C9H8O3	164.047	164	163	Acid	588-30-7	1217.51	1394.19	997.646	1326.19	1302.12	1141.09	9	9	9	1453.16	1037.3	1408.78	9	9	9	102656	91811.8	142770	6057.98	4676.08	5576.11
3-Cyclohexene-1-methanol, .alpha.,4-dimethyl-.alpha.-(4-methyl-3-pentenyl)-, [R-(R*,R*)]-	C15H26O	222.198	69	41	Alcohol	23178-88-3	1.12223e+06	1.30867e+06	1.1721e+06	105510	83398.7	66447.8	221913	266822	200752	1.32215e+07	1.13384e+07	1.38486e+07	105634	88074.6	127076	25528.3	21459	38090.4	21073.6	23188.7	25342.6
8-Hexadecyne	C16H30	222.235	67	81	Hydrocarbons	19781-86-3	14538.2	19495.9	20035.3	9	9	9	9	9	9	106440	106261	149490	63959.3	45052	91524.9	72067.7	63076	106682	27876.5	31964.1	32983.1
2-Propenoic acid, 3-phenyl-, methyl ester, (E)-	C10H10O2	162.068	131	103	Ester	1754-62-7	2305.12	3412.29	2451.76	2313.66	1992.08	2047.11	1994.03	2548.35	1529.23	10859.3	8116.69	16092.3	8761.02	7515.76	10983.1	262598	187379	349280	18567.8	20077.5	24258.7
Naphthalene, 1,6-dimethyl-4-(1-methylethyl)-	C15H18	198.141	183	198	Hydrocarbons	483-78-3	122508	147013	114146	76208.8	85162.7	69643.2	109740	95714.6	80943.7	222403	153593	171843	56437.3	57038	80311.9	1.57636e+06	1.39826e+06	2.42396e+06	385674	245059	207383
Thiamylal	C12H18N2O2S	254.109	184	41	Sulfur compounds	77-27-0	27260.7	28532.5	25701.2	9	9	9	9	9	9	27166.2	21527.9	53917.9	9	9	9	545.657	639.282	737.914	9	9	9
2-Cyclohexen-1-one, 2-hydroxy-3-methyl-6-(1-methylethyl)-	C10H16O2	168.115	126	41	Ketone	490-03-9	9	9	9	9	9	9	9	9	9	9	9	9	332005	304562	395905	9	9	9	9	9	9
Ethyl trans-4-decenoate	C12H22O2	198.162	88	110	Ester	76649-16-6	5407.21	5224.16	5591.13	9	9	9	6122.21	3575.1	3946.93	9	9	9	9	9	9	1072.92	967.274	1197.79	39160.9	40343.7	40171
1-methyl-4-(1-methylethenyl)-1,2-Cyclohexanediol	C10H18O2	170.131	71	67	Alcohol	1946-00-5	30873.2	36409.6	33118.8	17679.2	24018.3	16423.8	18306.6	30544	21863.2	20681.6	25179.7	32356.6	17405.9	16455.8	19356.2	39492.7	24134.5	52471.9	21736.3	29591.8	32712.2
Hydrocinnamic Acid	C9H10O2	150.068	91	104	Acid	501-52-0	159021	183740	147479	31984.3	26766.9	24324.7	4284.65	6034.28	6253.04	288432	218567	437854	191614	164025	226939	3.77898e+06	3.229e+06	5.10357e+06	9895.75	11033.6	9517.94
trans-3-Methyl-4-octanolide	C9H16O2	156.115	99	41	Ester	39638-67-0	306878	329821	293121	2549.27	2619.34	2289.17	3065.46	4772.65	3891.58	146038	126386	154626	61040.7	59030.3	67836.5	8888.36	7015.91	11568.1	100110	108852	106294
2-Cyclohexen-1-ol, 2-methyl-5-(1-methylethenyl)-, acetate, cis-	C12H18O2	194.131	119	84	Ester	1205-42-1	2.16812e+06	2.48712e+06	2.16866e+06	111505	78268.1	68081.7	9	9	9	578109	501796	660141	22659.5	19705.3	27093.5	9	9	9	16045.2	16999.6	15838.2
2,6-Octadien-1-ol, 3,7-dimethyl-, acetate, (Z)-	C12H20O2	196.146	69	93	Ester	141-12-8	3.76559e+06	4.57236e+06	3.86966e+06	16500.5	13108	11065.6	9	9	9	3.11391e+06	2.59604e+06	3.67053e+06	54862.1	46586.4	59912.6	9	9	9	133390	124514	126294
p-Tolylacetic Acid	C9H10O2	150.068	105	150	Acid	622-47-9	836274	981997	849574	102173	70110.6	61285.8	22671.7	16747.2	16745	301620	254868	348810	27494.8	25176.6	32771.2	9	9	9	9	9	9
Thieno[2,3-b]thiophene,2-methyl-	C7H6S2	153.991	153	154	Sulfur compounds	13393-75-4	186912	212367	188377	9	9	9	9	9	9	52895.3	48579.4	62203.6	9	9	9	9	9	9	2379.61	2636.95	2847.06
2-Undecanone, 6,10-dimethyl-	C13H26O	198.198	58	71	Ketone	1604-34-8	3.71255e+06	4.11877e+06	3.7397e+06	1.40973e+06	1.30614e+06	1.095e+06	1.26515e+06	1.28515e+06	1.19331e+06	1.33946e+07	1.08253e+07	1.52443e+07	89507.6	74375.3	96161.7	121109	120655	154493	23928	24140.7	26545
Propanoic acid, 2-methyl-, 3-phenylpropyl ester	C13H18O2	206.131	118	117	Ester	103-58-2	199757	252741	203363	30322.8	25315.3	20799.7	43510.4	39114.4	44341.4	579577	435147	946070	992914	869132	1.17503e+06	1.23869e+07	1.23488e+07	16386836	572365	554887	622495
Dodecanal	C12H24O	184.183	41	57	Aldehyde	112-54-9	1.76048e+07	1.93682e+07	1.75417e+07	7.07352e+06	6.49326e+06	5.53678e+06	6.68545e+06	6.78809e+06	6.33328e+06	6.96027e+07	5.67529e+07	7.51354e+07	1.63484e+06	1.44474e+06	1.8351e+06	1.49631e+06	1.50389e+06	1.93981e+06	413394	371524	397380
2-Propenoic acid, 2-methyl-, 3,3,5-trimethylcyclohexyl ester	C13H22O2	210.162	109	69	Ester	7779-31-9	122061	143005	118322	13284.4	12914.4	11292.4	9	9	9	192050	155425	232674	200332	157483	173223	9	9	9	13758.5	14956.3	16764.7
Naphthalene, 1,4-dimethyl-	C12H12	156.094	156	141	Hydrocarbons	571-58-4	13422.8	16415.2	14796	9	9	9	9	9	9	20210.7	16051.7	31844.5	82661.3	77256.6	115100	32152.8	29457.3	39558.6	37493.3	38984.4	41103
Benzeneethanol, 4-hydroxy-	C8H10O2	138.068	107	138	Alcohol	501-94-0	2.91206e+06	3.63079e+06	3.03604e+06	354803	277997	249861	42959.3	37275.5	44175	5.23582e+06	3.75281e+06	7.84095e+06	1.66692e+07	1.49565e+07	2.18986e+07	7.99042e+06	7.44666e+06	9.62676e+06	7.5445e+06	7.88318e+06	8.27e+06
(1S,4S,4aR)-1-Isopropyl-4-methyl-7-methylene-1,2,3,4,4a,5,6,7-octahydronaphthalene	C15H24	204.188	161	105	Hydrocarbons	157477-72-0	944519	1.13874e+06	1.01575e+06	312950	218227	184238	338617	319687	373312	4.62893e+06	3.65442e+06	6.10466e+06	7.0696e+06	6.82239e+06	1.09275e+07	1.5078e+07	1.19925e+07	1.8526e+07	3.32522e+06	3.29954e+06	3.55447e+06
1,2,4-Benzenetriol	C6H6O3	126.032	126	52	Alcohol	533-73-3	34722.4	43221.3	41044.2	15780.9	12698.4	9137.09	4566.28	4984.34	4052.6	90967.4	61846.2	111221	31357	23204.3	36619.3	9	9	9	6793.16	6328.72	6786.4
Pentanoic acid, 1-ethenyl-1,5-dimethyl-4-hexenyl ester	C15H26O2	238.193	93	80	Ester	10471-96-2	2.55533e+06	3.11083e+06	2.9826e+06	689790	536544	445454	433934	447638	475500	8.4682e+06	5.59717e+06	1.25544e+07	1.37882e+07	1.1922e+07	1.65882e+07	9	9	9	2.17713e+06	2.28806e+06	2.43764e+06
trans-Calamenene	C15H22	202.172	159	160	Hydrocarbons	73209-42-4	2.3996e+06	2.94478e+06	2.73662e+06	819014	814845	677475	223878	240007	199930	3.80287e+06	2.63593e+06	4.10152e+06	7.41454e+06	5.60341e+06	7.96455e+06	3.41496e+07	2.74095e+07	4.58744e+07	2.73693e+06	2.54272e+06	2.78206e+06
Naphthalene, 1,2,4a,5,6,8a-hexahydro-4,7-dimethyl-1-(1-methylethyl)-, [1S-(1.alpha.,4a.beta.,8a.alpha.)]-	C15H24	204.188	105	161	Hydrocarbons	24406-05-1	1.33667e+06	1.63825e+06	1.33636e+06	142622	107770	96884.1	152626	160731	171814	2.22579e+06	1.60118e+06	3.46966e+06	2.23698e+07	1.92834e+07	2.70906e+07	7.71821e+06	6.88102e+06	1.13828e+07	2.3488e+06	2.50528e+06	2.78207e+06
Naphthalene, 2,3,6-trimethyl-	C13H14	170.11	170	155	Hydrocarbons	829-26-5	2231.93	2768.29	2005.13	1083.84	1380.23	981.441	9	9	9	4869.22	3720.81	5799	1132.89	1091.08	1183.37	67582.7	58519.1	97880	527.518	621.519	607.293
Longifolenaldehyde	C15H24O	220.183	95	109	Aldehyde	19890-84-7	5884.41	5616.87	5950.57	9	9	9	8747.5	8409.55	6637.98	14388.2	14192.2	19409.3	1678.66	1500.7	1501.18	80925.2	81460.3	121646	100749	96758.4	108468
Benzene, 1-methoxy-4-phenoxy-	C13H12O2	200.084	200	185	Hydrocarbons	1655-69-2	76484.8	81439.3	61592.5	35654.1	32244.8	24785.9	9787.68	10465.8	8847.33	130815	103914	139780	56636.4	45400	60117.6	1.83792e+06	1.58037e+06	2.61715e+06	38885.8	30452.9	25686.8
2,6,9,11-Dodecatetraenal, 2,6,10-trimethyl-	C15H22O	218.167	93	55	Aldehyde	4955-32-2	9648.14	13218.7	9553.64	9	9	9	9	9	9	27279.1	19036.8	31537.9	48473.2	39389.2	57729.7	9	9	9	5018.19	4398.65	5263.93
1-(1-Adamantyl)-1-phenylethanol	C18H24O	256.183	77	135	Hydrocarbons	303797-64-0	114804	138402	123381	9	9	9	9	9	9	456054	374123	577168	9	9	9	9	9	9	2381.53	1951.14	2719.46
Bicyclo[4.4.0]dec-1-ene, 2-isopropyl-5-methyl-9-methylene-	C15H24	204.188	161	105	Hydrocarbons	150320-52-8	709092	877275	775650	747680	558537	446482	124661	124838	132148	5.96295e+06	3.84599e+06	8.18654e+06	5.7965e+06	4.38542e+06	7.10694e+06	3.35744e+07	3.01973e+07	4.40489e+07	1.25296e+06	1.19158e+06	1.24942e+06
2,6-Octadienoic acid, 3,7-dimethyl-, methyl ester	C11H18O2	182.131	69	41	Ester	2349-14-6	94654	108844	95373.2	1740.37	2081.66	1801.56	12783.2	14398.8	9606.41	159264	132525	186657	7434.34	7378.03	7471.07	561887	467407	752831	48149.7	51536.8	53201.6
1-Cyclohexene-1-carboxAldehyde, 5,5-dimethyl-3-oxo-	C9H12O2	152.084	96	68	Aldehyde	56621-35-3	2.31233e+06	2.43269e+06	2.18764e+06	9393.92	6400.43	5147.29	8202.21	8808.87	7762.55	1.09208e+06	927773	1.12055e+06	441442	429378	495904	19021.6	15040.4	26411.9	632153	647498	655146
Bicyclo[3.1.0]hexan-3-ol, 4-methylene-1-(1-methylethyl)-, acetate	C12H18O2	194.131	92	91	Ester	3536-54-7	4.05632e+06	4.31156e+06	3.82399e+06	12280.8	11789.4	9331.54	6640.37	7734.32	9838.23	1.63732e+06	1.35028e+06	1.66801e+06	21758.5	23709.4	24903	20978.2	19683	29498.6	51404.7	48050.6	52764
Iso-3-thujyl acetate	C12H20O2	196.146	93	43	Ester	62181-90-2	256446	282816	251414	8238.41	10959.7	9590.5	100063	80376.6	79876.2	434165	387576	350026	1.61888e+06	1.4992e+06	1.91943e+06	140894	125672	198051	488021	501806	540548
Salicylic Acid	C7H6O3	138.032	120	92	Acid	69-72-7	48837	51268.7	46361	10465.7	9136.8	9174.66	29019.4	24872.9	26207.6	68371.4	62244.6	59673.4	151689	144202	187162	23841.1	21023.9	34874.3	72176.3	77136.2	71845.4
Thiocyanic acid, phenylmethyl ester	C8H7NS	149.03	91	65	Sulfur compounds	3012-37-1	165171	208084	186142	13196.7	11734.9	7737.7	7369.56	3266.2	5657.9	205742	147348	303509	11168.2	10647.1	13355	809589	668691	1.13429e+06	107185	111651	111965
Cyclohexanone, 2-(1-mercapto-1-methylethyl)-5-methyl-, (2S-trans)-	C10H18OS	186.108	69	109	Ketone	35117-85-2	980070	1.16868e+06	1.00187e+06	9	9	9	65362.9	61006.2	56855	9	9	9	7543.2	6687.78	8002.58	9	9	9	6.72283e+06	6.27404e+06	6.27089e+06
L-Proline, 1-acetyl-	C7H11NO3	157.074	70	113	Acid	68-95-1	880472	1.048e+06	881974	1099.12	1930.37	1158.01	3411.7	2769.38	2696.96	13199.6	9316.53	45671.8	836.523	885.685	1045.01	3386.33	3167.71	4936.01	560303	526329	528691
Acetamide, N-phenyl-	C8H9NO	135.068	93	135	Nitrogen compounds	103-84-4	9	9	9	9	9	9	9	9	9	9	9	9	17983.7	14978.2	22311.2	9	9	9	1.34958e+07	1.2636e+07	1.2649e+07
Piperitenone oxide	C10H14O2	166.099	123	67	Ketone	35178-55-3	4409.01	6251.88	4735.1	9	9	9	9	9	9	1599.2	1229.12	2240.54	1458.91	1346.3	1784.22	1398.89	721.918	1324.36	386339	348641	349546
4-tert-Butylcyclohexyl acetate	C12H22O2	198.162	57	82	Ester	32210-23-4	568634	661331	573707	10336.2	21478.4	11098.1	13600.6	15406	13277.5	9193.57	13197.8	13962.8	8515.34	7958.76	9347.98	26701.2	10295.4	24400.4	266556	267638	268293
Hexanoic acid, 5-hexenyl ester	C12H22O2	198.162	67	82	Ester	108058-81-7	206715	248018	205493	5500.5	3568.78	3561.46	9140.47	11669.3	10464.8	9	9	9	2432.4	2947.83	3876.42	9	9	9	2.66966e+06	2.48423e+06	2.48612e+06
2-Acetoxyacetophenone	C10H10O3	178.063	121	136	Ketone	7250-94-4	451298	526685	429143	261656	202763	173320	256963	248476	273305	402341	321993	608009	5.41266e+06	4.73126e+06	6.41134e+06	9	9	9	1.11843e+06	1.23857e+06	1.22593e+06
1,5-Dimethyl-1-vinyl-4-hexenyl butyrate	C14H24O2	224.178	93	41	Ester	78-36-4	2.28386e+07	2.67657e+07	2.21508e+07	2.14333e+07	1.63706e+07	1.48375e+07	1.74113e+06	1.6709e+06	2.06737e+06	9	9	9	9	9	9	4.63487e+07	4.48939e+07	5.72357e+07	6.4104e+06	6.71694e+06	7.24565e+06
Benzene, 1-methoxy-4-nitro-	C7H7NO3	153.043	153	77	Hydrocarbons	100-17-4	8653.15	6823.97	7575.41	9	9	9	9	9	9	141700	135762	135183	14813	12614.6	19261.9	682396	675159	894240	9	9	9
Naphthalene, 1,2-dimethyl-	C12H12	156.094	156	141	Hydrocarbons	573-98-8	22283.5	22418.8	18154.7	7202.78	7020.93	6542.69	11320.1	12827.7	10959.1	23338.1	17760.9	14384.1	12249.3	12215.2	19345	33186	19004.5	39075.5	15305	14959.6	17133.5
N,N-Dimethyl-1,2,3-trithian-5-Amine	C5H11NS3	181.005	71	135	Sulfur compounds	31895-21-3	7.81092e+06	9.47401e+06	9.6556e+06	409796	309079	241869	405143	379591	455265	1.76846e+07	1.24856e+07	2.43552e+07	880406	799194	1.13489e+06	3.78424e+06	3.8338e+06	5.2164e+06	1.89979e+06	2.1535e+06	2.02163e+06
4-Isopropyl-6-methyl-1-methylene-1,2,3,4-tetrahydronaphthalene	C15H20	200.157	157	142	Hydrocarbons	50277-34-4	552036	665868	555376	222249	213967	169580	57609.3	62049.3	56178.1	1.42369e+06	1.02861e+06	1.60675e+06	215591	185436	257404	1.81947e+07	1.60866e+07	2.67937e+07	190185	139574	137760
(4aR,8aR)-5,8a-dimethyl-3-propan-2-ylidene-1,2,4,4a,7,8-hexahydronaphthalene	C15H24	204.188	161	122	Hydrocarbons	6813-21-4	578154	734174	602023	65706.7	50955.5	42279.8	56735.7	60165.5	66167.5	1.15249e+06	794995	1.7429e+06	1.09933e+07	9.58262e+06	1.42821e+07	8.90308e+06	8.4351e+06	1.37285e+07	961511	961712	1.10209e+06
(1.alpha.,4a.beta.,8a.alpha.)-1,2,3,4,4a,5,6,8a-octahydro-7-methyl-4-methylene-1-(1-methylethyl)-Naphthalene	C15H24	204.188	161	105	Hydrocarbons	39029-41-9	1.61171e+06	2.00698e+06	1.83595e+06	288171	223611	173753	156563	163594	175505	4.52822e+06	2.80972e+06	6.90708e+06	1.30033e+07	1.12146e+07	1.71329e+07	1.13139e+06	1.0232e+06	1.38105e+06	2.50716e+06	2.4297e+06	2.56754e+06
Isolongifolene, 4,5,9,10-dehydro-	C15H20	200.157	143	157	Hydrocarbons	156747-45-4	1811.47	1862.35	1285.97	1138.32	810.003	588.788	475.106	368.901	499.686	5056.75	3236.78	6229.49	9	9	9	137295	116859	177886	765.924	626.415	581.49
.beta.-Oplopenone	C15H24O	220.183	177	107	Ketone	28305-60-4	1070.43	1010	1134.76	2819	3552	2268.71	8793.25	8072	8791	2038	2170	2758	9	9	9	352973	329364	517849	1386.98	1567.67	1203.02
Cubenol	C15H26O	222.198	119	41	Alcohol	21284-22-0	31176	38282.5	35378.6	9	9	9	6093.92	6618.92	4948.65	21835.1	18004.3	26426.3	109166	95555.9	139038	4584.43	3775.16	5178.6	18662.6	18566.7	21155.4
Lavandulyl caproate	C16H28O2	252.209	93	69	Ester	59550-36-6	226493	269741	237377	38102.5	34955.7	27941.7	74520.4	70425	70414.9	124473	95954.9	168752	145457	119836	176513	301169	268502	409541	151767	155830	158002
Benzyl Benzoate	C14H12O2	212.084	105	91	Ester	120-51-4	48139.2	55245.1	46909.2	9	9	9	1946.68	3140.24	1979.38	312834	245198	409127	9	9	9	144544	123038	197550	6145.68	6324.66	7149.27
Benzeneacetic acid, phenylmethyl ester	C15H14O2	226.099	91	65	Ester	102-16-9	389448	494736	439819	9	9	9	9	9	9	1.57064e+06	1.34852e+06	2.01262e+06	9	9	9	9	9	9	9771.8	9514.94	11080.3
(+)-Diethyl L-tartrate	C8H14O6	206.079	104	76	Ester	87-91-2	13135.4	16218.8	13471.3	2902.71	1882.21	1647.19	768.54	1153.18	983.096	26170.4	20549.4	43481.1	65192.3	53621.8	77312.9	408965	345285	584591	941.309	843.542	1691.28
10-Undecenal	C11H20O	168.151	41	55	Aldehyde	112-45-8	1.02963e+06	1.31468e+06	1.08876e+06	524134	307793	272065	443342	388961	479089	5.62978e+06	4.30336e+06	8.12797e+06	1.41012e+06	1.19023e+06	1.6797e+06	92624.4	108535	131158	213098	233066	220738
Naphthalene, 2-methyl-	C11H10	142.078	142	141	Hydrocarbons	91-57-6	24421.5	30491.4	24636.9	10865.8	6453.93	5694.94	9074.93	6371.54	9915.92	188845	134074	327592	28345.8	26546.5	40351.7	1306.3	1120.23	1800.91	2912.74	3364.21	3001.82
2-Propen-1-ol, 3-phenyl-	C9H10O	134.073	92	91	Alcohol	104-54-1	113782	125376	110814	17812.7	17034.9	15985.4	46126.5	45393.7	39994.4	109949	95583.3	85862.7	3.02099e+06	2.78818e+06	3.59021e+06	36640.5	30522	50587.7	122996	124582	126160
BenzAldehyde, 3-hydroxy-	C7H6O2	122.037	122	121	Aldehyde	100-83-4	4682.94	5399.13	4609.96	1388.01	1273.29	1461.2	9	9	9	8681.16	6729.2	17451.4	14286.1	11539.6	16798.8	76238.8	79076	115478	9	9	9
4H-Pyran-4-one, 5-hydroxy-2-(hydroxymethyl)-	C6H6O4	142.027	142	69	Ketone	501-30-4	9970.46	11986.9	11212.7	9	9	9	4478.77	5686.74	5853.4	9	9	9	33911.3	31803	50546.9	13398.3	10374.9	14148.6	43624.2	39220.5	43418.1
1-Pentanone, 1-(1H-imidazol-4-yl)-	C8H12N2O	152.095	110	95	Nitrogen compounds	69393-15-3	40819.1	48597.5	40625.6	9	9	9	9	9	9	9	9	9	9	9	9	9	9	9	564666	522548	524891
Benzoic Acid, 2,3-dihydroxy-	C7H6O4	154.027	136	52	Acid	303-38-8	2994.76	1479.54	1104.4	9	9	9	9	9	9	9	9	9	1991.98	1249.44	1397.2	9	9	9	1.9713e+07	1.74584e+07	1.74584e+07
n-Decanoic Acid	C10H20O2	172.146	60	73	Acid	334-48-5	1491.26	3082.36	1326.52	9	9	9	9	9	9	621.374	512.827	863.006	9	9	9	9	9	9	73375.1	67982.9	65481.2
3-Phenyl-1-propanol, acetate	C11H14O2	178.099	118	117	Ester	122-72-5	9	9	9	889.636	1587.02	1039.89	900.114	1011.59	939.595	9	9	9	9	9	9	604.402	676.867	1102.16	16599	15544	15061.6
1-(3-Ethoxyphenyl)acetone	C11H14O2	178.099	178	135	Ketone	23037-47-0	3.12166e+07	3.85854e+07	3.06539e+07	2.73308e+07	1.98368e+07	1.78118e+07	1.99708e+06	1.87185e+06	2.50688e+06	9	9	9	140393	123237	168558	6.11407e+07	6.10784e+07	8.40739e+07	8.44345e+06	8.28299e+06	9.66031e+06
Butanoic acid, 1-methyloctyl ester	C13H26O2	214.193	71	41	Ester	69727-42-0	449699	490987	442335	424351	341597	309663	55743.3	53569.2	64967.5	4.29532e+07	3.65471e+07	4.33145e+07	9	9	9	565495	554101	674395	104002	108371	114126
(-)-.beta.-Bourbonene	C15H24	204.188	81	80	Hydrocarbons	5208-59-3	43526.1	52569.3	43763.3	157363	131902	112649	15904.5	11105.1	13453.6	131232	100920	251905	46783.9	40827.4	51667	2.77471e+06	2.4407e+06	3.55072e+06	26592.6	32274	34273.5
2,6,10-Trimethyltridecane	C16H34	226.266	57	71	Hydrocarbons	3891-99-4	127993	155156	132971	34561.1	25336.7	21695.7	52754.3	47633.4	58101.3	262195	177973	348793	864528	777953	1.08385e+06	68379.8	54517.8	81874.1	375985	388558	426844
Ethanone, 1-(2-hydroxy-5-methoxyphenyl)-	C9H10O3	166.063	151	166	Ketone	705-15-7	8012.59	9332.42	8137.38	2645.44	2176.33	2395.33	9	9	9	11725	11913.5	18034.2	44707.8	41149.7	62894.5	15728.3	14734.6	19612.9	21324	21518.3	23521.5
(E)-.beta.-Famesene	C15H24	204.188	41	69	Hydrocarbons	18794-84-8	725138	887801	754738	245109	176899	152449	319587	316796	353505	1.8624e+06	1.24492e+06	2.55035e+06	6.02575e+06	5.42011e+06	7.4297e+06	478878	415484	598393	2.63362e+06	2.7852e+06	2.96014e+06
2H-Pyran-2-one, 6-pentyl-	C10H14O2	166.099	95	82	Ester	27593-23-3	3.00183e+06	3.59275e+06	3.14184e+06	173447	137455	116865	222908	238470	222772	4.76203e+06	3.26003e+06	6.72902e+06	8.55361e+06	7.45485e+06	1.14881e+07	879826	613916	1.08138e+06	5.05355e+06	5.27366e+06	5.58158e+06
2H-Pyran-2-one, 5,6-dihydro-6-pentyl-	C10H16O2	168.115	97	68	Ester	54814-64-1	5577.51	5638.6	5787.41	9	9	9	9	9	9	94866.4	75757.6	105099	65025.8	49604.6	75980.6	385486	375834	518325	20824.5	19567.4	20812.9
9-Oxononanoic Acid	C9H16O3	172.11	73	55	Acid	2553-17-5	71843.5	76777.6	87248.3	71983.7	72350.2	65184.3	109288	99240.3	100388	60527.5	47181.5	61609	79158	70511	93794	84961.2	77555.9	109934	80448.1	101922	105017
1,3-Cyclohexadiene, 5-(1,5-dimethyl-4-hexenyl)-2-methyl-, [S-(R*,S*)]-	C15H24	204.188	119	93	Hydrocarbons	495-60-3	1.22545e+06	1.67745e+06	1.26263e+06	9	9	9	9	9	9	9.42646e+06	6.79226e+06	1.19869e+07	9	9	9	4.57987e+07	5.12076e+07	5.83622e+07	1.04141e+06	1.20228e+06	1.15726e+06
(1S,2E,6E,10R)-3,7,11,11-Tetramethylbicyclo[8.1.0]undeca-2,6-diene	C15H24	204.188	121	93	Hydrocarbons	24703-35-3	20243	20693.9	18847.3	12119.3	10144.3	9350.11	9	9	9	744792	532633	1.0394e+06	56254	46197.9	66752.7	1.12522e+06	1.02762e+06	1.55952e+06	9	9	9
Butanoic acid, 3,7-dimethyl-2,6-octadienyl ester, (E)-	C14H24O2	224.178	69	71	Ester	106-29-6	243556	310395	250145	17236	13639.9	11867.7	11493.2	12244.1	13136.4	431630	297280	678388	8.18007e+06	6.68862e+06	1.02528e+07	16641.6	11098	15030.2	641141	751346	807312
(1aR,1bS,2aS,5S,5aS,7aS)-2,2,5,7a-Tetramethyldecahydrocyclopenta[2',3']cyclobuta[1',2':3,4]benzo[1,2-b]oxirene	C15H24O	220.183	110	95	Ether	104188-24-1	8053.31	9265.54	7465.3	9	9	9	9	9	9	12409.4	6748.82	15225	186168	155970	256159	9	9	9	17487.7	19026.2	19669.3
N-Benzyloxy-2-carbomethoxyaziridine	C11H13NO3	207.09	91	92	Nitrogen compounds	53084-33-6	110477	138450	112733	6167.88	6502.71	4451.96	2526.88	3088.62	3474.95	236316	161862	349262	2.98531e+06	2.45934e+06	3.75623e+06	238672	219934	319752	323537	364664	395309
Benzeneacetic Acid, 4-hydroxy-	C8H8O3	152.047	107	152	Acid	156-38-7	34928	43913.1	35585.8	2252.35	1857.23	1880	1302.17	934.77	1567.17	73029.1	48654.4	106357	796079	656379	1.03127e+06	46406.4	44371.2	63696.7	91172.5	107025	114310
Hexadecane	C16H34	226.266	57	71	Hydrocarbons	544-76-3	315182	377543	326336	273228	217160	175879	118302	143818	112240	1.67977e+06	1.3733e+06	2.01647e+06	9	9	9	2709.42	1155.26	2631.58	4078.2	6944.42	7639.03
6-Quinolinamine, 2-methyl-	C10H10N2	158.084	158	157	Nitrogen compounds	65079-19-8	18916	23513.6	16109	21494	22206	18355	33220	36269	35964	27812	21607	41860.7	33878	30819.7	50758.2	71824	58746	88559.6	36262	28791	25877
BenzAldehyde, 2,4-dihydroxy-3,6-dimethyl-	C9H10O3	166.063	165	166	Aldehyde	34883-14-2	73686.5	88946	76687.8	4305.3	4166.25	3714.3	8990.78	9083.65	9060.04	17589.5	14646	26002.9	37995.9	31343.1	48861.4	19866	18277	28320.4	27922.8	25478	27544.1
Benzenepropanoic Acid, 4-hydroxy-	C9H10O3	166.063	107	166	Acid	501-97-3	276447	349828	312044	27326	21881	18191.4	51613	51406	48457	110228	90617.7	157274	153720	132286	189208	165743	146827	231019	99464	93101	95403
Curcumenol	C15H22O2	234.162	105	133	Alcohol	19431-84-6	12365.4	13337	13628.7	9	9	9	9	9	9	17758.5	18478.6	19219.4	9	9	9	155553	148043	214117	1682.86	1274	1565.41
Phenol, 4-octyl-	C14H22O	206.167	107	108	Phenol	1806-26-4	25372	31687.9	28783.1	9	9	9	9	9	9	197131	152459	258117	9	9	9	61936.5	58640.7	85732.5	5668.44	6346.61	5760.19
Octadecane	C18H38	254.297	57	71	Hydrocarbons	593-45-3	55302.6	65868.2	58801.3	9	9	9	9	9	9	227640	187494	303687	9	9	9	9	9	9	9	9	9
Benzene, 2-methyl-1,4-bis(1-methylethyl)-	C13H20	176.157	161	119	Hydrocarbons	58502-85-5	10003.8	10840.8	10136.9	9	9	9	2161.94	2038.13	1858.65	3839.02	3481.79	4403.04	1364.75	1281.24	875.222	6268.11	5672.03	7453.46	26082	27723	28224.7
3-Methylbenzothiophene	C9H8S	148.035	147	148	Sulfur compounds	1455-18-1	140876	148210	131987	222251	216212	188048	56950.2	61787.4	56768.8	233687	185179	253263	5243.72	4910.24	5208.97	1742.42	1185.44	2118.9	4728.95	4581.79	5223.6
3-Methoxy-5-methylphenol	C8H10O2	138.068	138	109	Phenol	3209-13-0	4827.01	4105.41	3693.73	9	9	9	590.904	484.487	654.038	9	9	9	163563	165322	209263	9	9	9	1247.62	1046.42	1774.29
Phenylacetic acid propyl ester	C11H14O2	178.099	91	92	Ester	4606-15-9	26500.2	31540.1	36452.2	12219.9	12950.7	10915.1	4129.67	2340.11	1640.96	56441.7	45487.6	75738.7	10076.3	8524.26	13361.8	392869	269692	571742	11768.2	12917.1	10986
1-Pentanone, 1-phenyl-	C11H14O	162.104	105	77	Ketone	1009-14-9	41155	47856.1	39800.9	26395.8	21790.2	12894.3	5366.58	6862.08	6786.79	145965	106150	228152	62078.1	54928.1	77878.6	4.15645e+06	3.13007e+06	5.29691e+06	9	9	9
Orcinol	C7H8O2	124.052	124	123	Phenol	504-15-4	15077.2	17140	14779.7	9	9	9	9	9	9	9	9	9	9	9	9	9	9	9	51334.6	44823.6	45297.9
Benzene, 1,2-(methylenedioxy)-4-propenyl-, (E)-	C10H10O2	162.068	162	104	Hydrocarbons	4043-71-4	6641	7779	6028	5261.64	3034.25	2527.78	352.44	362.128	602.655	26894.7	19630.9	37830	40887	34812	51275.7	621187	457112	837946	6363	6865	7618
Copaene	C15H24	204.188	161	119	Hydrocarbons	3856-25-5	57734.1	64666.3	54616.2	26431	21591.1	17680.2	2527.75	2511.53	3741.6	239392	179400	376884	314681	280074	405332	4823242	3618330	6489924	48867	48349	57403
Niacinamide	C6H6N2O	122.048	122	78	Nitrogen compounds	98-92-0	1.51904e+06	1.82155e+06	1.50726e+06	1.48083e+06	1.1203e+06	1.009e+06	114384	108390	140771	9	9	9	253561	224111	288666	3.41185e+06	3.30916e+06	4.35997e+06	454643	460575	503233
Ethyl mandelate	C10H12O3	180.079	107	79	Ester	774-40-3	6.21469e+06	7.32596e+06	6.11706e+06	5.93818e+06	4.48936e+06	4.0598e+06	467916	450421	557691	9	9	9	1.15333e+06	993945	1.16166e+06	1.73213e+07	1.67105e+07	2.16831e+07	1.65877e+06	1.72456e+06	1.89121e+06
1H-3a,7-Methanoazulene, octahydro-3,8,8-trimethyl-6-methylene-, [3R-(3.alpha.,3a.beta.,7.beta.,8a.alpha.)]-	C15H24	204.188	161	69	Hydrocarbons	546-28-1	8.50652e+06	1.0282e+07	8.36682e+06	1.72101e+06	1.38682e+06	1.25158e+06	1.47479e+06	1.48367e+06	1.8645e+06	9.15134e+06	7.51584e+06	1.54384e+07	9.7689e+07	9.56709e+07	1.16283e+08	6.56025e+06	6.22467e+06	8.8774e+06	2.42834e+07	2.34441e+07	2.54599e+07
Quinoxaline, 2,3-dimethyl-	C10H10N2	158.084	117	158	Nitrogen compounds	2379-55-7	1.16265e+06	1.31152e+06	1.14729e+06	596754	575564	536779	482475	480895	532629	3.09653e+06	2.38749e+06	4.76094e+06	1.17942e+07	1.095e+07	1.39105e+07	9	9	9	2.1704e+06	2.15923e+06	2.2923e+06
Humulene	C15H24	204.188	93	80	Hydrocarbons	6753-98-6	4160302	4919299	4338651	138449	105810	92766	9	9	9	9	9	9	9275586	8297924	11244112	1965040	1478518	2543164	5848945	6025155	6389196
Butanoic acid, 3-methyl-, 1-ethenyl-1,5-dimethyl-4-hexenyl ester	C15H26O2	238.193	93	80	Ester	1118-27-0	379708	442546	386643	72158.3	58370	56066.9	101509	99429.2	98269.4	929420	874318	1.0187e+06	2.50559e+06	2.22766e+06	3.60778e+06	4.23569e+06	3.90332e+06	5.48537e+06	2.39414e+07	2.47384e+07	2.60979e+07
Hordenine	C10H15NO	165.115	58	59	Nitrogen compounds	539-15-1	510591	603443	611710	27025.9	20980.3	15499.9	29439.9	28724.9	31905.3	1.08134e+06	776120	1.46875e+06	63517.4	57574.5	80720.7	211563	226826	283724	205056	221244	215392
Dodecanoic acid, methyl ester	C13H26O2	214.193	74	87	Ester	111-82-0	1907.42	2928.5	2573.42	498.831	712.229	555.597	9	9	9	4673.76	3484.66	6479.35	1118.61	1013.84	1290.99	35421.9	29272.6	42847.5	9	9	9
Cyclohexanol, 3-ethenyl-3-methyl-2-(1-methylethenyl)-6-(1-methylethyl)-, [1R-(1.alpha.,2.alpha.,3.beta.,6.alpha.)]-	C15H26O	222.198	81	41	Alcohol	35727-45-8	23010.9	26966.5	21687.5	9	9	9	9	9	9	50528.9	55595.2	81435.3	63823.1	47285.8	88499.9	71115.2	64321.9	81321	61271.2	64761.4	68609
Benzene, 1,2-diethyl-3,4,5,6-tetramethyl-	C14H22	190.172	175	190	Hydrocarbons	33884-69-4	2067.47	2775.17	2540.78	9	9	9	9	9	9	6220.4	5081.05	8166.65	80802.8	69183.4	110734	9377.98	9508.57	13420.1	6381.85	7017.79	7478.45
Vanillic acid	C8H8O4	168.042	168	153	Acid	121-34-6	1413.38	1439.03	1183.85	9	9	9	559.189	591.549	480.108	1192.1	1155.56	1488.31	6113.12	5298.29	6821.46	8608.25	7693.38	12326.7	1893.96	1272.15	1905.04
(4,4-Dimethyl-2,4,5,6-tetrahydro-1H-inden-2-yl)acetic Acid	C13H18O2	206.131	147	105	Acid	113522-67-1	9	9	9	9	9	9	9	9	9	15849	14823	24876	9	9	9	124202	118971	200006	7087.53	6550.22	7738.64
2,6,10-Dodecatrienal, 3,7,11-trimethyl-	C15H24O	220.183	69	41	Aldehyde	19317-11-4	136279	165981	139148	25973.5	24589.4	21514.5	55190.5	50674.7	47877.8	80558.7	57230.5	112723	80877.6	65696.6	98927.8	159151	139033	211348	105674	110674	111053
2H-1-Benzopyran-2-one, 7-methoxy-	C10H8O3	176.047	176	148	Ester	531-59-9	3912.26	5238.04	4197.96	9	9	9	9	9	9	8836.97	7712.75	10612.7	9	9	9	68669.2	66891.4	101026	893.671	709.46	832.894
n-Pentadecanol	C15H32O	228.245	83	55	Alcohol	629-76-5	27300.5	31952.3	28619.8	9	9	9	9	9	9	172493	131923	232736	9	9	9	17741.5	16647	23871.2	9	9	9
Thiopental	C11H18N2O2S	242.109	157	172	Nitrogen compounds	76-75-5	63627.2	69578	65878.5	9	9	9	9	9	9	73539.6	53165.8	114356	9	9	9	9	9	9	9	9	9
Decane, 2,3,5-trimethyl-	C13H28	184.219	57	43	Hydrocarbons	62238-11-3	3.52432e+07	3.85579e+07	3.53551e+07	1.56758e+07	1.44572e+07	1.2264e+07	1.70756e+07	1.72835e+07	1.61168e+07	1.58243e+08	1.31957e+08	1.77886e+08	861855	691582	909387	169467	111705	170155	238763	248747	274824
Butyramide, 2-cyano-2-ethyl-	C7H12N2O	140.095	82	97	Nitrogen compounds	18705-38-9	1.7554e+06	1.84405e+06	1.66773e+06	9825.45	7188.62	7195.48	5538.71	6987.48	6563.17	828309	706436	828853	352704	353306	413764	21561.4	19198.6	30424	534794	544918	557389
4,7,7-Trimethylbicyclo[4.1.0]hept-3-en-2-one	C10H14O	150.104	107	150	Ketone	81800-50-2	3375.08	3766.47	3504.43	2591.41	2728.95	1258.06	7916.25	6589.55	5684.47	9	9	9	14292.8	13993.2	18458.3	9	9	9	9	9	9
Silphiperfol-5-ene	C15H24	204.188	175	121	Hydrocarbons	138752-24-6	1974.22	2929.2	2091.25	1514.63	1321.3	1007.65	9	9	9	6042.52	4734.86	12101.6	5507.89	4237.26	5651.87	142908	140220	215829	2135.88	3164.11	2470.82
1-Adamantanol	C10H16O	152.12	95	152	Alcohol	768-95-6	67617.3	76769.3	69748.1	3831.84	2832.12	2300.89	22761.3	12858.3	13599.5	68239.4	49476.3	105462	2958.44	3143.06	3178.08	317261	260801	448538	5.89164e+06	5.96513e+06	6.05788e+06
Di-epi-.alpha.-cedrene-(I)	C15H24	204.188	119	120	Hydrocarbons	21996-77-0	233325	263676	219716	154504	110748	90709.5	51590.3	47531.3	67760	611274	440889	985529	101545	95867.7	113858	1.56914e+07	1.33935e+07	2.04036e+07	69222.3	65240.4	67873.4
BenzeneacetAldehyde, .alpha.-(2-methylpropylidene)-	C12H14O	174.104	174	103	Aldehyde	26643-91-4	5441.95	5880.52	5265.93	8895.24	8793.3	5869.93	643.145	489.268	657.27	5656.48	4987.98	5892.37	4221.07	3991.38	4879.6	30960.2	25915	42237.8	4144.75	3198.55	3394.09
Tridecane, 4,8-dimethyl-	C15H32	212.25	57	41	Hydrocarbons	55030-62-1	12470.8	13485.7	11906.3	9	9	9	9	9	9	27100.8	24795	40819.8	6609.37	5072.77	7968.72	137695	123333	178763	2684.34	3092.1	3270.57
2-Propanone, 1-(4-methoxyphenyl)-	C10H12O2	164.084	121	164	Ketone	122-84-9	50621.8	56569.4	53103.7	753539	642534	534245	341687	318269	392509	120087	97197.1	151612	411738	360212	590455	124231	102372	162540	9	9	9
2-Buten-1-one, 1-(2,6,6-trimethyl-1,3-cyclohexadien-1-yl)-, (E)-	C13H18O	190.136	69	121	Ketone	23726-93-4	78036.5	99332.6	82632	44696.7	37274.2	30235.2	19401.8	17411.1	20248.4	145336	101536	277348	1.09069e+06	935864	1.25639e+06	56130.4	52381.8	67264.3	143069	161493	188132
Hexanoic acid, 3-hexenyl ester	C12H22O2	198.162	82	67	Ester	84434-19-5	42280.9	49399.7	43148.4	39605.3	27286.3	24047.5	4045.49	3148.31	3700.24	58265.3	49013	91026.2	133049	124243	158713	43127.1	42231.1	47514	28287.8	32088.7	35354
Cedrene	C15H24	204.188	41	119	Hydrocarbons	11028-42-5	1.34871e+06	1.58075e+06	1.22807e+06	776196	689377	635847	241160	243401	298003	4.94361e+06	3.61266e+06	5.12831e+06	1.01553e+07	9.45486e+06	1.14522e+07	404665	358028	500854	2.88263e+06	2.95849e+06	3.08615e+06
4-Hydroxy-3-methoxybenzyl Alcohol	C8H10O3	154.063	154	93	Alcohol	498-00-0	5090.3	6450.32	5120.03	9	9	9	9	9	9	90551.5	98955.9	105747	8187.57	5840.51	9722.4	312938	309345	407810	9	9	9
Ethanol, 2-(4-ethylphenoxy)-	C10H14O2	166.099	107	122	Alcohol	54411-10-8	2.51803e+06	2.98795e+06	2.38711e+06	1.49771e+06	1.34618e+06	1.22288e+06	421947	420226	493709	3.17948e+07	2.45066e+07	4.79032e+07	2.94876e+07	2.73563e+07	3.49955e+07	768669	731632	941524	5.07357e+06	5.22059e+06	5.52457e+06
2-Butanone, 4-(2,6,6-trimethyl-1,3-cyclohexadien-1-yl)-	C13H20O	192.151	119	121	Ketone	20483-36-7	4.61332e+06	5.40363e+06	4.49188e+06	1.40404e+06	1.26304e+06	1.16184e+06	1.1371e+06	1.12676e+06	1.29767e+06	7.37473e+06	7.29347e+06	1.04335e+07	7.0288e+07	6.55078e+07	8.25218e+07	9	9	9	1.17395e+07	1.15995e+07	1.23587e+07
1-Pentanone, 1-(4-methylphenyl)-	C12H16O	176.12	119	134	Ketone	1671-77-8	8.65216e+06	1.07278e+07	9.08667e+06	897121	725601	647146	132388	122737	137986	1.55198e+07	1.10678e+07	2.30463e+07	5.21694e+07	4.68765e+07	6.92906e+07	1.37959e+07	1.28071e+07	1.69801e+07	2.33289e+07	2.43369e+07	2.56647e+07
trans-Cinnamic Acid	C9H8O2	148.052	147	148	Acid	140-10-3	1.33824e+06	1.68073e+06	1.46029e+06	266315	202000	177563	16130.8	14551.7	17413.7	2.48703e+06	1.73697e+06	3.70967e+06	8.03813e+06	7.30546e+06	1.12906e+07	9.52767e+06	8.82995e+06	1.20217e+07	3.3426e+06	3.39653e+06	3.68504e+06
6-Methyl-6-(5-methylfuran-2-yl)heptan-2-one	C13H20O2	208.146	123	124	Ketone	50464-95-4	4.7959e+06	6.03763e+06	5.14059e+06	132918	104216	91732.9	77444.8	69795.5	79983.3	8.70753e+06	6.15636e+06	1.29956e+07	3.17799e+07	2.86188e+07	4.33755e+07	523967	476978	643126	1.40741e+07	1.46129e+07	1.54884e+07
2H-Indol-2-one, 1,3-dihydro-	C8H7NO	133.053	104	133	Nitrogen compounds	59-48-3	158779	185928	162677	70014.9	53628.3	40948.2	9	9	9	651279	459383	910434	16620.7	15207.1	24298.4	2.75983e+06	3.16079e+06	3.55338e+06	68511.8	66101.5	65314.9
1-Propanone, 1-(4-methoxyphenyl)-	C10H12O2	164.084	135	77	Ketone	121-97-1	620314	756472	693947	164881	132212	105303	118064	120000	127259	1.63686e+06	1.03089e+06	2.47777e+06	5.1403e+06	4.28223e+06	6.66511e+06	9	9	9	1.08017e+06	1.06084e+06	1.11144e+06
Tetradecane, 2,6,10-trimethyl-	C17H36	240.282	57	71	Hydrocarbons	14905-56-7	72429.6	87705	76607.5	12094.7	11185	8130.79	13563.4	21345.9	17316.8	92431	67388.8	139680	867455	754202	1.01431e+06	131114	112040	179360	111752	132006	145804
Ledol	C15H26O	222.198	161	122	Alcohol	577-27-5	9749.99	12346.5	11857.6	6739.95	5783.85	4763.82	7439.62	7579.32	6258.87	37517.6	30304.2	44807.4	30575.1	26263.5	46890.5	9	9	9	26824	25733.9	29126.6
1,4-Methanobenzocyclodecene, 1,2,3,4,4a,5,8,9,12,12a-decahydro-	C15H22	202.172	79	91	Hydrocarbons	74708-73-9	9	9	9	9	9	9	9	9	9	36677.2	24369.2	49786.8	6357.01	5560.99	6688.41	64289.9	58329.9	86654.2	3893.85	3871.31	4867.7
n-Tridecan-1-ol	C13H28O	200.214	55	83	Alcohol	112-70-9	11062.8	15949.1	12108.9	1726.61	2014.14	1782.52	9	9	9	7426.46	6080.31	11311.5	2090.07	1916.45	2971.87	43833.3	40174.1	56007.6	3563.01	2171.77	3595.07
8-Dodecen-1-ol, acetate, (E)-	C14H26O2	226.193	67	82	Ester	38363-29-0	124889	149004	129208	102827	81456	64253.6	45099.9	52227.7	39883.6	625709	505278	753810	9	9	9	9	9	9	13527.1	15299.5	15684.9
.alpha.-Bisabolol	C15H26O	222.198	109	119	Alcohol	515-69-5	14353.1	16850.3	16553.9	9	9	9	1324.56	1507.71	1328.3	20504.8	17628.6	29304.9	98080.8	76006.8	141884	11329.5	10521.3	16710.2	24485.2	22400.7	24450.2
(4aS,8aR)-3,8a-Dimethyl-5-methylene-4,4a,5,6,7,8,8a,9-octahydronaphtho[2,3-b]furan	C15H20O	216.151	108	216	Ether	6989-21-5	71522.7	71476.2	67119	1881.72	1812.37	1345.97	1589.11	1928.65	1719.82	25221.4	22717.1	34916.4	11446.8	9987.56	13520.1	133771	137412	206154	22552.3	25361	22759.2
Acetic acid, (4,6,8,9-tetramethyl-3-oxabicyclo[3.3.1]non-6-en-1-yl)methyl ester	C15H24O3	252.173	133	119	Ester	309722-81-4	27531	26556.3	25202.4	9	9	9	9	9	9	13547.4	11020.7	16349.5	4067.48	4176.45	6341.55	183982	188709	265488	5024.02	5050.77	5070.72
cis-9-Tetradecen-1-ol	C14H28O	212.214	55	82	Alcohol	35153-15-2	75220.2	76939.7	72968	1892.3	1553.45	1804.95	1638.25	1324.55	1538.45	19023.4	17463.2	27189.8	13838.6	10523.8	15542.6	96799.3	91178.3	127982	18735	18990.2	20925.5
(3S,3aR,6R,8aS)-3,7,7-Trimethyl-8-methylenehexahydro-1H-3a,6-methanoazulen-2(3H)-one	C15H22O	218.167	94	79	Ketone	28624-27-3	39656.7	40898.1	36102.1	2453.14	3105.46	2500.14	4041.19	3882.68	3577.78	16814.9	13358.3	22630.1	7008.95	6057.42	9284.56	165472	168030	247237	15263.1	17020	16895.8
1-Tetradecanol	C14H30O	214.23	55	69	Alcohol	112-72-1	636529	792895	805346	5945.33	3933.81	3049.77	13612.7	15122.7	13523.9	1.18435e+06	905138	1.70714e+06	42964.9	35265.1	56958.6	314558	289518	488026	269009	296980	311269
Apocynin	C9H10O3	166.063	151	166	Ketone	498-02-2	201978	209522	254577	223387	240485	206954	377680	321790	337695	190362	148650	192497	209600	202348	282174	313045	294346	468615	231040	312310	311723
6,7-Dimethyl-1,2,3,5,8,8a-hexahydronaphthalene	C12H18	162.141	105	119	Hydrocarbons	107914-92-1	19786	17162	22134	16796	17315	14020	11075	10543	9814.23	48258	37388	46413.5	9	9	9	69421	44254	91294	17688	22783	25668
Benzenepropanol, .alpha.,.alpha.-dimethyl-	C11H16O	164.12	59	91	Alcohol	103-05-9	92967.9	95836.1	88186.5	1242.57	1305.69	913.222	3431.81	4628.22	4001.88	48508.8	40730.6	47467.5	18990.2	19716.5	21067.6	4325.74	4346.38	5682.52	51433.8	52573	53643.3
Geranyl formate	C11H18O2	182.131	69	41	Ester	105-86-2	9	9	9	9	9	9	9	9	9	9	9	9	2.04554e+06	1.94232e+06	2.34682e+06	9	9	9	14619.1	16439.8	19167.4
Cyclopentanone, 2-(2-hexenyl)-	C11H18O	166.136	84	41	Ketone	34687-46-2	40703	45182.8	39706.2	9	9	9	5337.49	5102.87	3015.85	6588.97	7199.71	6888.27	15378.2	15356.7	19388	9	9	9	9	9	9
1,3-Cyclopentanedione, 4-(3-methylbutyl)-	C10H16O2	168.115	98	70	Ketone	939-86-6	2921	1385.48	1639.13	9	9	9	1690.26	1170.73	1344.66	9	9	9	9	9	9	9	9	9	16083.3	16978.6	16889.6
Methyl anthranilate	C8H9NO2	151.063	119	92	Ester	134-20-3	390446	458059	371698	68807.4	52922.5	45353.4	23562.8	21819.2	25179.4	794136	619519	1.28111e+06	207049	181257	266106	1.19829e+07	9.97562e+06	1.69744e+07	28252.7	27852.7	28750.7
Hydrocoumarin	C9H8O2	148.052	148	120	Ester	119-84-6	39702.9	45487.8	39179.8	92814.6	65569.1	52419.7	9	9	9	121420	81378.7	201458	559620	507824	679875	252415	254435	373211	71034	76966.4	97407
Butyl caprylate	C12H24O2	200.178	56	57	Ester	589-75-3	125279	134599	121885	54152.8	41544.3	39020	10498.6	8491.5	9310.54	172473	143165	190638	610383	529953	718540	71171.9	59373.5	88860.2	93793.8	109241	124097
Acetic Acid, phenoxy-	C8H8O3	152.047	77	107	Acid	122-59-8	62478	77088.4	56190.6	79672.4	51901.8	45158.9	13420.6	12219.1	13001.9	113883	103827	151682	1.0022e+06	819925	1.16948e+06	69253	69708	74606.8	114666	130267	158106
Butanoic acid, octyl ester	C12H24O2	200.178	71	89	Ester	110-39-4	14290	12175.8	11440.4	9	9	9	9	9	9	9	9	9	17644.3	14562.5	22288.4	95854.1	104200	111266	9	9	9
3-Hexanone, 1-phenyl-	C12H16O	176.12	91	105	Ketone	29898-25-7	7.17612e+06	8.27203e+06	6.80097e+06	4.24206e+06	3.81208e+06	3.53358e+06	1.6587e+06	1.67622e+06	1.87036e+06	6.25586e+07	5.03239e+07	9.28409e+07	5.88697e+07	5.35754e+07	6.8071e+07	1.87473e+06	1.70826e+06	2.2334e+06	1.23609e+07	1.28569e+07	1.35097e+07
3-Cyclohexene-1-methanol, .alpha.,.alpha.,4-trimethyl-, propanoate	C13H22O2	210.162	121	136	Ester	80-27-3	4.08101e+06	5.14808e+06	4.30025e+06	225845	172763	155479	60912.6	56975.2	64110.9	7.39401e+06	5.20592e+06	1.10276e+07	2.69125e+07	2.3442e+07	3.5158e+07	2.75327e+06	2.52758e+06	3.38846e+06	1.16837e+07	1.2137e+07	1.28495e+07
Acetophenone, 4'-hydroxy-	C8H8O2	136.052	121	136	Ketone	99-93-4	222667	275845	237159	105136	78928.8	68089.6	110392	106706	119241	973078	912446	1.10278e+06	2.23505e+06	2.06025e+06	3.29981e+06	434328	361089	523337	1.01312e+06	1.03008e+06	1.0835e+06
Epizonarene	C15H24	204.188	161	204	Hydrocarbons	41702-63-0	780234	920370	865824	169396	144209	121810	49219.9	39374.7	44911.7	2.40927e+06	1.53361e+06	3.84098e+06	9	9	9	3.6027e+07	3.59855e+07	5.19208e+07	9	9	9
.beta.-Guaiene	C15H24	204.188	161	105	Hydrocarbons	88-84-6	3.42043e+06	4.23729e+06	4.00052e+06	2.03039e+06	1.60011e+06	1.38002e+06	788499	677727	719887	2.02256e+07	1.33107e+07	3.03824e+07	3.20863e+06	3.24789e+06	4.71455e+06	1.92198e+08	2.14404e+08	2.39798e+08	515155	683284	681808
Benzyl tiglate	C12H14O2	190.099	91	83	Ester	37526-88-8	9	9	9	186702	116499	98932.9	119610	73045.9	61396.2	9	9	9	1.14514e+06	942487	1.70514e+06	9	9	9	2.01961e+07	2.02108e+07	2.13029e+07
Phenol, 4-methyl-2-nitro-, acetate (ester)	C9H9NO4	195.053	153	77	Ester	54646-55-8	3137.2	3594.12	2429.37	1114.44	999.106	906.823	9	9	9	8851.79	5787.64	11039.5	3719.33	3819.97	5580.51	78196	77309.9	116125	1227.9	1087.06	1188.32
Carotol	C15H26O	222.198	161	204	Alcohol	465-28-1	9349.87	13470.6	12005.8	1651.89	1606.17	1171.78	29077.5	26243.6	24486.4	30127.3	24427.3	36586.4	7341.9	6047.47	9216.93	104708	95255.4	176129	192516	195077	229831
Phenol, 4-heptyl-	C13H20O	192.151	107	192	Phenol	1987-50-4	4318.97	6117.08	4560.39	9	9	9	9	9	9	9602.89	9840.01	10162.8	1422.32	1181.18	1626.1	146125	131047	199645	9	9	9
Dibenzofuran, 2-methoxy-	C13H10O2	198.068	198	183	Ether	20357-70-4	62297.1	71624	58282.7	37088.4	42158.9	33447.5	53947.7	47274.3	40193.9	111883	78104.5	86289.7	29224	28021.3	40490.9	781654	688214	1.19897e+06	193626	121309	104833
8-Isopropyl-1-methyltricyclo[4.4.0.02,7]dec-3-ene-3-carbAldehyde	C15H22O	218.167	175	91	Aldehyde	41610-68-8	1257.14	1616.92	1552.09	9	9	9	9	9	9	1725.47	1451.25	2139.49	9	9	9	43901.3	38424.5	64366.4	9	9	9
2-Dibenzofuranol	C12H8O2	184.052	184	185	Alcohol	86-77-1	22340.7	28284.8	26972.6	9	9	9	9	9	9	103114	76579.5	118713	1037.75	917.48	1292.82	2242.88	1446.77	2608.19	9	9	9
1,2,4,5-Tetrazine-3,6-diAmine	C2H4N6	112.05	112	42	Nitrogen compounds	19617-90-4	211325	214823	194062	9	9	9	9	9	9	96062.6	84329.6	98772	41239.7	40951.8	46367.6	1404.1	1788.05	2369.34	76914.8	80302.2	81400.2
2-Undecanone	C11H22O	170.167	58	59	Ketone	112-12-9	468766	505747	440253	5397.2	4055.03	2867.35	18098.8	21793	18703.2	47617.2	35966.2	49318.6	44808.9	41053.3	51713	6749.01	5991.94	8257.87	10222.1	12259.6	13022.8
6-Nonen-1-ol, acetate, (Z)-	C11H20O2	184.146	95	67	Ester	76238-22-7	452250	491065	430349	134564	116655	97049.7	181914	188083	161487	536548	417126	551369	9	9	9	6193.84	4720.32	6887.99	195506	197608	217918
Cyclohexane, 1-ethenyl-1-methyl-2,4-bis(1-methylethenyl)-, (1.alpha.,2.beta.,4.beta.)-	C15H24	204.188	81	68	Hydrocarbons	33880-83-0	147076	156879	140236	42944.9	35827.3	26234.1	9706.27	9879.84	9644.68	4.40794e+06	3.22343e+06	6.98905e+06	159655	136477	204871	5.52379e+06	5.23481e+06	7.4965e+06	179215	193772	207235
Benzeneacetic acid, 2-methylpropyl ester	C12H16O2	192.115	91	136	Ester	102-13-6	120709	150929	131588	26705.4	21460.6	19212.1	13173	15355.1	11702.8	2.37677e+06	1.74415e+06	3.7439e+06	168240	141836	182986	5.38117e+06	5.24711e+06	7.20868e+06	82881.9	95941.9	95695
(1R,3aR,4aR,8aR)-1,4,4,6-Tetramethyl-1,2,3,3a,4,4a,7,8-octahydrocyclopenta[1,4]cyclobuta[1,2]benzene	C15H24	204.188	119	121	Hydrocarbons	94482-89-0	96555.2	111192	95833	23981.5	18556.8	15358.4	5274.38	6248.35	6265.52	2.14805e+06	1.60112e+06	3.43635e+06	228793	194080	242672	5.09213e+06	4.80862e+06	6.9102e+06	83862.5	92782.1	96593.3
Propanoic acid, 2-methyl-, 2-phenylethyl ester	C12H16O2	192.115	104	105	Ester	103-48-0	21431.1	21617.8	21088.9	3862.12	3301.71	3023.05	4144.07	5977.85	3962.76	95768.1	73316.1	153098	9725.81	8762.24	10158.8	357697	339209	470804	9	9	9
(1R,1aR,2aS,5R,6R,6aS,7aS)-1,6,6a-trimethyldecahydro-1,2a-methanocyclopropa[b]naphthalen-5-ol	C15H24O	220.183	118	105	Alcohol	860769-47-7	321140	384657	312805	132979	123558	114237	103782	104372	117363	768468	551835	1.29347e+06	4.61361e+06	4.24046e+06	5.55032e+06	9	9	9	707898	703799	755587
1-iodo-Decane	C10H21I	268.069	85	71	Others	2050-77-3	16514.8	19698.4	16125.4	9	9	9	9	9	9	21497	16041.4	34564.1	94964.7	84628.7	114433	14805.4	14258.1	19773.5	42268.6	44713.1	45810.9
2,2'-Isopropylidenebis(5-methylfuran)	C13H16O2	204.115	189	204	Ether	59212-75-8	134452	182413	198510	84227.1	62587.8	53139.9	79463.7	73267.4	84053.4	1.40855e+06	1.10322e+06	1.84472e+06	1.89623e+06	1.91977e+06	2.75997e+06	1.06707e+06	872476	1.24726e+06	608035	641824	693656
Pentyl octanoate	C13H26O2	214.193	70	145	Ester	638-25-5	86059.5	90418.6	101124	171594	145311	134537	95250	82326.5	91725.7	233661	216584	271764	558046	493041	733402	492080	546402	587403	148747	179390	176377
Naphthalene, 1,8-dimethyl-	C12H12	156.094	156	141	Hydrocarbons	569-41-5	5836.3	8065.84	7659.4	2955.87	1896.06	1958.09	7280.82	7066.66	6870.59	17797.6	12089.7	16068.5	4050.93	3219.73	5110.11	9377.07	9140.76	10445.7	4165.16	8655.84	3963.04
.alpha.-Farnesene	C15H24	204.188	41	93	Hydrocarbons	502-61-4	964413	1.14989e+06	1.01949e+06	210526	172555	143389	151684	162599	165929	2012567	1378501	2806215	4.48721e+06	3.79246e+06	5.0474e+06	9	9	9	982329	1.04422e+06	1.09509e+06
Phenol, 3-nitro-	C6H5NO3	139.027	139	65	Phenol	554-84-7	2453.92	3158.33	2678.94	370.193	654.033	451.985	1613.01	1477.18	1150.16	5397.81	4422.02	8714.53	21624.8	20861.9	28961.2	1116.52	1815.78	1620.79	5100.37	5167.56	5509.4
Isoquinoline, 1-butyl-3,4-dihydro-	C13H17N	187.136	145	144	Nitrogen compounds	33351-43-8	40821.2	57273.5	42210.6	9	9	9	9	9	9	104699	72746.2	154174	173049	151561	255107	162166	156283	248841	71775.6	82128.8	90104.3
(-)-Spathulenol	C15H24O	220.183	205	41	Alcohol	77171-55-2	1703.24	2302.36	2070.14	5103.55	4510.13	3636.76	9	9	9	2899.62	1864.42	3307.99	3740.23	3836.35	4802.6	41279.3	39412.3	58800.5	1055.57	1445.32	1259.66
1H-3a,7-Methanoazulen-5-ol, octahydro-3,8,8-trimethyl-6-methylene-	C15H24O	220.183	95	41	Alcohol	28231-03-0	1.11526e+06	1.3155e+06	1.17163e+06	75189	62266.4	47474.9	200798	246903	179792	1.56013e+07	1.27986e+07	1.66682e+07	425076	355521	524972	36658	31305	53744.5	35136.5	36320.9	39848.1
Acetic acid, (1,2,3,4,5,6,7,8-octahydro-3,8,8-trimethylnaphth-2-yl)methyl ester	C16H26O2	250.193	175	105	Ester	314773-27-8	2039.39	2570.22	2142.4	539.437	425.718	523.875	730.258	696.145	531.973	3552.95	2122.34	4524.67	9	9	9	64381.7	57827.3	89835.5	2379.14	1875.1	1764.67
2,6-Dimethyl-1-nonen-3-yn-5-ol	C11H18O	166.136	95	41	Alcohol	19780-98-4	16773.1	17161.6	14652.1	9815.93	9579.17	9048.9	48229	40877.5	40038	9	9	9	3.27365e+06	3.0613e+06	3.96111e+06	9	9	9	23573.3	29215.3	26622.1
3-Cyclohexene-1-methanethiol, .alpha.,.alpha.,4-trimethyl-	C10H18S	170.113	121	136	Sulfur compounds	71159-90-5	1.26961e+07	1.31614e+07	1.18292e+07	56120.1	41282.9	33824.1	160655	174403	150685	6.07937e+06	5.23044e+06	6.35338e+06	2.46021e+06	2.46478e+06	2.82476e+06	66887.9	57267.1	87157.3	3.44148e+06	3.5402e+06	3.48883e+06
TRANS-ANETHOLE	C10H12O	148.089	148	147	Hydrocarbons	4180-23-8	7095.99	9145.92	6751.01	5332.96	5033.18	4463.34	19845.6	21734.5	20061.7	16493.7	12134.2	20694	1341.3	1384.27	2245.43	18741.4	15239.4	27140.6	3975.27	4629.46	4595
Cyclohexene, 4-ethenyl-4-methyl-3-(1-methylethenyl)-1-(1-methylethyl)-, (3R-trans)-	C15H24	204.188	121	93	Hydrocarbons	20307-84-0	1.10859e+06	1.2253e+06	1.08559e+06	6885.66	6228.86	5671.32	3200.59	4323.1	3298.95	289884	243154	315967	7637.15	7494.21	9377.04	9	9	9	44919.7	46724.9	42995.3
Cyclohexanol, 1-methyl-4-(1-methylethylidene)-, acetate	C12H20O2	196.146	136	121	Ester	10235-63-9	214124	277288	253748	6722.03	6409.41	5231.96	2220.23	1497.2	2067.88	179990	136155	252841	9689.41	8340.85	9902.91	215266	178439	340722	52958.9	55598	54707.4
(3S,3aS,6R,8aS)-3,8,8-Trimethyl-7-methyleneoctahydro-1H-3a,6-methanoazulene	C15H24	204.188	133	91	Hydrocarbons	31145-21-8	3.4002e+06	4.2663e+06	3.68253e+06	287896	218541	195836	47728.4	44329.1	51232.6	6.30278e+06	4.48052e+06	8.57449e+06	2.1168e+07	1.92123e+07	2.91842e+07	1.07683e+07	9.88158e+06	1.33841e+07	9.18936e+06	9.48647e+06	1.02254e+07
Longifolene	C15H24	204.188	161	94	Hydrocarbons	475-20-7	153043	188086	156538	125406	94171.4	77411.2	103048	92761.7	108998	159881	117769	292395	2.60852e+06	2.36241e+06	3.15311e+06	9	9	9	567663	543282	555980
3H-3a,7-Methanoazulene, 2,4,5,6,7,8-hexahydro-1,4,9,9-tetramethyl-, [3aR-(3a.alpha.,4.beta.,7.alpha.)]-	C15H24	204.188	204	189	Hydrocarbons	2387-78-2	43628.5	47527.1	39892.1	14723.1	10725.7	10123.9	3411.32	3170.45	3771.42	149760	116827	281665	9	9	9	3.42119e+06	2.93125e+06	4.45724e+06	3214.63	3219.08	3468.59
Petasitene	C15H24	204.188	137	121	Hydrocarbons	443124-67-2	3.52792e+06	3.85087e+06	3.5189e+06	1.17638e+06	1.04982e+06	821481	1.49122e+06	1.47202e+06	1.32925e+06	2.70724e+07	2.13546e+07	3.06377e+07	97747.5	84843	110702	6203.89	2058.47	3199.7	21947.5	19401.5	23683.3
Tetradecane, 4-methyl-	C15H32	212.25	71	57	Hydrocarbons	25117-24-2	109257	124653	110648	29666.8	21669.9	19498.2	37462.5	36399.8	45937	204099	136582	290329	762630	679854	973529	37159.7	32807.6	53457.5	355420	376014	389281
Naphthalene, decahydro-1,6-bis(methylene)-4-(1-methylethyl)-, (4.alpha.,4a.alpha.,8a.alpha.)-	C15H24	204.188	81	41	Hydrocarbons	30021-46-6	459038	557827	657242	243887	179215	143756	318740	297408	342725	5330938	3648554	7518955	4653813	4033663	6303502	1678800	1347142	2042744	2111917	2256766	2373677
1-Cyclohexene-1-carboxylic acid, 4-(1-methylethenyl)-	C10H14O2	166.099	68	67	Acid	7694-45-3	117268	132912	138512	210579	179577	162982	141969	151937	130761	191490	143777	257543	461154	407496	563700	1.03075e+06	1.15366e+06	1.26182e+06	9	9	9
Tridecanal	C13H26O	198.198	57	41	Aldehyde	10486-19-8	78111.2	92890.7	90458.1	21037.8	15327.9	12439.4	36069.9	42317.3	35516.1	177236	119802	258082	492856	364488	581009	177253	168722	228518	145569	153815	163059
2,4,6-Cycloheptatrien-1-one, 2-hydroxy-4-(1-methylethyl)-	C10H12O2	164.084	121	164	Ketone	499-44-5	239835	295515	259858	79568.6	56761	47525	22815.6	24708.5	22806.4	628765	407262	969490	3.6498e+06	2.85313e+06	4.60288e+06	2.76019e+06	2.56907e+06	3.86687e+06	671562	671856	703150
Tetradecanal	C14H28O	212.214	57	82	Aldehyde	124-25-4	1.98018e+06	2.31035e+06	2.06385e+06	143724	123239	94909.5	385894	481865	351315	2.18992e+07	1.85437e+07	2.28704e+07	73002.7	64044.2	99589.4	49631.4	38380.9	72263.3	27245	27652.3	30974.8
Oxirane, tetradecyl-	C16H32O	240.245	41	82	Hydrocarbons	7320-37-8	207994	259014	260469	1589.88	1158.01	1288.4	4893.46	4131.12	4508.64	378122	272641	564833	13489	10847.5	17656.6	102571	97593	159079	91294.7	98206.6	104579
Santalol, E-cis,epi-.beta.-	C15H24O	220.183	94	41	Alcohol	14490-17-6	7276.62	7565.85	7941.81	9	9	9	9	9	9	62846.7	50426.1	87967.9	37258	28108.1	56131	30997.1	25516.6	35003.4	12633.5	13283.4	12635.9
trans-11-Tetradecenyl acetate	C16H30O2	254.225	82	68	Ester	33189-72-9	73059.2	90177.7	79176.2	9	9	9	9	9	9	324621	251609	437164	9	9	9	9	9	9	9	9	9
1H-Cyclopenta[1,3]cyclopropa[1,2]benzene, octahydro-7-methyl-3-methylene-4-(1-methylethyl)-, [3aS-(3a.alpha.,3b.beta.,4.beta.,7.alpha.,7aS*)]-	C15H24	204.188	161	105	Hydrocarbons	13744-15-5	118913	137160	115303	210549	149165	123896	9	9	9	363115	272329	614799	2.55019e+06	2.28482e+06	2.9915e+06	9	9	9	290745	316296	403175
Benzene, (2-nitroethyl)-	C8H9NO2	151.063	104	105	Hydrocarbons	6125-24-2	16893.6	17752.8	14795	3829.19	3991.08	3013.22	16388.1	15870.5	13339.3	21192.4	18368.4	18164.1	3.09319e+07	2.86721e+07	3.72949e+07	7118.97	5645.56	10345.8	27164.9	30787.7	29771.9
Benzene, 1,2-diethyl-3,4-dimethyl-	C12H18	162.141	147	162	Hydrocarbons	54410-75-2	10508.9	11898.9	9546.8	13578.7	12482.9	10856.7	5792.39	5172.28	5606.42	97641.2	85321.9	132745	9	9	9	141912	115176	218040	927.838	1040.57	1292.88
Benzenemethanol, 4-methoxy-	C8H10O2	138.068	138	109	Phenol	105-13-5	123218	129582	111470	851.191	605.944	559.093	1979.16	1678.85	1814.99	56797.5	47561.6	58226.6	23656.4	24047.1	26669.1	1374.39	996.771	1549.41	40522.8	42738.4	41871.1
1H-Inden-5-ol, 2,3-dihydro-	C9H10O	134.073	133	134	Phenol	1470-94-6	3139.91	4304.5	3467.67	1930.03	1591.21	1617.28	995.97	518.044	517.207	14669.2	9368.16	21092.6	9	9	9	252327	188740	380267	525.405	264.087	500.56
Undecanol-5	C11H24O	172.183	69	55	Alcohol	37493-70-2	2.13553e+06	2.23294e+06	2.02852e+06	26427.9	21746.4	21776.3	42189.6	42260.7	41948.4	1.10747e+06	965028	1.12235e+06	447371	446420	513170	51998.2	47549	84893.7	860202	875689	904124
Hexanoic acid, 3-methyl-2-butenyl ester	C11H20O2	184.146	68	99	Ester	76649-22-4	654676	680952	622257	7252.31	5699.11	4924.63	18809	19669.8	18699.5	316739	267937	307666	147713	143235	171262	15576.9	14216.1	23037.1	239597	240371	245779
Pyridine, 2-hexyl-	C11H17N	163.136	93	106	Nitrogen compounds	1129-69-7	1.28766e+07	1.36309e+07	1.22541e+07	47080.9	27967.1	22480.1	51053.9	53233.5	47489.5	6.26253e+06	5.34822e+06	6.42446e+06	2.62874e+06	2.56853e+06	2.97718e+06	76875.2	63296.6	100878	3.52558e+06	3.57187e+06	3.653e+06
Dodecane, 4,6-dimethyl-	C14H30	198.235	57	71	Hydrocarbons	61141-72-8	29392.2	36057.1	32335.5	16749.7	22620.5	15976.4	19057.1	28583	21879.7	17554.7	26516.5	30348.3	14021	14486.6	17645.7	35685.8	23184.2	45516.5	20552.5	29546.4	31513.1
4,4'-Bitriazolyl	C4H4N6	136.05	136	54	Nitrogen compounds	16227-15-9	1.29092e+07	1.33813e+07	1.19736e+07	125102	109847	100185	551335	578191	548043	6.17856e+06	5.26939e+06	6.49018e+06	2.3941e+06	2.44919e+06	2.74119e+06	72240.9	57730.3	97129.9	3.49253e+06	3.59828e+06	3.49081e+06
Anethole	C10H12O	148.089	148	147	Hydrocarbons	104-46-1	1712.14	2851.81	2470.39	2166.51	2662.5	2152.16	14195.3	15436.3	14166.7	1636.54	2423.66	1641.54	9	9	9	9	9	9	199786	234896	246810
Hexanoic acid, pentyl ester	C11H22O2	186.162	70	99	Ester	540-07-8	451553	468032	421832	9	9	9	4011.52	6029.46	5335.02	268121	216898	267691	95380.3	97004.2	115595	9	9	9	144895	150044	151888
Quinoxaline, 2-methyl-	C9H8N2	144.069	144	117	Nitrogen compounds	7251-61-8	450.113	545.004	328.433	855.366	996.766	557.821	937.72	823.002	824.549	687.927	448.467	390.568	333116	315087	416210	372.559	651.074	683.715	635.957	708.643	536.372
Indole	C8H7N	117.058	117	90	Nitrogen compounds	120-72-9	60696.7	65241.6	59170.6	37480.2	34842.8	30138.4	125916	111412	97148.9	38823.7	29931.9	45582.1	6.08074e+07	5.64701e+07	7.34275e+07	5679.46	5320.98	8587.43	17392.1	18451	19025.9
Nonanoic acid, ethyl ester	C11H22O2	186.162	88	101	Ester	123-29-5	895.265	656.055	386.414	530.456	165.603	314.426	1293.85	1150.44	747.365	2043.22	1886.74	2219.97	1.31199e+06	1.18136e+06	1.56316e+06	688.932	864.791	1046.81	1724.65	2072.8	2078.45
Phenol, 2-methyl-5-(1-methylethyl)-	C10H14O	150.104	135	150	Phenol	499-75-2	1.01819e+06	1.14728e+06	1.028e+06	610411	676140	611886	1.74638e+06	1.44825e+06	1.40124e+06	99426.8	86640.4	212462	28233.2	27433.4	32013.1	43998.3	31214.3	59502.5	93193.1	92009.8	113095
cis-.beta.-Farnesene	C15H24	204.188	41	69	Hydrocarbons	28973-97-9	693031	848497	714566	114955	89698.7	82569.8	9202.57	9836.83	10624	1.14756e+06	863371	1.65755e+06	3.03542e+06	2.81183e+06	3.67202e+06	1.98679e+06	1.92961e+06	2.32928e+06	1.58586e+06	1.65009e+06	1.72302e+06
1,3-Cyclopentanedione, 2-acetyl-4-methyl-	C8H10O3	154.063	139	154	Ketone	4056-69-3	11502.7	14252	11983.3	3346.54	3371.66	2890.11	4863.46	4945.79	4132.64	34775.5	29429.2	46136.2	123053	116241	152555	9017.84	7578.25	14344.5	22969.3	24574.7	24447.9
Methyl 6,6-dimethylbicyclo[3.1.1]hept-2-ene-2-carboxylate	C11H16O2	180.115	105	77	Ester	30649-97-9	390458	417038	375106	38191.4	38210.4	32794.7	127114	116484	101834	705708	642838	574245	6.1151e+06	5.67228e+06	7.36061e+06	257890	220591	371052	688276	706782	746559
2-Propenal, 2-methyl-3-phenyl-	C10H10O	146.073	145	117	Aldehyde	101-39-3	7708.71	7989.43	7129.57	31232.4	26045.7	30170.2	28058.1	34684.3	32664.7	7057.14	4863.41	5631.67	1.55288e+06	1.4739e+06	1.93774e+06	7242.32	4265.64	8093.9	14739.9	14114.4	15279
Benzene, (1-nitropropyl)-	C9H11NO2	165.079	91	119	Hydrocarbons	5279-14-1	404556	451450	402677	97488.6	99765	85354.6	323836	299274	289557	438516	420132	346739	2.80663e+07	2.60834e+07	3.32801e+07	162225	141848	237200	496583	520318	533158
1H-Indene, 1-ethylidene-	C11H10	142.078	141	142	Hydrocarbons	2471-83-2	9	9	9	6993.97	5981.03	5153.39	9	9	9	9	9	9	391165	364822	471438	16806	13819.4	21303.1	14823.5	14910	17655.8
2'-Ethoxyacetophenone	C10H12O2	164.084	121	149	Ketone	2142-67-8	6439.27	6604.31	5069.93	3279.32	4004.23	2292.98	10081.1	9206.11	8260.34	9	9	9	13877.7	14653.1	18936.9	12243.4	8868.5	19045.5	6163.45	8120.49	10485.8
Hexanoic acid, cyclopentyl ester	C11H20O2	184.146	99	41	Ester	5413-59-2	10872.2	12263.2	8975.07	3254.55	4471.42	2943.17	3760.82	6074.6	4086.24	9851.2	10448	14254.6	10509.5	9875.95	11126.5	31380.2	25606.5	42212.2	5440.11	7017.75	7972.17
1,4-Cyclohexadiene-1-methanol, 4-(1-methylethyl)-	C10H16O	152.12	79	91	Alcohol	22539-72-6	135056	149081	132256	8924.98	8614.16	8007.06	9	9	9	78301.7	66330.6	102345	25717	22437.1	32743.8	126281	133313	180368	4811.14	5468.14	5260.28
Carbonic acid, phenyl propyl ester	C10H12O3	180.079	94	77	Ester	13183-16-9	24982	30369	25432	2034	1283	1272	9	9	9	24656	18079	28941	10876	9769	11602	41798	48748	61790	2665	3235	3396
Butanoic acid, phenylmethyl ester	C11H14O2	178.099	108	91	Ester	103-37-7	33225.7	38395.1	31295.5	5324.63	4620.48	4576.7	9	9	9	41006.2	32864.5	65314.6	8545.5	8096.64	10830.7	513239	440961	729185	9	9	9
Dihydrocarvyl acetate	C12H20O2	196.146	136	121	Ester	20777-49-5	265458	273802	257074	80488.5	73398.7	67433.4	177185	180365	164368	349453	314304	299520	19792.8	16492.2	20123.9	147276	124139	209086	341191	358523	348657
Cyclohexene, 6-(2-butenylidene)-1,5,5-trimethyl-, (E,Z)-	C13H20	176.157	105	161	Hydrocarbons	71186-24-8	28108.6	35184.8	29895.4	6308.76	6074	5731.3	4231	1257.51	2984	123304	83888	194955	11523	8126	10617	721563	586002	1017109	27704	28604	29557
2-Cyclopenten-1-one, 3-methyl-2-(2-pentenyl)-, (Z)-	C11H16O	164.12	164	79	Ketone	488-10-8	2593.83	2618.12	3040.71	3229.11	2824.36	2853.95	9	9	9	60601.8	53614.3	84203.9	2685.88	1812.58	2778.87	69990.9	63578.3	105429	2945.42	3972.89	3634.81
(1R,3aS,8aS)-1,4,4,6-Tetramethyl-1,2,3,3a,4,5,7,8-octahydrocyclopenta[c]pentalene	C15H24	204.188	189	133	Hydrocarbons	871660-96-7	4732.15	4572.21	3996.75	4166.58	3455.36	2490.56	9	9	9	55082.4	40644.7	94381.4	3685.63	3042.81	4373.38	380818	311632	577354	2419.98	3683.2	2801.79
1,4-Methano-1H-indene, octahydro-4-methyl-8-methylene-7-(1-methylethyl)-, [1S-(1.alpha.,3a.beta.,4.alpha.,7.alpha.,7a.beta.)]-	C15H24	204.188	108	41	Hydrocarbons	3650-28-0	43564.1	49940.4	40612.3	12566.9	10541.9	8239.6	6786.2	6971.76	5597.51	1.90913e+06	1.41681e+06	3.09886e+06	54439.7	48586.5	66452.4	2.3077e+06	2.0033e+06	3.0531e+06	78839.9	86097.1	93999
Naphthalene, 1,2,3,4-tetrahydro-2,6-dimethyl-	C12H16	160.125	118	160	Hydrocarbons	7524-63-2	11315.6	12259.2	11141.1	6673.96	5378.23	5270.34	15137.2	15424	14265.2	10568.3	8115.6	9324.49	1.28148e+07	1.18714e+07	1.55529e+07	3172.92	2564.46	4448.85	11184.4	11773.3	11837.1
Triacetin	C9H14O6	218.079	145	103	Ester	102-76-1	13182.1	15511.5	12100.5	2859.93	1892.57	1486.08	537.126	891.54	520.3	29596.7	26781.2	43668.8	25996.8	22032.2	30921.5	417782	369481	615764	1097.41	1138.85	785.578
Neric Acid	C10H16O2	168.115	69	41	Acid	4613-38-1	56025.3	66895	63567.9	9	9	9	26198	17719	16754	24386	15699	33963	9	9	9	128718	105284	177321	1764317	1791267	1796590
.alpha.-Cubebene	C15H24	204.188	161	105	Hydrocarbons	17699-14-8	491591	580023	468106	85261	66299.9	55297.1	27989	25006.2	28630.6	1.0013e+06	795522	1.67143e+06	262896	229799	334958	1.60195e+07	1.3407e+07	2.40781e+07	38011.3	41979.1	40331.5
Methyl p-tolyloxyacetate	C10H12O3	180.079	180	121	Ester	38768-63-7	10643.2	11230.6	11257.4	195368	211063	176738	98759.9	88472.8	103026	199907	162735	216893	4647.72	4255	3764.96	178241	148503	228757	1363.94	1058.6	1275.11
Ethyl geranate	C12H20O2	196.146	69	128	Ester	32659-21-5	381195	442230	370995	27483.9	26773	22772.1	2398.55	2851.92	2214.49	434275	345414	519822	25078.1	22353.9	28825.4	691194	592321	936095	45955	47934.4	47707.4
.alpha.-Terpinyl acetate	C12H20O2	196.146	136	121	Ester	80-26-2	87492.4	97398.3	84298.3	8777.57	9124.72	7944.92	506.644	462.516	543.848	36289	32023.5	47459.4	3579.74	3732.29	4908.74	151594	126128	227100	5657.04	6563.26	6062.79
Bicyclo[3.1.1]hept-2-ene-2-carboxylic acid, 6,6-dimethyl-	C10H14O2	166.099	79	123	Acid	19250-17-0	847422	1.00388e+06	853697	28935.6	21748.3	18690.8	5687.22	3928.4	4523.06	435944	370067	487264	11528.3	9527.01	13037.6	9	9	9	24875.9	16276.4	28496.1
2-Acetyl-1,3-cyclohexanedione	C8H10O3	154.063	154	98	Ketone	4056-73-9	164843	203730	171690	9	9	9	9	9	9	130032	112798	158696	2966.02	2075.01	3181.26	1797.75	1852.82	3097.57	6809.24	6578.74	8342.82
2,7-Octadiene-1,6-diol, 2,6-dimethyl-, (Z)-	C10H18O2	170.131	71	67	Alcohol	103619-06-3	86249.3	102771	88459.5	6608.87	7820.18	5708.62	5861.95	6673.11	6367.08	56447.8	49159.2	69418.6	5664.85	5078.75	5998.8	11719.1	6608.1	14152.1	9819.76	13977.1	12090
Phenol, 4-butyl-	C10H14O	150.104	107	150	Phenol	1638-22-8	645732	759335	650658	74181.6	51701.2	44511	9	9	9	377518	318813	439338	15900.9	14051.3	17946.2	9	9	9	15146	15618.4	16929.1
4-Hydroxy-2-methylacetophenone	C9H10O2	150.068	135	150	Ketone	875-59-2	194846	227276	199304	12271.3	7042.8	6601.38	9	9	9	67219.2	56293	75727.1	1591.15	2478.91	2543.54	9	9	9	3513.51	2595.47	3837.18
2-Undecenal, E-	C11H20O	168.151	41	70	Aldehyde	53448-07-0	409459	475512	409766	1009.83	2267.97	1322.16	2766.01	3804.22	3105.71	9	9	9	3076.36	2654.1	2655.77	9	9	9	2.01728e+06	1.89548e+06	1.91511e+06
Benzene, 1-methoxy-2-nitro-	C7H7NO3	153.043	77	106	Hydrocarbons	91-23-6	10146.4	9686.82	12912.1	3672.62	3753.05	2017.19	5846.3	5860.28	7378.42	9	9	9	9	9	9	9	9	9	1.85274e+06	1.74833e+06	1.74324e+06
Furfuryl hexanoate	C11H16O3	196.11	81	98	Ester	39252-02-3	82871.4	97589.9	82166.9	5569.66	4238.88	3540.12	4499.2	4005.76	6085.18	9	9	9	2885.19	2977.5	4242.17	9	9	9	3.10498e+06	2.95356e+06	2.90306e+06
4-Methoxyformanilide	C8H9NO2	151.063	151	108	Nitrogen compounds	5470-34-8	1751.89	2503.54	3113.82	795.679	653.025	488.265	9	9	9	3053.31	2718.4	5580.82	9	9	9	9	9	9	25866	22816	21328.7
1-Undecanol	C11H24O	172.183	55	69	Alcohol	112-42-5	1.07877e+06	1.26325e+06	1.0829e+06	862.534	1951.21	1522.42	62812.3	69445	55439.2	11937.1	13513.9	44954.8	9	9	9	9	9	9	1.49428e+06	1.40318e+06	1.40681e+06
Benzoic acid, 4-amino-, methyl ester	C8H9NO2	151.063	120	151	Ester	619-45-4	9	9	9	580.273	1019.45	920.422	2764.4	2169.65	1671.44	9	9	9	9	9	9	9	9	9	279403	256484	252986
2-Octenal, 2-butyl-	C12H22O	182.167	41	55	Alcohol	13019-16-4	9	9	9	1668.61	1649.07	1451.01	9267.97	7343.65	6675.94	44709.1	37671.8	48758.3	9	9	9	318371	240665	393628	7366.42	7612.14	9583.6
3,6-Dimethyl-4H-furo[3,2-c]pyran-4-one	C9H8O3	164.047	164	149	Ester	36745-38-7	53944.6	57872.8	54563.7	997685	1.06679e+06	898910	490276	441166	511323	934218	757981	1.00747e+06	32012.9	26629.4	34457.6	896621	748372	1.16759e+06	5956.72	4427.45	4133.24
2-Propenoic acid, 3-phenyl-, methyl ester	C10H10O2	162.068	131	103	Ester	103-26-4	2781	4648	2956	3192	3042	3069	2014	2821	2033	15160	10617	20658	6662.73	4465.94	7044.47	330978	249244	433012	19206	21189	24644
2,2'-Ethylidenebis(5-methylfuran)	C12H14O2	190.099	175	190	Ether	3209-79-8	3499.27	3716.5	4141.82	9	9	9	808.516	743.147	1130.52	3803.23	3743.93	4694.01	9	9	9	208760	179151	289207	1507.05	1365.36	1234.62
Benzene, 1,2-dimethoxy-4-(1-propenyl)-	C11H14O2	178.099	178	163	Hydrocarbons	93-16-3	1.5927e+06	1.73855e+06	1.99942e+06	2.16185e+06	2.38369e+06	2.03269e+06	3.1645e+06	2.85228e+06	2.98282e+06	1.09609e+06	863038	928858	1.64856e+06	1.61807e+06	2.18522e+06	2.35044e+06	1.90717e+06	3.41758e+06	1.62262e+06	2.26533e+06	2.34654e+06
Hexanoic acid, 3-hexenyl ester, (Z)-	C12H22O2	198.162	82	67	Ester	31501-11-8	14925.8	18724.5	18039.9	111664	120451	102054	2229.93	949.805	1675.26	24949.1	16820.7	46271.8	4457	3509.77	4670.44	237983	207011	306049	5577.33	5248.85	6637.19
Biphenyl	C12H10	154.078	154	153	Hydrocarbons	92-52-4	4820.75	6657.21	6032.94	9754.38	10289.5	7267.03	8845.68	7790.72	9073.75	8060.95	7611.22	13392.7	23402.4	22277.4	29484.6	15807.4	14511.8	21664.3	14461.3	12519.7	14394.1
4,7-Methanoazulene, 1,2,3,4,5,6,7,8-octahydro-1,4,9,9-tetramethyl-, [1S-(1.alpha.,4.alpha.,7.alpha.)]-	C15H24	204.188	161	189	Hydrocarbons	514-51-2	270634	303741	254473	182184	132564	105073	51652.2	44865.4	70168.2	697179	569366	1.41553e+06	614029	551028	897251	2.09939e+07	1.78811e+07	2.86407e+07	76042.7	73304.8	73200.8
Geranyl acetate	C12H20O2	196.146	69	41	Ester	105-87-3	100645	124446	109259	9	9	9	6263.93	5833.07	5543.56	108017	72873.7	162766	9	9	9	835265	737094	1.07311e+06	62279.1	59381.5	65587.5
1,1,7,7a-Tetramethyl-1a,2,6,7,7a,7b-hexahydro-1H-cyclopropa[a]naphthalene	C15H22	202.172	159	117	Hydrocarbons	154098-14-3	131087	161723	139997	18032.3	15200.8	13774.1	1972.91	2182.65	1816.06	310932	213539	341460	870734	809335	1.22546e+06	655745	638625	828544	372394	372397	407910
1H-3a,7-Methanoazulene, 2,3,4,7,8,8a-hexahydro-3,6,8,8-tetramethyl-, (3R,3aS,7S,8aR)-	C15H24	204.188	119	93	Hydrocarbons	65354-33-8	706606	820600	690320	232291	160333	130594	110813	109290	125830	881862	704227	1.34589e+06	1.07263e+07	9.38572e+06	1.28122e+07	9	9	9	1.36033e+06	1.55046e+06	1.84511e+06
1-Butanone, 2-hydroxy-1-phenyl-	C10H12O2	164.084	105	77	Ketone	16183-46-3	176170	209336	175864	203434	144128	122110	30068.5	30859.6	32558.8	252237	156646	415223	3.05781e+06	2.61888e+06	3.59792e+06	9	9	9	354873	425547	502316
Butanoic acid, 2-methyl-, phenylmethyl ester	C12H16O2	192.115	91	192	Ester	56423-40-6	111570	101809	93525.4	78087.2	69215.6	56825.7	9	9	9	9	9	9	724377	596916	927805	710047	624636	829191	35698.2	46723.6	53371.7
Benzenemethanol, 4-methyl-.alpha.-(1-methyl-2-propenyl)-, (R*,R*)-	C12H16O	176.12	121	93	Alcohol	83173-76-6	9	9	9	21530.7	20743.2	18543.1	9	9	9	9	9	9	380238	344864	503442	498838	402780	639689	9	9	9
2,6-dihydroxy-Benzoic Acid	C7H6O4	154.027	136	108	Acid	303-07-1	7304.86	6598.81	6574.14	2809.03	2380.85	2575	1588.68	1475.06	1749.79	309351	228879	514838	14066.1	12708.2	17372.8	375260	336538	548724	12884.7	12840.1	14462.4
beta-Elemen	C15H24	204.188	81	93	Hydrocarbons	515-13-9	53648.9	61695.1	54893.9	179734	126508	106234	14884.5	13376.8	13671.5	323408	230210	559022	524618	456161	609633	307028	308664	425275	75504.7	84431.6	99567.4
1H-Cyclopropa[a]naphthalene, 1a,2,3,3a,4,5,6,7b-octahydro-1,1,3a,7-tetramethyl-, [1aR-(1a.alpha.,3a.alpha.,7b.alpha.)]-	C15H24	204.188	189	161	Hydrocarbons	489-29-2	52248.6	60999.1	49353.7	9	9	9	4852.86	4904.25	5560.65	2.7953e+06	2.06058e+06	4.63133e+06	258898	228336	319006	3.17893e+06	2.88132e+06	4.69246e+06	126951	137684	147318
Phenol, 4-(1,1-dimethylpropyl)-	C11H16O	164.12	135	107	Phenol	80-46-6	162549	176734	151893	128637	100988	102893	76595.9	63249.2	71126.9	118470	102643	142339	1.31726e+06	1.16722e+06	1.5632e+06	332970	288349	423556	276568	272931	282099
1-ButanAmine, N-(2-pyridinylmethylene)-	C10H14N2	162.116	119	92	Nitrogen compounds	7032-24-8	1.9084e+06	2.29434e+06	1.90255e+06	635047	470548	418910	1.18454e+06	1.08105e+06	1.24008e+06	2.39214e+06	1.83365e+06	4.29006e+06	2.80226e+07	2.49613e+07	3.3016e+07	9	9	9	6.97476e+06	7.0258e+06	7.5477e+06
1H-3a,7-Methanoazulene, 2,3,4,7,8,8a-hexahydro-3,6,8,8-tetramethyl-, [3R-(3.alpha.,3a.beta.,7.beta.,8a.alpha.)]-	C15H24	204.188	119	93	Hydrocarbons	469-61-4	593106	614584	575036	160934	141604	113344	69834.5	74450.6	79007.4	578044	436903	1.0154e+06	5.19872e+06	4.32859e+06	6.33699e+06	3.17702e+07	3.09837e+07	4.00886e+07	614895	640950	718852
Benzene, 1,4-dimethyl-2,5-bis(1-methylethyl)-	C14H22	190.172	175	133	Hydrocarbons	10375-96-9	44895.7	52229	43962.5	19404.9	15295.3	12992.2	27388.7	25130.5	30790.1	68804.1	60199.7	83960.1	680889	620350	819657	9	9	9	160571	155805	173546
Bicyclo[5.2.0]nonane, 2-methylene-4,8,8-trimethyl-4-vinyl-	C15H24	204.188	93	133	Hydrocarbons	242794-76-9	1.26691e+06	1.41426e+06	1.34376e+06	862009	571350	572874	873698	872162	898850	813214	855323	1.00736e+06	9.61614e+06	8.4854e+06	1.12939e+07	9	9	9	2.17441e+06	2.25442e+06	2.40307e+06
Methyleugenol	C11H14O2	178.099	178	163	Phenol	93-15-2	407188	436939	332852	532404	480717	401629	139585	99265.9	84421.9	9	9	9	6271.19	4506.04	6349.14	2.47189e+06	2.14403e+06	2.90504e+06	4.03805e+07	3.74658e+07	4.51784e+07
Benzene, 1,2,3-trimethoxy-5-methyl-	C10H14O3	182.094	182	167	Hydrocarbons	6443-69-2	29364.6	32995	28273.5	4894.24	3898.82	2976.33	1868.45	2301.09	1639.91	71865	55566	86727	9	9	9	9	9	9	2959.93	2930.31	3701
Acetic acid, decyl ester	C12H24O2	200.178	83	97	Ester	112-17-4	45870035	51425605	45759676	13049872	11580457	9597057	8985804	9041340	8230827	128006996	105136361	144563759	450642	369489	486198	74849.4	65143.4	72841	123656	127537	134759
2-Cyclohexen-1-ol, 2-methyl-5-(1-methylethenyl)-, acetate	C12H18O2	194.131	119	152	Ester	97-42-7	330054	358076	325662	9	9	9	9	9	9	103549	87666.6	111899	10754.7	8050.12	14282.3	9	9	9	1565.96	1727.16	2163.39
4a(2H)-Naphthalenol, octahydro-4,8a-dimethyl-,(4.alpha.,4a.alpha.,8a.beta.)-	C12H22O	182.167	112	41	Hydrocarbons	19700-21-1	560187	679878	552393	77901.7	61567.4	54100	81990	79852.9	99185.2	473568	538989	593430	1.04661e+07	9.69229e+06	1.23768e+07	29654.4	27821.6	34613.8	1.78248e+06	1.76575e+06	1.88643e+06
Benzo[b]thiophene, 2-ethyl-	C10H10S	162.05	162	147	Sulfur compounds	1196-81-2	5164.22	5172.52	5156.92	9	9	9	9	9	9	18071.4	19761.1	20386.9	9	9	9	188925	200757	253341	9	9	9
[1aR-(1a.alpha.,4.alpha.,4a.beta.,7b.alpha.)]-1a,2,3,4,4a,5,6,7b-octahydro-1,1,4,7-tetramethyl-1H-Cycloprop[e]azulene	C15H24	204.188	204	161	Hydrocarbons	489-40-7	723928	894242	732682	381889	282198	246310	428777	398144	455255	819778	625809	1.34373e+06	1.10437e+07	9.54918e+06	1.33841e+07	9	9	9	2.23949e+06	2.32492e+06	2.49719e+06
2-Buten-1-one, 1-(2,6,6-trimethyl-1-cyclohexen-1-yl)-	C13H20O	192.151	177	69	Ketone	35044-68-9	256964	332721	250743	221356	149903	130368	11921.8	11022.6	15343.3	9	9	9	6107.55	6312.54	6453.04	625297	627366	949161	61869.3	61358.2	70709.9
2-Tetradecene, (E)-	C14H28	196.219	55	41	Hydrocarbons	35953-54-9	3.71808e+07	4.12108e+07	3.73105e+07	1.34401e+07	1.22883e+07	1.04202e+07	1.15784e+07	1.17635e+07	1.09537e+07	1.2685e+08	1.02378e+08	1.41877e+08	2.86455e+06	2.4773e+06	3.28461e+06	249824	203198	238239	319852	353829	394398
Benzenemethanol, 4-hydroxy-	C7H8O2	124.052	95	77	Alcohol	623-05-2	1.20345e+06	1.42057e+06	1.15438e+06	466329	394023	365632	180198	185213	218862	6.37635e+06	4.98631e+06	8.96615e+06	1.60722e+07	1.46893e+07	1.86882e+07	201272	154127	226648	3.16929e+06	3.2481e+06	3.43567e+06
Bicyclo[3.1.1]hept-2-ene, 2,6-dimethyl-6-(4-methyl-3-pentenyl)-	C15H24	204.188	93	41	Hydrocarbons	17699-05-7	3.47801e+06	4.32049e+06	3.61053e+06	589987	476719	431968	54391.9	51558.1	56789.9	6.01853e+06	4.37252e+06	9.11133e+06	1.86827e+07	1.67423e+07	2.37558e+07	7.11717e+06	6.75479e+06	8.73657e+06	8.91358e+06	9.30543e+06	9.73659e+06
Tricyclo[4.4.0.02,7]decane, 1-methyl-3-methylene-8-(1-methylethyl)-, stereoisomer	C15H24	204.188	161	105	Hydrocarbons	18252-44-3	439888	585682	470152	2.3579e+06	1.83505e+06	1.65105e+06	198534	174573	228757	9	9	9	1.04203e+07	1.0187e+07	1.46771e+07	9	9	9	713304	877341	813740
Ethanol, 2-phenoxy-, propanoate	C11H14O3	194.094	101	57	Ester	23495-12-7	10051.9	12789.5	10035.2	961.039	772.392	888.582	9	9	9	18114.5	13291.7	27917.4	71003.6	60969.3	93227.8	32390	30713.3	40985.5	28089.4	29468.5	30751.5
Coumarin	C9H6O2	146.037	146	118	Ester	91-64-5	111626	138958	117571	16390.2	11970	11183	1674	1857	1520	211194	152400	301593	714220	639409	1006948	660869	612074	813395	296859	302261	325561
[1α,4aα,8aα]-1,2,4a,5,6,8a-hexahydro-4-7-dimethyl-1-[1-methylethyl]naphthalene	C15H24	204.188	105	161	Hydrocarbons	31983-22-9	3.02411e+06	3.56758e+06	3.23811e+06	9	9	9	9	9	9	1.56341e+07	11404207	2.15746e+07	9	9	9	58943486	66579316	74745792	2611610	2880717	2828562
1H-Pyrrolizine-1-methanol, hexahydro-7-hydroxy-, [1S-(1.alpha.,7.alpha.,7a.beta.)]-	C8H15NO2	157.11	82	113	Nitrogen compounds	520-62-7	50550030	56142862	50523928	18178673	16257988	13433057	19408220	19468452	17787609	230594288	194021959	2.52106e+08	602594	556617	658682	165581	95282.6	135106	219296	223404	248473
2(3H)-Furanone, 5-hexyldihydro-4-methyl-, trans-	C11H20O2	184.146	99	41	Ester	147254-33-9	1264	1716	1003	9	9	9	9	9	9	1178	1422	2181.24	11008	9306.92	13889.6	2138	2228	2856	3775	3414	3964
Acetic Acid, cinnamyl ester	C11H12O2	176.084	115	134	Acid	103-54-8	593051	742599	610187	55882.6	41675.5	39757.2	7832.99	7435.7	7844.37	1.11046e+06	811171	1.63522e+06	3.53237e+06	3.14799e+06	4.54121e+06	1.8687e+06	1.75787e+06	2.28878e+06	1.5019e+06	1.55379e+06	1.64243e+06
Octanoic acid, 3-methylbutyl ester	C13H26O2	214.193	70	127	Ester	2035-99-6	160023	197963	164066	24034.9	19253.9	17095.4	2632.42	2354.37	3020.92	272564	197509	402117	880396	787454	1.07195e+06	202195	192189	240878	431537	449372	469053
Benzyl angelate	C12H14O2	190.099	91	83	Ester	37526-87-7	2.95442e+06	3.66348e+06	3.05218e+06	455910	353682	318951	39084.5	34783.7	38546.8	5.30562e+06	3.84114e+06	7.81181e+06	1.6133e+07	1.36558e+07	1.90095e+07	1.03522e+07	9.92224e+06	1.25993e+07	7.09392e+06	7.40902e+06	7.73517e+06
.beta.-Phenylethyl butyrate	C12H16O2	192.115	104	105	Ester	103-52-6	224860	289188	241557	19255.6	14186.8	12983.8	2561.77	2968.58	3028.25	420158	302467	626631	1.53191e+06	1.29785e+06	2.10625e+06	758285	710743	957679	576074	605890	630905
Octanedioic acid, dimethyl ester	C10H18O4	202.121	129	138	Ester	1732-09-8	90388	104778	91529.7	8109.87	5819.97	6151.72	8817.77	9217.87	7726.5	146712	103274	201929	220150	200697	315914	479200	357581	579294	123141	130029	133618
5-Pyrimidinamine, 2-chloro-4-ethoxy-	C6H8ClN3O	173.036	145	173	Nitrogen compounds	54484-70-7	63278.2	76287.7	61652.1	10180.7	9227.81	8294.21	3261.36	2400.48	1941.45	9	9	9	177249	164281	273228	481012	344412	567842	96944.9	100799	106540
(S,1Z,6Z)-8-Isopropyl-1-methyl-5-methylenecyclodeca-1,6-diene	C15H24	204.188	161	91	Hydrocarbons	317819-80-0	1.06735e+06	1.25229e+06	1.13467e+06	133064	109342	97438	26657.7	25828.1	25150.7	9	9	9	4.03989e+06	3.71789e+06	6.15661e+06	2.65558e+07	1.93488e+07	3.13854e+07	1.51852e+06	1.52018e+06	1.72012e+06
3-MethoxycinnamAldehyde	C10H10O2	162.068	162	161	Aldehyde	56578-36-0	192990	226396	206258	19893.6	14141.1	12232	4705.96	4201.14	3895.06	9	9	9	651871	600228	980211	3.68526e+06	2.66924e+06	4.45099e+06	269081	274303	304566
L-Aspartic acid, N-acetyl-, dimethyl ester	C8H13NO5	203.079	102	144	Ester	57289-64-2	16674.2	20124.4	17530.6	1250.64	1105.37	871.755	990.517	1238.19	1151.28	9	9	9	41448.6	37125.8	55744.8	78316.9	58728.8	90418.4	20743.7	24274.5	23102.6
Benzoic Acid, 4-methoxy-	C8H8O3	152.047	135	152	Acid	100-09-4	96588.9	117875	105644	37044.1	25546.3	22005.3	46897.1	43117.7	49613.3	413801	374177	572213	985913	942961	1.41391e+06	166315	127877	195991	488965	491960	520090
Megastigmatrienone	C13H18O	190.136	190	148	Ketone	38818-55-2	70053.9	87131.7	75336.1	344080	277153	246309	10898.9	10171.1	9966.84	153947	107612	223201	1.51754e+06	1.33943e+06	2.09109e+06	347253	261083	455133	267919	257239	300444
Dimethyl phthalate	C10H10O4	194.058	163	77	Ester	131-11-3	17452.4	19612.6	19400.2	1129.99	1039.45	1196.17	653.924	516.125	589.64	9	9	9	53508.4	52271.1	78125.7	249846	173613	303227	21644.3	25212.5	21262.2
(4aR-trans)-decahydro-4a-methyl-1-methylene-7-(1-methylethylidene)-Naphthalene	C15H24	204.188	189	133	Hydrocarbons	515-17-3	531585	637510	564108	72229.3	47880.8	42240.8	42658.2	41112.2	44179.4	1.88533e+06	1.35486e+06	2.6532e+06	3.99258e+06	3.53842e+06	5.67461e+06	6.9422e+06	6.17211e+06	9.30781e+06	1.10632e+06	1.1419e+06	1.21623e+06
5,9-Undecadien-2-ol, 6,10-dimethyl-	C13H24O	196.183	109	69	Alcohol	53837-34-6	50666.2	57362.6	53007.3	9551.93	9848.07	8360.63	15224.3	15488.6	15543.1	133119	84654	140205	748329	656194	1.02669e+06	398646	368863	522913	2.64973e+06	2.69222e+06	2.83601e+06
Valerena-4,7(11)-diene	C15H24	204.188	105	204	Hydrocarbons	351222-66-7	441035	445986	450753	155406	112562	98286.7	149648	154940	165112	2.54335e+06	1.91399e+06	3.24369e+06	3.20911e+06	2.84062e+06	4.00496e+06	6.81281e+06	5.42824e+06	8.32455e+06	1.36212e+06	1.3065e+06	1.39385e+06
(1R,4R,4aS,8aR)-4,7-Dimethyl-1-(prop-1-en-2-yl)-1,2,3,4,4a,5,6,8a-octahydronaphthalene	C15H24	204.188	119	121	Hydrocarbons	92692-39-2	438090	531567	462506	166010	122551	103983	168269	162040	182817	2.01085e+06	1.5349e+06	2.73508e+06	3.60445e+06	3.25974e+06	5.06202e+06	5.20489e+06	4.10505e+06	6.46705e+06	1.45432e+06	1.50669e+06	1.59351e+06
Tetradecane, 2-methyl-	C15H32	212.25	57	71	Hydrocarbons	1560-95-8	7373.75	8027.13	8219.84	9	9	9	4398.63	4873.81	3987.43	9	9	9	210554	174142	267655	9	9	9	125758	133243	152755
Iridomyrmecin	C10H16O2	168.115	95	109	Ketone	485-43-8	90526.9	106765	86162.6	9	9	9	16064.6	15600.2	16467	9	9	9	2.05319e+06	1.79951e+06	2.83001e+06	388941	342329	548489	1.87044e+06	1.92667e+06	2.03492e+06
Methylparaben	C8H8O3	152.047	121	152	Ester	99-76-3	216759	251893	231669	9	9	9	36619	34078.3	43891.5	595733	381519	844907	2.17879e+06	1.9977e+06	3.5494e+06	1.22821e+06	1.12234e+06	1.61786e+06	8.30992e+06	8.3032e+06	8.73086e+06
2H-1-Benzopyran-2-one, 3-methyl-	C10H8O2	160.052	131	160	Ester	2445-82-1	226073	268461	202110	9	9	9	9	9	9	1.30944e+06	918515	1.67731e+06	9	9	9	5.5779e+06	6.20783e+06	7.03912e+06	171203	188127	188587
Precocene I	C12H14O2	190.099	175	190	Ether	17598-02-6	59538.2	69715.3	75351.4	304712	245669	214170	6930.61	6494.75	8421.04	102560	58611.2	145250	1.24192e+06	1.14769e+06	1.68686e+06	79269.5	65342.8	96101.1	201153	203327	223746
2,5-di-tert-Butyl-1,4-benzoquinone	C14H20O2	220.146	220	205	Hydrocarbons	2460-77-7	17964.3	20967.6	17762.5	1122.32	1097.17	1015.7	134084	131425	130418	30111.9	23524.7	38723.2	1816.25	1398.6	2810.74	75043.6	67339.6	100835	975.942	877.698	723.772
2-Propenoic acid, 3-phenyl-, ethyl ester	C11H12O2	176.084	131	103	Ester	103-36-6	39769	45810	41618	9	9	9	11427	12135	12542	35518	21746	46133	385324	326889	513743	127373	97971.3	170452	239817	250545	256458
1,1'-Biphenyl, 3-methyl-	C13H12	168.094	168	167	Hydrocarbons	643-93-6	3985.57	3173.3	4246.35	3342.56	3635.15	2708.12	4886.75	4765.01	4710.64	6728.35	5939.68	7734.99	5785.91	5267.42	6718.52	15016.1	17147.4	20647.2	7324.64	8658.72	9217.62
Furo[3,4-c]pyridin-1(3H)-one, 7-hydroxy-6-methyl-	C8H7NO3	165.043	165	136	Nitrogen compounds	4753-19-9	797376	836301	1.01903e+06	764708	780797	665909	1.4032e+06	1.15865e+06	1.22972e+06	918690	693681	970515	728749	685954	980816	1.13847e+06	1.07347e+06	1.76194e+06	1.01292e+06	1.30118e+06	1.33257e+06
3,5,11-Eudesmatriene	C15H22	202.172	202	187	Hydrocarbons	193615-07-5	17559.4	20304.9	20558.6	14345.1	11881.1	10112	5249.62	5414.84	5736.91	42567.7	26746.5	41396.3	108622	97787.6	148998	101912	92095.8	132990	41954.1	49639.5	49104.5
1-Pentanol, 5-[(tetrahydro-2H-pyran-2-yl)oxy]-	C10H20O3	188.141	85	69	Alcohol	76102-74-4	5.14263e+06	6.22775e+06	6.3793e+06	273295	206873	157468	268811	257064	303443	1.19293e+07	8.39698e+06	1.67525e+07	589417	535451	772020	2.4724e+06	2.51234e+06	3.48717e+06	1.3627e+06	1.5334e+06	1.43839e+06
2-Phenoxyethyl isobutyrate	C12H16O3	208.11	115	71	Ester	103-60-6	397938	459814	400108	169728	125675	104020	9	9	9	1.41717e+06	1.02292e+06	1.89398e+06	54127.6	45504.5	64729.1	4.25311e+06	4.8137e+06	5.52268e+06	199823	175573	142971
Nicotyrine	C10H10N2	158.084	158	157	Nitrogen compounds	487-19-4	13847.2	14716.3	17718.1	19596.2	18992.6	18738.9	28349.3	24965.2	25333.2	24912.2	18341.7	27371	40080.6	39580.7	54583.2	114286	124569	143176	18505.3	24907.8	24941.1
Bicyclo[7.2.0]undecane, 10,10-dimethyl-2,6-bis(methylene)-, [1S-(1R*,9S*)]-	C15H24	204.188	120	41	Hydrocarbons	136296-38-3	1.26968e+06	1.48013e+06	1.40903e+06	1.24408e+06	1.04882e+06	928756	606100	537145	553668	4.80168e+06	3.28872e+06	6.05676e+06	3.65168e+06	3.17943e+06	5.09281e+06	3.35398e+07	3.73128e+07	4.36828e+07	1.22922e+06	1.3813e+06	1.39104e+06
10,10-Dimethyl-2,6-dimethylenebicyclo[7.2.0]undecane	C15H24	204.188	120	69	Hydrocarbons	357414-37-0	1.83549e+06	2.28774e+06	1.89474e+06	172000	134490	122474	25382	23105.6	24969.9	3.30252e+06	2.34393e+06	4.90068e+06	1.13923e+07	1.01731e+07	1.52943e+07	2.79888e+06	2.6059e+06	3.49044e+06	4.94305e+06	5.15703e+06	5.45041e+06
[1S-(1.alpha.,7.alpha.,8a.beta.)]-1,2,3,5,6,7,8,8a-octahydro-1,4-dimethyl-7-(1-methylethenyl)-Azulene	C15H24	204.188	107	93	Hydrocarbons	3691-11-0	353900	401738	337532	144630	110225	98810.8	9	9	9	5.58048e+06	3.76309e+06	8.14484e+06	1.94273e+06	1.55665e+06	2.39426e+06	1.08638e+07	1.10487e+07	1.44518e+07	9	9	9
3-(4-Hydroxyphenyl)propanal	C9H10O2	150.068	107	150	Aldehyde	20238-83-9	1.5023e+06	1.68282e+06	1.77999e+06	1.43654e+06	1.37688e+06	1.22275e+06	1.8486e+06	1.62423e+06	1.63585e+06	3.02147e+06	2.25124e+06	4.08664e+06	6.22762e+06	5.59515e+06	8.22709e+06	1.28088e+07	1.42857e+07	1.6581e+07	1.57318e+06	1.99019e+06	2.00516e+06
(1S,5S,6R)-6-Methyl-2-methylene-6-(4-methylpent-3-en-1-yl)bicyclo[3.1.1]heptane	C15H24	204.188	69	93	Hydrocarbons	15438-94-5	9	9	9	1.46211e+06	1.22109e+06	1.04067e+06	9	9	9	1.09323e+06	883362	1.38412e+06	9	9	9	5.83247e+06	6.53462e+06	6.98505e+06	9	9	9
BenzAldehyde, 3,4-dimethoxy-	C9H10O3	166.063	166	165	Aldehyde	120-14-9	198722	212599	256443	195640	197551	167418	360423	294044	310635	237623	179769	253204	187792	178619	253132	296373	283933	461439	285190	371058	392244
Pentadecane	C15H32	212.25	57	71	Hydrocarbons	629-62-9	1.02981e+07	1.24293e+07	1.26593e+07	561694	418895	328588	555438	521958	624877	2.29089e+07	1.65767e+07	3.06165e+07	1.36337e+06	1.22564e+06	1.72717e+06	5.22993e+06	5.217e+06	7.07512e+06	3.11772e+06	3.44101e+06	3.2591e+06
Hexa-2,4-diyn-1-ylbenzene	C12H10	154.078	153	152	Hydrocarbons	520-74-1	1773.99	1656.43	1399.74	1535.59	1347.37	857.252	9	9	9	15732.3	8560.57	21001.5	14483.2	11768.9	19281.6	85370.6	73883.7	109876	14404.8	14779.1	16873.6
cis-.alpha.-Bisabolene	C15H24	204.188	93	41	Hydrocarbons	29837-07-8	532118	652167	554920	176832	130765	110912	9	9	9	6.97014e+06	4.74723e+06	1.01613e+07	3.08763e+06	2.55558e+06	4.04984e+06	1.73633e+07	1.7045e+07	2.2623e+07	854050	868645	961873
1-methyl-4-(1,2,2-trimethylcyclopentyl)cyclohexa-1,3-diene	C15H24	204.188	119	204	Hydrocarbons	29621-78-1	4.69991e+06	5.6882e+06	4.89025e+06	245502	184321	142753	282141	286441	287582	1.14201e+07	7.41184e+06	1.69901e+07	4.5738e+07	3.91351e+07	5.72642e+07	2.16136e+06	2.12284e+06	3.20414e+06	1.01893e+07	1.03207e+07	1.07843e+07
2-Benzofurancarboxylic acid, 2,4,5,6,7,7a-hexahydro-4,4,7a-trimethyl-, methyl ester, cis-	C13H20O3	224.141	165	95	Ester	77383-92-7	1411.35	1367.84	2018.27	1851.66	1715.36	1839.82	1590.67	1813.89	1786.01	2475.88	1771.98	2172.64	5816.26	4721.23	7350.22	24088.3	21777.6	33442.8	5690.01	4022.11	5154.85
4-(1,5-dimethyl-1,4-hexadienyl)-1-methyl-Cyclohexene	C15H24	204.188	93	119	Hydrocarbons	17627-44-0	520223	628453	540944	97663	71590	61496	33539	37725	35730	1495287	1018419	2361849	3499861	2853622	4398817	8326344	7737597	11054463	1291217	1331761	1383634
2,4,4-Trimethyl-3-(3-methylbutyl)cyclohex-2-enone	C14H24O	208.183	137	109	Ketone	88725-82-0	7813.67	9242.55	7779.19	4993.64	4385.15	3433.71	2699.58	2916.81	3399.9	15381.6	10385.2	22597.3	169642	130631	214757	164567	155525	237878	16233.2	15667.1	15158.7
2-Naphthalenol	C10H8O	144.058	144	115	Phenol	135-19-3	3355.09	4336.51	3537.58	1496.02	1661.66	1388.32	9	9	9	15127.2	8293.45	22425.9	23702.5	19298.9	29381.6	161589	153610	225696	7267.84	6166.72	7228.91
7-Octylidenebicyclo[4.1.0]heptane	C15H26	206.203	135	93	Hydrocarbons	82253-11-0	141168	174502	155379	28710.4	21752.6	17845.2	10900	11979.3	11344.7	458804	298258	701308	1.07552e+06	844512	1.38866e+06	3.78738e+06	3.53998e+06	5.38247e+06	329113	322555	335111
5,6-Dihydro-5-methyluracil	C5H8N2O2	128.059	42	128	Nitrogen compounds	696-04-8	6267	6488	6343	1205.21	1457	1023.97	888.829	982	764.649	15516	11155	21929	33596	27682	41932	116857	109059	146216	12417	13392	14315
Anabasine	C10H14N2	162.116	84	105	Nitrogen compounds	494-52-0	79557.2	99489.4	89693.8	27722.6	22319.6	16731.6	6047.07	8682.49	7350.82	202174	154532	252105	229732	190354	275788	4468.71	4304.6	4972.17	51722.4	54810.7	57220.2
Citronellyl butyrate	C14H26O2	226.193	81	95	Ester	141-16-2	223927	260421	235878	72139.1	56175.5	48365.6	24948.1	26159.2	23285.4	752395	536717	1.12333e+06	384696	289393	436132	8.92374e+06	8.05346e+06	1.14889e+07	159014	160492	176950
(E)-1-Methyl-4-(6-methylhept-5-en-2-ylidene)cyclohex-1-ene	C15H24	204.188	93	107	Hydrocarbons	53585-13-0	134188	170428	138718	110266	80776.8	67330.2	87463.3	91210.3	93182.6	378561	255319	646914	4.82806e+06	4.05879e+06	6.3478e+06	564246	410136	717655	391171	394335	426095
1-Iodoundecane	C11H23I	282.084	57	41	Others	4282-44-4	9	9	9	9	9	9	9	9	9	9	9	9	46637.1	39846.9	57381.5	9	9	9	3784.85	4376.81	3573.67
(2S,3S,6S)-6-Isopropyl-3-methyl-2-(prop-1-en-2-yl)-3-vinylcyclohexanone	C15H24O	220.183	150	69	Ketone	21698-44-2	12212.1	14589.2	12023.2	1121.79	1738.31	1254.58	9	9	9	92218.4	59576.8	135702	88969.8	75617.2	117198	449943	442180	641044	23645.8	23087.7	24562.4
(2R,3R,6S)-6-Isopropyl-3-methyl-2-(prop-1-en-2-yl)-3-vinylcyclohexanone	C15H24O	220.183	150	151	Ketone	39020-72-9	9	9	9	9	9	9	9	9	9	65426	46729	87096	4128.94	3612.36	5176.01	107144	102997	150980	97198	103736	109414
(1S,4R,7S,8R,11R,13R)-4,7,11-Trimethyl-5-oxatetracyclo[5.4.2.01,8.04,13]tridecane	C15H24O	220.183	41	82	Ester	18319-31-8	10764	13398.1	12020.9	61938	49395.2	41304.6	45594.2	48223.6	49715.9	36637.5	26227.3	63821.7	33475.6	31817.4	40027.5	723861	659699	926477	7682.3	7547.34	7462.58
Patulin	C7H6O4	154.027	55	110	Ester	149-29-1	13454.6	15205.9	12513	59772.4	48252.2	39261.4	45619.4	48476.8	52050.4	41589	29357.5	63139.3	38346.9	33256.1	51618	682317	620242	878316	5242.29	5275.55	4077.36
n-Capric acid isobutyl ester	C14H28O2	228.209	56	57	Ester	30673-38-2	2454.03	1936.14	2170.3	12729.7	10041.3	8130.2	9252.19	9354.58	10717.3	4787.54	4879.3	6412.72	9612.99	8028.65	8369.95	60604.6	55518.4	78018	568.411	739.043	732.852
4-Aminobenzoic acid	C7H7NO2	137.048	120	137	Acid	150-13-0	64627.4	77352.6	67549.9	2460.82	2292.95	2114.27	1646.84	1233.85	1268.02	122314	83584.6	185303	1.11393e+06	928335	1.48103e+06	12468.7	10191.2	16998.8	192579	208600	225129
1-NaphthalenecarboxAldehyde	C11H8O	156.058	156	127	Aldehyde	66-77-3	100070	117539	98715.1	39424.7	37311.1	30660.2	10320	12440.4	10550.7	251171	179432	282748	40588.2	35782.1	48792.1	3.2119e+06	2.8233e+06	4.70552e+06	32854.4	25164.7	23871.3
Pentadecane, 4-methyl-	C16H34	226.266	71	43	Hydrocarbons	2801-87-8	2512.6	3132.1	2388.04	9	9	9	9	9	9	6001.68	4880.65	7390.37	85195.6	68479	102038	9	9	9	7381.63	8223.71	9071.52
1-Pentanone, 1-(p-anisyl)-3-methyl-	C13H18O2	206.131	135	150	Ketone	66333-82-2	15426.3	15729.1	12626.2	63668	51463.5	43265.5	53806.2	55469.3	57845.9	33113.3	26427.4	52960.3	65377.8	51252.6	64747.4	528636	501942	770744	7590.68	7361.36	8149.25
1,2,3,3a,8,9,9a,9b-Octahydrocyclopenta[def]phenanthrene	C15H18	198.141	169	170	Hydrocarbons	148145-44-2	6095.63	6441.95	6381.85	2378.29	2898.36	2699.76	1428.14	2437.33	1303.89	10783.5	8339.69	12004.4	1794.89	1887.19	1991.11	112148	96924.8	161539	1909.01	2940.28	2561.7
Benzene, 1-methyl-4-(1,2,2-trimethylcyclopentyl)-, (R)-	C15H22	202.172	132	131	Hydrocarbons	16982-00-6	1.4358e+07	1.74136e+07	1.74051e+07	980303	892997	689373	2.30457e+06	2.40995e+06	2.35411e+06	5.87431e+06	3.88265e+06	7.80738e+06	4.28202e+07	3.43035e+07	4.67683e+07	1.06337e+06	725957	1.02887e+06	1.05681e+07	1.07921e+07	1.15294e+07
Pentylenetetrazol	C6H10N4	138.091	55	82	Nitrogen compounds	54-95-5	91538	112265	93092.7	5458.26	4492.31	4528.89	3925.53	3678.96	4240.92	173050	110155	263838	2.8569e+06	2.36621e+06	3.54966e+06	8529.23	8883.72	11851.9	238684	281417	302743
Cyclohexene, 3-(1,5-dimethyl-4-hexenyl)-6-methylene-, [S-(R*,S*)]-	C15H24	204.188	69	41	Hydrocarbons	20307-83-9	70312.5	86384.5	72806.7	14248.2	10977.6	9338.38	4149.83	5261.48	4684.88	193658	147950	242755	532367	407066	678889	1.60437e+06	1.51151e+06	2.09555e+06	182558	172325	177221
1-Penten-3-one, 1-(4-methoxyphenyl)-4-methyl-	C13H16O2	204.115	161	204	Ketone	103-13-9	14729.2	19558	16479.8	9	9	9	9	9	9	63641.4	53910	78924.9	427281	344955	581503	9	9	9	42165.6	46301.9	51581.9
d-Nerolidol	C15H26O	222.198	69	41	Alcohol	142-50-7	15251.7	18166.8	15118.8	48315.5	38031.3	31116.6	34232.9	36296.9	39466.5	27419.7	19004.3	40368.9	29906.4	22393.4	28294.4	602089	544348	793737	5465.11	4821.42	6012.35
3-Hexen-1-ol, benzoate, (Z)-	C13H16O2	204.115	82	105	Ester	25152-85-6	1162.26	1594.14	1192.03	9	9	9	9	9	9	12357.9	8275.26	16716.4	2289.76	2137.37	2256.96	25112.6	25276.5	36303	9	9	9
2H-Cyclopropa[a]naphthalen-2-one, 1,1a,4,5,6,7,7a,7b-octahydro-1,1,7,7a-tetramethyl-, (1a.alpha.,7.alpha.,7a.alpha.,7b.alpha.)-	C15H22O	218.167	218	203	Ketone	6831-17-0	9	9	9	9	9	9	9	9	9	1560	1392	3487	9	9	9	48969	43062	64655	360.165	226.653	252
4-Sec-butyl-2-tert-butylphenol	C14H22O	206.167	177	191	Phenol	52184-13-1	5588	6529	6879	2275	1969	1917	2637.39	1131.65	1240.79	4269	3607	5312	1012	911	1165	140685	142222	212374	2266	1294.07	1507.9
(3S,3aR)-3-Butyl-3a,4,5,6-tetrahydroisobenzofuran-1(3H)-one	C12H18O2	194.131	108	79	Ester	4567-33-3	4317	7553	6121	9	9	9	9	9	9	5012.52	3361.15	5991.5	3163.85	1463.33	2672.45	11337.2	9633	15672.7	2195.94	2472.66	2511
Cadina-1(10),6,8-triene	C15H22	202.172	187	159	Hydrocarbons	1460-96-4	9458.12	11637.3	10654.5	5959.39	5781.34	4801.56	1130.02	1561.34	1305.08	22583.9	15893.1	28867.6	31098.7	23919.6	32724.7	261754	226485	363164	13237.5	12653.3	13543.8
BenzAldehyde, 3,4-dihydroxy-	C7H6O3	138.032	137	138	Aldehyde	139-85-5	9	9	9	1493.54	1724.97	1618.08	18175.2	19151.9	18810.3	6225.84	6117.42	7085.7	9	9	9	297975	283770	438510	1231.7	1117.53	1268.79
Butanoic acid, 2-methyl-, 3,7-dimethyl-2,6-octadienyl ester, (E)-	C15H26O2	238.193	69	57	Ester	68705-63-5	532633	641949	547993	458661	370039	298183	196703	242524	187733	3.18285e+06	2.26862e+06	3.89542e+06	9	9	9	9	9	9	11624.8	12386.9	11760.8
Plumbagin	C11H8O3	188.047	188	131	Phenol	481-42-5	954.987	883.749	647.553	496.664	619.332	761.674	1101.08	1145.99	1025.8	2214.89	2225.81	3005.17	2193.1	2313.34	2662.64	40936.2	37030.9	65347.3	8191.68	5061.02	5792.22
Cedrol	C15H26O	222.198	95	150	Alcohol	77-53-2	29857.6	34900.9	30865.1	4976.38	3993.88	3934.21	13624.2	12684.1	12440.5	14300.8	11910.2	15439.5	240588	210117	299838	162592	149088	225600	24767.2	24974.7	26217.5
.alpha.-Corocalene	C15H20	200.157	185	200	Hydrocarbons	20129-39-9	8985.49	9952.09	7521.59	3199.28	3530.59	3653.06	2547.23	2974.78	2777.78	12620.5	10688.8	13190.4	188350	154675	234694	9	9	9	22538.8	26123.9	29592.3
(3aR,6R,8aR)-7,7-Dimethyl-8-methylenehexahydro-1H-3a,6-methanoazulen-3(2H)-one	C14H20O	204.151	119	91	Ester	30557-76-7	12922.7	12397.3	10915.7	3526.43	3489.38	3194.8	9	9	9	2065.36	2386.85	2468.17	84186.1	67239.6	105344	9	9	9	6869.57	6673.21	6875.28
Fenobucarb	C12H17NO2	207.126	121	150	Ester	3766-81-2	39036	44884.3	40441	6018.72	5245.31	4473.93	6845.24	7315.3	6171.24	397761	296197	592031	146857	133656	205448	22261.4	19222.5	34103.1	5421.89	5269.83	5677.86
(E)-Tetradec-2-enal	C14H26O	210.198	70	41	Aldehyde	51534-36-2	464680	583977	598745	4365.01	3010.32	2092.77	9243.99	11174.7	9443.49	893149	645239	1.28801e+06	32820.4	27484.1	45579.7	230425	214828	364501	192514	213598	226514
(3E,7E)-1,5,5,8-Tetramethylcycloundeca-3,7-dienol	C15H26O	222.198	82	83	Alcohol	28446-26-6	2.3566e+06	2.76624e+06	2.46163e+06	150719	132502	99205.7	429794	529359	386170	3.12892e+07	2.59989e+07	3.31631e+07	82594.4	66335.8	103910	50059.6	40341.5	73393.2	32465.7	31272.4	35831.2
6-fluoro-.beta.-methyl-1H-Indole-3-ethanAmine	C11H13FN2	192.106	44	149	Nitrogen compounds	77590-52-4	478339	566512	510828	33331.2	26488	17508.5	91748.3	112485	81126.1	5.17881e+06	4.4101e+06	5.30305e+06	5775.04	5300.68	6703.49	10510	7393.3	14200.8	7015.56	6704.54	5118.74
Methane, di-p-tolyl-	C15H16	196.125	181	196	Hydrocarbons	4957-14-6	4531.14	5672.14	4714.75	2934.18	3586.42	3291.45	5493.73	4101.2	4202.49	6172.35	4443.19	5222.1	3119.1	3690.17	4148.13	37643.8	34875.9	54736	10505	7636.13	7174.77
1H-Cycloprop[e]azulen-7-ol, decahydro-1,1,7-trimethyl-4-methylene-, [1ar-(1a.alpha.,4a.alpha.,7.beta.,7a.beta.,7b.alpha.)]-	C15H24O	220.183	159	205	Alcohol	6750-60-3	9293.72	12322.2	10591.4	5193.58	4508.97	3855.65	1567.27	1490.5	1288.4	25823.6	21007.1	34868.7	9	9	9	460024	470815	702295	2154.78	1751.24	1635.82
Citronellyl valerate	C15H28O2	240.209	81	123	Ester	7540-53-6	15804.8	20973	16496.6	5059.28	3153.38	4877.31	3927.58	2946.22	3716.46	9	9	9	9	9	9	291637	256357	381249	152101	147585	159813
1,3-Benzenediol, 5-pentyl-	C11H16O2	180.115	124	123	Phenol	500-66-3	3451.93	4443.56	3625.6	9	9	9	9	9	9	3630.76	3002.2	3852.31	9	9	9	9344.97	9401.61	14926.4	1439.27	1160.66	1269.5
.tau.-Muurolol	C15H26O	222.198	95	121	Alcohol	19912-62-0	31874	35152.4	35404	1471.78	1123.24	1211.23	3154.96	2866.7	1703.03	8777.2	8371.1	9852.69	44935.1	38245.3	53370.6	5771.44	6342.77	8683.67	59245.5	71447.5	74229
Hexadecane, 2-methyl-	C17H36	240.282	57	71	Hydrocarbons	1560-92-5	465859	581571	595412	5499.23	4413.3	4244.95	10243.2	13088.5	9835.19	869062	625569	1.312e+06	32321.6	27006.7	43047.8	235561	214957	367535	195534	215473	228983
Cyclopentaneacetic acid, 3-oxo-2-pentyl-, methyl ester	C13H22O3	226.157	83	82	Ester	24851-98-7	73739.1	96614	73786.2	53562	46525.4	48769.7	101313	101032	104444	103413	74895.7	139359	96900.5	78186.6	126987	202958	156241	266237	93972.3	83783.3	86493.9
.beta.-Acorenol	C15H26O	222.198	119	93	Alcohol	28400-11-5	35243.2	49034.1	39663.5	30724.2	25860.6	22654.3	37546.8	39181.3	39157.6	51579.8	46448.3	70541.6	95352.3	79802	125545	357220	347217	480808	51057.1	48680.7	50309
3-Butylisobenzofuran-1(3H)-one	C12H14O2	190.099	133	105	Ester	6066-49-5	67626.9	90450.9	71797.3	23890.1	19374.6	18629	38220	38476.2	44558	54619.6	42776.1	73653.4	57943.4	46909.6	77819.5	192781	206263	327977	57688	53459.8	59871
Citronellyl tiglate	C15H26O2	238.193	81	83	Ester	24717-85-9	159572	198049	166853	38880.1	33988.4	28065.2	59700.8	60487.4	60876	94361.1	76918.5	142571	111967	91026.8	138248	328581	277262	439720	110132	105517	108220
(1S,4aR,7R,8aR)-1,4a-Dimethyl-7-(prop-1-en-2-yl)decahydronaphthalen-1-ol	C15H26O	222.198	81	135	Alcohol	5945-72-2	119070	126647	120876	4364.34	3746.46	3320.45	4180.46	4873.52	3279.63	42356.2	35206.9	58464.1	23249.2	17665.6	28157.4	271273	264837	383101	37082.1	37001.3	38763.3
1,8,11,14-Heptadecatetraene, (Z,Z,Z)-	C17H28	232.219	79	67	Hydrocarbons	10482-53-8	70158.3	68721.7	66319.5	9	9	9	9	9	9	26446.9	21367.9	41473	12061.7	10679.7	15973.2	218379	217163	307349	24769	23028.5	27059.1
2-Benzylidene-1-heptanol	C14H20O	204.151	91	133	Alcohol	101-85-9	9	9	9	9	9	9	9	9	9	2431.61	2258.27	3236.33	9	9	9	139693	122893	166985	9	9	9
1(3H)-Isobenzofuranone, 3-butylidene-	C12H12O2	188.084	159	146	Ester	551-08-6	9	9	9	9	9	9	9	9	9	4623.53	3255.66	5596.48	9	9	9	106952	104901	162554	9	9	9
3-Cyclohexene-1-carboxAldehyde, 4-(4-hydroxy-4-methylpentyl)-	C13H22O2	210.162	136	79	Aldehyde	31906-04-4	5636.39	6514.86	5961.89	9	9	9	9	9	9	3010.6	2656.18	4148.61	7305.01	6449.51	12391.6	24896.9	23093.3	34628.3	2282.1	3049.93	3297.31
3-Buten-2-one, 4-(4-hydroxy-2,2,6-trimethyl-7-oxabicyclo[4.1.0]hept-1-yl)-	C13H20O3	224.141	123	41	Ketone	38274-01-0	8763.96	10893.1	10332.6	9	9	9	9	9	9	3985.12	2926.32	4282.33	6326.93	4905.71	6380.18	19248.6	16852.7	21033.9	6163.03	7244.65	7248.29
3,7-Cyclodecadien-1-one, 3,7-dimethyl-10-(1-methylethylidene)-, (E,E)-	C15H22O	218.167	107	135	Ketone	6902-91-6	6543.03	8441.71	8036.15	9	9	9	9	9	9	34951.3	28349.5	45279.1	33922.4	25804.8	46293.9	87358	74642.4	141308	19606.7	21555.1	20807.3
4,8-Methanoazulen-9-ol, decahydro-2,2,4,8-tetramethyl-, stereoisomer	C15H26O	222.198	109	135	Alcohol	4586-22-5	13783.3	16515.1	16803.3	9	9	9	4372.25	4611.72	3760.47	37703.1	32141.9	45045.5	11420.6	10313.1	18409.3	22682.3	20629.3	26530.8	17678.2	18655.5	19388.2
(Z)-3-Butylidene-4,5-dihydroisobenzofuran-1(3H)-one	C12H14O2	190.099	161	148	Ester	81944-09-4	13484	20424	14325	9	9	9	9	9	9	26901	19347	31953	9	9	9	229655	220378	344042	1155.64	878	976.594
2,6,9,11-Dodecatetraenal, 2,6,10-trimethyl-, (E,E,E)-	C15H22O	218.167	93	55	Aldehyde	17909-77-2	12531.2	17279.4	14521.4	9	9	9	9	9	9	16397.1	12481.9	19128.4	5178.37	3588.01	4671.13	40837.9	33045.6	52266.2	11729.1	12953.7	12471.4
Octanal, 2-(phenylmethylene)-	C15H20O	216.151	129	117	Acid	101-86-0	5638.26	6072	6949.74	9	9	9	9	9	9	4882.86	3916.15	6448.08	3909.33	3398.21	4928.48	19350.3	18170.5	28272.6	2137.67	2204.42	1607.44
1-Naphthalenol, 5,6,7,8-tetrahydro-2,5-dimethyl-8-(1-methylethyl)-	C15H22O	218.167	175	176	Phenol	55012-72-1	471465	555280	516891	1344.47	271.249	303.56	9	9	9	2.30231e+06	1.6826e+06	3.15683e+06	2194.68	2311.26	2862.57	10922.2	10133	15011.4	9	9	9
Octanoic acid, octyl ester	C16H32O2	256.24	55	57	Ester	2306-88-9	69325.4	81409.9	70285.4	9	9	9	9	9	9	408500	318966	507616	9	9	9	39631.4	35613.5	45254.4	9	9	9
cis-3-Hexenyl salicylate	C13H16O3	220.11	121	120	Ester	65405-77-8	118425	113886	106540	2370.84	1420.18	1309.54	4672.02	4736.22	3408.59	52578.9	44451.9	71035.1	19114	15811	21934.1	598153	638862	953192	36542.7	34658.8	36630
Benzene, 1,1'-(1,1,2,2-tetramethyl-1,2-ethanediyl)bis-	C18H22	238.172	119	91	Hydrocarbons	1889-67-4	29333.7	35023.6	35428.3	9	9	9	9	9	9	305573	222418	412341	9	9	9	9	9	9	11935.8	14568	15404.8
9-Tetradecen-1-ol, acetate, (E)-	C16H30O2	254.225	55	41	Ester	23192-82-7	182841	220434	198647	9	9	9	9	9	9	758018	601416	1.01244e+06	9	9	9	3733.58	3812.22	3943.33	9	9	9
2-Propanone, 1,3-diphenyl-	C15H14O	210.104	91	119	Hydrocarbons	102-04-5	1.19183e+06	1.42859e+06	1.27653e+06	9	9	9	9	9	9	5.16192e+06	4.06141e+06	7.11826e+06	5357.53	3665.88	4795.96	9	9	9	9	9	9
Hippuric Acid	C9H9NO3	179.058	105	77	Acid	495-69-2	518975	612856	561367	9	9	9	9	9	9	2.3211e+06	1.83131e+06	3.15861e+06	9	9	9	9	9	9	9	9	9
1H-Indole-3-carboxaldehyde	C9H7NO	145.053	144	145	Aldehyde	487-89-8	17382	21735	20041	9	9	9	9	9	9	68623	62050	83545	9	9	9	9	9	9	9	9	9
2(3H)-Naphthalenone, 4,4a,5,6,7,8-hexahydro-4a,5-dimethyl-3-(1-methylethylidene)-, (4ar-cis)-	C15H22O	218.167	161	147	Ketone	19598-45-9	206680	270321	230672	9	9	9	9	9	9	911311	708644	1.05298e+06	864.512	671.609	961.807	9	9	9	9	9	9
7-Ethoxycoumarin	C11H10O3	190.063	134	190	Ester	31005-02-4	89173.9	106264	98324.1	9	9	9	9	9	9	361637	292035	351928	9	9	9	9	9	9	9	9	9
Ethotoin	C11H12N2O2	204.09	104	105	Nitrogen compounds	86-35-1	35905.4	40272.6	37393.3	9	9	9	9	9	9	46765.9	38228.1	88782.7	9	9	9	9	9	9	9	9	9
Ethanone, 1-[4-(1-piperazinyl)phenyl]-	C12H16N2O	204.126	162	204	Nitrogen compounds	51639-48-6	2205.86	1900.42	2084.93	1353.23	1099.28	1239.37	9	9	9	6381	3403.37	8226.34	24903.7	21358.8	31189.6	9	9	9	1632.08	1714.07	1396.93
(S)-3-(1-methyl-2-pyrrolidinyl)-Pyridine	C10H14N2	162.116	84	133	Nitrogen compounds	54-11-5	2.19083e+06	2.5512e+06	2.21948e+06	1925.09	1890.84	1671.72	9	9	9	741696	639236	861992	8667.1	9378.17	9271.56	9	9	9	16730.5	15738	16974.4
.beta.-Bisabolene	C15H24	204.188	69	93	Hydrocarbons	495-61-4	1.47571e+06	1.78001e+06	1.47549e+06	479795	381862	318720	320304	344295	355837	4.29672e+06	2.83397e+06	6.19779e+06	4.40263e+06	3.50167e+06	5.29834e+06	9	9	9	590730	633806	666514
2H-Pyran, tetrahydro-4-methyl-2-(2-methyl-1-propenyl)-	C10H18O	154.136	139	69	Ether	16409-43-1	74915	90020.4	85592.1	8516	7076	7703	13164	14645	14082	42314	43754	37895	8677	10506	10311	6340	6055	10540	5254	5673	5033
Octane, 5-ethyl-2-methyl-	C11H24	156.188	71	57	Hydrocarbons	62016-18-6	23140.2	24498.5	22418.9	9	9	9	9	9	9	34734.1	33851.8	44392.3	9	9	9	9	9	9	172220	182091	172895
Butanoic Acid, 3-hydroxy-3-methyl-	C5H10O3	118.063	103	85	Acid	625-08-1	1.60361e+06	1.92187e+06	1.69368e+06	556924	487149	480534	720366	748949	814163	1.34163e+06	1.29217e+06	1.68538e+06	163643	146297	206806	1532.4	1217.11	1347.78	804997	811751	786664
1,4-Methanoazulen-9-ol, decahydro-1,5,5,8a-tetramethyl-, [1R-(1.alpha.,3a.beta.,4.alpha.,8a.beta.,9S*)]-	C15H26O	222.198	204	85	Alcohol	465-24-7	1976.48	2180.65	2561.38	9	9	9	9	9	9	9	9	9	3568.69	2541.06	4671.7	22616.4	22023.8	33901.5	9	9	9
3-Butylthiophene	C8H12S	140.066	97	98	Sulfur compounds	34722-01-5	52036	59904	50123	41137.5	38739	33626	38598.5	36500.4	34847.5	37821.8	32422.4	41327.4	38188	38605.6	42868.6	36579	33994.7	57514.1	50464.1	52533.4	53207.4
(1S,4aR,7R)-1,4a-Dimethyl-7-(prop-1-en-2-yl)-1,2,3,4,4a,5,6,7-octahydronaphthalene	C15H24	204.188	108	91	Hydrocarbons	52026-55-8	118065	149447	128313	5359.14	3175.84	2308.38	3400.55	3859.79	3469.15	9	9	9	712185	673559	1.04576e+06	9	9	9	270376	292090	304353
Citronellyl isobutyrate	C14H26O2	226.193	81	95	Ester	97-89-2	108343	119235	166803	9	9	9	18840.1	21249.5	23730.4	549780	468675	778839	371306	324540	501980	6.15222e+06	5.99848e+06	7613192	9	9	9
Farnesene epoxide, E-	C15H24O	220.183	41	119	Ether	83637-40-5	9	9	9	9	9	9	9	9	9	9	9	9	9	9	9	126415	110259	161659	68942	67430	71821
