# Supplementary material for: Comprehensive Analysis Reveals the Difference in Volatile Oil between Bupleurum marginatum var. stenophyllum (Wolff) Shan et Y. Li and the Other Four Medicinal Bupleurum Species
Source: Molecules. 2024 May 29;29(11):2561. doi: 10.3390/molecules29112561 (PMC11173446; doi:10.3390/molecules29112561)
Supplement: Supplementary file 1 [file molecules-29-02561-s001.zip › Tables S6.xlsx]

## Sheet: BcR vs BmsR
Table S6 Differential metabolites between BcR vs BmsR of fresh samples
Compounds	Class I	VIP	p_value	FDR	Fold_Change	Log2FC	Type
Acetonitrile, 2,2'-iminobis-	Nitrogen compounds	1.03343	0.00228989	0.00372685	6.53847	2.70895	up in BcR
2-Methyl-1,3-dithiacyclopentane	Sulfur compounds	1.03401	0.000207933	0.00101862	599.107	9.22667	up in BcR
Pyrazine, tetramethyl-	Sulfur compounds	1.03195	0.00519428	0.00692831	5.2426	2.39028	up in BcR
cis-Dihydrocarvone	Ketone	1.00876	0.0123178	0.0149466	0.852779	-0.229757	insig
Butanoic acid, 2-methyl-, propyl ester	Ester	1.03321	0.000359982	0.00119404	22.6474	4.50127	up in BcR
Prenol	Alcohol	1.03132	0.00820711	0.01037	9.99856	3.32172	up in BcR
Pyrazine, trimethyl-	Nitrogen compounds	1.03417	0.000803867	0.00185685	43.4317	5.44068	up in BcR
cis-2-(2-Pentenyl)furan	Ether	1.03292	0.00200655	0.00337725	46.4673	5.53814	up in BcR
Butanoic acid, 3-hexenyl ester, (E)-	Ester	1.03423	0.000746162	0.00177915	139204	17.0868	up in BcR
Ethanone, 1-(3,5-dimethylpyrazinyl)-	Ketone	1.0326	0.000706159	0.00171137	5.31178	2.4092	up in BcR
n-Pentyl methylphosphonofluoridate	Others	1.03355	0.000497218	0.00142998	4.9304	2.3017	up in BcR
Cyclohexene, 1-methyl-4-(1-methylethylidene)-	Hydrocarbons	1.03406	0.00017158	0.000975035	220.733	7.78616	up in BcR
3-Mercaptohexyl acetate	Ester	1.03417	2.40401e-05	0.000572281	34.7735	5.11992	up in BcR
Benzenemethanol, .alpha.-2-propenyl-	Alcohol	1.03394	0.000458065	0.0013773	4.96444	2.31163	up in BcR
2-Hexanone	Ketone	1.03129	0.00268522	0.00413828	8.90803	3.15511	up in BcR
Cyclopentanone, 2-methyl-3-(1-methylethyl)-	Ketone	1.03375	6.0824e-06	0.000309246	69.2572	6.11389	up in BcR
Acetic acid, cyclohexyl ester	Ester	1.0282	0.00813669	0.0103104	4.67334	2.22445	up in BcR
D-Verbenone	Ketone	1.03382	0.000113666	0.000916672	124.674	6.96202	up in BcR
1,3,6-Octatriene, 3,7-dimethyl-, (Z)-	Hydrocarbons	1.03398	0.00085159	0.00191248	103.074	6.68754	up in BcR
2,6-Octadienal, 3,7-dimethyl-, (Z)-	Aldehyde	1.03398	0.000265812	0.00107955	5.9979	2.58446	up in BcR
3-Mercaptohexanol	Alcohol	1.03406	0.00182134	0.00312889	1073.31	10.0679	up in BcR
5-Methyloxazolidine	Nitrogen compounds	1.02795	0.00020038	0.00100416	8.0479	3.00861	up in BcR
1-Hexanol, 4-methyl-	Alcohol	1.03241	6.02778e-09	2.67332e-06	24.4871	4.61395	up in BcR
1-Heptanol	Alcohol	1.03312	0.00097916	0.00206789	68.2815	6.09342	up in BcR
1H-Pyrazole, 4,5-dihydro-5,5-dimethyl-	Nitrogen compounds	1.03143	6.36436e-05	0.000730678	4.19943	2.07019	up in BcR
Pyrazine, 2-ethyl-5-methyl-	Nitrogen compounds	1.03403	0.0010941	0.00221568	230.513	7.84871	up in BcR
Dicyclopentadiene	Hydrocarbons	1.0315	0.00655637	0.00852713	10.9355	3.45095	up in BcR
3-Penten-2-one, 4-(acetyloxy)-, (Z)-	Ketone	1.03411	0.00171422	0.00299423	42.1593	5.39778	up in BcR
Pyridine, 2,3,4,5-tetrahydro-6-propyl-	Nitrogen compounds	1.0334	0.000282163	0.00108674	6.55976	2.71364	up in BcR
3-Cyclohexen-1-one, 3,5,5-trimethyl-	Ketone	1.03215	0.00351708	0.00505615	3.4438	1.784	up in BcR
Thiophene, 2-pentyl-	Sulfur compounds	1.03421	0.000821093	0.00188194	143.971	7.16964	up in BcR
6-Nonenal, (E)-	Aldehyde	1.03385	0.00124719	0.00241347	1100.43	10.1039	up in BcR
3-Nonen-1-ol, (Z)-	Alcohol	1.03286	0.000192586	0.00100154	26.4823	4.72696	up in BcR
6-Octen-1-ol, 7-methyl-3-methylene-	Alcohol	1.02174	0.000868105	0.00191439	0.754061	-0.407247	insig
Undecane, 3,5-dimethyl-	Hydrocarbons	1.03413	0.00036561	0.00119404	2424.21	11.2433	up in BcR
2-Furanpropanoic acid, ethyl ester	Ester	1.03411	0.000215476	0.00103361	3843.34	11.9081	up in BcR
n-Valeric acid cis-3-hexenyl ester	Ester	1.0339	0.000442145	0.0013516	4.96284	2.31117	up in BcR
Ascaridole	Others	1.03424	0.000256359	0.0010726	24.967	4.64195	up in BcR
Hexanoic acid, 2-methylbutyl ester	Ester	1.03403	5.28813e-05	0.000674742	4.73558	2.24354	up in BcR
Phenol, 4-(2-propenyl)-	Hydrocarbons	1.0339	0.00413444	0.00574803	174.452	7.44669	up in BcR
2-Decenal, (Z)-	Aldehyde	1.03376	0.000323358	0.00114265	63.0743	5.97898	up in BcR
2-Hexanol, (R)-	Alcohol	1.03339	0.00250111	0.00392652	7.05507	2.81866	up in BcR
3-Hexenal, (Z)-	Aldehyde	1.03337	0.00105894	0.00216923	6.9054	2.78772	up in BcR
Octane	Hydrocarbons	1.03081	0.00567025	0.00745113	8.11003	3.01971	up in BcR
Hexanal	Aldehyde	1.03185	0.00410945	0.00573126	9.6969	3.27752	up in BcR
2-Butene-1,4-diol, (Z)-	Alcohol	1.03418	0.00139951	0.00261918	4270.75	12.0603	up in BcR
1,3-Cyclopentadiene, 1,2,3,4,5-pentamethyl-	Hydrocarbons	1.03263	0.000173829	0.000975035	55.0856	5.7836	up in BcR
2,4,6-Octatriene, 3,4-dimethyl-	Hydrocarbons	1.03416	0.000624747	0.00159698	104.803	6.71154	up in BcR
.alpha.-Phellandrene 1	Hydrocarbons	1.03201	0.00012315	0.000924553	55.9093	5.80502	up in BcR
3-Carene	Hydrocarbons	1.03358	3.92297e-05	0.000620247	135.255	7.07954	up in BcR
D-Limonene	Hydrocarbons	1.03341	5.85677e-06	0.000309246	83.0229	6.37544	up in BcR
1,5-Cyclooctadiene, 3,4-dimethyl-	Hydrocarbons	1.03141	0.00769711	0.00983765	12.7131	3.66824	up in BcR
2,4-Dimethyl-2-oxazoline-4-methanol	Nitrogen compounds	1.0338	8.12762e-05	0.000782582	25.9603	4.69824	up in BcR
Hygrine	Nitrogen compounds	1.01394	0.000271674	0.00107955	2.46765	1.30314	up in BcR
Cyclohexanol, 2,6-dimethyl-	Alcohol	1.01429	0.000272025	0.00107955	2.43588	1.28444	up in BcR
Ethanone, 1-(1H-pyrazol-4-yl)-	Ketone	1.03416	0.000572634	0.00154385	190.578	7.57424	up in BcR
Citronellal	Aldehyde	1.03297	8.19388e-05	0.000782582	22.2193	4.47374	up in BcR
3-Ethylphenyl isocyanate	Ester	1.03337	0.000795377	0.00184686	4.4895	2.16656	up in BcR
Bicyclo[3.1.1]hept-2-ene-2-methanol, 6,6-dimethyl-	Alcohol	1.03106	0.0060976	0.00796549	4.49067	2.16693	up in BcR
Pyrazinamide	Nitrogen compounds	1.03396	0.000246134	0.00104962	4.88898	2.28953	up in BcR
2-Hexanol	Alcohol	1.03304	0.00427051	0.00590942	9.67517	3.27429	up in BcR
Benzene, 1,3-dimethyl-	Hydrocarbons	1.0333	0.00251223	0.00393007	20.7123	4.37241	up in BcR
4-Hexen-3-one, 5-methyl-	Ketone	1.03421	0.00594198	0.00777365	51282.7	15.6462	up in BcR
Furan, 2-propyl-	Ether	1.03237	0.00334059	0.00487882	9.78852	3.29109	up in BcR
Norbornadieone	Ketone	1.03262	0.000117042	0.000916672	48.8268	5.6096	up in BcR
CyclohexanecarboxAldehyde	Aldehyde	1.03129	0.00492212	0.00664523	3.9403	1.97831	up in BcR
2,4,6-Octatriene, 2,6-dimethyl-	Hydrocarbons	1.03395	0.00151193	0.00273942	2644.42	11.3687	up in BcR
2H-Pyran-2-methanol, tetrahydro-	Alcohol	1.0342	0.000879531	0.00192628	6633.14	12.6955	up in BcR
Isobutyl isovalerate	Ester	1.03403	0.00136335	0.00257297	39.2249	5.2937	up in BcR
1,3-Hexadiene, 3-ethyl-2-methyl-	Hydrocarbons	1.03348	3.17277e-08	9.38081e-06	83.0212	6.37541	up in BcR
Pyrazine, 2-ethyl-3-methyl-	Nitrogen compounds	1.03364	0.000209192	0.00101862	132.656	7.05155	up in BcR
Pyrazine, 2-methyl-5-(1-methylethyl)-	Nitrogen compounds	1.03403	0.000291056	0.00108931	2721.76	11.4103	up in BcR
2-Nonanone, 3-(hydroxymethyl)-	Ketone	1.02799	1.4485e-05	0.000443042	3.47992	1.79906	up in BcR
Acetic acid, heptyl ester	Ester	1.00235	0.000791332	0.00184229	2.24796	1.16861	up in BcR
1,6-HexanediAmine, N,N,N',N'-tetramethyl-	Nitrogen compounds	1.03395	0.000243354	0.00104962	1539.01	10.5878	up in BcR
3-Nonen-1-ol, (E)-	Alcohol	1.03417	0.000631409	0.00160476	419.641	8.71301	up in BcR
Catechol	Phenol	1.03408	0.000181596	0.000975035	5310.85	12.3747	up in BcR
Butanoic acid, 2-methyl-, hexyl ester	Ester	1.0336	4.67402e-05	0.000642931	54.7279	5.7742	up in BcR
2-methyl-5-propan-2-ylcyclohexa-2,5-diene-1,4-dione	Ketone	1.03421	0.000168466	0.000975035	344.45	8.42815	up in BcR
2,4-Heptadien-1-ol, (E,E)-	Alcohol	1.03273	7.01887e-05	0.000741159	50.3584	5.65416	up in BcR
Pyridine, 3-propyl-	Nitrogen compounds	1.03243	0.000231758	0.00104017	58.0665	5.85963	up in BcR
Carbonochloridodithioic acid, methyl ester	Sulfur compounds	1.03334	0.00394167	0.00555583	24.7714	4.6306	up in BcR
1H-1,2,4-Triazole, 3-chloro-	Nitrogen compounds	1.03375	0.000324031	0.00114265	4.48184	2.16409	up in BcR
2(1H)-Pyridinone	Nitrogen compounds	1.03337	0.00247571	0.00389354	6.37257	2.67188	up in BcR
Pinocarvone	Ketone	1.0342	0.000919223	0.0019647	329.072	8.36226	up in BcR
Pyrazine, 3,5-diethyl-2-methyl-	Nitrogen compounds	1.03407	0.000199699	0.00100416	253.157	7.98389	up in BcR
BenzAldehyde, 2,4-dimethyl-	Aldehyde	1.03271	0.00119215	0.00236564	108.389	6.76007	up in BcR
Quinoxaline	Nitrogen compounds	1.03382	0.000105361	0.00087341	57.3164	5.84088	up in BcR
2-Hexanoylfuran	Ether	1.03395	0.000433441	0.00134438	4.66608	2.22221	up in BcR
Bicyclo[3.1.1]heptan-3-one, 2-hydroxy-2,6,6-trimethyl-	Ketone	1.03321	0.00476093	0.00646699	27.8369	4.79893	up in BcR
1-Propene, 1,3-dichloro-, (E)-	Others	1.03337	0.00132413	0.00252581	7.19274	2.84654	up in BcR
Isobutyl acetate	Ester	1.0333	0.00233179	0.00378116	6.92351	2.7915	up in BcR
.alpha.-Methylstyrene	Hydrocarbons	1.03319	0.000962797	0.00204306	55.1353	5.7849	up in BcR
2-Propenoic acid, pentyl ester	Ester	1.03318	0.00228522	0.00372608	54.8996	5.77872	up in BcR
3-Hexene, 1-(1-methoxyethoxy)-, (Z)-	Hydrocarbons	1.03361	0.000785592	0.00183374	154.075	7.26749	up in BcR
3-Acetyl-1H-pyrroline	Nitrogen compounds	1.03382	0.0010498	0.00215643	27.9406	4.80429	up in BcR
Nonane, 3-methyl-5-propyl-	Hydrocarbons	1.03119	0.00861165	0.0107889	10.6043	3.40658	up in BcR
3-Oxatricyclo[4.1.1.0(2,4)]octane, 2,7,7-trimethyl-	Hydrocarbons	1.03272	0.000506968	0.00143969	4.97662	2.31516	up in BcR
Butanoic acid, 3-hexenyl ester, (Z)-	Ester	1.03424	0.00103075	0.00214116	116817	16.8339	up in BcR
Glycerol 1,2-diacetate	Ester	1.03071	0.00013275	0.000941994	80.1046	6.32381	up in BcR
Bicyclo[3.1.1]hept-2-en-6-ol, 2,7,7-trimethyl-, acetate, [1S-(1.alpha.,5.alpha.,6.beta.)]-	Ester	1.03383	6.78952e-05	0.000741159	55.3892	5.79153	up in BcR
Pyridine, 2-ethyl-	Nitrogen compounds	1.03349	0.00144468	0.00266966	38.7267	5.27526	up in BcR
1-Propanol, 3-(methylthio)-	Alcohol	1.03334	0.000476819	0.00139499	84.1794	6.39539	up in BcR
N,N-Dimethylhexanamide	Nitrogen compounds	1.03372	0.000199135	0.00100416	1215.31	10.2471	up in BcR
7-Oxabicyclo[2.2.1]heptane, 1-methyl-4-(1-methylethyl)-	Ether	1.03419	0.000143371	0.000975035	6.43834	2.68669	up in BcR
1H-Tetrazole	Nitrogen compounds	1.03424	0.000624481	0.00159698	49763.8	15.6028	up in BcR
Hexanoic Acid	Acid	1.03322	0.00243815	0.00385497	7.43249	2.89384	up in BcR
3,4-Hexanedione, 2,2,5-trimethyl-	Ketone	1.02358	0.0342787	0.0379868	9.94295	3.31367	up in BcR
trans-.beta.-Ocimene	Hydrocarbons	1.0338	0.000607142	0.00158608	58.7167	5.8757	up in BcR
Benzene, n-butyl-	Hydrocarbons	1.03409	0.000326831	0.00114265	1781.89	10.7992	up in BcR
1H-Pyrazole-1-carboximidamide, 3,5-dimethyl-	Nitrogen compounds	1.03347	0.00214925	0.00356134	6.41124	2.6806	up in BcR
2-Methyl-6-methyleneocta-2,7-dien-4-one	Ketone	1.03422	0.000762983	0.00179991	288.422	8.17204	up in BcR
4-Decenal, (E)-	Aldehyde	1.03404	0.000164567	0.000975035	3213.36	11.6499	up in BcR
Benzene, 1-methyl-4-nitro-	Hydrocarbons	1.03366	0.000630892	0.00160476	1479.72	10.5311	up in BcR
Benzothiazole	Sulfur compounds	1.03408	2.05971e-07	4.5674e-05	84.0734	6.39358	up in BcR
4-Methylthiazole	Nitrogen compounds	1.03393	0.000545421	0.00149317	46.7909	5.54816	up in BcR
Toluene	Hydrocarbons	1.03357	0.000739436	0.00177647	18.726	4.22697	up in BcR
Phenol	Phenol	1.02999	0.00809068	0.0102667	14.2492	3.8328	up in BcR
Ethyl (methylthio)acetate	Ester	1.03421	0.00190683	0.00324637	9373.68	13.1944	up in BcR
3-Pentenoic Acid, 2,2-dimethyl-	Acid	1.02273	5.05813e-05	0.000669636	3.49541	1.80546	up in BcR
Cyclohexanol, 1-ethenyl-	Alcohol	1.03378	0.001184	0.00236002	48.9595	5.61352	up in BcR
Nonane, 2,5-dimethyl-	Hydrocarbons	1.0328	0.000868295	0.00191439	927.753	9.8576	up in BcR
Ethanediamide	Nitrogen compounds	1.0298	0.00890089	0.0111355	10.9036	3.44673	up in BcR
Benzyl Alcohol	Alcohol	1.03416	0.000437916	0.00134438	105.805	6.72527	up in BcR
3-Octen-1-ol, (Z)-	Alcohol	1.03214	4.41249e-05	0.000631271	26.4544	4.72544	up in BcR
Butanoic Acid, 3-methylbutyl ester	Ester	1.03274	0.00225534	0.00368413	6.79274	2.76399	up in BcR
Adamantane	Hydrocarbons	1.03411	0.000656411	0.00164381	62.8219	5.9732	up in BcR
Bicyclo[3.1.1]heptan-3-ol, 6,6-dimethyl-2-methylene-, [1S-(1.alpha.,3.alpha.,5.alpha.)]-	Alcohol	1.03206	0.0137507	0.0164379	0.0173947	-5.84521	down in BcR
2-((3,3-Dimethyloxiran-2-yl)methyl)-3-methylfuran	Ether	1.03424	0.000615518	0.00159556	762832	19.541	up in BcR
L-.alpha.-Terpineol	Alcohol	1.03379	0.00121846	0.00238064	33.3072	5.05776	up in BcR
(E)-2,6-Dimethylocta-3,7-diene-2,6-diol	Alcohol	1.03412	0.000177466	0.000975035	4421.5	12.1103	up in BcR
2-Acetyl-4,4-dimethyl-cyclopent-2-enone	Ketone	1.03356	0.00525199	0.00699477	0.00366552	-8.09176	down in BcR
Naphthalene	Hydrocarbons	1.03301	0.00342275	0.0049446	6.99507	2.80634	up in BcR
Propanedioic acid, amino-, diethyl ester	Ester	1.03375	0.000170307	0.000975035	70.0978	6.1313	up in BcR
Benzoic acid, 1-methylethyl ester	Ester	1.03347	0.00192087	0.00326401	1781.58	10.7989	up in BcR
.beta.-Myrcene	Hydrocarbons	1.0331	0.000128854	0.000924553	39.8336	5.31591	up in BcR
3-Pentyn-1-ol	Alcohol	1.02802	0.0143854	0.0170587	6.82189	2.77017	up in BcR
Ethylbenzene	Hydrocarbons	1.03182	0.00760928	0.00975351	13.8333	3.79008	up in BcR
Hydrazine, 1,1-bis(2-methylpropyl)-	Nitrogen compounds	1.03388	7.407e-05	0.000755173	88.5449	6.46834	up in BcR
4,6-Octadiyn-3-one, 2-methyl-	Ketone	1.034	0.000139716	0.000971061	583.36	9.18824	up in BcR
5-Ethylcyclopent-1-enecarboxAldehyde	Aldehyde	1.01597	0.0195091	0.0224735	2.62095	1.39009	up in BcR
Propanoic acid, 2,2-dimethyl-, pentyl ester	Ester	1.03366	6.2526e-06	0.000309246	14.8287	3.89032	up in BcR
Cyclopentanecarbonitrile, 3-(1-methylethylidene)-	Nitrogen compounds	1.03097	0.0069406	0.00894812	15.155	3.92172	up in BcR
Cyclohexanol, 1-methyl-4-(1-methylethylidene)-	Alcohol	1.03409	0.00085214	0.00191248	423.069	8.72475	up in BcR
OxiranecarboxAldehyde, 3-methyl-3-(4-methyl-3-pentenyl)-	Aldehyde	1.03346	0.000761906	0.00179991	105.354	6.7191	up in BcR
Piperidin-3-one, 2,2,5-methyl-	Nitrogen compounds	1.03413	0.00038838	0.00124427	181.801	7.50621	up in BcR
4-Phenyl-2-butanol	Alcohol	1.03382	4.71145e-05	0.000642931	55.9557	5.80621	up in BcR
3-Buten-2-one, 4-phenyl-	Ketone	1.03413	0.000172312	0.000975035	46.1591	5.52854	up in BcR
1,7-Nonadiene, 4,8-dimethyl-	Hydrocarbons	1.03354	5.9147e-06	0.000309246	86.6454	6.43705	up in BcR
N,N-Dimethylacetamide	Nitrogen compounds	1.03327	0.000169871	0.000975035	36.3154	5.18251	up in BcR
Cyclohexanone	Ketone	1.02612	0.000235715	0.00104935	2.42155	1.27593	up in BcR
Nonane	Hydrocarbons	0.48139	0.367624	0.378286	0.924509	-0.113241	insig
Butane, 1-isothiocyanato-	Sulfur compounds	1.03415	0.00313907	0.00468746	374.632	8.54933	up in BcR
o-Cymene	Hydrocarbons	1.03399	0.000281217	0.00108674	528.17	9.04486	up in BcR
(E)-2-Octenal	Aldehyde	1.03384	9.07313e-05	0.000804787	109.861	6.77954	up in BcR
1,2-Cyclohexanedione	Ketone	1.03101	0.00649027	0.00845355	4.6458	2.21593	up in BcR
1,5-Heptadien-4-one, 3,3,6-trimethyl-	Ketone	1.03342	0.00182372	0.00312889	5.01589	2.32651	up in BcR
3-Acetyl-2,5-dimethyl furan	Ether	1.03346	0.00202773	0.00339999	6.41685	2.68186	up in BcR
Undecane	Hydrocarbons	1.01826	0.000260484	0.00107955	2.53456	1.34173	up in BcR
1,3-Cyclohexadiene-1-carboxaldehyde, 2,6,6-trimethyl-	Aldehyde	1.03419	0.00149793	0.00272826	433.802	8.76089	up in BcR
Decane	Hydrocarbons	1.03412	0.00140103	0.00261918	38.2926	5.25899	up in BcR
Undecane, 2,9-dimethyl-	Hydrocarbons	1.03373	0.000113586	0.000916672	143.683	7.16674	up in BcR
3-n-Propyl-2-pyrazolin-5-one	Nitrogen compounds	1.03418	0.00179661	0.00310037	4689.94	12.1954	up in BcR
2-Oxepanone	Ester	1.03306	0.00212664	0.00353943	5.84744	2.54781	up in BcR
3-Methoxy-2,5-dimethylpyrazine	Nitrogen compounds	1.03413	0.000322708	0.00114265	523.386	9.03173	up in BcR
Indan, 1-methyl-	Hydrocarbons	1.03425	0.000301597	0.00111465	170.409	7.41286	up in BcR
2-Thiophenemethanethiol	Sulfur compounds	1.03425	0.00103656	0.0021482	862775	19.7186	up in BcR
2-Acetyl-3-methylpyrazine	Nitrogen compounds	1.03383	0.000100017	0.000836932	220.81	7.78666	up in BcR
2,6-Dimethyldecane	Hydrocarbons	1.00316	0.00329737	0.00484729	2.21221	1.14549	up in BcR
Cyclohexanone, 2,2,6-trimethyl-	Ketone	1.03068	0.0100546	0.0123354	8.05127	3.00922	up in BcR
BenzenAmine, N,N-dimethyl-	Nitrogen compounds	1.03331	0.00267533	0.00413418	7.8007	2.9636	up in BcR
1-ethenyl-2-Pyrrolidinone	Ketone	1.02139	8.29343e-05	0.000782582	2.68998	1.4276	up in BcR
Thujone	Ketone	1.03398	0.000670911	0.00166961	6.98614	2.8045	up in BcR
Butanoic acid, 3-methyl-, 3-methylbutyl ester	Ester	1.01459	0.000219439	0.00103894	2.4776	1.30894	up in BcR
Benzenemethanethiol	Sulfur compounds	1.03395	0.00142539	0.0026395	15.4644	3.95088	up in BcR
Benzene, (1-methoxypropyl)-	Hydrocarbons	1.03412	0.00120438	0.00238064	19.7647	4.30486	up in BcR
2-Isopropyl-5-methylhex-2-enal	Aldehyde	1.02541	3.61623e-05	0.000620247	2.93787	1.55477	up in BcR
2-Cyclohexen-1-ol, 1-methyl-4-(1-methylethyl)-, cis-	Alcohol	1.03358	0.00204923	0.00342956	58.5566	5.87176	up in BcR
Benzene, 1-ethyl-3,5-dimethyl-	Hydrocarbons	1.03393	0.000168162	0.000975035	722.11	9.49608	up in BcR
Isophorone	Ketone	1.0341	0.000705206	0.00171137	8.23207	3.04126	up in BcR
Propanediamide	Nitrogen compounds	1.01486	0.000268081	0.00107955	0.359948	-1.47414	down in BcR
p-Mentha-1,5-dien-8-ol	Alcohol	1.03255	0.00331167	0.00484729	5.32374	2.41244	up in BcR
Azacyclohexan-3-one, 1,5,6-trimethyl-	Nitrogen compounds	1.03259	0.00319413	0.0047546	0.181763	-2.45987	down in BcR
Phenol, 3,5-dimethyl-	Phenol	1.03271	0.00195232	0.00330479	4.96523	2.31186	up in BcR
AmphetAmine	Nitrogen compounds	1.03401	0.000346859	0.00118789	0.00222209	-8.81387	down in BcR
Acetic acid, 2-ethylhexyl ester	Ester	1.03404	0.000740105	0.00177647	0.000927291	-10.0747	down in BcR
exo-7-(trans-1-Propenyl)bicyclo[4.2.0]oct-1(2)-ene	Hydrocarbons	1.03414	0.000576313	0.00154906	733.078	9.51782	up in BcR
1-Decen-3-one	Ketone	1.03419	0.000649197	0.0016359	736.352	9.52425	up in BcR
Myroxide	Ether	1.03419	0.000678179	0.00167447	443.518	8.79285	up in BcR
4-Methylpentyl 2-methylbutanoate	Ester	1.03423	0.000700605	0.00170724	33462.6	15.0303	up in BcR
Undecane, 2-methyl-	Hydrocarbons	1.03287	0.00299247	0.00451416	5.34398	2.41791	up in BcR
1-Undecene, 9-methyl-	Hydrocarbons	1.03332	0.000315834	0.0011388	27.4159	4.77694	up in BcR
1-Nonanol	Alcohol	1.03383	0.00170006	0.0029926	11.2585	3.49294	up in BcR
4-Pyridinecarboxylic acid, ethyl ester	Nitrogen compounds	1.03405	0.00119067	0.00236564	600.031	9.22889	up in BcR
6-Nonen-1-ol, (E)-	Alcohol	1.03379	0.0016346	0.00291142	8.45255	3.07939	up in BcR
(E)-2,6-Dimethylocta-5,7-dien-2-ol	Alcohol	1.03329	0.00278612	0.0042462	233.139	7.86505	up in BcR
Phenol, 3-ethyl-	Phenol	1.03365	0.000619887	0.00159556	4.62574	2.20968	up in BcR
Levomenthol	Alcohol	1.03411	0.000657895	0.00164381	9.48255	3.24528	up in BcR
Bicyclo[3.1.0]hex-3-en-2-one, 4-methyl-1-(1-methylethyl)-	Ketone	1.03406	0.000463469	0.00137944	7.82565	2.96821	up in BcR
BenzenAmine, 2,5-dimethyl-	Nitrogen compounds	1.03381	0.000309355	0.00113858	4.93957	2.30439	up in BcR
Butanethioic acid, 3-methyl-, S-(1-methylpropyl) ester	Ester	1.0329	0.0027651	0.00423326	6.0683	2.60129	up in BcR
Acetic acid, octyl ester	Ester	1.0342	0.00017862	0.000975035	6098.4	12.5742	up in BcR
Undecane, 2,4-dimethyl-	Hydrocarbons	1.0341	0.000190028	0.00100154	1362.87	10.4124	up in BcR
2-Nonenenitrile	Nitrogen compounds	1.03402	0.000290612	0.00108931	0.000930734	-10.0693	down in BcR
spiro[3-oxatricyclo[3.3.1.02,4]nonane-8,1'-cyclopropane]-6-one	Ketone	1.03423	0.00106472	0.00217106	499.49	8.96431	up in BcR
1,2-Octanediol	Alcohol	1.03414	0.000321538	0.00114265	2068.45	11.0143	up in BcR
Benzofuran, 4,7-dimethyl-	Ether	1.03351	0.000363857	0.00119404	48.6353	5.60393	up in BcR
Benzene, 1,3,5-triethyl-	Hydrocarbons	1.03329	0.000139056	0.000971061	63.335	5.98493	up in BcR
8,9-Dehydrothymol	Phenol	1.03395	0.000117913	0.000916672	78.609	6.29662	up in BcR
Nonanoic acid, methyl ester	Ester	1.03403	3.89608e-05	0.000620247	85.9721	6.4258	up in BcR
4-(1-methylethyl)-Benzaldehyde	Aldehyde	1.03395	9.4966e-05	0.000825832	50.6285	5.66188	up in BcR
Tricyclo[3.3.1.1(3,7)]decane, 2-nitro-	Nitrogen compounds	1.03403	0.000156051	0.000975035	850.768	9.73262	up in BcR
2-Nonanol, acetate	Ester	1.03367	0.000532731	0.00147206	309.626	8.27438	up in BcR
Nonane, 2-methyl-	Hydrocarbons	1.03154	0.00101613	0.00212073	4.55565	2.18766	up in BcR
4-Hexen-1-ol, (E)-	Alcohol	1.03319	0.000773457	0.00181496	6.52649	2.70631	up in BcR
4-Heptenal, (Z)-	Aldehyde	0.982851	0.0141333	0.0168498	1.44215	0.528219	insig
Heptanal	Aldehyde	1.02574	6.93471e-05	0.000741159	2.61304	1.38573	up in BcR
2-Cyclohexen-1-one	Ketone	1.03303	0.000257694	0.00107312	42.1786	5.39844	up in BcR
Butanoic acid, 3-hydroxy-, ethyl ester	Ester	1.03203	0.00224657	0.00367659	22.304	4.47923	up in BcR
Ethyl tiglate	Ester	1.03267	0.000173435	0.000975035	48.1982	5.59091	up in BcR
.alpha.-Pinene	Hydrocarbons	1.03314	5.52631e-05	0.000690399	43.7865	5.45242	up in BcR
Bicyclo[3.1.1]hept-2-ene, 3,6,6-trimethyl-	Hydrocarbons	1.03281	4.02916e-05	0.000620247	23.9971	4.58479	up in BcR
Bicyclo(3.3.1)non-2-ene	Hydrocarbons	1.03374	0.00171478	0.00299423	429.5	8.74651	up in BcR
Dihydro-3-(2H)-thiophenone	Sulfur compounds	1.03379	0.000620596	0.00159556	499.611	8.96466	up in BcR
Diaziridine, 3-ethyl-3-methyl-	Nitrogen compounds	1.02039	0.000154382	0.000975035	2.10609	1.07457	up in BcR
Allyl isovalerate	Ester	1.0342	0.000634909	0.00160904	16500.2	14.0102	up in BcR
Cyclobutanespiro-2'-bicyclo[1.1.0]butane-4'-spirocyclobutane	Hydrocarbons	1.03314	3.28507e-05	0.000617488	45.5556	5.50956	up in BcR
Cyclopentane, butyl-	Hydrocarbons	1.0331	0.0002727	0.00107955	38.4026	5.26313	up in BcR
1,7-Octadiene, 2-methyl-6-methylene-	Hydrocarbons	1.03348	0.000175312	0.000975035	31.1113	4.95937	up in BcR
1,3-Dioxolane, 4-methyl-2-(2-methylpropyl)-	Ether	1.03322	1.71037e-05	0.000489386	48.1557	5.58963	up in BcR
3-Octanone	Ketone	1.03211	0.00135733	0.00257255	29.3469	4.87513	up in BcR
1-Hepten-6-one, 2-methyl-	Ketone	1.03309	0.00118146	0.00236002	199.09	7.63728	up in BcR
2-Heptanone	Ketone	0.961143	0.0239186	0.0271302	1.3845	0.469367	insig
3-Hexen-1-ol, formate, (Z)-	Ester	1.03311	0.000237789	0.00104935	41.0461	5.35917	up in BcR
Anisole	Hydrocarbons	1.0332	3.15526e-05	0.000617488	48.3733	5.59614	up in BcR
3-Chloro-2,4-pentanedione	Ketone	1.03328	0.000888724	0.00193685	24.5138	4.61552	up in BcR
N-Acetylisoxazolidine	Nitrogen compounds	1.03318	4.19558e-05	0.000620247	45.139	5.4963	up in BcR
4-methyl-1-(1-methylethyl)-Bicyclo[3.1.0]hex-2-ene	Hydrocarbons	1.03367	0.000766378	0.00180312	439.939	8.78116	up in BcR
1,2,4,5-Tetrazin-3-Amine	Nitrogen compounds	1.03398	0.00169281	0.00299109	459.075	8.84259	up in BcR
1-Hepten-3-one	Ketone	1.03361	0.00101243	0.00211798	55.9432	5.80589	up in BcR
Thiazole, 2,4-dimethyl-	Sulfur compounds	1.02293	0.00142411	0.0026395	2.85067	1.5113	up in BcR
1H-Pyrazole	Nitrogen compounds	1.03372	0.00146233	0.00269665	12.4814	3.6417	up in BcR
o-Xylene	Hydrocarbons	1.03249	0.0040937	0.00572731	13.2009	3.72257	up in BcR
Styrene	Hydrocarbons	1.03276	0.00253586	0.00394615	13.7325	3.77952	up in BcR
5-Hexenal, 4-methylene-	Hydrocarbons	1.03413	0.000869785	0.00191439	22.8465	4.5139	up in BcR
4-Heptenal	Aldehyde	1.03401	0.00124891	0.00241347	30.1543	4.91429	up in BcR
Pyrazine, ethyl-	Nitrogen compounds	1.03305	0.000591173	0.00158259	47.3202	5.56438	up in BcR
Cyclohexanol, 1-methyl-	Alcohol	0.625861	0.244133	0.253864	1.10839	0.14846	insig
Santolina triene	Hydrocarbons	1.03246	0.00170042	0.0029926	46.1656	5.52875	up in BcR
Propanoic acid, 2-methyl-, 2-methylpropyl ester	Ester	1.03422	0.00330501	0.00484729	16644.1	14.0227	up in BcR
2,4-Hexadienal, (E,E)-	Aldehyde	1.02988	0.000279534	0.00108674	60.5574	5.92023	up in BcR
DiSulfur compounds, methyl 2-propenyl	Sulfur compounds	1.03241	0.00160489	0.00287004	263.364	8.04091	up in BcR
Fomepizole	Nitrogen compounds	1.03314	0.000142619	0.000975035	44.8023	5.4855	up in BcR
Benzene, (1-methylethyl)-	Hydrocarbons	1.03392	0.000902926	0.00194392	501.871	8.97117	up in BcR
Acetic acid, 2-ethylbutyl ester	Ester	1.03322	0.000427951	0.00133659	42.5489	5.41105	up in BcR
1,7,7-trimethyl-Tricyclo[2.2.1.0(2,6)]heptane	Hydrocarbons	1.03378	0.000436494	0.00134438	626.691	9.29161	up in BcR
Diethyl diSulfur compounds	Sulfur compounds	1.03321	0.000114013	0.000916672	47.6249	5.57364	up in BcR
3-Ethyl-3-methylheptane	Hydrocarbons	1.02998	0.00408946	0.00572731	3.33859	1.73924	up in BcR
Octane, 3,3-dimethyl-	Hydrocarbons	1.03392	0.0145746	0.0172599	4540.47	12.1486	up in BcR
Butanoic Acid, 4-hydroxy-	Acid	1.03299	0.000126176	0.000924553	39.8643	5.31703	up in BcR
Cyclopropanemethanol, 2,2,3,3-tetramethyl-	Alcohol	1.03341	0.00050898	0.00143969	37.3707	5.22384	up in BcR
Heptane, 3-ethyl-2-methyl-	Hydrocarbons	1.03247	0.00047441	0.00139338	38.4513	5.26496	up in BcR
Pentanoic acid, 2-methyl-, ethyl ester	Ester	1.03367	0.000285328	0.00108674	22.4455	4.48835	up in BcR
Pyridine, 2,3-dimethyl-	Nitrogen compounds	1.03283	2.98523e-05	0.00061579	24.8218	4.63354	up in BcR
Benzene, 1,2,4-trimethyl-	Hydrocarbons	1.03271	4.18307e-05	0.000620247	59.8859	5.90414	up in BcR
1,6-Octadiene, 3,7-dimethyl-	Hydrocarbons	1.03268	9.02699e-05	0.000804787	24.0802	4.58977	up in BcR
Bicyclo[3.1.0]hex-2-ene, 4-methylene-1-(1-methylethyl)-	Hydrocarbons	1.03411	0.00311808	0.00467238	342.559	8.42021	up in BcR
2-Pentenoic Acid, 2-methyl-	Acid	1.03331	0.000444947	0.0013516	52.395	5.71136	up in BcR
Glycerin	Alcohol	1.03261	0.000845313	0.00191248	486.053	8.92497	up in BcR
3-Thiophenethiol	Sulfur compounds	1.03383	0.0012185	0.00238064	48.404	5.59705	up in BcR
Pentanoic acid, 4-methyl-, ethyl ester	Ester	1.03377	1.32498e-05	0.000443042	577.197	9.17292	up in BcR
1,3-Cyclohexadiene, 1,5,5,6-tetramethyl-	Hydrocarbons	1.03343	0.000117738	0.000916672	81.4168	6.34725	up in BcR
Benzene, 1-ethyl-2-methyl-	Hydrocarbons	1.03383	0.000693023	0.0016981	409.781	8.67871	up in BcR
3-Mercapto-3-methylbutanol	Alcohol	1.03362	0.00100862	0.00211499	411.094	8.68333	up in BcR
5-Methyl-(E)-2-hepten-4-one	Ketone	1.03319	0.000843861	0.00191248	58.3639	5.867	up in BcR
4H-Pyran-4-one	Ketone	1.0335	0.000210156	0.00101862	80.6423	6.33346	up in BcR
5-Hepten-2-one, 4,6-dimethyl-	Ketone	1.03348	3.33293e-06	0.000309246	82.8689	6.37276	up in BcR
4-Pyridinecarboxaldehyde	Aldehyde	1.03342	0.000216742	0.00103361	81.4264	6.34742	up in BcR
3-Octanol	Alcohol	1.03404	0.000966749	0.00204655	59.6111	5.89751	up in BcR
.beta.-Pinene	Hydrocarbons	1.03334	0.000618404	0.00159556	69.124	6.11112	up in BcR
1-Octen-3-ol	Alcohol	1.03303	0.00110306	0.00222874	4.78559	2.2587	up in BcR
Butanoic acid, butyl ester	Ester	0.943383	0.00919306	0.0114205	1.66402	0.73467	insig
Heptanoic acid, methyl ester	Ester	1.03413	0.000277652	0.00108674	1467	10.5186	up in BcR
DiSulfur compounds, ethyl 1-methylethyl	Sulfur compounds	1.03237	2.85384e-06	0.000309246	57.3275	5.84116	up in BcR
cis-2,6-Dimethyl-2,6-octadiene	Hydrocarbons	1.0331	3.91299e-05	0.000620247	39.3339	5.2977	up in BcR
Propane-1,1-diol diacetate	Ester	1.03322	0.00243815	0.00385497	7.43249	2.89384	up in BcR
2,3-Dehydro-1,8-cineole	Ether	1.03424	0.000351555	0.00119019	53.7003	5.74686	up in BcR
1,2-HydrazinedicarboxAldehyde	Aldehyde	1.03422	0.000600269	0.00158464	2931.96	11.5176	up in BcR
Benzene, (1-methylpropyl)-	Hydrocarbons	1.03417	0.00160193	0.00287004	508.951	8.99138	up in BcR
Pyrazine, 2-methoxy-6-methyl-	Nitrogen compounds	1.03389	0.00123743	0.00240475	17.0461	4.09137	up in BcR
Hexanoic acid, methyl ester	Ester	1.03417	0.00115811	0.00232409	16561.7	14.0156	up in BcR
Benzene, 1-methoxy-2-methyl-	Ether	1.03379	0.000679606	0.00167447	16.3281	4.02928	up in BcR
2-Cyclopentylethanol	Alcohol	1.03339	0.000128796	0.000924553	42.8322	5.42062	up in BcR
3-Hexen-1-ol, acetate, (E)-	Ester	1.03413	0.00113535	0.00228358	55.552	5.79577	up in BcR
3-Hexen-1-ol, acetate, (Z)-	Ester	1.03394	0.00193522	0.0032821	16.1317	4.01183	up in BcR
Albene	Hydrocarbons	1.03381	0.00141113	0.00262956	269.629	8.07483	up in BcR
Benzene, 1-propynyl-	Hydrocarbons	1.03356	0.000419739	0.00131859	1392.59	10.4436	up in BcR
4-Isobutylpyrimidine	Nitrogen compounds	1.03347	5.43956e-06	0.000309246	103.872	6.69867	up in BcR
2-Furanmethanethiol, 5-methyl-	Sulfur compounds	1.03208	0.00508436	0.00682273	6.75198	2.75531	up in BcR
Nonane, 2,6-dimethyl-	Hydrocarbons	1.03239	0.000872412	0.00191542	1371.49	10.4215	up in BcR
Acetic Acid, (acetyloxy)-	Acid	1.03418	0.000485367	0.00140874	263.448	8.04137	up in BcR
2-Acetylthiazole	Sulfur compounds	1.03354	0.000222235	0.0010393	580.116	9.1802	up in BcR
Acetylpyrazine	Nitrogen compounds	1.03358	2.35159e-05	0.000572281	96.5648	6.59343	up in BcR
Indane	Hydrocarbons	1.03305	1.1105e-10	9.8501e-08	107.566	6.74908	up in BcR
1-Hexanol, 2-ethyl-	Alcohol	1.03366	0.000485992	0.00140874	43.5611	5.44497	up in BcR
1H-Pyrazole, 1,3,5-trimethyl-	Nitrogen compounds	1.02964	0.0122194	0.0148474	7.62886	2.93147	up in BcR
Acetic acid, (propylthio)-, methyl ester	Ester	1.03376	0.0014026	0.00261918	27.2882	4.7702	up in BcR
(S)-2,5-Dimethyl-3-vinylhex-4-en-2-ol	Alcohol	1.03066	0.00978095	0.0120496	9.01375	3.17213	up in BcR
4-Methylurazole	Nitrogen compounds	1.03358	0.00492116	0.00664523	69.2637	6.11403	up in BcR
3-Octen-2-one	Ketone	1.03388	0.00120883	0.00238064	32.8113	5.03612	up in BcR
Acetophenone	Ketone	1.03397	0.000351334	0.00119019	2119.32	11.0494	up in BcR
1H-Pyrrole-3-carbonitrile	Nitrogen compounds	1.03384	0.000604724	0.00158608	31.9018	4.99557	up in BcR
Ethanone, 1-(1H-pyrrol-2-yl)-	Nitrogen compounds	1.03418	0.000363395	0.00119404	1414.83	10.4664	up in BcR
1-Hexanol, 3,5,5-trimethyl-	Alcohol	1.03388	0.000171738	0.000975035	9.97716	3.31863	up in BcR
Decane, 4-methyl-	Hydrocarbons	1.03341	0.00214943	0.00356134	5.587	2.48207	up in BcR
.beta.-Phellandrene	Hydrocarbons	1.03359	1.14449e-05	0.000443042	126.578	6.98389	up in BcR
1H-Imidazole, 1-acetyl-	Nitrogen compounds	1.03267	1.4126e-05	0.000443042	23.9966	4.58476	up in BcR
2-PyridinemethanAmine	Nitrogen compounds	1.03401	0.00024433	0.00104962	3085.49	11.5913	up in BcR
Propanoic acid, 2-methyl-, pentyl ester	Ester	1.03366	0.00055442	0.00151314	2120.07	11.0499	up in BcR
1-Methyl-2-phenylcyclopropane	Hydrocarbons	1.0338	0.000299735	0.00111241	1278.42	10.3202	up in BcR
2,5-Furandione, dihydro-3-methyl-	Others	1.03283	0.000847219	0.00191248	24.0707	4.58921	up in BcR
Benzenemethanol, .alpha.-methyl-	Alcohol	1.0342	0.000207027	0.00101862	1218.47	10.2509	up in BcR
Bicyclo[3.1.0]hexan-2-ol, 2-methyl-5-(1-methylethyl)-, (1.alpha.,2.beta.,5.alpha.)-	Alcohol	1.03399	0.000313214	0.0011388	2613.3	11.3517	up in BcR
3,5-Octadien-2-one, (E,E)-	Ketone	1.03247	0.000857331	0.00191248	17.4333	4.12377	up in BcR
Benzene, 1-methyl-3-(1-methylethenyl)-	Hydrocarbons	1.03413	0.00206793	0.00345434	186.996	7.54686	up in BcR
.gamma.-Terpinene	Hydrocarbons	1.03414	0.000280672	0.00108674	1954.96	10.9329	up in BcR
Benzene, 2-ethyl-1,4-dimethyl-	Hydrocarbons	1.03322	0.00118086	0.00236002	14.9513	3.9022	up in BcR
BenzAldehyde, 4-methyl-	Aldehyde	1.03346	0.0040424	0.00567344	17.747	4.14951	up in BcR
Pyrazine, 2-ethyl-3,5-dimethyl-	Nitrogen compounds	1.03405	8.59075e-05	0.000793749	87.6903	6.45435	up in BcR
Maltol	Ketone	0.980477	0.00295309	0.00446995	1.98006	0.985547	insig
1-OctanAmine,N-methyl-	Nitrogen compounds	1.02991	5.67681e-06	0.000309246	4.04389	2.01574	up in BcR
2H-Pyran-2-one, tetrahydro-6-methyl-	Ester	1.022	6.97889e-05	0.000741159	2.74634	1.45751	up in BcR
4-Heptanol, 2,6-dimethyl-, acetate	Ester	1.03312	0.0025325	0.00394615	6.75904	2.75682	up in BcR
2-Butenoic acid, 2-methyl-, 2-methylpropyl ester, (E)-	Ester	1.03199	6.70092e-05	0.000741159	4.46866	2.15984	up in BcR
1-Undecyne	Hydrocarbons	1.03374	0.00178499	0.00309236	7.44883	2.89701	up in BcR
1H-Imidazole, 2-propyl-	Nitrogen compounds	1.03304	0.00125595	0.0024195	5.25282	2.39309	up in BcR
Hexanoic acid, propyl ester	Ester	1.0337	0.00471812	0.00641867	120.635	6.9145	up in BcR
7-Octen-4-ol, 2-methyl-6-methylene-, (S)-	Alcohol	1.03046	1.25713e-05	0.000443042	4.24234	2.08486	up in BcR
1-Nonen-4-ol	Alcohol	1.03014	3.46513e-05	0.000620247	3.46274	1.79191	up in BcR
Benzene, (methylthio)-	Sulfur compounds	1.03326	0.00230786	0.00374922	6.17939	2.62746	up in BcR
2,6,6-Trimethylbicyclo[3.2.0]hept-2-en-7-one	Ketone	1.0337	0.00171659	0.00299423	6.38939	2.67568	up in BcR
Benzyl methyl ketone	Ketone	1.03287	0.0023958	0.00385497	30.8923	4.94917	up in BcR
3-Hexene, 1-(1-ethoxyethoxy)-, (Z)-	Aldehyde	1.03376	0.00129504	0.00248636	7.70638	2.94605	up in BcR
Formic acid, octyl ester	Ester	1.03425	0.00178914	0.0030935	59939.5	15.8712	up in BcR
1,3,8-p-Menthatriene	Hydrocarbons	1.03341	0.00269489	0.00413828	29.4671	4.88103	up in BcR
Butanoic acid, anhydride	Others	1.03424	0.00164329	0.0029152	113860	16.7969	up in BcR
L-Fenchone	Ketone	1.03368	0.000847566	0.00191248	132.619	7.05115	up in BcR
Bicyclo[3.1.1]hept-2-en-6-one, 2,7,7-trimethyl-	Ketone	1.03416	0.00123898	0.00240475	582.595	9.18635	up in BcR
Benzene, 1,2-dichloro-4-methyl-	Hydrocarbons	1.03035	6.03628e-05	0.000723538	2.47241	1.30592	up in BcR
Butanoic acid, cyclopentyl ester	Ester	1.03353	0.00121369	0.00238064	0.145403	-2.78187	down in BcR
BenzenAmine, N-ethyl-	Nitrogen compounds	1.03407	0.00074103	0.00177647	236.259	7.88423	up in BcR
2,6-Dimethyl-1,3,5,7-octatetraene, E,E-	Hydrocarbons	1.03367	0.00308981	0.00464519	0.00532787	-7.55222	down in BcR
Cyclohexanecarboxylic acid, ethyl ester	Ester	1.03423	0.000469084	0.00138232	516.767	9.01337	up in BcR
Terpinen-4-ol	Phenol	1.03366	0.000314205	0.0011388	118.113	6.88403	up in BcR
3-Cyclohexen-1-ol, 1-methyl-4-(1-methylethyl)-	Alcohol	1.03415	0.000523191	0.00146067	562.402	9.13546	up in BcR
2,7-Nonadien-5-one, 4,6-dimethyl-	Ketone	1.0342	0.000781209	0.00182832	345.096	8.43085	up in BcR
1,7,7-Trimethylbicyclo[2.2.1]heptan-2-ol	Alcohol	1.03377	0.000572457	0.00154385	504.681	8.97923	up in BcR
3-Methylisoxazolo[4,5-b]pyridine	Nitrogen compounds	1.03422	0.000572166	0.00154385	382.274	8.57846	up in BcR
2H-Pyran-2-one, tetrahydro-4,6,6-trimethyl-	Ester	1.02978	0.00563192	0.00741175	6.0609	2.59953	up in BcR
2,6,6-Trimethyl-2-cyclohexene-1,4-dione	Ketone	1.03402	0.000523666	0.00146067	84.169	6.39522	up in BcR
2,4,6-Octatriene, 2,6-dimethyl-, (E,E)-	Hydrocarbons	1.03391	0.00423092	0.00586378	507.34	8.98681	up in BcR
Pyrazine, 2-methyl-6-(methylthio)-	Sulfur compounds	1.03135	6.27557e-06	0.000309246	2.02765	1.01981	up in BcR
Hexanoic acid, 2-methylpropyl ester	Ester	1.02765	0.00399279	0.00561269	4.12244	2.0435	up in BcR
Ethanone, 1-(1,4-dimethyl-3-cyclohexen-1-yl)-	Ketone	1.03414	0.00104266	0.00215163	662.623	9.37204	up in BcR
AcetAldehyde, tetramer	Aldehyde	1.03257	0.00334785	0.00487882	5.07766	2.34416	up in BcR
2-Acetyl-3-ethylpyrazine	Nitrogen compounds	1.0342	0.000855015	0.00191248	333.596	8.38196	up in BcR
Lilac Aldehyde D	Aldehyde	1.034	0.00131588	0.00251548	14.5482	3.86277	up in BcR
(6Z)-Nonen-1-ol	Alcohol	1.03406	0.000357884	0.00119404	0.000320016	-11.6096	down in BcR
trans-Linalool oxide (furanoid)	Alcohol	1.03357	0.000902276	0.00194392	7.71413	2.9475	up in BcR
Butanoic acid, 5-hexenyl ester	Ester	1.03412	0.000249302	0.00105804	2776.24	11.4389	up in BcR
Pyrazine, 2-methoxy-3-(1-methylpropyl)-	Nitrogen compounds	1.03263	0.000513622	0.00144629	3.69796	1.88673	up in BcR
Ethanethioic acid, S-(2-furanylmethyl) ester	Sulfur compounds	1.03123	0.00858329	0.0107838	8.02123	3.00382	up in BcR
Cyclobutaneethanol, 1-methyl-2-(1-methylethenyl)-, cis-	Alcohol	1.00264	0.00184568	0.00315541	0.750188	-0.414676	insig
Undecane, 3,4-dimethyl-	Hydrocarbons	1.03398	0.00050138	0.00142998	4.63936	2.21393	up in BcR
4-Hexen-1-ol, 5-methyl-2-(1-methylethenyl)-, (R)-	Alcohol	1.03356	0.00167867	0.00297201	5.59796	2.4849	up in BcR
Pyrazine, 2-methoxy-3-(2-methylpropyl)-	Nitrogen compounds	1.033	0.000696505	0.00170193	3.69436	1.88532	up in BcR
1,3,5-Triazaadamantan-7-ol	Nitrogen compounds	1.023	0.000334364	0.00115852	0.693522	-0.527986	insig
2,5-Pyrrolidinedione, 1-ethyl-	Nitrogen compounds	1.03409	0.000293543	0.001094	2468.5	11.2694	up in BcR
Pyridine, 2-pentyl-	Nitrogen compounds	1.03424	0.000315192	0.0011388	1.34535e+06	20.3596	up in BcR
Benzene, 1-methyl-2-(1-ethylpropyl)-	Hydrocarbons	1.03375	5.32491e-05	0.000674742	57.6081	5.8482	up in BcR
Phenol, 2-methyl-	Phenol	1.03393	0.0017216	0.00299423	356.487	8.47771	up in BcR
Cyclohexanol, 2-methyl-3-(1-methylethenyl)-, (1.alpha.,2.alpha.,3.alpha.)-	Alcohol	1.0341	0.000169733	0.000975035	2563.79	11.3241	up in BcR
BenzAldehyde, 3-methoxy-	Aldehyde	1.03419	0.00390419	0.00553198	30556.9	14.8992	up in BcR
Carveol	Alcohol	1.03389	1.24228e-05	0.000443042	86.7395	6.43862	up in BcR
Cyclohexanol, 5-methyl-2-(1-methylethyl)-, (1.alpha.,2.alpha.,5.alpha.)-	Alcohol	1.03399	0.000394548	0.00125886	0.00173465	-9.17114	down in BcR
Butanoic acid, 4-hexenyl ester, (Z)-	Ester	1.03419	0.00022893	0.00104017	2228.34	11.1218	up in BcR
Undecane, 4,7-dimethyl-	Hydrocarbons	1.03086	8.71818e-05	0.000797219	0.465759	-1.10234	down in BcR
1,5-Cyclooctadiene, 3-(1-methyl-2-propenyl)-	Hydrocarbons	1.03419	0.000270122	0.00107955	2548.79	11.3156	up in BcR
(-)-trans-Isopiperitenol	Alcohol	1.0336	0.0054313	0.00721321	0.00316252	-8.30471	down in BcR
(-)-Myrtenol	Alcohol	1.03417	0.00108525	0.00220277	2522.21	11.3005	up in BcR
Ethanone, 1-(2,4-dimethyl-1H-pyrrol-3-yl)-	Nitrogen compounds	1.03319	0.00215206	0.00356134	792.69	9.63061	up in BcR
2,6-Piperidinedione, 3-ethyl-	Nitrogen compounds	1.03396	0.000159591	0.000975035	3300.13	11.6883	up in BcR
Isopentyl hexanoate	Ester	1.03367	0.000983314	0.00207173	4.79295	2.26091	up in BcR
Benzene, (2,2-dimethoxyethyl)-	Hydrocarbons	1.03409	0.00035347	0.00119212	83.8189	6.3892	up in BcR
Phenethyl isocyanate	Ester	1.03394	2.64527e-05	0.000572281	91.861	6.52138	up in BcR
2-Cyclohexen-1-ol, 2-methyl-5-(1-methylethenyl)-, cis-	Alcohol	1.03381	0.000366153	0.00119404	4.63544	2.21271	up in BcR
Undecane, 4,4-dimethyl-	Hydrocarbons	1.03393	0.000289916	0.00108931	4.69879	2.23229	up in BcR
Benzene, 1-methoxy-4-methyl-2-(1-methylethyl)-	Hydrocarbons	1.03389	0.000203674	0.00101494	84.6216	6.40295	up in BcR
2-Butanone, 4-phenyl-	Ketone	1.03398	0.000405991	0.00128612	56.2221	5.81307	up in BcR
Imidodicarbonic diamide	Nitrogen compounds	1.03399	0.000362147	0.00119404	4.63855	2.21367	up in BcR
7-Octene-2,6-diol, 2,6-dimethyl-	Alcohol	1.03398	0.000176695	0.000975035	5.49786	2.45887	up in BcR
Phenol, 2,3,6-trimethyl-	Phenol	1.03384	0.000129145	0.000924553	56.4124	5.81794	up in BcR
(E)-2,6-Dimethylocta-2,5,7-trien-4-one	Ketone	1.03425	0.000179307	0.000975035	21.4263	4.42131	up in BcR
1H-Pyrrole-2,5-dione, 3-ethyl-4-methyl-	Nitrogen compounds	1.03386	0.000960376	0.00204281	4.44083	2.15083	up in BcR
Hexanedioic acid, dimethyl ester	Ester	1.03399	0.000245223	0.00104962	5.45164	2.44669	up in BcR
Benzonitrile	Nitrogen compounds	1.03309	0.000314316	0.0011388	55.1678	5.78576	up in BcR
n-Caproic acid vinyl ester	Ester	1.03187	0.00135128	0.00256657	4.51396	2.17439	up in BcR
Isobornyl formate	Ester	1.03394	0.000273844	0.00107955	4.61951	2.20774	up in BcR
Propanoic acid, 2-methyl-, heptyl ester	Ester	1.03346	0.00172908	0.00300135	5.39335	2.43118	up in BcR
5H-5-Methyl-6,7-dihydrocyclopentapyrazine	Nitrogen compounds	1.03414	0.00112661	0.00227115	407.246	8.66976	up in BcR
Benzeneacetic acid, ethyl ester	Ester	1.03422	2.45644e-05	0.000572281	83.7346	6.38775	up in BcR
3-Phenylpropanol	Alcohol	1.03373	8.20683e-05	0.000782582	57.5557	5.84689	up in BcR
(-)-Carvone	Ketone	1.03373	0.0319025	0.0355496	19067.3	14.2188	up in BcR
(1R,5S,6R)-2,7,7-Trimethylbicyclo[3.1.1]hept-2-en-6-yl acetate	Ester	1.03386	0.00121157	0.00238064	151.614	7.24426	up in BcR
Furfuryl pentanoate	Ester	1.03399	0.000617826	0.00159556	101.873	6.67062	up in BcR
1-Cyclohexene-1-carboxAldehyde, 4-(1-methylethenyl)-, (S)-	Aldehyde	1.03422	0.000226522	0.00104017	1367.21	10.417	up in BcR
3,6-Nonadien-1-ol, (E,Z)-	Alcohol	1.03224	0.000230006	0.00104017	51.5941	5.68913	up in BcR
(3R,6R)-2,2,6-Trimethyl-6-vinyltetrahydro-2H-pyran-3-ol	Alcohol	1.03378	0.000495823	0.00142998	5.03113	2.33088	up in BcR
2-hydroxy-BenzAldehyde	Aldehyde	1.03338	0.00155447	0.00279678	59.4849	5.89445	up in BcR
Diallyl disulphide	Sulfur compounds	1.03401	0.000544334	0.00149317	20.4155	4.35159	up in BcR
Undecanal	Aldehyde	1.03423	0.000193924	0.00100154	408184	18.6389	up in BcR
4a(2H)-Naphthalenol, 1,3,4,5,6,8a-hexahydro-4,7-dimethyl-1-(1-methylethyl)-, (1S,4S,4aS,8aR)-	Hydrocarbons	0.112264	0.900673	0.902708	1.01132	0.016233	insig
(1R,3aS,8aS)-7-Isopropyl-1,4-dimethyl-1,2,3,3a,6,8a-hexahydroazulene	Hydrocarbons	0.909456	0.0327562	0.0364551	1.38174	0.466487	insig
1,1'-(1,4-phenylene)bis-Ethanone	Ketone	0.859302	0.127052	0.135451	0.652399	-0.616174	insig
1,2-Ethanediol, monobenzoate	Ester	1.03422	5.26264e-05	0.000674742	95347.3	16.5409	up in BcR
BenzenAmine, 2,6-diethyl-	Nitrogen compounds	1.0327	0.00781189	0.00995568	0.0217453	-5.52315	down in BcR
2-Acetylbenzofuran	Ether	1.02751	1.54215e-05	0.000455962	3.25906	1.70445	up in BcR
2-Oxabicyclo[2.2.2]octan-6-ol, 1,3,3-trimethyl-, acetate	Ester	1.03003	0.0177517	0.0206908	0.0355698	-4.8132	down in BcR
Benzamide	Nitrogen compounds	1.03343	0.0022431	0.00367659	158.725	7.31038	up in BcR
1-(5-Dimethylethyl)pyrazin-2-yl-ethan-1-one	Nitrogen compounds	1.02712	0.00023758	0.00104935	13.3584	3.73967	up in BcR
BenzAldehyde, 4-hydroxy-	Aldehyde	1.03405	0.000243871	0.00104962	274.199	8.09908	up in BcR
Naphthalene, decahydro-4a-methyl-1-methylene-7-(1-methylethenyl)-, [4aR-(4a.alpha.,7.alpha.,8a.beta.)]-	Hydrocarbons	1.0342	0.000338009	0.00116207	415331	18.6639	up in BcR
Carbamic acid, (1-methylethyl)-, 2-[[(aminocarbonyl)oxy]methyl]-2-methylpentyl ester	Nitrogen compounds	1.03424	0.000270838	0.00107955	47957.4	15.5495	up in BcR
Azulene, 1,2,3,3a,4,5,6,7-octahydro-1,4-dimethyl-7-(1-methylethenyl)-, [1R-(1.alpha.,3a.beta.,4.alpha.,7.beta.)]-	Hydrocarbons	0.782247	0.127429	0.135689	1.36343	0.447239	insig
5,9-Undecadien-2-one, 6,10-dimethyl-, (E)-	Ketone	0.318162	0.611878	0.621691	1.04996	0.0703282	insig
5-Amino-2-methoxyphenol	Phenol	1.03371	0.00014728	0.000975035	64.5058	6.01136	up in BcR
2,4-Decadienal, (E,E)-	Aldehyde	1.03423	0.000140131	0.000971061	402248	18.6177	up in BcR
3-Cyclohexene-1-carboxAldehyde, 4-(4-methyl-3-pentenyl)-	Aldehyde	1.01482	0.0137432	0.0164379	0.472949	-1.08024	down in BcR
.alpha.-Muurolene	Hydrocarbons	1.01346	0.00319475	0.0047546	1.81197	0.857562	insig
(5-bromopentyl)-Benzene	Hydrocarbons	1.03422	4.11983e-05	0.000620247	5.4767e+06	22.3849	up in BcR
Phenol, 2-methoxy-4-(2-propenyl)-, acetate	Ester	0.965184	0.00687338	0.0088873	1.69962	0.76521	insig
3,5-Dimethyldodecane	Hydrocarbons	1.02853	0.000455619	0.00137461	5.38398	2.42867	up in BcR
1,3-Benzenediol, 4,5-dimethyl-	Phenol	1.0256	0.0134947	0.0161754	7.93876	2.98891	up in BcR
2H-Pyran-2-one, tetrahydro-6-pentyl-	Ester	1.03257	0.0050007	0.00673083	67.4443	6.07563	up in BcR
aR-Himachalene	Hydrocarbons	0.852928	0.0483108	0.0527081	1.15921	0.21314	insig
Acetic acid, 1-methyl-3-(2,6,6-trimethylcyclohex-1-enyl)propyl ester	Ester	1.0236	3.34154e-05	0.000617488	4.62002	2.2079	up in BcR
Benzoic acid, 1,2,3,4,5-pentamethylcyclopenta-2,4-dienyl ester	Ester	1.03424	0.000436584	0.00134438	45763.7	15.4819	up in BcR
2-Pyridin-2-ylmethyl-cyclohexanone	Ketone	1.03254	0.000284559	0.00108674	16.945	4.08278	up in BcR
1,2,4-Trimethoxybenzene	Hydrocarbons	1.03418	0.00383026	0.00545796	1722.7	10.7505	up in BcR
Bornyl acetate	Ester	1.03413	0.000509652	0.00143969	35.9433	5.16765	up in BcR
2(3H)-Furanone, 5-butyldihydro-4-methyl-	Ester	1.03404	0.0014956	0.00272826	0.0002178	-12.1647	down in BcR
Isobutyric acid, 2-methylphenyl ester	Ester	1.03411	0.00074602	0.00177915	35.7183	5.15859	up in BcR
2-Thiopheneacetic acid	Sulfur compounds	1.03363	0.00586018	0.00768933	0.00416827	-7.90634	down in BcR
Tridecane, 2-methyl-	Hydrocarbons	1.03383	0.000230381	0.00104017	84.8891	6.40751	up in BcR
Paroxypropione	Ketone	1.03309	0.000438023	0.00134438	48.3498	5.59544	up in BcR
Naphthalene, 1,2-dihydro-1,1,6-trimethyl-	Hydrocarbons	1.01214	0.0396833	0.0435094	7.71189	2.94708	up in BcR
Phenol, 5-methyl-2-(1-methylethyl)-, acetate	Ester	1.02878	0.00800715	0.0101899	14.7375	3.88142	up in BcR
Benzoic acid, 2-(dimethylamino)-, methyl ester	Ester	1.03358	0.00355338	0.00510008	0.00687367	-7.1847	down in BcR
2-Furancarboxylic acid, hexyl ester	Ester	0.898768	0.0380342	0.0417528	1.35776	0.44123	insig
.alpha.-Maaliene	Hydrocarbons	1.00627	0.000462013	0.00137944	2.52627	1.33701	up in BcR
2-Butanone, 4-(2,6,6-trimethyl-1-cyclohexen-1-yl)-	Ketone	0.960553	0.0331785	0.0368789	0.779067	-0.360181	insig
2-Dodecenal, (E)-	Aldehyde	1.01343	0.0170077	0.019876	0.446801	-1.1623	down in BcR
1,3-Dioxepane, 2-heptyl-	Ether	1.03172	0.00131209	0.00251367	29.7254	4.89362	up in BcR
Butanoic acid, 1,7,7-trimethylbicyclo[2.2.1]hept-2-yl ester, endo-	Ester	1.03336	0.00104307	0.00215163	87.5774	6.45249	up in BcR
Dodecanenitrile	Nitrogen compounds	1.00718	0.00562301	0.00741101	2.61293	1.38567	up in BcR
(3S,3aR,3bR,4S,7R,7aR)-4-Isopropyl-3,7-dimethyloctahydro-1H-cyclopenta[1,3]cyclopropa[1,2]benzen-3-ol	Alcohol	0.889829	0.0355056	0.0391223	1.56781	0.648749	insig
Cubenene	Hydrocarbons	1.02919	5.28972e-06	0.000309246	5.30589	2.4076	up in BcR
Dauca-4(11),8-diene	Hydrocarbons	1.01911	0.029189	0.0328145	0.175538	-2.51015	down in BcR
3,5,9-Undecatrien-2-one, 6,10-dimethyl-, (E,Z)-	Ketone	0.99253	0.0358737	0.0394299	0.463224	-1.11022	insig
Kessane	Ether	0.908272	0.070323	0.0758838	0.715137	-0.483709	insig
Propanoic acid, 2-methyl-, 3-phenyl-2-propenyl ester	Ester	1.03093	0.00283694	0.00431624	6.45429	2.69026	up in BcR
Levomenol	Alcohol	0.955406	0.0141556	0.0168537	2.26109	1.17702	insig
2-Propenoic Acid, 3-(3-hydroxyphenyl)-	Acid	1.03394	0.00394608	0.00555583	986.48	9.94615	up in BcR
3-Cyclohexene-1-methanol, .alpha.,4-dimethyl-.alpha.-(4-methyl-3-pentenyl)-, [R-(R*,R*)]-	Alcohol	1.0334	0.000190213	0.00100154	83.4853	6.38345	up in BcR
8-Hexadecyne	Hydrocarbons	0.895732	0.0179407	0.0208837	2.01326	1.00953	insig
2-Propenoic acid, 3-phenyl-, methyl ester, (E)-	Ester	0.988835	0.00901974	0.0112683	2.2128	1.14587	insig
Naphthalene, 1,6-dimethyl-4-(1-methylethyl)-	Hydrocarbons	1.03132	0.000892082	0.0019394	14.7056	3.8783	up in BcR
Thiamylal	Sulfur compounds	1.03423	0.000641378	0.00162081	22382.8	14.4501	up in BcR
2-Cyclohexen-1-one, 2-hydroxy-3-methyl-6-(1-methylethyl)-	Ketone	1.03399	0.00327991	0.0048327	0.000195021	-12.3241	down in BcR
Ethyl trans-4-decenoate	Ester	1.03421	0.00372246	0.00531695	4472.47	12.1269	up in BcR
1-methyl-4-(1-methylethenyl)-1,2-Cyclohexanediol	Alcohol	1.03386	0.000499091	0.00142998	13.9972	3.80707	up in BcR
Hydrocinnamic Acid	Acid	1.03011	0.000115589	0.000916672	6.2421	2.64203	up in BcR
trans-3-Methyl-4-octanolide	Ester	1.03415	0.000328495	0.00114265	36.7429	5.19939	up in BcR
2-Cyclohexen-1-ol, 2-methyl-5-(1-methylethenyl)-, acetate, cis-	Ester	1.03397	2.97919e-06	0.000309246	729.877	9.51151	up in BcR
2,6-Octadien-1-ol, 3,7-dimethyl-, acetate, (Z)-	Ester	1.03401	0.000320813	0.00114265	560.478	9.13051	up in BcR
p-Tolylacetic Acid	Acid	1.03398	7.20854e-05	0.000743485	231.791	7.85668	up in BcR
Thieno[2,3-b]thiophene,2-methyl-	Sulfur compounds	1.03423	2.78862e-05	0.00058893	161172	17.2982	up in BcR
2-Undecanone, 6,10-dimethyl-	Ketone	1.03401	0.000145335	0.000975035	330.39	8.36803	up in BcR
Propanoic acid, 2-methyl-, 3-phenylpropyl ester	Ester	0.983228	0.00294546	0.00446603	1.59959	0.677706	insig
Dodecanal	Aldehyde	1.03396	0.000152694	0.000975035	82.4084	6.36472	up in BcR
2-Propenoic acid, 2-methyl-, 3,3,5-trimethylcyclohexyl ester	Ester	1.02922	3.40339e-06	0.000309246	5.32992	2.41411	up in BcR
Naphthalene, 1,4-dimethyl-	Hydrocarbons	0.710438	0.172591	0.181815	1.20815	0.272798	insig
Benzeneethanol, 4-hydroxy-	Alcohol	0.863853	0.0583818	0.063384	1.32907	0.410414	insig
(1S,4S,4aR)-1-Isopropyl-4-methyl-7-methylene-1,2,3,4,4a,5,6,7-octahydronaphthalene	Hydrocarbons	0.216027	0.659646	0.669458	0.931111	-0.102975	insig
1,2,4-Benzenetriol	Alcohol	1.02763	0.00198787	0.00335855	9.70066	3.27808	up in BcR
Pentanoic acid, 1-ethenyl-1,5-dimethyl-4-hexenyl ester	Ester	0.950632	0.00772188	0.00985512	1.52042	0.604465	insig
trans-Calamenene	Hydrocarbons	1.01427	0.000269091	0.00107955	2.85786	1.51494	up in BcR
Naphthalene, 1,2,4a,5,6,8a-hexahydro-4,7-dimethyl-1-(1-methylethyl)-, [1S-(1.alpha.,4a.beta.,8a.alpha.)]-	Hydrocarbons	1.0101	0.0197259	0.0226938	0.465089	-1.10442	down in BcR
Naphthalene, 2,3,6-trimethyl-	Hydrocarbons	1.03312	0.00321734	0.00478021	15.1685	3.92301	up in BcR
Longifolenaldehyde	Aldehyde	1.03322	0.00387606	0.00550972	27.7169	4.79269	up in BcR
Benzene, 1-methoxy-4-phenoxy-	Hydrocarbons	1.03043	0.00410421	0.00573126	10.0292	3.32614	up in BcR
2,6,9,11-Dodecatetraenal, 2,6,10-trimethyl-	Aldehyde	0.941374	0.0101109	0.0123872	1.64525	0.718304	insig
1-(1-Adamantyl)-1-phenylethanol	Hydrocarbons	1.03421	0.000519007	0.00145683	103206	16.6552	up in BcR
Bicyclo[4.4.0]dec-1-ene, 2-isopropyl-5-methyl-9-methylene-	Hydrocarbons	0.117922	0.911511	0.91254	1.01522	0.0217952	insig
2,6-Octadienoic acid, 3,7-dimethyl-, methyl ester	Ester	1.03419	1.31903e-05	0.000443042	99.2934	6.63363	up in BcR
1-Cyclohexene-1-carboxAldehyde, 5,5-dimethyl-3-oxo-	Aldehyde	1.03413	0.000593024	0.00158259	37.6895	5.23609	up in BcR
Bicyclo[3.1.0]hexan-3-ol, 4-methylene-1-(1-methylethyl)-, acetate	Ester	1.0342	0.000465482	0.00137944	1286.54	10.3293	up in BcR
Iso-3-thujyl acetate	Ester	0.851352	0.0820863	0.0881484	1.16657	0.222277	insig
Salicylic Acid	Acid	1.02256	9.89746e-05	0.000836932	2.25709	1.17446	up in BcR
Thiocyanic acid, phenylmethyl ester	Sulfur compounds	1.03386	0.00141825	0.0026373	118.008	6.88274	up in BcR
Cyclohexanone, 2-(1-mercapto-1-methylethyl)-5-methyl-, (2S-trans)-	Ketone	1.03414	0.000163002	0.000975035	1049.6	10.0356	up in BcR
L-Proline, 1-acetyl-	Acid	1.03414	0.000171092	0.000975035	7535.34	12.8795	up in BcR
Acetamide, N-phenyl-	Nitrogen compounds	1.03333	0.00908849	0.0113382	0.00364709	-8.09904	down in BcR
Piperitenone oxide	Ketone	1.03236	0.00442741	0.00607912	24.7897	4.63167	up in BcR
4-tert-Butylcyclohexyl acetate	Ester	1.03418	3.21482e-05	0.000617488	517.841	9.01637	up in BcR
Hexanoic acid, 5-hexenyl ester	Ester	1.03346	0.000286693	0.00108674	530.836	9.05212	up in BcR
2-Acetoxyacetophenone	Ketone	0.98479	0.0301744	0.0338366	0.630479	-0.665479	insig
1,5-Dimethyl-1-vinyl-4-hexenyl butyrate	Ester	1.03421	0.000223795	0.0010393	1.96489e+07	24.2279	up in BcR
Benzene, 1-methoxy-4-nitro-	Hydrocarbons	1.0091	0.0150654	0.01777	3.70672	1.89014	up in BcR
Naphthalene, 1,2-dimethyl-	Hydrocarbons	1.02698	0.00302591	0.00455685	10.7142	3.42145	up in BcR
N,N-Dimethyl-1,2,3-trithian-5-Amine	Sulfur compounds	1.03303	0.00444301	0.00609111	71.327	6.15638	up in BcR
4-Isopropyl-6-methyl-1-methylene-1,2,3,4-tetrahydronaphthalene	Hydrocarbons	1.03273	0.000172931	0.000975035	19.9796	4.32046	up in BcR
(4aR,8aR)-5,8a-dimethyl-3-propan-2-ylidene-1,2,4,4a,7,8-hexahydronaphthalene	Hydrocarbons	1.00842	0.024284	0.0275095	0.407585	-1.29483	down in BcR
(1.alpha.,4a.beta.,8a.alpha.)-1,2,3,4,4a,5,6,8a-octahydro-7-methyl-4-methylene-1-(1-methylethyl)-Naphthalene	Hydrocarbons	0.0438055	0.879631	0.883616	0.981395	-0.0270939	insig
Isolongifolene, 4,5,9,10-dehydro-	Hydrocarbons	1.03376	0.00916386	0.0114002	1357.34	10.4066	up in BcR
.beta.-Oplopenone	Ketone	1.03411	0.00543227	0.00721321	887.355	9.79337	up in BcR
Cubenol	Alcohol	1.00637	0.00052812	0.00146847	2.26822	1.18156	up in BcR
Lavandulyl caproate	Ester	1.03122	2.48211e-05	0.000572281	12.3376	3.62499	up in BcR
Benzyl Benzoate	Ester	1.03421	6.27745e-05	0.000730678	41184.9	15.3298	up in BcR
Benzeneacetic acid, phenylmethyl ester	Ester	1.03419	0.00149427	0.00272826	362571	18.4679	up in BcR
(+)-Diethyl L-tartrate	Ester	0.966263	0.00997182	0.0122677	1.61936	0.695421	insig
10-Undecenal	Aldehyde	1.02898	0.00033796	0.00116207	5.94515	2.57171	up in BcR
Naphthalene, 2-methyl-	Hydrocarbons	1.02652	5.86057e-05	0.000712099	6.20667	2.63382	up in BcR
2-Propen-1-ol, 3-phenyl-	Alcohol	1.03019	0.00557067	0.00736389	0.276729	-1.85345	down in BcR
BenzAldehyde, 3-hydroxy-	Aldehyde	1.01445	0.00269665	0.00413828	2.55976	1.35601	up in BcR
4H-Pyran-4-one, 5-hydroxy-2-(hydroxymethyl)-	Ketone	0.982167	0.00341446	0.00494066	2.12829	1.08969	insig
1-Pentanone, 1-(1H-imidazol-4-yl)-	Nitrogen compounds	1.0342	0.000198857	0.00100416	35607.3	15.1199	up in BcR
Benzoic Acid, 2,3-dihydroxy-	Acid	0.984269	0.115985	0.123801	8.97242	3.1655	insig
n-Decanoic Acid	Acid	1.03193	0.0508846	0.055448	1583.62	10.629	insig
3-Phenyl-1-propanol, acetate	Ester	1.03322	0.00243815	0.00385497	7.43249	2.89384	up in BcR
1-(3-Ethoxyphenyl)acetone	Ketone	1.03395	0.000862031	0.0019132	1722.35	10.7502	up in BcR
Butanoic acid, 1-methyloctyl ester	Ester	1.03424	0.000174946	0.000975035	379622	18.5342	up in BcR
(-)-.beta.-Bourbonene	Hydrocarbons	1.03246	6.15828e-05	0.000728319	7.43844	2.895	up in BcR
2,6,10-Trimethyltridecane	Hydrocarbons	0.655756	0.223557	0.233564	1.13347	0.18074	insig
Ethanone, 1-(2-hydroxy-5-methoxyphenyl)-	Ketone	0.790417	0.129094	0.137298	1.27575	0.351346	insig
(E)-.beta.-Famesene	Hydrocarbons	0.416982	0.445421	0.456222	0.930984	-0.103171	insig
2H-Pyran-2-one, 6-pentyl-	Ester	1.00976	0.00153667	0.00277037	2.63462	1.3976	up in BcR
2H-Pyran-2-one, 5,6-dihydro-6-pentyl-	Ester	0.879677	0.0763022	0.082136	0.665737	-0.586976	insig
9-Oxononanoic Acid	Acid	1.02915	0.00832815	0.010493	7.23386	2.85477	up in BcR
1,3-Cyclohexadiene, 5-(1,5-dimethyl-4-hexenyl)-2-methyl-, [S-(R*,S*)]-	Hydrocarbons	1.03414	0.00322401	0.0047821	1.13623e+06	20.1158	up in BcR
(1S,2E,6E,10R)-3,7,11,11-Tetramethylbicyclo[8.1.0]undeca-2,6-diene	Hydrocarbons	1.01506	0.000182475	0.000975035	2.63143	1.39585	up in BcR
Butanoic acid, 3,7-dimethyl-2,6-octadienyl ester, (E)-	Ester	1.02213	0.0174861	0.0204082	0.237391	-2.07466	down in BcR
(1aR,1bS,2aS,5S,5aS,7aS)-2,2,5,7a-Tetramethyldecahydrocyclopenta[2',3']cyclobuta[1',2':3,4]benzo[1,2-b]oxirene	Ether	1.01027	0.0310052	0.0346805	0.308182	-1.69815	down in BcR
N-Benzyloxy-2-carbomethoxyaziridine	Nitrogen compounds	1.01848	0.0197976	0.0227467	0.291655	-1.77767	down in BcR
Benzeneacetic Acid, 4-hydroxy-	Acid	1.01053	0.0264195	0.0298904	0.341975	-1.54804	down in BcR
Hexadecane	Hydrocarbons	1.03421	0.000220203	0.00103894	279161	18.0907	up in BcR
6-Quinolinamine, 2-methyl-	Nitrogen compounds	1.00903	0.0025105	0.00393007	3.76215	1.91156	up in BcR
BenzAldehyde, 2,4-dihydroxy-3,6-dimethyl-	Aldehyde	1.03074	4.35525e-05	0.000631271	15.0514	3.91183	up in BcR
Benzenepropanoic Acid, 4-hydroxy-	Acid	1.03169	0.00136275	0.00257297	14.6627	3.87408	up in BcR
Curcumenol	Alcohol	1.03423	0.00220517	0.00362891	10819.7	13.4014	up in BcR
Phenol, 4-octyl-	Phenol	1.03418	0.00146676	0.0026992	23521.9	14.5217	up in BcR
Octadecane	Hydrocarbons	1.03421	0.000376176	0.0012174	49331.9	15.5902	up in BcR
Benzene, 2-methyl-1,4-bis(1-methylethyl)-	Hydrocarbons	1.03122	0.00038857	0.00124427	64.8322	6.01864	up in BcR
3-Methylbenzothiophene	Sulfur compounds	1.03419	0.000607966	0.00158608	203.234	7.667	up in BcR
3-Methoxy-5-methylphenol	Phenol	1.02601	0.00264245	0.0040905	0.175247	-2.51254	down in BcR
Phenylacetic acid propyl ester	Ester	1.02958	0.0119726	0.0145874	22.1028	4.46615	up in BcR
1-Pentanone, 1-phenyl-	Ketone	1.0285	4.9296e-06	0.000309246	4.90949	2.29557	up in BcR
Orcinol	Phenol	1.03422	1.90611e-05	0.000528349	12883.5	13.6532	up in BcR
Benzene, 1,2-(methylenedioxy)-4-propenyl-, (E)-	Hydrocarbons	0.700317	0.158303	0.16736	1.1949	0.256893	insig
Copaene	Hydrocarbons	0.872249	0.0650623	0.0703783	1.31636	0.396553	insig
Niacinamide	Nitrogen compounds	1.03369	0.000285489	0.00108674	46.8826	5.55098	up in BcR
Ethyl mandelate	Ester	1.03386	0.000159021	0.000975035	43.9576	5.45804	up in BcR
1H-3a,7-Methanoazulene, octahydro-3,8,8-trimethyl-6-methylene-, [3R-(3.alpha.,3a.beta.,7.beta.,8a.alpha.)]-	Hydrocarbons	1.01359	0.00688378	0.00888779	0.649884	-0.621747	insig
Quinoxaline, 2,3-dimethyl-	Nitrogen compounds	0.980778	0.0343037	0.0379868	0.73381	-0.446521	insig
Humulene	Hydrocarbons	1.02754	2.13406e-05	0.000556738	3.45875	1.79025	up in BcR
Butanoic acid, 3-methyl-, 1-ethenyl-1,5-dimethyl-4-hexenyl ester	Ester	0.361892	0.591948	0.602822	1.08002	0.111053	insig
Hordenine	Nitrogen compounds	1.03316	0.00348688	0.00502088	63.7194	5.99366	up in BcR
Dodecanoic acid, methyl ester	Ester	1.0306	0.0100061	0.0122928	16.0046	4.00041	up in BcR
Cyclohexanol, 3-ethenyl-3-methyl-2-(1-methylethenyl)-6-(1-methylethyl)-, [1R-(1.alpha.,2.alpha.,3.beta.,6.alpha.)]-	Alcohol	0.982742	0.003944	0.00555583	2.67216	1.41801	insig
Benzene, 1,2-diethyl-3,4,5,6-tetramethyl-	Hydrocarbons	1.01913	0.0208739	0.023829	0.210641	-2.24714	down in BcR
Vanillic acid	Acid	0.987102	0.0047735	0.00647415	1.64411	0.717309	insig
(4,4-Dimethyl-2,4,5,6-tetrahydro-1H-inden-2-yl)acetic Acid	Acid	1.03322	0.00243815	0.00385497	7.43249	2.89384	up in BcR
2,6,10-Dodecatrienal, 3,7,11-trimethyl-	Aldehyde	1.03092	7.7275e-05	0.000770145	13.347	3.73844	up in BcR
2H-1-Benzopyran-2-one, 7-methoxy-	Ester	1.03408	0.00212685	0.00353943	3646.12	11.8321	up in BcR
n-Pentadecanol	Alcohol	1.03422	0.000229895	0.00104017	24093.9	14.5564	up in BcR
Thiopental	Nitrogen compounds	1.03424	0.000569995	0.00154385	54688.4	15.7389	up in BcR
Decane, 2,3,5-trimethyl-	Hydrocarbons	1.03394	0.00024327	0.00104962	329.154	8.36262	up in BcR
Butyramide, 2-cyano-2-ethyl-	Nitrogen compounds	1.03406	0.000602451	0.00158568	34.975	5.12825	up in BcR
4,7,7-Trimethylbicyclo[4.1.0]hept-3-en-2-one	Ketone	1.00218	0.00297996	0.00450294	1.69576	0.761932	insig
Silphiperfol-5-ene	Hydrocarbons	1.01461	0.00844187	0.0106212	3.34368	1.74144	up in BcR
1-Adamantanol	Alcohol	1.03421	0.000174526	0.000975035	171.103	7.41872	up in BcR
Di-epi-.alpha.-cedrene-(I)	Hydrocarbons	1.03386	0.000269404	0.00107955	17.0719	4.09355	up in BcR
BenzeneacetAldehyde, .alpha.-(2-methylpropylidene)-	Aldehyde	1.03356	0.00012925	0.000924553	9.4161	3.23513	up in BcR
Tridecane, 4,8-dimethyl-	Hydrocarbons	1.03039	2.52521e-05	0.000572281	14.3397	3.84194	up in BcR
2-Propanone, 1-(4-methoxyphenyl)-	Ketone	0.420175	0.445305	0.456222	0.878305	-0.187206	insig
2-Buten-1-one, 1-(2,6,6-trimethyl-1,3-cyclohexadien-1-yl)-, (E)-	Ketone	0.993704	0.0199675	0.0228827	0.586684	-0.769344	insig
Hexanoic acid, 3-hexenyl ester	Ester	1.02673	0.000404615	0.00128612	2.40636	1.26685	up in BcR
Cedrene	Hydrocarbons	0.0909292	0.866909	0.872813	0.990884	-0.0132117	insig
4-Hydroxy-3-methoxybenzyl Alcohol	Alcohol	1.01965	8.04204e-05	0.000782582	5.19976	2.37844	up in BcR
Ethanol, 2-(4-ethylphenoxy)-	Alcohol	1.00112	0.0143821	0.0170587	0.637002	-0.650629	insig
2-Butanone, 4-(2,6,6-trimethyl-1,3-cyclohexadien-1-yl)-	Ketone	1.02395	0.0080379	0.0102143	0.492875	-1.02071	down in BcR
1-Pentanone, 1-(4-methylphenyl)-	Ketone	0.794425	0.106667	0.11413	1.25646	0.32937	insig
trans-Cinnamic Acid	Acid	0.740836	0.145538	0.154416	1.25107	0.323163	insig
6-Methyl-6-(5-methylfuran-2-yl)heptan-2-one	Ketone	0.576219	0.302832	0.313067	1.14412	0.194243	insig
2H-Indol-2-one, 1,3-dihydro-	Nitrogen compounds	1.03248	4.81174e-05	0.000646669	67.3701	6.07404	up in BcR
1-Propanone, 1-(4-methoxyphenyl)-	Ketone	0.143495	0.740311	0.7479	0.957821	-0.0621717	insig
Tetradecane, 2,6,10-trimethyl-	Hydrocarbons	0.973358	0.0345454	0.0381591	0.666473	-0.585381	insig
Ledol	Alcohol	0.974355	0.00246437	0.00388258	2.44368	1.28905	insig
1,4-Methanobenzocyclodecene, 1,2,3,4,4a,5,8,9,12,12a-decahydro-	Hydrocarbons	1.03361	0.00221154	0.00363266	0.0108006	-6.53275	down in BcR
n-Tridecan-1-ol	Alcohol	1.03145	0.00482193	0.00652984	41.5311	5.37612	up in BcR
8-Dodecen-1-ol, acetate, (E)-	Ester	1.03421	0.000194211	0.00100154	110438	16.7529	up in BcR
.alpha.-Bisabolol	Alcohol	0.411522	0.512015	0.523222	1.12928	0.175399	insig
(4aS,8aR)-3,8a-Dimethyl-5-methylene-4,4a,5,6,7,8,8a,9-octahydronaphtho[2,3-b]furan	Ether	1.03346	0.00150403	0.00273376	44.7886	5.48506	up in BcR
Acetic acid, (4,6,8,9-tetramethyl-3-oxabicyclo[3.3.1]non-6-en-1-yl)methyl ester	Ester	1.03184	0.00237965	0.00385173	40.699	5.34692	up in BcR
cis-9-Tetradecen-1-ol	Alcohol	1.03266	0.00106268	0.00217106	42.015	5.39283	up in BcR
(3S,3aR,6R,8aS)-3,7,7-Trimethyl-8-methylenehexahydro-1H-3a,6-methanoazulen-2(3H)-one	Ketone	1.03244	0.00102428	0.00213271	38.9156	5.28228	up in BcR
1-Tetradecanol	Alcohol	1.03257	0.0051151	0.00685362	123.255	6.9455	up in BcR
Apocynin	Ketone	1.02605	0.0127405	0.0153962	7.18903	2.8458	up in BcR
6,7-Dimethyl-1,2,3,5,8,8a-hexahydronaphthalene	Hydrocarbons	1.03409	0.0121571	0.014792	16357.5	13.9977	up in BcR
Benzenepropanol, .alpha.,.alpha.-dimethyl-	Alcohol	1.03417	0.000911172	0.0019522	34.4359	5.10584	up in BcR
Geranyl formate	Ester	1.03409	0.00133165	0.00253471	3.17594e-05	-14.9425	down in BcR
Cyclopentanone, 2-(2-hexenyl)-	Ketone	1.03352	1.20097e-05	0.000443042	18.6312	4.21965	up in BcR
1,3-Cyclopentanedione, 4-(3-methylbutyl)-	Ketone	1.03204	0.0639906	0.0693883	1657.33	10.6946	insig
Methyl anthranilate	Ester	1.03146	0.000157239	0.000975035	13.8491	3.79172	up in BcR
Hydrocoumarin	Ester	1.01225	0.0189335	0.0218957	0.52874	-0.919369	insig
Butyl caprylate	Ester	0.97907	0.00940185	0.0116473	1.5277	0.611363	insig
Acetic Acid, phenoxy-	Acid	0.995453	0.0193734	0.0223462	0.484127	-1.04654	insig
Butanoic acid, octyl ester	Ester	1.02082	0.00955601	0.0118217	5.20247	2.3792	up in BcR
3-Hexanone, 1-phenyl-	Ketone	0.644793	0.229688	0.239404	0.914008	-0.129722	insig
3-Cyclohexene-1-methanol, .alpha.,.alpha.,4-trimethyl-, propanoate	Ester	0.656734	0.213295	0.223105	1.17481	0.232432	insig
Acetophenone, 4'-hydroxy-	Ketone	0.807802	0.157013	0.166194	0.721161	-0.471606	insig
Epizonarene	Hydrocarbons	1.03422	0.00106786	0.00217245	704193	19.4256	up in BcR
.beta.-Guaiene	Hydrocarbons	1.0281	0.00147779	0.00271029	7.77781	2.95936	up in BcR
Benzyl tiglate	Ester	1.03361	0.0234777	0.0266642	5.33309e-05	-14.1947	down in BcR
Phenol, 4-methyl-2-nitro-, acetate (ester)	Ester	1.01999	0.0066473	0.00863272	5.18363	2.37396	up in BcR
Carotol	Alcohol	1.02807	0.0066923	0.00867847	11.4265	3.51431	up in BcR
Phenol, 4-heptyl-	Phenol	1.03201	0.00456686	0.00625124	26.1754	4.71014	up in BcR
Dibenzofuran, 2-methoxy-	Ether	1.03151	0.000192154	0.00100154	14.6245	3.87032	up in BcR
8-Isopropyl-1-methyltricyclo[4.4.0.02,7]dec-3-ene-3-carbAldehyde	Aldehyde	1.03406	0.0038335	0.00545796	1213.52	10.245	up in BcR
2-Dibenzofuranol	Alcohol	1.0335	0.00312245	0.00467238	177.633	7.47275	up in BcR
1,2,4,5-Tetrazine-3,6-diAmine	Nitrogen compounds	1.03408	0.00125749	0.0024195	35.8633	5.16444	up in BcR
2-Undecanone	Ketone	1.03396	0.000370112	0.00120253	76.3988	6.25548	up in BcR
6-Nonen-1-ol, acetate, (Z)-	Ester	1.03423	0.000252194	0.00106017	376920	18.5239	up in BcR
Cyclohexane, 1-ethenyl-1-methyl-2,4-bis(1-methylethenyl)-, (1.alpha.,2.beta.,4.beta.)-	Hydrocarbons	1.02853	8.76129e-06	0.000409014	6.60513	2.72359	up in BcR
Benzeneacetic acid, 2-methylpropyl ester	Ester	1.03104	0.000443735	0.0013516	6.05888	2.59905	up in BcR
(1R,3aR,4aR,8aR)-1,4,4,6-Tetramethyl-1,2,3,3a,4,4a,7,8-octahydrocyclopenta[1,4]cyclobuta[1,2]benzene	Hydrocarbons	1.02963	0.000359278	0.00119404	3.38117	1.75752	up in BcR
Propanoic acid, 2-methyl-, 2-phenylethyl ester	Ester	1.03371	0.00163956	0.0029144	16.6516	4.05759	up in BcR
(1R,1aR,2aS,5R,6R,6aS,7aS)-1,6,6a-trimethyldecahydro-1,2a-methanocyclopropa[b]naphthalen-5-ol	Alcohol	1.01522	0.0130666	0.015726	0.524346	-0.931409	insig
1-iodo-Decane	Others	0.921299	0.0312628	0.0349245	1.32036	0.400935	insig
2,2'-Isopropylidenebis(5-methylfuran)	Ether	0.902662	0.0348219	0.0384167	0.584849	-0.773864	insig
Pentyl octanoate	Ester	0.560792	0.278884	0.288646	1.16368	0.218692	insig
Naphthalene, 1,8-dimethyl-	Hydrocarbons	1.02791	0.00684441	0.00886277	12.9425	3.69405	up in BcR
.alpha.-Farnesene	Hydrocarbons	1.00198	0.00269344	0.00413828	1.7448	0.803058	insig
Phenol, 3-nitro-	Phenol	0.654414	0.231028	0.240519	0.861604	-0.214904	insig
Isoquinoline, 1-butyl-3,4-dihydro-	Nitrogen compounds	0.924942	0.0124815	0.0151038	1.7944	0.843504	insig
(-)-Spathulenol	Alcohol	1.02555	0.00463054	0.00631891	3.64151	1.86454	up in BcR
1H-3a,7-Methanoazulen-5-ol, octahydro-3,8,8-trimethyl-6-methylene-	Alcohol	1.03216	0.000100013	0.000836932	20.5135	4.3585	up in BcR
Acetic acid, (1,2,3,4,5,6,7,8-octahydro-3,8,8-trimethylnaphth-2-yl)methyl ester	Ester	1.03414	0.000818347	0.0018805	1847.17	10.8511	up in BcR
2,6-Dimethyl-1-nonen-3-yn-5-ol	Alcohol	1.03329	0.00339631	0.00492243	0.0351013	-4.83233	down in BcR
3-Cyclohexene-1-methanethiol, .alpha.,.alpha.,4-trimethyl-	Sulfur compounds	1.03409	0.000858136	0.00191248	36.1488	5.17588	up in BcR
TRANS-ANETHOLE	Hydrocarbons	1.03025	0.00253194	0.00394615	34.387	5.10379	up in BcR
Cyclohexene, 4-ethenyl-4-methyl-3-(1-methylethenyl)-1-(1-methylethyl)-, (3R-trans)-	Hydrocarbons	1.03413	8.55969e-05	0.000793749	1037.24	10.0185	up in BcR
Cyclohexanol, 1-methyl-4-(1-methylethylidene)-, acetate	Ester	1.03386	0.0026358	0.00408733	197.484	7.62559	up in BcR
(3S,3aS,6R,8aS)-3,8,8-Trimethyl-7-methyleneoctahydro-1H-3a,6-methanoazulene	Hydrocarbons	0.705692	0.175328	0.184479	1.21311	0.278709	insig
Longifolene	Hydrocarbons	1.01897	0.0123879	0.015011	0.454301	-1.13828	down in BcR
3H-3a,7-Methanoazulene, 2,4,5,6,7,8-hexahydro-1,4,9,9-tetramethyl-, [3aR-(3a.alpha.,4.beta.,7.alpha.)]-	Hydrocarbons	1.03421	0.00059526	0.00158259	35932.3	15.133	up in BcR
Petasitene	Hydrocarbons	1.03402	0.000232191	0.00104017	276.185	8.10949	up in BcR
Tetradecane, 4-methyl-	Hydrocarbons	0.373992	0.551315	0.562088	1.06101	0.0854322	insig
Naphthalene, decahydro-1,6-bis(methylene)-4-(1-methylethyl)-, (4.alpha.,4a.alpha.,8a.alpha.)-	Hydrocarbons	0.511109	0.331247	0.341647	0.835227	-0.259759	insig
1-Cyclohexene-1-carboxylic acid, 4-(1-methylethenyl)-	Acid	0.999046	0.00391243	0.00553481	2.02297	1.01648	insig
Tridecanal	Aldehyde	0.794691	0.0738053	0.0795448	1.3529	0.436055	insig
2,4,6-Cycloheptatrien-1-one, 2-hydroxy-4-(1-methylethyl)-	Ketone	0.958721	0.0557414	0.0606658	0.532254	-0.909814	insig
Tetradecanal	Aldehyde	1.03333	0.000179603	0.000975035	199.989	7.64378	up in BcR
Oxirane, tetradecyl-	Hydrocarbons	1.03259	0.00464497	0.00632886	129.127	7.01265	up in BcR
Santalol, E-cis,epi-.beta.-	Alcohol	0.724941	0.139964	0.14868	1.40615	0.491755	insig
trans-11-Tetradecenyl acetate	Ester	1.0342	0.000731128	0.00176706	66395.9	16.0188	up in BcR
1H-Cyclopenta[1,3]cyclopropa[1,2]benzene, octahydro-7-methyl-3-methylene-4-(1-methylethyl)-, [3aS-(3a.alpha.,3b.beta.,4.beta.,7.alpha.,7aS*)]-	Hydrocarbons	1.02711	0.00815744	0.0103219	0.352119	-1.50587	down in BcR
Benzene, (2-nitroethyl)-	Hydrocarbons	1.0339	0.00334972	0.00487882	0.00379232	-8.0427	down in BcR
Benzene, 1,2-diethyl-3,4-dimethyl-	Hydrocarbons	1.03417	0.000816512	0.0018805	8750.43	13.0951	up in BcR
Benzenemethanol, 4-methoxy-	Phenol	1.03409	0.000954156	0.00203446	36.3627	5.18439	up in BcR
1H-Inden-5-ol, 2,3-dihydro-	Phenol	1.03405	0.00276809	0.00423326	2979.93	11.5411	up in BcR
Undecanol-5	Alcohol	1.03411	0.000673868	0.00166961	33.7991	5.07891	up in BcR
Hexanoic acid, 3-methyl-2-butenyl ester	Ester	1.034	0.000750312	0.00178425	31.5043	4.97748	up in BcR
Pyridine, 2-hexyl-	Nitrogen compounds	1.03412	0.000501255	0.00142998	35.2334	5.13887	up in BcR
Dodecane, 4,6-dimethyl-	Hydrocarbons	1.03332	0.000901772	0.00194392	15.7334	3.97576	up in BcR
4,4'-Bitriazolyl	Nitrogen compounds	1.03411	0.000883607	0.00193044	37.4944	5.2286	up in BcR
Anethole	Hydrocarbons	1.03354	0.0132902	0.0159627	1918.6	10.9058	up in BcR
Hexanoic acid, pentyl ester	Ester	1.03392	0.000843583	0.00191248	32.4059	5.01819	up in BcR
Quinoxaline, 2-methyl-	Nitrogen compounds	1.03288	0.00411637	0.0057319	0.00918117	-6.76711	down in BcR
Indole	Nitrogen compounds	1.03386	0.00336772	0.004897	0.00722148	-7.11349	down in BcR
Nonanoic acid, ethyl ester	Ester	1.0303	0.00389529	0.00552819	0.00355757	-8.13489	down in BcR
Phenol, 2-methyl-5-(1-methylethyl)-	Phenol	1.0342	6.42535e-05	0.000730678	270.385	8.07887	up in BcR
cis-.beta.-Farnesene	Hydrocarbons	1.00971	0.00105026	0.00215643	1.75792	0.813866	insig
1,3-Cyclopentanedione, 2-acetyl-4-methyl-	Ketone	0.963355	0.035753	0.039346	0.71444	-0.485116	insig
Methyl 6,6-dimethylbicyclo[3.1.1]hept-2-ene-2-carboxylate	Ester	1.02162	0.00966245	0.0119368	0.459449	-1.12202	down in BcR
2-Propenal, 2-methyl-3-phenyl-	Aldehyde	1.03331	0.00416055	0.00577528	0.034235	-4.86838	down in BcR
Benzene, (1-nitropropyl)-	Hydrocarbons	1.033	0.00338116	0.00490849	0.106987	-3.2245	down in BcR
1H-Indene, 1-ethylidene-	Hydrocarbons	1.03401	0.0031237	0.00467238	0.000164063	-12.5735	down in BcR
2'-Ethoxyacetophenone	Ketone	1.01626	0.00519375	0.00692831	2.83814	1.50494	up in BcR
Hexanoic acid, cyclopentyl ester	Ester	1.03189	0.0044012	0.00605251	7.53311	2.91325	up in BcR
1,4-Cyclohexadiene-1-methanol, 4-(1-methylethyl)-	Alcohol	1.03297	4.04298e-05	0.000620247	38.3131	5.25976	up in BcR
Carbonic acid, phenyl propyl ester	Ester	1.03372	0.000325729	0.00114265	18.5436	4.21285	up in BcR
Butanoic acid, phenylmethyl ester	Ester	1.03323	0.000377435	0.0012174	27.8146	4.79777	up in BcR
Dihydrocarvyl acetate	Ester	1.03394	0.000908369	0.0019509	104.885	6.71267	up in BcR
Cyclohexene, 6-(2-butenylidene)-1,5,5-trimethyl-, (E,Z)-	Hydrocarbons	1.03173	0.000598381	0.00158437	22.7514	4.50788	up in BcR
2-Cyclopenten-1-one, 3-methyl-2-(2-pentenyl)-, (Z)-	Ketone	1.02428	0.00751117	0.00964169	8.46577	3.08164	up in BcR
(1R,3aS,8aS)-1,4,4,6-Tetramethyl-1,2,3,3a,4,5,7,8-octahydrocyclopenta[c]pentalene	Hydrocarbons	1.02976	0.00323968	0.00478933	8.92481	3.15782	up in BcR
1,4-Methano-1H-indene, octahydro-4-methyl-8-methylene-7-(1-methylethyl)-, [1S-(1.alpha.,3a.beta.,4.alpha.,7.alpha.,7a.beta.)]-	Hydrocarbons	1.03039	4.61567e-05	0.000642931	5.87401	2.55435	up in BcR
Naphthalene, 1,2,3,4-tetrahydro-2,6-dimethyl-	Hydrocarbons	1.03386	0.00362371	0.00518424	0.00641876	-7.28349	down in BcR
Triacetin	Ester	1.02536	0.000144694	0.000975035	3.83049	1.93753	up in BcR
Neric Acid	Acid	1.03421	0.00151486	0.00273942	51170.3	15.643	up in BcR
.alpha.-Cubebene	Hydrocarbons	1.03154	0.000222623	0.0010393	13.8132	3.78797	up in BcR
Methyl p-tolyloxyacetate	Ester	1.0324	0.00161719	0.00288621	19.3672	4.27555	up in BcR
Ethyl geranate	Ester	1.03391	0.000120914	0.000916672	116.178	6.86019	up in BcR
.alpha.-Terpinyl acetate	Ester	1.03375	9.22633e-05	0.000810273	163.943	7.35705	up in BcR
Bicyclo[3.1.1]hept-2-ene-2-carboxylic acid, 6,6-dimethyl-	Acid	1.03392	0.000120735	0.000916672	588.487	9.20087	up in BcR
2-Acetyl-1,3-cyclohexanedione	Ketone	1.0334	0.000530861	0.00147148	486.858	8.92736	up in BcR
2,7-Octadiene-1,6-diol, 2,6-dimethyl-, (Z)-	Alcohol	1.03408	0.000163892	0.000975035	122.758	6.93967	up in BcR
Phenol, 4-butyl-	Phenol	1.03403	7.52857e-05	0.000758846	318.298	8.31423	up in BcR
4-Hydroxy-2-methylacetophenone	Ketone	1.03323	7.10623e-05	0.000741556	699.143	9.44944	up in BcR
2-Undecenal, E-	Aldehyde	1.03407	2.61325e-05	0.000572281	1140.29	10.1552	up in BcR
Benzene, 1-methoxy-2-nitro-	Hydrocarbons	1.03401	0.0151448	0.0178399	9060.63	13.1454	up in BcR
Furfuryl hexanoate	Ester	1.03342	0.000120176	0.000916672	193.445	7.59578	up in BcR
4-Methoxyformanilide	Nitrogen compounds	1.03326	0.0284542	0.032029	2027.92	10.9858	up in BcR
1-Undecanol	Alcohol	1.03422	5.6948e-05	0.000701568	938397	19.8398	up in BcR
Benzoic acid, 4-amino-, methyl ester	Ester	1.03322	0.00243815	0.00385497	7.43249	2.89384	up in BcR
2-Octenal, 2-butyl-	Alcohol	1.03322	0.00243815	0.00385497	7.43249	2.89384	up in BcR
3,6-Dimethyl-4H-furo[3,2-c]pyran-4-one	Ester	1.03289	0.000411682	0.00129951	13.2843	3.73165	up in BcR
2-Propenoic acid, 3-phenyl-, methyl ester	Ester	1.00242	0.0201464	0.0230282	4.19429	2.06843	up in BcR
2,2'-Ethylidenebis(5-methylfuran)	Ether	1.03415	0.00550897	0.00730412	3129.49	11.6117	up in BcR
Benzene, 1,2-dimethoxy-4-(1-propenyl)-	Hydrocarbons	1.02797	0.00970523	0.0119729	7.31135	2.87014	up in BcR
Hexanoic acid, 3-hexenyl ester, (Z)-	Ester	1.03261	0.00331164	0.00484729	30.3442	4.92335	up in BcR
Biphenyl	Hydrocarbons	0.975691	0.0114546	0.0139948	1.72835	0.789393	insig
4,7-Methanoazulene, 1,2,3,4,5,6,7,8-octahydro-1,4,9,9-tetramethyl-, [1S-(1.alpha.,4.alpha.,7.alpha.)]-	Hydrocarbons	1.00825	0.00156896	0.00281714	2.9952	1.58265	up in BcR
Geranyl acetate	Ester	1.0342	0.000761611	0.00179991	91574.6	16.4827	up in BcR
1,1,7,7a-Tetramethyl-1a,2,6,7,7a,7b-hexahydro-1H-cyclopropa[a]naphthalene	Hydrocarbons	0.479599	0.425112	0.436429	1.10823	0.14826	insig
1H-3a,7-Methanoazulene, 2,3,4,7,8,8a-hexahydro-3,6,8,8-tetramethyl-, (3R,3aS,7S,8aR)-	Hydrocarbons	1.01157	0.019299	0.0222893	0.499969	-1.00009	down in BcR
1-Butanone, 2-hydroxy-1-phenyl-	Ketone	1.0156	0.0168837	0.0197571	0.449072	-1.15498	down in BcR
Butanoic acid, 2-methyl-, phenylmethyl ester	Ester	0.108749	0.888053	0.891067	1.01949	0.0278509	insig
Benzenemethanol, 4-methyl-.alpha.-(1-methyl-2-propenyl)-, (R*,R*)-	Alcohol	1.03387	0.00860017	0.0107889	0.000164209	-12.5722	down in BcR
2,6-dihydroxy-Benzoic Acid	Acid	1.02206	0.00516766	0.00691359	3.4663	1.7934	up in BcR
beta-Elemen	Hydrocarbons	0.883657	0.0884887	0.0949087	0.795052	-0.330879	insig
1H-Cyclopropa[a]naphthalene, 1a,2,3,3a,4,5,6,7b-octahydro-1,1,3a,7-tetramethyl-, [1aR-(1a.alpha.,3a.alpha.,7b.alpha.)]-	Hydrocarbons	0.960126	0.0132993	0.0159627	1.49681	0.581895	insig
Phenol, 4-(1,1-dimethylpropyl)-	Phenol	0.599592	0.27201	0.282191	0.901815	-0.149097	insig
1-ButanAmine, N-(2-pyridinylmethylene)-	Nitrogen compounds	1.01319	0.0154179	0.0181374	0.526424	-0.925703	insig
1H-3a,7-Methanoazulene, 2,3,4,7,8,8a-hexahydro-3,6,8,8-tetramethyl-, [3R-(3.alpha.,3a.beta.,7.beta.,8a.alpha.)]-	Hydrocarbons	0.676189	0.210425	0.220623	0.837449	-0.255926	insig
Benzene, 1,4-dimethyl-2,5-bis(1-methylethyl)-	Hydrocarbons	1.01796	0.0142526	0.0169465	0.493775	-1.01808	down in BcR
Bicyclo[5.2.0]nonane, 2-methylene-4,8,8-trimethyl-4-vinyl-	Hydrocarbons	0.16247	0.808206	0.815562	1.01865	0.0266624	insig
Methyleugenol	Phenol	1.03346	0.00323209	0.00478608	508.919	8.99129	up in BcR
Benzene, 1,2,3-trimethoxy-5-methyl-	Hydrocarbons	1.03422	8.83411e-05	0.000799577	24847.5	14.6008	up in BcR
Acetic acid, decyl ester	Ester	1.03403	4.16074e-05	0.000620247	812.84	9.66683	up in BcR
2-Cyclohexen-1-ol, 2-methyl-5-(1-methylethenyl)-, acetate	Ester	1.03275	0.000240082	0.00104962	228.559	7.83642	up in BcR
4a(2H)-Naphthalenol, octahydro-4,8a-dimethyl-,(4.alpha.,4a.alpha.,8a.beta.)-	Hydrocarbons	1.0262	0.00643462	0.0083934	0.408289	-1.29234	down in BcR
Benzo[b]thiophene, 2-ethyl-	Sulfur compounds	1.03424	0.00185818	0.00316962	4264.76	12.0582	up in BcR
[1aR-(1a.alpha.,4.alpha.,4a.beta.,7b.alpha.)]-1a,2,3,4,4a,5,6,7b-octahydro-1,1,4,7-tetramethyl-1H-Cycloprop[e]azulene	Hydrocarbons	1.00304	0.0228526	0.0260209	0.513079	-0.962746	insig
2-Buten-1-one, 1-(2,6,6-trimethyl-1-cyclohexen-1-yl)-	Ketone	1.03398	0.00217236	0.00358157	328.488	8.3597	up in BcR
2-Tetradecene, (E)-	Hydrocarbons	1.03385	0.00012748	0.000924553	99.6819	6.63926	up in BcR
Benzenemethanol, 4-hydroxy-	Alcohol	1.015	0.0108327	0.0132533	0.566365	-0.820195	insig
Bicyclo[3.1.1]hept-2-ene, 2,6-dimethyl-6-(4-methyl-3-pentenyl)-	Hydrocarbons	0.933621	0.022384	0.02552	1.43093	0.516951	insig
Tricyclo[4.4.0.02,7]decane, 1-methyl-3-methylene-8-(1-methylethyl)-, stereoisomer	Hydrocarbons	1.01824	0.0180881	0.0210277	0.314549	-1.66864	down in BcR
Ethanol, 2-phenoxy-, propanoate	Ester	0.385633	0.519613	0.530376	1.08293	0.114938	insig
Coumarin	Ester	0.583141	0.305338	0.315291	1.15998	0.214099	insig
[1α,4aα,8aα]-1,2,4a,5,6,8a-hexahydro-4-7-dimethyl-1-[1-methylethyl]naphthalene	Hydrocarbons	1.03422	0.000455044	0.00137461	2.69554e+06	21.3621	up in BcR
1H-Pyrrolizine-1-methanol, hexahydro-7-hydroxy-, [1S-(1.alpha.,7.alpha.,7a.beta.)]-	Nitrogen compounds	1.0342	9.85113e-05	0.000836932	641.944	9.3263	up in BcR
2(3H)-Furanone, 5-hexyldihydro-4-methyl-, trans-	Ester	0.478813	0.359749	0.370612	0.858294	-0.220456	insig
Acetic Acid, cinnamyl ester	Acid	0.842526	0.0674017	0.0728201	1.28685	0.363841	insig
Octanoic acid, 3-methylbutyl ester	Ester	0.950329	0.0149101	0.0176102	1.41313	0.498891	insig
Benzyl angelate	Ester	0.951136	0.0140506	0.0167737	1.46924	0.55507	insig
.beta.-Phenylethyl butyrate	Ester	0.505625	0.380436	0.391016	1.13758	0.185974	insig
Octanedioic acid, dimethyl ester	Ester	1.01092	0.00343723	0.00495743	2.89938	1.53574	up in BcR
5-Pyrimidinamine, 2-chloro-4-ethoxy-	Nitrogen compounds	0.989638	0.00438561	0.00604739	2.43726	1.28526	insig
(S,1Z,6Z)-8-Isopropyl-1-methyl-5-methylenecyclodeca-1,6-diene	Hydrocarbons	0.951968	0.0200529	0.0229509	1.85246	0.889443	insig
3-MethoxycinnamAldehyde	Aldehyde	0.977358	0.00912122	0.0113631	2.09102	1.0642	insig
L-Aspartic acid, N-acetyl-, dimethyl ester	Ester	1.01716	0.000349575	0.00119019	3.0086	1.58909	up in BcR
Benzoic Acid, 4-methoxy-	Acid	0.862914	0.114274	0.122122	0.713101	-0.487821	insig
Megastigmatrienone	Ketone	1.01009	0.0282879	0.0318823	0.349528	-1.51652	down in BcR
Dimethyl phthalate	Ester	0.998667	0.000990717	0.00208238	2.29323	1.19738	insig
(4aR-trans)-decahydro-4a-methyl-1-methylene-7-(1-methylethylidene)-Naphthalene	Hydrocarbons	0.0360985	0.872977	0.877926	0.977622	-0.032651	insig
5,9-Undecadien-2-ol, 6,10-dimethyl-	Alcohol	0.982768	0.0458863	0.0501246	0.493841	-1.01788	insig
Valerena-4,7(11)-diene	Hydrocarbons	0.00904902	0.945646	0.945646	0.993202	-0.00984096	insig
(1R,4R,4aS,8aR)-4,7-Dimethyl-1-(prop-1-en-2-yl)-1,2,3,4,4a,5,6,8a-octahydronaphthalene	Hydrocarbons	0.41991	0.450388	0.460778	0.89379	-0.161992	insig
Tetradecane, 2-methyl-	Hydrocarbons	1.01744	0.0186013	0.0215678	0.270261	-1.88757	down in BcR
Iridomyrmecin	Ketone	1.0139	0.0267296	0.0302028	0.315387	-1.66481	down in BcR
Methylparaben	Ester	0.783597	0.186494	0.195764	0.677498	-0.561711	insig
2H-1-Benzopyran-2-one, 3-methyl-	Ester	1.03416	0.00184629	0.00315541	190439	17.539	up in BcR
Precocene I	Ether	1.00297	0.0167571	0.0196348	0.374873	-1.41553	down in BcR
2,5-di-tert-Butyl-1,4-benzoquinone	Hydrocarbons	1.03041	2.0093e-05	0.000540075	70.2224	6.13386	up in BcR
2-Propenoic acid, 3-phenyl-, ethyl ester	Ester	0.758424	0.179222	0.188353	0.772872	-0.371699	insig
1,1'-Biphenyl, 3-methyl-	Hydrocarbons	1.01847	0.0229332	0.0260792	4.81888	2.2687	up in BcR
Furo[3,4-c]pyridin-1(3H)-one, 7-hydroxy-6-methyl-	Nitrogen compounds	1.02654	0.0129363	0.0155904	8.29645	3.05249	up in BcR
3,5,11-Eudesmatriene	Hydrocarbons	0.696412	0.159439	0.16836	1.22694	0.295064	insig
1-Pentanol, 5-[(tetrahydro-2H-pyran-2-yl)oxy]-	Alcohol	1.03291	0.00462779	0.00631891	69.7536	6.1242	up in BcR
2-Phenoxyethyl isobutyrate	Ester	1.03333	1.27689e-06	0.000226521	56.8567	5.82926	up in BcR
Nicotyrine	Nitrogen compounds	0.999651	0.0185856	0.0215678	2.58192	1.36844	insig
Bicyclo[7.2.0]undecane, 10,10-dimethyl-2,6-bis(methylene)-, [1S-(1R*,9S*)]-	Hydrocarbons	1.0024	0.000672588	0.00166961	2.60151	1.37935	up in BcR
10,10-Dimethyl-2,6-dimethylenebicyclo[7.2.0]undecane	Hydrocarbons	0.721711	0.163162	0.172087	1.21281	0.278352	insig
[1S-(1.alpha.,7.alpha.,8a.beta.)]-1,2,3,5,6,7,8,8a-octahydro-1,4-dimethyl-7-(1-methylethenyl)-Azulene	Hydrocarbons	0.865129	0.0645222	0.0698793	1.37864	0.463246	insig
3-(4-Hydroxyphenyl)propanal	Aldehyde	0.973238	0.00554292	0.00733816	1.84924	0.88693	insig
(1S,5S,6R)-6-Methyl-2-methylene-6-(4-methylpent-3-en-1-yl)bicyclo[3.1.1]heptane	Hydrocarbons	1.03322	0.00243815	0.00385497	7.43249	2.89384	up in BcR
BenzAldehyde, 3,4-dimethoxy-	Aldehyde	1.02658	0.0127886	0.0154333	8.07176	3.01288	up in BcR
Pentadecane	Hydrocarbons	1.03302	0.00428042	0.00591391	61.0797	5.93262	up in BcR
Hexa-2,4-diyn-1-ylbenzene	Hydrocarbons	0.632095	0.228333	0.238272	0.791933	-0.336549	insig
cis-.alpha.-Bisabolene	Hydrocarbons	0.816278	0.0914529	0.0979695	1.33372	0.415459	insig
1-methyl-4-(1,2,2-trimethylcyclopentyl)cyclohexa-1,3-diene	Hydrocarbons	0.782718	0.153911	0.163105	0.798477	-0.324677	insig
2-Benzofurancarboxylic acid, 2,4,5,6,7,7a-hexahydro-4,4,7a-trimethyl-, methyl ester, cis-	Ester	0.906997	0.0764769	0.0822243	2.01673	1.01202	insig
4-(1,5-dimethyl-1,4-hexadienyl)-1-methyl-Cyclohexene	Hydrocarbons	0.626324	0.249294	0.258927	1.1677	0.223667	insig
2,4,4-Trimethyl-3-(3-methylbutyl)cyclohex-2-enone	Ketone	1.00253	0.034485	0.0381399	0.358446	-1.48017	down in BcR
2-Naphthalenol	Phenol	0.578088	0.275412	0.285386	1.15036	0.20209	insig
7-Octylidenebicyclo[4.1.0]heptane	Hydrocarbons	0.275703	0.683516	0.69289	1.05888	0.0825444	insig
5,6-Dihydro-5-methyluracil	Nitrogen compounds	0.866461	0.0444554	0.0486214	1.38061	0.465305	insig
Anabasine	Nitrogen compounds	1.01693	0.000207923	0.00101862	2.86804	1.52007	up in BcR
Citronellyl butyrate	Ester	1.02443	1.35953e-05	0.000443042	4.82003	2.26904	up in BcR
(E)-1-Methyl-4-(6-methylhept-5-en-2-ylidene)cyclohex-1-ene	Hydrocarbons	1.02275	0.0189096	0.0218957	0.21603	-2.2107	down in BcR
1-Iodoundecane	Others	1.03365	0.00737645	0.00949624	0.00140084	-9.4795	down in BcR
(2S,3S,6S)-6-Isopropyl-3-methyl-2-(prop-1-en-2-yl)-3-vinylcyclohexanone	Ketone	0.162317	0.846317	0.853049	1.02394	0.0341309	insig
(2R,3R,6S)-6-Isopropyl-3-methyl-2-(prop-1-en-2-yl)-3-vinylcyclohexanone	Ketone	1.03293	0.00740939	0.00952483	0.0156051	-6.00184	down in BcR
(1S,4R,7S,8R,11R,13R)-4,7,11-Trimethyl-5-oxatetracyclo[5.4.2.01,8.04,13]tridecane	Ester	1.02588	0.000465855	0.00137944	2.54952	1.35022	up in BcR
Patulin	Ester	1.0053	0.00151641	0.00273942	2.48597	1.31381	up in BcR
n-Capric acid isobutyl ester	Ester	0.957422	0.0341208	0.0378788	1.88082	0.911365	insig
4-Aminobenzoic acid	Acid	0.99226	0.0402247	0.0440486	0.442486	-1.1763	insig
1-NaphthalenecarboxAldehyde	Aldehyde	1.03293	3.12813e-05	0.000617488	18.7585	4.22947	up in BcR
Pentadecane, 4-methyl-	Hydrocarbons	1.02328	0.0147395	0.0174319	0.232669	-2.10365	down in BcR
1-Pentanone, 1-(p-anisyl)-3-methyl-	Ketone	0.982867	0.00439067	0.00604739	1.78909	0.839224	insig
1,2,3,3a,8,9,9a,9b-Octahydrocyclopenta[def]phenanthrene	Hydrocarbons	1.03408	0.0014789	0.00271029	24.801	4.63233	up in BcR
Benzene, 1-methyl-4-(1,2,2-trimethylcyclopentyl)-, (R)-	Hydrocarbons	1.01731	0.00284756	0.00432497	2.94978	1.56061	up in BcR
Pentylenetetrazol	Nitrogen compounds	1.02306	0.0163329	0.0191631	0.251203	-1.99308	down in BcR
Cyclohexene, 3-(1,5-dimethyl-4-hexenyl)-6-methylene-, [S-(R*,S*)]-	Hydrocarbons	0.258364	0.713891	0.722031	1.05379	0.0755837	insig
1-Penten-3-one, 1-(4-methoxyphenyl)-4-methyl-	Ketone	1.0098	0.0306277	0.0343015	0.278614	-1.84366	down in BcR
d-Nerolidol	Alcohol	1.02678	1.32401e-05	0.000443042	4.45288	2.15474	up in BcR
3-Hexen-1-ol, benzoate, (Z)-	Ester	1.02974	0.00507206	0.00681654	4.35013	2.12106	up in BcR
2H-Cyclopropa[a]naphthalen-2-one, 1,1a,4,5,6,7,7a,7b-octahydro-1,1,7,7a-tetramethyl-, (1a.alpha.,7.alpha.,7a.alpha.,7b.alpha.)-	Ketone	1.03322	0.00243815	0.00385497	7.43249	2.89384	up in BcR
4-Sec-butyl-2-tert-butylphenol	Phenol	1.03331	0.00499871	0.00673083	45.7972	5.51719	up in BcR
(3S,3aR)-3-Butyl-3a,4,5,6-tetrahydroisobenzofuran-1(3H)-one	Ester	1.01727	0.0159247	0.0187089	18.1085	4.17859	up in BcR
Cadina-1(10),6,8-triene	Hydrocarbons	1.01539	0.000216119	0.00103361	2.68317	1.42394	up in BcR
BenzAldehyde, 3,4-dihydroxy-	Aldehyde	1.03322	0.00243815	0.00385497	7.43249	2.89384	up in BcR
Butanoic acid, 2-methyl-, 3,7-dimethyl-2,6-octadienyl ester, (E)-	Ester	1.03421	0.00025085	0.00105954	471742	18.8476	up in BcR
Plumbagin	Phenol	1.00392	0.0301384	0.0338366	2.57696	1.36567	up in BcR
Cedrol	Alcohol	0.275533	0.594345	0.604569	0.947162	-0.0783164	insig
.alpha.-Corocalene	Hydrocarbons	1.01089	0.0199321	0.0228716	0.340015	-1.55633	down in BcR
(3aR,6R,8aR)-7,7-Dimethyl-8-methylenehexahydro-1H-3a,6-methanoazulen-3(2H)-one	Ester	0.243288	0.701642	0.710453	1.05261	0.0739774	insig
Fenobucarb	Ester	0.981609	0.0117952	0.0143911	1.90707	0.931357	insig
(E)-Tetradec-2-enal	Aldehyde	1.03227	0.00590005	0.0077302	116.1	6.85922	up in BcR
(3E,7E)-1,5,5,8-Tetramethylcycloundeca-3,7-dienol	Alcohol	1.03335	0.000198583	0.00100416	223.14	7.8018	up in BcR
6-fluoro-.beta.-methyl-1H-Indole-3-ethanAmine	Nitrogen compounds	1.03409	0.0004207	0.00131859	649.614	9.34344	up in BcR
Methane, di-p-tolyl-	Hydrocarbons	1.03231	0.000544003	0.00149317	10.0966	3.3358	up in BcR
1H-Cycloprop[e]azulen-7-ol, decahydro-1,1,7-trimethyl-4-methylene-, [1ar-(1a.alpha.,4a.alpha.,7.beta.,7a.beta.,7b.alpha.)]-	Alcohol	1.03412	0.00217121	0.00358157	8809.44	13.1048	up in BcR
Citronellyl valerate	Ester	1.03411	0.00201927	0.00339221	14549.3	13.8287	up in BcR
1,3-Benzenediol, 5-pentyl-	Phenol	1.03412	0.00121605	0.00238064	3149.77	11.621	up in BcR
.tau.-Muurolol	Alcohol	1.02887	0.00136639	0.00257322	5.58891	2.48257	up in BcR
Hexadecane, 2-methyl-	Hydrocarbons	1.03259	0.00557896	0.00736389	119.662	6.90282	up in BcR
Cyclopentaneacetic acid, 3-oxo-2-pentyl-, methyl ester	Ester	1.0233	0.000801322	0.0018558	5.9915	2.58292	up in BcR
.beta.-Acorenol	Alcohol	1.00854	0.00123669	0.00240475	3.05565	1.61148	up in BcR
3-Butylisobenzofuran-1(3H)-one	Ester	1.0265	0.00136949	0.0025736	9.33618	3.22283	up in BcR
Citronellyl tiglate	Ester	1.03025	0.000181457	0.000975035	11.409	3.5121	up in BcR
(1S,4aR,7R,8aR)-1,4a-Dimethyl-7-(prop-1-en-2-yl)decahydronaphthalen-1-ol	Alcohol	1.03207	0.000688445	0.00169155	39.5622	5.30605	up in BcR
1,8,11,14-Heptadecatetraene, (Z,Z,Z)-	Hydrocarbons	1.0326	0.00200605	0.00337725	39.5975	5.30734	up in BcR
2-Benzylidene-1-heptanol	Alcohol	1.03322	0.00243815	0.00385497	7.43249	2.89384	up in BcR
1(3H)-Isobenzofuranone, 3-butylidene-	Ester	1.03322	0.00243815	0.00385497	7.43249	2.89384	up in BcR
3-Cyclohexene-1-carboxAldehyde, 4-(4-hydroxy-4-methylpentyl)-	Aldehyde	1.01155	0.000263778	0.00107955	5.18276	2.37372	up in BcR
3-Buten-2-one, 4-(4-hydroxy-2,2,6-trimethyl-7-oxabicyclo[4.1.0]hept-1-yl)-	Ketone	1.03144	0.00246357	0.00388258	12.6221	3.65788	up in BcR
3,7-Cyclodecadien-1-one, 3,7-dimethyl-10-(1-methylethylidene)-, (E,E)-	Ketone	0.866454	0.0313323	0.0349582	1.61783	0.694062	insig
4,8-Methanoazulen-9-ol, decahydro-2,2,4,8-tetramethyl-, stereoisomer	Alcohol	1.02246	0.00277345	0.00423417	8.78031	3.13427	up in BcR
(Z)-3-Butylidene-4,5-dihydroisobenzofuran-1(3H)-one	Ester	1.03393	0.0076704	0.00981766	13120.6	13.6795	up in BcR
2,6,9,11-Dodecatetraenal, 2,6,10-trimethyl-, (E,E,E)-	Aldehyde	1.03104	0.00327307	0.00483064	24.3329	4.60484	up in BcR
Octanal, 2-(phenylmethylene)-	Acid	1.02946	0.00823348	0.0103885	11.401	3.51109	up in BcR
1-Naphthalenol, 5,6,7,8-tetrahydro-2,5-dimethyl-8-(1-methylethyl)-	Phenol	1.03407	0.00083424	0.00190714	1558.35	10.6058	up in BcR
Octanoic acid, octyl ester	Ester	1.03421	7.01541e-05	0.000741159	60562.4	15.8861	up in BcR
cis-3-Hexenyl salicylate	Ester	1.03312	0.00257847	0.00400544	44.4135	5.47293	up in BcR
Benzene, 1,1'-(1,1,2,2-tetramethyl-1,2-ethanediyl)bis-	Hydrocarbons	1.03418	0.00356681	0.00511109	27409.5	14.7424	up in BcR
9-Tetradecen-1-ol, acetate, (E)-	Ester	1.03421	0.000653394	0.00164181	164990	17.332	up in BcR
2-Propanone, 1,3-diphenyl-	Hydrocarbons	1.03381	0.000466553	0.00137944	2085.92	11.0265	up in BcR
Hippuric Acid	Acid	1.03422	0.000595923	0.00158259	464375	18.8249	up in BcR
1H-Indole-3-carboxaldehyde	Aldehyde	1.03418	0.00181196	0.0031208	16213.8	13.9849	up in BcR
2(3H)-Naphthalenone, 4,4a,5,6,7,8-hexahydro-4a,5-dimethyl-3-(1-methylethylidene)-, (4ar-cis)-	Ketone	1.03383	0.00171958	0.00299423	2098.39	11.0351	up in BcR
7-Ethoxycoumarin	Ester	1.03422	0.000896913	0.00194392	80570.6	16.298	up in BcR
Ethotoin	Nitrogen compounds	1.03423	0.000360432	0.00119404	31177.2	14.9282	up in BcR
Ethanone, 1-[4-(1-piperazinyl)phenyl]-	Nitrogen compounds	0.925763	0.0282224	0.0318489	0.598871	-0.739682	insig
(S)-3-(1-methyl-2-pyrrolidinyl)-Pyridine	Nitrogen compounds	1.03419	4.11303e-05	0.000620247	1887.31	10.8821	up in BcR
.beta.-Bisabolene	Hydrocarbons	1.01113	0.000862771	0.0019132	2.65951	1.41116	up in BcR
2H-Pyran, tetrahydro-4-methyl-2-(2-methyl-1-propenyl)-	Ether	1.03372	0.00170441	0.00299369	63.046	5.97833	up in BcR
Octane, 5-ethyl-2-methyl-	Hydrocarbons	1.03424	0.000478102	0.00139499	19243.2	14.2321	up in BcR
Butanoic Acid, 3-hydroxy-3-methyl-	Acid	1.03344	0.000327992	0.00114265	75.0653	6.23007	up in BcR
1,4-Methanoazulen-9-ol, decahydro-1,5,5,8a-tetramethyl-, [1R-(1.alpha.,3a.beta.,4.alpha.,8a.beta.,9S*)]-	Alcohol	1.00655	0.00939568	0.0116473	4.66696	2.22248	up in BcR
3-Butylthiophene	Sulfur compounds	1.03404	0.000163856	0.000975035	10.0364	3.32717	up in BcR
(1S,4aR,7R)-1,4a-Dimethyl-7-(prop-1-en-2-yl)-1,2,3,4,4a,5,6,7-octahydronaphthalene	Hydrocarbons	0.671068	0.212888	0.222942	1.21134	0.276604	insig
Citronellyl isobutyrate	Ester	0.955629	0.0573449	0.0623345	2.4725	1.30597	insig
Farnesene epoxide, E-	Ether	1.03322	0.00243815	0.00385497	7.43249	2.89384	up in BcR

## Sheet: BcR_W vs BmsR
Table S6 Differential metabolites between BcR_W vs BmsR of fresh samples
Compounds	Class I	VIP	p_value	FDR	Fold_Change	Log2FC	Type
Acetonitrile, 2,2'-iminobis-	Nitrogen compounds	1.05273	0.000158266	0.00328793	1.84486	0.883509	insig
2-Methyl-1,3-dithiacyclopentane	Sulfur compounds	1.053	0.00419454	0.0104792	41.3782	5.3708	up in BcR_W
Pyrazine, tetramethyl-	Sulfur compounds	0.0355752	0.97381	0.974909	0.998784	-0.00175489	insig
cis-Dihydrocarvone	Ketone	0.811828	0.136037	0.14503	1.04229	0.0597628	insig
Butanoic acid, 2-methyl-, propyl ester	Ester	1.01847	0.00159946	0.00871628	1.75554	0.811918	insig
Prenol	Alcohol	1.0342	0.00498039	0.0115454	1.89332	0.920917	insig
Pyrazine, trimethyl-	Nitrogen compounds	1.05364	2.98399e-05	0.00147044	5.95432	2.57394	up in BcR_W
cis-2-(2-Pentenyl)furan	Ether	0.942017	0.0175577	0.0236771	1.46179	0.547733	insig
Butanoic acid, 3-hexenyl ester, (E)-	Ester	1.05389	2.06825e-05	0.00114659	5426.3	12.4058	up in BcR_W
Ethanone, 1-(3,5-dimethylpyrazinyl)-	Ketone	0.429041	0.423382	0.43415	0.956385	-0.0643362	insig
n-Pentyl methylphosphonofluoridate	Others	1.03236	0.00401165	0.0103887	1.47764	0.563293	insig
Cyclohexene, 1-methyl-4-(1-methylethylidene)-	Hydrocarbons	1.04174	0.0016714	0.00871628	2.20615	1.14153	up in BcR_W
3-Mercaptohexyl acetate	Ester	1.05378	0.0017656	0.00871628	12.9646	3.69651	up in BcR_W
Benzenemethanol, .alpha.-2-propenyl-	Alcohol	1.04884	0.000121829	0.00300173	1.47412	0.559857	insig
2-Hexanone	Ketone	0.810477	0.105746	0.115006	1.18684	0.247121	insig
Cyclopentanone, 2-methyl-3-(1-methylethyl)-	Ketone	0.957477	0.0121397	0.0188926	1.40937	0.49505	insig
Acetic acid, cyclohexyl ester	Ester	1.04112	0.000226769	0.00386816	1.7743	0.827248	insig
D-Verbenone	Ketone	1.05323	0.00321738	0.010034	66.1145	6.0469	up in BcR_W
1,3,6-Octatriene, 3,7-dimethyl-, (Z)-	Hydrocarbons	1.04836	0.0132516	0.01973	5.88656	2.55742	up in BcR_W
2,6-Octadienal, 3,7-dimethyl-, (Z)-	Aldehyde	1.04987	0.000196162	0.003788	1.70353	0.768526	insig
3-Mercaptohexanol	Alcohol	1.02571	0.00592054	0.0128399	2.08952	1.06317	up in BcR_W
5-Methyloxazolidine	Nitrogen compounds	0.829078	0.0678445	0.0757911	1.43589	0.521941	insig
1-Hexanol, 4-methyl-	Alcohol	1.00352	0.00362412	0.0103027	1.98221	0.987109	insig
1-Heptanol	Alcohol	1.04672	0.00166841	0.00871628	5.83677	2.54517	up in BcR_W
1H-Pyrazole, 4,5-dihydro-5,5-dimethyl-	Nitrogen compounds	0.421581	0.440517	0.450159	0.943484	-0.0839294	insig
Pyrazine, 2-ethyl-5-methyl-	Nitrogen compounds	1.03678	0.0101198	0.0172621	2.3656	1.24221	up in BcR_W
Dicyclopentadiene	Hydrocarbons	0.873441	0.0816165	0.0902666	1.30004	0.37856	insig
3-Penten-2-one, 4-(acetyloxy)-, (Z)-	Ketone	1.05388	0.000218932	0.00380769	5.93806	2.56999	up in BcR_W
Pyridine, 2,3,4,5-tetrahydro-6-propyl-	Nitrogen compounds	1.05007	0.00100168	0.00752957	2.65204	1.4071	up in BcR_W
3-Cyclohexen-1-one, 3,5,5-trimethyl-	Ketone	1.05035	0.00382138	0.0103887	2.05289	1.03765	up in BcR_W
Thiophene, 2-pentyl-	Sulfur compounds	1.03596	0.0073267	0.0143639	1.38629	0.47123	insig
6-Nonenal, (E)-	Aldehyde	0.984485	0.0364574	0.0428751	2.23713	1.16165	insig
3-Nonen-1-ol, (Z)-	Alcohol	1.03725	0.00225729	0.00871628	2.54187	1.34589	up in BcR_W
6-Octen-1-ol, 7-methyl-3-methylene-	Alcohol	0.914125	0.0494879	0.0564213	0.968222	-0.0465907	insig
Undecane, 3,5-dimethyl-	Hydrocarbons	1.03461	0.0244821	0.0306285	3.62629	1.8585	up in BcR_W
2-Furanpropanoic acid, ethyl ester	Ester	1.03279	0.0265404	0.0326058	3.66357	1.87325	up in BcR_W
n-Valeric acid cis-3-hexenyl ester	Ester	1.04303	0.00065895	0.00584159	1.39976	0.485182	insig
Ascaridole	Others	1.05369	0.0016738	0.00871628	8.9658	3.16443	up in BcR_W
Hexanoic acid, 2-methylbutyl ester	Ester	1.04549	0.000184491	0.00371918	1.38551	0.470412	insig
Phenol, 4-(2-propenyl)-	Hydrocarbons	1.05273	0.00350454	0.0101944	9.63014	3.26756	up in BcR_W
2-Decenal, (Z)-	Aldehyde	1.0484	0.000307242	0.00426874	3.98338	1.99399	up in BcR_W
2-Hexanol, (R)-	Alcohol	1.05285	1.7412e-05	0.00106453	1.7261	0.787514	insig
3-Hexenal, (Z)-	Aldehyde	1.0221	0.00908402	0.0162844	1.61224	0.689065	insig
Octane	Hydrocarbons	0.411948	0.452463	0.4616	0.948213	-0.0767166	insig
Hexanal	Aldehyde	0.473255	0.429514	0.439929	1.05456	0.0766386	insig
2-Butene-1,4-diol, (Z)-	Alcohol	1.05361	0.0054248	0.0121248	488.378	8.93186	up in BcR_W
1,3-Cyclopentadiene, 1,2,3,4,5-pentamethyl-	Hydrocarbons	0.862485	0.0452438	0.0519162	1.4302	0.516212	insig
2,4,6-Octatriene, 3,4-dimethyl-	Hydrocarbons	1.02852	0.0118829	0.0188216	1.5789	0.658919	insig
.alpha.-Phellandrene 1	Hydrocarbons	0.772664	0.106404	0.11552	1.41844	0.504303	insig
3-Carene	Hydrocarbons	1.04798	0.0103986	0.0175353	8.90182	3.1541	up in BcR_W
D-Limonene	Hydrocarbons	0.461635	0.397742	0.409277	1.11699	0.159611	insig
1,5-Cyclooctadiene, 3,4-dimethyl-	Hydrocarbons	1.03149	0.000814003	0.00650469	1.82661	0.869166	insig
2,4-Dimethyl-2-oxazoline-4-methanol	Nitrogen compounds	1.05221	0.000320332	0.00426874	5.40673	2.43476	up in BcR_W
Hygrine	Nitrogen compounds	0.975215	0.00882469	0.0159745	0.447671	-1.15949	insig
Cyclohexanol, 2,6-dimethyl-	Alcohol	0.974712	0.00587113	0.012764	0.409216	-1.28907	insig
Ethanone, 1-(1H-pyrazol-4-yl)-	Ketone	0.993874	0.00510505	0.0117615	0.797282	-0.326837	insig
Citronellal	Aldehyde	1.01834	0.00172964	0.00871628	1.94895	0.962694	insig
3-Ethylphenyl isocyanate	Ester	0.841368	0.0586016	0.0661319	0.915719	-0.127023	insig
Bicyclo[3.1.1]hept-2-ene-2-methanol, 6,6-dimethyl-	Alcohol	1.05223	3.4543e-05	0.00153198	1.56806	0.648984	insig
Pyrazinamide	Nitrogen compounds	1.0454	0.000340066	0.00426874	1.42718	0.513163	insig
2-Hexanol	Alcohol	1.00962	0.0211741	0.0272986	1.39769	0.483048	insig
Benzene, 1,3-dimethyl-	Hydrocarbons	1.02388	0.00318356	0.010034	1.67264	0.742125	insig
4-Hexen-3-one, 5-methyl-	Ketone	1.03916	0.00249598	0.00871628	1.58557	0.665002	insig
Furan, 2-propyl-	Ether	0.554579	0.276514	0.287199	1.08925	0.123336	insig
Norbornadieone	Ketone	1.03719	0.00709635	0.0141363	4.234	2.08202	up in BcR_W
CyclohexanecarboxAldehyde	Aldehyde	1.04777	4.56464e-05	0.00169009	1.40863	0.494296	insig
2,4,6-Octatriene, 2,6-dimethyl-	Hydrocarbons	1.05222	0.0144544	0.0207461	68.6275	6.10071	up in BcR_W
2H-Pyran-2-methanol, tetrahydro-	Alcohol	1.03916	0.00249598	0.00871628	1.58557	0.665002	insig
Isobutyl isovalerate	Ester	1.05346	3.76551e-07	0.000167	5.12418	2.35732	up in BcR_W
1,3-Hexadiene, 3-ethyl-2-methyl-	Hydrocarbons	0.426527	0.439305	0.449439	1.10386	0.142559	insig
Pyrazine, 2-ethyl-3-methyl-	Nitrogen compounds	1.04854	0.0107604	0.0177018	9.25793	3.21069	up in BcR_W
Pyrazine, 2-methyl-5-(1-methylethyl)-	Nitrogen compounds	1.05292	0.0107768	0.0177018	112.9	6.8189	up in BcR_W
2-Nonanone, 3-(hydroxymethyl)-	Ketone	0.92899	0.0190462	0.0251563	0.64199	-0.639377	insig
Acetic acid, heptyl ester	Ester	0.980742	0.00972552	0.016948	0.385817	-1.37401	insig
1,6-HexanediAmine, N,N,N',N'-tetramethyl-	Nitrogen compounds	0.928683	0.0744964	0.0827012	1.83855	0.878566	insig
3-Nonen-1-ol, (E)-	Alcohol	1.05225	0.00038646	0.00435048	3.78265	1.9194	up in BcR_W
Catechol	Phenol	1.03441	0.0230592	0.029136	3.94667	1.98063	up in BcR_W
Butanoic acid, 2-methyl-, hexyl ester	Ester	1.0537	0.00207356	0.00871628	162.442	7.34378	up in BcR_W
2-methyl-5-propan-2-ylcyclohexa-2,5-diene-1,4-dione	Ketone	1.05392	0.00212514	0.00871628	131.753	7.04169	up in BcR_W
2,4-Heptadien-1-ol, (E,E)-	Alcohol	1.01486	0.00117901	0.00818248	2.21606	1.148	up in BcR_W
Pyridine, 3-propyl-	Nitrogen compounds	0.896637	0.0288101	0.0350543	1.53697	0.62009	insig
Carbonochloridodithioic acid, methyl ester	Sulfur compounds	0.976101	0.0364601	0.0428751	1.57824	0.658314	insig
1H-1,2,4-Triazole, 3-chloro-	Nitrogen compounds	1.03681	0.00158397	0.00871628	1.36302	0.446807	insig
2(1H)-Pyridinone	Nitrogen compounds	1.05283	0.000288405	0.00426874	1.82785	0.870145	insig
Pinocarvone	Ketone	1.05354	0.000329441	0.00426874	6.01231	2.58792	up in BcR_W
Pyrazine, 3,5-diethyl-2-methyl-	Nitrogen compounds	1.05194	0.0015522	0.00871628	7.01001	2.80942	up in BcR_W
BenzAldehyde, 2,4-dimethyl-	Aldehyde	1.04851	0.00273935	0.00930958	13.3922	3.74332	up in BcR_W
Quinoxaline	Nitrogen compounds	1.05316	0.00481957	0.0113999	52.9667	5.72701	up in BcR_W
2-Hexanoylfuran	Ether	1.04824	0.000146598	0.0031914	1.42324	0.509174	insig
Bicyclo[3.1.1]heptan-3-one, 2-hydroxy-2,6,6-trimethyl-	Ketone	1.04423	0.0037239	0.0103546	2.28923	1.19486	up in BcR_W
1-Propene, 1,3-dichloro-, (E)-	Others	1.04352	0.000899497	0.00693786	1.64245	0.715848	insig
Isobutyl acetate	Ester	1.05092	4.57296e-05	0.00169009	1.72981	0.790614	insig
.alpha.-Methylstyrene	Hydrocarbons	0.991895	0.00409466	0.0103887	1.77264	0.825903	insig
2-Propenoic acid, pentyl ester	Ester	1.04743	0.00151724	0.00871628	5.0766	2.34386	up in BcR_W
3-Hexene, 1-(1-methoxyethoxy)-, (Z)-	Hydrocarbons	1.01808	0.00155785	0.00871628	2.03462	1.02476	up in BcR_W
3-Acetyl-1H-pyrroline	Nitrogen compounds	1.04612	0.0039757	0.0103887	2.48166	1.31131	up in BcR_W
Nonane, 3-methyl-5-propyl-	Hydrocarbons	1.04932	6.71151e-05	0.00205137	2.88052	1.52633	up in BcR_W
3-Oxatricyclo[4.1.1.0(2,4)]octane, 2,7,7-trimethyl-	Hydrocarbons	0.967227	0.0103947	0.0175353	1.24709	0.31857	insig
Butanoic acid, 3-hexenyl ester, (Z)-	Ester	1.0536	0.00266679	0.009133	1466.82	10.5185	up in BcR_W
Glycerol 1,2-diacetate	Ester	1.04935	0.00299961	0.00978182	64.6334	6.01421	up in BcR_W
Bicyclo[3.1.1]hept-2-en-6-ol, 2,7,7-trimethyl-, acetate, [1S-(1.alpha.,5.alpha.,6.beta.)]-	Ester	1.05378	0.00210156	0.00871628	173.052	7.43506	up in BcR_W
Pyridine, 2-ethyl-	Nitrogen compounds	1.03967	0.0170245	0.0231962	3.77458	1.91632	up in BcR_W
1-Propanol, 3-(methylthio)-	Alcohol	1.04361	0.0044125	0.0107821	4.56773	2.19148	up in BcR_W
N,N-Dimethylhexanamide	Nitrogen compounds	1.05208	0.00384359	0.0103887	52.17	5.70515	up in BcR_W
7-Oxabicyclo[2.2.1]heptane, 1-methyl-4-(1-methylethyl)-	Ether	1.04865	1.34286e-05	0.00106453	0.368007	-1.4422	down in BcR_W
1H-Tetrazole	Nitrogen compounds	1.05396	0.00319775	0.010034	3036.43	11.5682	up in BcR_W
Hexanoic Acid	Acid	1.03916	0.00249598	0.00871628	1.58557	0.665002	insig
3,4-Hexanedione, 2,2,5-trimethyl-	Ketone	1.01365	0.0541008	0.0612866	3.05467	1.61102	insig
trans-.beta.-Ocimene	Hydrocarbons	1.0291	0.000731685	0.00616919	1.64867	0.721306	insig
Benzene, n-butyl-	Hydrocarbons	1.0531	0.00934063	0.0165703	78.7087	6.29845	up in BcR_W
1H-Pyrazole-1-carboximidamide, 3,5-dimethyl-	Nitrogen compounds	1.05236	0.000213529	0.003788	1.76521	0.819843	insig
2-Methyl-6-methyleneocta-2,7-dien-4-one	Ketone	1.05349	0.000211069	0.003788	3.01694	1.59309	up in BcR_W
4-Decenal, (E)-	Aldehyde	1.00516	0.0406396	0.0469366	2.6104	1.38427	up in BcR_W
Benzene, 1-methyl-4-nitro-	Hydrocarbons	1.04736	0.00379089	0.0103887	11.7731	3.55742	up in BcR_W
Benzothiazole	Sulfur compounds	1.0537	0.00331117	0.010034	64.4125	6.00927	up in BcR_W
4-Methylthiazole	Nitrogen compounds	0.964624	0.0334257	0.0399577	1.54873	0.631087	insig
Toluene	Hydrocarbons	1.04788	0.000473082	0.00471488	2.4806	1.31069	up in BcR_W
Phenol	Phenol	0.879182	0.0394049	0.04557	1.38603	0.470957	insig
Ethyl (methylthio)acetate	Ester	1.03916	0.00249598	0.00871628	1.58557	0.665002	insig
3-Pentenoic Acid, 2,2-dimethyl-	Acid	0.562481	0.315883	0.32618	0.874657	-0.19321	insig
Cyclohexanol, 1-ethenyl-	Alcohol	1.05338	0.000466567	0.00470279	10.0281	3.32597	up in BcR_W
Nonane, 2,5-dimethyl-	Hydrocarbons	1.04983	0.00403542	0.0103887	65.28	6.02857	up in BcR_W
Ethanediamide	Nitrogen compounds	0.960522	0.0327992	0.0394212	1.81394	0.859124	insig
Benzyl Alcohol	Alcohol	1.04959	0.00712392	0.0141363	4.08095	2.0289	up in BcR_W
3-Octen-1-ol, (Z)-	Alcohol	0.970943	0.0149774	0.0211882	1.83499	0.875774	insig
Butanoic Acid, 3-methylbutyl ester	Ester	0.94967	0.0374507	0.0438242	1.24487	0.315991	insig
Adamantane	Hydrocarbons	0.562194	0.315275	0.325931	1.09797	0.134844	insig
Bicyclo[3.1.1]heptan-3-ol, 6,6-dimethyl-2-methylene-, [1S-(1.alpha.,3.alpha.,5.alpha.)]-	Alcohol	1.04794	0.000776377	0.00631786	7.14573	2.83708	up in BcR_W
2-((3,3-Dimethyloxiran-2-yl)methyl)-3-methylfuran	Ether	1.05396	0.00393697	0.0103887	2582.29	11.3344	up in BcR_W
L-.alpha.-Terpineol	Alcohol	1.04309	9.13052e-05	0.00245417	1.92045	0.941444	insig
(E)-2,6-Dimethylocta-3,7-diene-2,6-diol	Alcohol	1.03566	0.0260529	0.0320957	4.11459	2.04075	up in BcR_W
2-Acetyl-4,4-dimethyl-cyclopent-2-enone	Ketone	1.05326	0.00522213	0.011877	0.000781966	-10.3206	down in BcR_W
Naphthalene	Hydrocarbons	1.0287	0.013701	0.0201539	1.49973	0.584703	insig
Propanedioic acid, amino-, diethyl ester	Ester	1.05375	0.0020225	0.00871628	164.835	7.36488	up in BcR_W
Benzoic acid, 1-methylethyl ester	Ester	1.04142	0.00414434	0.0104433	8.18508	3.033	up in BcR_W
.beta.-Myrcene	Hydrocarbons	0.934483	0.0172844	0.023484	1.44782	0.533883	insig
3-Pentyn-1-ol	Alcohol	1.03584	0.000848049	0.00665681	1.63784	0.711791	insig
Ethylbenzene	Hydrocarbons	1.01678	0.00324409	0.010034	1.48805	0.573424	insig
Hydrazine, 1,1-bis(2-methylpropyl)-	Nitrogen compounds	1.04759	0.0073219	0.0143639	4.97396	2.31439	up in BcR_W
4,6-Octadiyn-3-one, 2-methyl-	Ketone	1.05302	0.00409924	0.0103887	43.7251	5.45039	up in BcR_W
5-Ethylcyclopent-1-enecarboxAldehyde	Aldehyde	1.03986	0.00123807	0.00825689	1.63524	0.709501	insig
Propanoic acid, 2,2-dimethyl-, pentyl ester	Ester	1.01121	0.00527912	0.0119409	1.51507	0.599384	insig
Cyclopentanecarbonitrile, 3-(1-methylethylidene)-	Nitrogen compounds	0.947631	0.0347225	0.0411749	1.32807	0.409326	insig
Cyclohexanol, 1-methyl-4-(1-methylethylidene)-	Alcohol	1.05165	0.00405764	0.0103887	10.4922	3.39124	up in BcR_W
OxiranecarboxAldehyde, 3-methyl-3-(4-methyl-3-pentenyl)-	Aldehyde	1.05344	0.0020642	0.00871628	132.907	7.05427	up in BcR_W
Piperidin-3-one, 2,2,5-methyl-	Nitrogen compounds	1.05379	0.0017767	0.00871628	15.4819	3.95251	up in BcR_W
4-Phenyl-2-butanol	Alcohol	1.0538	0.00212005	0.00871628	178.344	7.47852	up in BcR_W
3-Buten-2-one, 4-phenyl-	Ketone	1.05348	0.00169611	0.00871628	16.6417	4.05673	up in BcR_W
1,7-Nonadiene, 4,8-dimethyl-	Hydrocarbons	1.01512	0.00158938	0.00871628	1.93076	0.949172	insig
N,N-Dimethylacetamide	Nitrogen compounds	0.811099	0.075157	0.0832263	0.741929	-0.430648	insig
Cyclohexanone	Ketone	1.04131	0.00374395	0.0103778	0.362458	-1.46412	down in BcR_W
Nonane	Hydrocarbons	1.04135	0.0029325	0.00966508	0.178206	-2.48838	down in BcR_W
Butane, 1-isothiocyanato-	Sulfur compounds	1.05296	0.00293179	0.00966508	4.82076	2.26926	up in BcR_W
o-Cymene	Hydrocarbons	1.05299	0.00393961	0.0103887	39.4713	5.30273	up in BcR_W
(E)-2-Octenal	Aldehyde	1.04761	0.0102895	0.0174843	6.05178	2.59736	up in BcR_W
1,2-Cyclohexanedione	Ketone	1.04291	0.0064147	0.0132441	1.45095	0.536995	insig
1,5-Heptadien-4-one, 3,3,6-trimethyl-	Ketone	1.05225	0.000465572	0.00470279	1.41796	0.503816	insig
3-Acetyl-2,5-dimethyl furan	Ether	1.0526	2.58883e-06	0.000382716	1.81717	0.861697	insig
Undecane	Hydrocarbons	0.967343	0.00570775	0.0125804	0.415579	-1.26681	insig
1,3-Cyclohexadiene-1-carboxaldehyde, 2,6,6-trimethyl-	Aldehyde	1.05313	0.00103368	0.00765429	4.49512	2.16836	up in BcR_W
Decane	Hydrocarbons	1.05388	8.9282e-06	0.000879923	5.21257	2.382	up in BcR_W
Undecane, 2,9-dimethyl-	Hydrocarbons	1.05314	0.00199985	0.00871628	71.8103	6.16612	up in BcR_W
3-n-Propyl-2-pyrazolin-5-one	Nitrogen compounds	1.03916	0.00249598	0.00871628	1.58557	0.665002	insig
2-Oxepanone	Ester	1.04363	0.000198457	0.003788	1.48126	0.566827	insig
3-Methoxy-2,5-dimethylpyrazine	Nitrogen compounds	1.05231	0.0107207	0.0177018	22.502	4.49198	up in BcR_W
Indan, 1-methyl-	Hydrocarbons	1.05366	0.000953315	0.00722727	17.3538	4.11718	up in BcR_W
2-Thiophenemethanethiol	Sulfur compounds	1.03916	0.00249598	0.00871628	1.58557	0.665002	insig
2-Acetyl-3-methylpyrazine	Nitrogen compounds	1.01342	0.00851517	0.0157026	1.96271	0.972849	insig
2,6-Dimethyldecane	Hydrocarbons	0.984215	0.0153957	0.0215194	0.442134	-1.17744	insig
Cyclohexanone, 2,2,6-trimethyl-	Ketone	0.949799	0.015647	0.0217879	1.1825	0.241838	insig
BenzenAmine, N,N-dimethyl-	Nitrogen compounds	1.05112	1.80022e-05	0.00106453	1.92946	0.948195	insig
1-ethenyl-2-Pyrrolidinone	Ketone	0.965033	0.00759029	0.0146361	0.483217	-1.04926	insig
Thujone	Ketone	1.05265	0.000561751	0.0053012	1.7926	0.842055	insig
Butanoic acid, 3-methyl-, 3-methylbutyl ester	Ester	0.974521	0.00746731	0.0145252	0.434546	-1.20242	insig
Benzenemethanethiol	Sulfur compounds	1.05255	1.65037e-05	0.00106453	2.36996	1.24486	up in BcR_W
Benzene, (1-methoxypropyl)-	Hydrocarbons	1.05383	0.000247554	0.00414303	1.90911	0.932901	insig
2-Isopropyl-5-methylhex-2-enal	Aldehyde	0.949538	0.0120755	0.0188926	0.581682	-0.781697	insig
2-Cyclohexen-1-ol, 1-methyl-4-(1-methylethyl)-, cis-	Alcohol	0.858193	0.06363	0.0713525	1.28886	0.366099	insig
Benzene, 1-ethyl-3,5-dimethyl-	Hydrocarbons	1.0527	0.00666599	0.0135303	48.6514	5.60441	up in BcR_W
Isophorone	Ketone	0.844861	0.122663	0.131245	1.16511	0.220462	insig
Propanediamide	Nitrogen compounds	1.05304	0.000629546	0.00569804	0.0632691	-3.98235	down in BcR_W
p-Mentha-1,5-dien-8-ol	Alcohol	1.04882	0.00110659	0.00791571	1.79934	0.847468	insig
Azacyclohexan-3-one, 1,5,6-trimethyl-	Nitrogen compounds	1.0538	0.00218298	0.00871628	2.71285e-05	-15.1698	down in BcR_W
Phenol, 3,5-dimethyl-	Phenol	0.950094	0.0121921	0.0189022	0.823928	-0.27941	insig
AmphetAmine	Nitrogen compounds	1.05374	0.000345762	0.00426874	0.000474037	-11.0427	down in BcR_W
Acetic acid, 2-ethylhexyl ester	Ester	1.05377	0.000739044	0.00616919	0.000197819	-12.3035	down in BcR_W
exo-7-(trans-1-Propenyl)bicyclo[4.2.0]oct-1(2)-ene	Hydrocarbons	1.05217	0.000869134	0.00676247	5.78191	2.53155	up in BcR_W
1-Decen-3-one	Ketone	1.05304	0.00035931	0.00435048	5.56143	2.47546	up in BcR_W
Myroxide	Ether	1.05085	0.00368772	0.0103027	4.22227	2.07802	up in BcR_W
4-Methylpentyl 2-methylbutanoate	Ester	1.03916	0.00249598	0.00871628	1.58557	0.665002	insig
Undecane, 2-methyl-	Hydrocarbons	1.05156	0.00119924	0.00818248	1.74902	0.806546	insig
1-Undecene, 9-methyl-	Hydrocarbons	1.04158	0.000393414	0.00435048	2.45996	1.29864	up in BcR_W
1-Nonanol	Alcohol	1.0526	0.000544602	0.00525067	1.93855	0.954981	insig
4-Pyridinecarboxylic acid, ethyl ester	Nitrogen compounds	1.05082	0.000666205	0.00584159	5.60699	2.48723	up in BcR_W
6-Nonen-1-ol, (E)-	Alcohol	1.05255	0.000759312	0.0062362	1.89307	0.920729	insig
(E)-2,6-Dimethylocta-5,7-dien-2-ol	Alcohol	1.03772	8.56901e-05	0.00237522	3.5311	1.82012	up in BcR_W
Phenol, 3-ethyl-	Phenol	0.956516	0.0114088	0.0182994	0.868286	-0.203758	insig
Levomenthol	Alcohol	1.05268	0.000666101	0.00584159	1.91488	0.937252	insig
Bicyclo[3.1.0]hex-3-en-2-one, 4-methyl-1-(1-methylethyl)-	Ketone	0.53337	0.302152	0.313461	0.973063	-0.0393945	insig
BenzenAmine, 2,5-dimethyl-	Nitrogen compounds	0.961001	0.011975	0.018882	0.893842	-0.161909	insig
Butanethioic acid, 3-methyl-, S-(1-methylpropyl) ester	Ester	1.05046	6.37455e-05	0.00205137	1.76387	0.818746	insig
Acetic acid, octyl ester	Ester	1.04107	0.0240377	0.0302353	4.56221	2.18973	up in BcR_W
Undecane, 2,4-dimethyl-	Hydrocarbons	0.999671	0.0322223	0.0388331	1.98337	0.987951	insig
2-Nonenenitrile	Nitrogen compounds	0.040488	0.96792	0.970107	1.00097	0.00140479	insig
spiro[3-oxatricyclo[3.3.1.02,4]nonane-8,1'-cyclopropane]-6-one	Ketone	1.05376	0.000620841	0.00567717	5.26392	2.39614	up in BcR_W
1,2-Octanediol	Alcohol	1.02062	0.0370281	0.0433869	2.84702	1.50945	up in BcR_W
Benzofuran, 4,7-dimethyl-	Ether	1.05331	0.0039092	0.0103887	37.2738	5.22009	up in BcR_W
Benzene, 1,3,5-triethyl-	Hydrocarbons	1.05299	0.00209572	0.00871628	50.7177	5.66442	up in BcR_W
8,9-Dehydrothymol	Phenol	1.05353	0.00391966	0.0103887	64.1528	6.00344	up in BcR_W
Nonanoic acid, methyl ester	Ester	1.05359	0.00404837	0.0103887	62.3004	5.96117	up in BcR_W
4-(1-methylethyl)-Benzaldehyde	Aldehyde	1.05387	0.00210364	0.00871628	165.938	7.3745	up in BcR_W
Tricyclo[3.3.1.1(3,7)]decane, 2-nitro-	Nitrogen compounds	1.04856	0.00634787	0.0132441	5.9977	2.58441	up in BcR_W
2-Nonanol, acetate	Ester	1.05284	0.00169047	0.00871628	55.2989	5.78918	up in BcR_W
Nonane, 2-methyl-	Hydrocarbons	0.839026	0.0822374	0.0908401	1.24307	0.313908	insig
4-Hexen-1-ol, (E)-	Alcohol	0.804326	0.1058	0.115006	0.907326	-0.140307	insig
4-Heptenal, (Z)-	Aldehyde	1.03878	0.00224815	0.00871628	0.250196	-1.99887	down in BcR_W
Heptanal	Aldehyde	1.04131	0.00608463	0.0130364	0.367112	-1.44571	down in BcR_W
2-Cyclohexen-1-one	Ketone	0.712678	0.142092	0.150941	0.789412	-0.34115	insig
Butanoic acid, 3-hydroxy-, ethyl ester	Ester	0.998117	0.00504614	0.0116561	1.9127	0.935613	insig
Ethyl tiglate	Ester	0.498001	0.348419	0.358941	0.866991	-0.205911	insig
.alpha.-Pinene	Hydrocarbons	0.741565	0.122572	0.131245	0.782673	-0.353518	insig
Bicyclo[3.1.1]hept-2-ene, 3,6,6-trimethyl-	Hydrocarbons	1.00867	0.00552645	0.0123165	1.96141	0.971894	insig
Bicyclo(3.3.1)non-2-ene	Hydrocarbons	0.901646	0.0417603	0.0481057	1.50961	0.594173	insig
Dihydro-3-(2H)-thiophenone	Sulfur compounds	0.989609	0.00437466	0.0107191	1.72006	0.782463	insig
Diaziridine, 3-ethyl-3-methyl-	Nitrogen compounds	1.04163	0.00405223	0.0103887	0.328889	-1.60433	down in BcR_W
Allyl isovalerate	Ester	1.05387	0.000142351	0.0031914	2416.05	11.2384	up in BcR_W
Cyclobutanespiro-2'-bicyclo[1.1.0]butane-4'-spirocyclobutane	Hydrocarbons	0.747338	0.119585	0.128416	0.780074	-0.358316	insig
Cyclopentane, butyl-	Hydrocarbons	0.747709	0.121675	0.130502	0.79071	-0.33878	insig
1,7-Octadiene, 2-methyl-6-methylene-	Hydrocarbons	0.952121	0.0145593	0.0207956	1.33381	0.41555	insig
1,3-Dioxolane, 4-methyl-2-(2-methylpropyl)-	Ether	0.60111	0.234886	0.245399	0.852242	-0.230666	insig
3-Octanone	Ketone	0.97959	0.00878486	0.0159745	1.72981	0.790612	insig
1-Hepten-6-one, 2-methyl-	Ketone	1.05322	0.0150686	0.0212493	0.000809719	-10.2703	down in BcR_W
2-Heptanone	Ketone	1.04319	0.0044763	0.0108773	0.238249	-2.06946	down in BcR_W
3-Hexen-1-ol, formate, (Z)-	Ester	0.78693	0.0974378	0.106965	0.765907	-0.384759	insig
Anisole	Hydrocarbons	0.759946	0.117177	0.126316	0.783859	-0.351333	insig
3-Chloro-2,4-pentanedione	Ketone	0.00369383	0.977979	0.977979	1.00339	0.00488386	insig
N-Acetylisoxazolidine	Nitrogen compounds	0.786577	0.099895	0.109122	0.773711	-0.370133	insig
4-methyl-1-(1-methylethyl)-Bicyclo[3.1.0]hex-2-ene	Hydrocarbons	0.871379	0.049971	0.056899	1.41721	0.503057	insig
1,2,4,5-Tetrazin-3-Amine	Nitrogen compounds	1.05164	0.00245845	0.00871628	11.0641	3.46781	up in BcR_W
1-Hepten-3-one	Ketone	0.963087	0.0364856	0.0428751	0.784759	-0.349679	insig
Thiazole, 2,4-dimethyl-	Sulfur compounds	1.02558	0.00571577	0.0125804	0.451112	-1.14844	down in BcR_W
1H-Pyrazole	Nitrogen compounds	1.04675	0.000369127	0.00435048	1.6204	0.696347	insig
o-Xylene	Hydrocarbons	0.983881	0.0215597	0.027635	1.5639	0.64515	insig
Styrene	Hydrocarbons	1.0276	0.00349131	0.0101944	1.66709	0.737329	insig
5-Hexenal, 4-methylene-	Hydrocarbons	1.05313	0.000786179	0.00633947	2.8614	1.51672	up in BcR_W
4-Heptenal	Aldehyde	1.05323	1.35957e-06	0.000301485	4.06754	2.02416	up in BcR_W
Pyrazine, ethyl-	Nitrogen compounds	1.03865	0.010073	0.0172503	3.90651	1.96588	up in BcR_W
Cyclohexanol, 1-methyl-	Alcohol	1.04263	0.00428932	0.0105684	0.198911	-2.3298	down in BcR_W
Santolina triene	Hydrocarbons	1.03755	0.00882246	0.0159745	4.15034	2.05323	up in BcR_W
Propanoic acid, 2-methyl-, 2-methylpropyl ester	Ester	1.03916	0.00249598	0.00871628	1.58557	0.665002	insig
2,4-Hexadienal, (E,E)-	Aldehyde	1.00775	0.026537	0.0326058	4.5611	2.18938	up in BcR_W
DiSulfur compounds, methyl 2-propenyl	Sulfur compounds	0.531129	0.31055	0.321796	1.53051	0.614012	insig
Fomepizole	Nitrogen compounds	0.783853	0.107267	0.116174	0.774472	-0.368715	insig
Benzene, (1-methylethyl)-	Hydrocarbons	1.03134	0.00997576	0.0172293	2.60819	1.38305	up in BcR_W
Acetic acid, 2-ethylbutyl ester	Ester	0.721754	0.139323	0.148177	0.802842	-0.316811	insig
1,7,7-trimethyl-Tricyclo[2.2.1.0(2,6)]heptane	Hydrocarbons	1.02607	0.0109029	0.0178101	2.77176	1.4708	up in BcR_W
Diethyl diSulfur compounds	Sulfur compounds	0.750905	0.117202	0.126316	0.786343	-0.34677	insig
3-Ethyl-3-methylheptane	Hydrocarbons	1.01314	0.00213694	0.00871628	0.722022	-0.469886	insig
Octane, 3,3-dimethyl-	Hydrocarbons	1.03916	0.00249598	0.00871628	1.58557	0.665002	insig
Butanoic Acid, 4-hydroxy-	Acid	0.718231	0.137606	0.146527	0.781064	-0.356488	insig
Cyclopropanemethanol, 2,2,3,3-tetramethyl-	Alcohol	0.809385	0.0747584	0.0828884	0.772191	-0.37297	insig
Heptane, 3-ethyl-2-methyl-	Hydrocarbons	0.819745	0.0976382	0.107052	0.718353	-0.477236	insig
Pentanoic acid, 2-methyl-, ethyl ester	Ester	1.01682	0.0212074	0.0273018	1.93511	0.952416	insig
Pyridine, 2,3-dimethyl-	Nitrogen compounds	1.00551	0.0060125	0.01295	1.91964	0.940835	insig
Benzene, 1,2,4-trimethyl-	Hydrocarbons	0.827237	0.0612631	0.0687853	1.40418	0.489729	insig
1,6-Octadiene, 3,7-dimethyl-	Hydrocarbons	1.0045	0.00481369	0.0113999	1.91544	0.937678	insig
Bicyclo[3.1.0]hex-2-ene, 4-methylene-1-(1-methylethyl)-	Hydrocarbons	1.05213	0.00351691	0.0101944	4.80282	2.26388	up in BcR_W
2-Pentenoic Acid, 2-methyl-	Acid	1.0454	0.00220165	0.00871628	4.39407	2.13556	up in BcR_W
Glycerin	Alcohol	0.00629957	0.926218	0.931468	0.980069	-0.0290442	insig
3-Thiophenethiol	Sulfur compounds	1.03764	0.000447652	0.00470279	1.70728	0.771704	insig
Pentanoic acid, 4-methyl-, ethyl ester	Ester	0.97527	0.00577811	0.0126827	1.61785	0.694075	insig
1,3-Cyclohexadiene, 1,5,5,6-tetramethyl-	Hydrocarbons	1.04519	0.00368095	0.0103027	4.77918	2.25676	up in BcR_W
Benzene, 1-ethyl-2-methyl-	Hydrocarbons	1.05354	0.00529063	0.0119409	0.000573912	-10.7669	down in BcR_W
3-Mercapto-3-methylbutanol	Alcohol	1.0016	0.00563488	0.0124642	1.97817	0.984163	insig
5-Methyl-(E)-2-hepten-4-one	Ketone	1.04491	0.00262157	0.009048	4.64714	2.21634	up in BcR_W
4H-Pyran-4-one	Ketone	1.04581	0.00398962	0.0103887	4.73423	2.24313	up in BcR_W
5-Hepten-2-one, 4,6-dimethyl-	Ketone	1.04532	0.00413257	0.0104433	4.74075	2.24512	up in BcR_W
4-Pyridinecarboxaldehyde	Aldehyde	1.04552	0.00392993	0.0103887	4.91298	2.2966	up in BcR_W
3-Octanol	Alcohol	1.04512	0.0026361	0.00906286	2.53975	1.34469	up in BcR_W
.beta.-Pinene	Hydrocarbons	1.04501	0.00350223	0.0101944	4.69052	2.22975	up in BcR_W
1-Octen-3-ol	Alcohol	1.05195	8.54527e-07	0.000252655	2.94403	1.55779	up in BcR_W
Butanoic acid, butyl ester	Ester	0.965465	0.0147897	0.0210232	0.420786	-1.24884	insig
Heptanoic acid, methyl ester	Ester	1.05324	0.00427137	0.0105535	49.4564	5.62808	up in BcR_W
DiSulfur compounds, ethyl 1-methylethyl	Sulfur compounds	0.934775	0.0147815	0.0210232	1.65604	0.727735	insig
cis-2,6-Dimethyl-2,6-octadiene	Hydrocarbons	0.950628	0.0127236	0.019259	1.48261	0.568143	insig
Propane-1,1-diol diacetate	Ester	1.03916	0.00249598	0.00871628	1.58557	0.665002	insig
2,3-Dehydro-1,8-cineole	Ether	1.05385	6.18187e-05	0.00205137	16.2624	4.02347	up in BcR_W
1,2-HydrazinedicarboxAldehyde	Aldehyde	1.03916	0.00249598	0.00871628	1.58557	0.665002	insig
Benzene, (1-methylpropyl)-	Hydrocarbons	1.03792	0.020508	0.0265215	3.21485	1.68475	up in BcR_W
Pyrazine, 2-methoxy-6-methyl-	Nitrogen compounds	1.05329	7.61117e-06	0.000843888	6.59451	2.72126	up in BcR_W
Hexanoic acid, methyl ester	Ester	1.03916	0.00249598	0.00871628	1.58557	0.665002	insig
Benzene, 1-methoxy-2-methyl-	Ether	0.926272	0.0695553	0.077507	1.35402	0.437252	insig
2-Cyclopentylethanol	Alcohol	0.996645	0.00497307	0.0115454	1.66218	0.733078	insig
3-Hexen-1-ol, acetate, (E)-	Ester	1.05314	0.00239673	0.00871628	7.43211	2.89377	up in BcR_W
3-Hexen-1-ol, acetate, (Z)-	Ester	1.05393	0.000263423	0.0042196	7.62637	2.931	up in BcR_W
Albene	Hydrocarbons	0.132236	0.843164	0.849871	0.969548	-0.0446157	insig
Benzene, 1-propynyl-	Hydrocarbons	1.05162	0.00802266	0.0151406	65.3129	6.0293	up in BcR_W
4-Isobutylpyrimidine	Nitrogen compounds	0.535872	0.313674	0.324654	1.14326	0.193151	insig
2-Furanmethanethiol, 5-methyl-	Sulfur compounds	1.0213	0.0121116	0.0188926	1.58056	0.660439	insig
Nonane, 2,6-dimethyl-	Hydrocarbons	1.04725	0.00314619	0.010034	45.0512	5.49349	up in BcR_W
Acetic Acid, (acetyloxy)-	Acid	1.0524	0.00616239	0.0131395	10.9514	3.45305	up in BcR_W
2-Acetylthiazole	Sulfur compounds	1.0517	0.00417717	0.0104792	43.6511	5.44795	up in BcR_W
Acetylpyrazine	Nitrogen compounds	0.690895	0.158963	0.167658	1.2066	0.270949	insig
Indane	Hydrocarbons	1.05325	0.0125258	0.0190573	0.000502072	-10.9598	down in BcR_W
1-Hexanol, 2-ethyl-	Alcohol	1.0517	0.00115317	0.00811794	8.22647	3.04027	up in BcR_W
1H-Pyrazole, 1,3,5-trimethyl-	Nitrogen compounds	0.0306385	0.931574	0.934735	1.00702	0.0100898	insig
Acetic acid, (propylthio)-, methyl ester	Ester	0.965008	0.0163289	0.0224554	1.35943	0.442999	insig
(S)-2,5-Dimethyl-3-vinylhex-4-en-2-ol	Alcohol	0.610976	0.246184	0.256598	1.09867	0.135763	insig
4-Methylurazole	Nitrogen compounds	1.00775	0.0591883	0.0666545	3.33318	1.7369	insig
3-Octen-2-one	Ketone	1.04678	0.00561254	0.0124458	2.60858	1.38327	up in BcR_W
Acetophenone	Ketone	1.05281	0.00954128	0.0167587	91.7116	6.51903	up in BcR_W
1H-Pyrrole-3-carbonitrile	Nitrogen compounds	1.0505	0.00067175	0.00584159	3.25423	1.70232	up in BcR_W
Ethanone, 1-(1H-pyrrol-2-yl)-	Nitrogen compounds	1.05342	0.00843556	0.0155882	66.7834	6.06142	up in BcR_W
1-Hexanol, 3,5,5-trimethyl-	Alcohol	0.950628	0.0236334	0.0298191	1.1981	0.260748	insig
Decane, 4-methyl-	Hydrocarbons	1.04826	0.00252911	0.00879733	1.50931	0.593894	insig
.beta.-Phellandrene	Hydrocarbons	0.626497	0.220253	0.230383	1.17711	0.235252	insig
1H-Imidazole, 1-acetyl-	Nitrogen compounds	1.00471	0.00525935	0.0119311	1.95045	0.963807	insig
2-PyridinemethanAmine	Nitrogen compounds	1.05277	0.0103708	0.0175353	129.924	7.02152	up in BcR_W
Propanoic acid, 2-methyl-, pentyl ester	Ester	1.05195	0.00947766	0.0166799	96.3939	6.59087	up in BcR_W
1-Methyl-2-phenylcyclopropane	Hydrocarbons	1.05239	0.00763628	0.014661	66.7817	6.06138	up in BcR_W
2,5-Furandione, dihydro-3-methyl-	Others	0.999374	0.0038715	0.0103887	1.67025	0.740065	insig
Benzenemethanol, .alpha.-methyl-	Alcohol	1.05328	0.00946683	0.0166799	55.7089	5.79984	up in BcR_W
Bicyclo[3.1.0]hexan-2-ol, 2-methyl-5-(1-methylethyl)-, (1.alpha.,2.beta.,5.alpha.)-	Alcohol	1.05273	0.0111972	0.0180252	108.75	6.76487	up in BcR_W
3,5-Octadien-2-one, (E,E)-	Ketone	0.830191	0.104158	0.113499	1.45243	0.538468	insig
Benzene, 1-methyl-3-(1-methylethenyl)-	Hydrocarbons	1.05341	0.00103553	0.00765429	19.5845	4.29164	up in BcR_W
.gamma.-Terpinene	Hydrocarbons	1.0532	0.00998407	0.0172293	87.0233	6.44333	up in BcR_W
Benzene, 2-ethyl-1,4-dimethyl-	Hydrocarbons	1.03022	0.00331028	0.010034	1.94859	0.962431	insig
BenzAldehyde, 4-methyl-	Aldehyde	0.991007	0.0555698	0.0628704	1.82778	0.870089	insig
Pyrazine, 2-ethyl-3,5-dimethyl-	Nitrogen compounds	1.02642	0.00132593	0.0085588	1.46056	0.546521	insig
Maltol	Ketone	0.99162	0.0116765	0.018561	0.315008	-1.66654	insig
1-OctanAmine,N-methyl-	Nitrogen compounds	0.861063	0.0464191	0.053196	0.740892	-0.432665	insig
2H-Pyran-2-one, tetrahydro-6-methyl-	Ester	0.964472	0.00823262	0.0154131	0.499775	-1.00065	insig
4-Heptanol, 2,6-dimethyl-, acetate	Ester	1.03996	0.00446317	0.0108759	1.30215	0.380899	insig
2-Butenoic acid, 2-methyl-, 2-methylpropyl ester, (E)-	Ester	0.658032	0.194457	0.204364	1.09972	0.137138	insig
1-Undecyne	Hydrocarbons	1.05331	0.000266401	0.0042196	1.93431	0.951818	insig
1H-Imidazole, 2-propyl-	Nitrogen compounds	1.03247	0.000696847	0.006001	1.41046	0.496167	insig
Hexanoic acid, propyl ester	Ester	1.05254	0.00128176	0.00842162	11.8243	3.56368	up in BcR_W
7-Octen-4-ol, 2-methyl-6-methylene-, (S)-	Alcohol	0.16084	0.79803	0.805293	1.02124	0.0303194	insig
1-Nonen-4-ol	Alcohol	0.839286	0.0574817	0.0649506	0.788464	-0.342883	insig
Benzene, (methylthio)-	Sulfur compounds	1.05148	7.38969e-06	0.000843888	1.8118	0.857422	insig
2,6,6-Trimethylbicyclo[3.2.0]hept-2-en-7-one	Ketone	1.05174	0.00207684	0.00871628	1.77435	0.827289	insig
Benzyl methyl ketone	Ketone	1.02401	0.0126095	0.0191518	2.37449	1.24762	up in BcR_W
3-Hexene, 1-(1-ethoxyethoxy)-, (Z)-	Aldehyde	1.0484	0.00143159	0.00871628	1.77167	0.825109	insig
Formic acid, octyl ester	Ester	1.03916	0.00249598	0.00871628	1.58557	0.665002	insig
1,3,8-p-Menthatriene	Hydrocarbons	1.04439	0.000397282	0.00435048	2.27018	1.18281	up in BcR_W
Butanoic acid, anhydride	Others	1.03916	0.00249598	0.00871628	1.58557	0.665002	insig
L-Fenchone	Ketone	1.04782	3.32149e-05	0.00153198	4.44138	2.15101	up in BcR_W
Bicyclo[3.1.1]hept-2-en-6-one, 2,7,7-trimethyl-	Ketone	0.944416	0.0646317	0.072293	1.44122	0.52729	insig
Benzene, 1,2-dichloro-4-methyl-	Hydrocarbons	1.0524	0.00170175	0.00871628	0.141457	-2.82157	down in BcR_W
Butanoic acid, cyclopentyl ester	Ester	1.05055	0.000942389	0.00720603	0.00646735	-7.27261	down in BcR_W
BenzenAmine, N-ethyl-	Nitrogen compounds	1.00816	0.0393692	0.04557	2.55447	1.35302	up in BcR_W
2,6-Dimethyl-1,3,5,7-octatetraene, E,E-	Hydrocarbons	1.05213	0.00119532	0.00818248	7.13717	2.83535	up in BcR_W
Cyclohexanecarboxylic acid, ethyl ester	Ester	1.05329	0.00132389	0.0085588	5.02558	2.32929	up in BcR_W
Terpinen-4-ol	Phenol	1.03626	0.000335075	0.00426874	2.38801	1.25581	up in BcR_W
3-Cyclohexen-1-ol, 1-methyl-4-(1-methylethyl)-	Alcohol	1.05197	0.000717853	0.00612245	4.83362	2.2731	up in BcR_W
2,7-Nonadien-5-one, 4,6-dimethyl-	Ketone	1.05204	0.00060647	0.00560353	2.86413	1.51809	up in BcR_W
1,7,7-Trimethylbicyclo[2.2.1]heptan-2-ol	Alcohol	1.0461	1.74326e-05	0.00106453	4.76077	2.2512	up in BcR_W
3-Methylisoxazolo[4,5-b]pyridine	Nitrogen compounds	1.05296	0.00123361	0.00825689	4.13894	2.04926	up in BcR_W
2H-Pyran-2-one, tetrahydro-4,6,6-trimethyl-	Ester	0.77909	0.114878	0.124112	1.21846	0.285058	insig
2,6,6-Trimethyl-2-cyclohexene-1,4-dione	Ketone	0.676175	0.16821	0.1772	0.865829	-0.207845	insig
2,4,6-Octatriene, 2,6-dimethyl-, (E,E)-	Hydrocarbons	1.02723	0.0146572	0.0209019	2.21491	1.14725	up in BcR_W
Pyrazine, 2-methyl-6-(methylthio)-	Sulfur compounds	0.559329	0.318264	0.328256	1.03088	0.04387	insig
Hexanoic acid, 2-methylpropyl ester	Ester	0.790713	0.0851889	0.09375	1.16085	0.215176	insig
Ethanone, 1-(1,4-dimethyl-3-cyclohexen-1-yl)-	Ketone	1.00828	0.0143082	0.0206029	1.50335	0.58818	insig
AcetAldehyde, tetramer	Aldehyde	1.0524	0.00013854	0.0031914	1.76798	0.822106	insig
2-Acetyl-3-ethylpyrazine	Nitrogen compounds	1.05358	0.000339147	0.00426874	6.4213	2.68287	up in BcR_W
Lilac Aldehyde D	Aldehyde	1.05265	0.00049576	0.0048323	1.95315	0.965802	insig
(6Z)-Nonen-1-ol	Alcohol	0.99172	0.00605396	0.0130021	1.14515	0.195539	insig
trans-Linalool oxide (furanoid)	Alcohol	1.04755	0.000310373	0.00426874	1.81846	0.862715	insig
Butanoic acid, 5-hexenyl ester	Ester	1.02876	0.0296956	0.0360328	3.30856	1.7262	up in BcR_W
Pyrazine, 2-methoxy-3-(1-methylpropyl)-	Nitrogen compounds	0.955078	0.0195967	0.0256754	0.860932	-0.216028	insig
Ethanethioic acid, S-(2-furanylmethyl) ester	Sulfur compounds	0.819038	0.0841672	0.0928561	0.936809	-0.0941729	insig
Cyclobutaneethanol, 1-methyl-2-(1-methylethenyl)-, cis-	Alcohol	0.246241	0.657317	0.665571	0.991524	-0.01228	insig
Undecane, 3,4-dimethyl-	Hydrocarbons	1.04974	8.2589e-05	0.00236311	1.38383	0.468668	insig
4-Hexen-1-ol, 5-methyl-2-(1-methylethenyl)-, (R)-	Alcohol	1.05222	0.00121171	0.0082045	1.92991	0.948531	insig
Pyrazine, 2-methoxy-3-(2-methylpropyl)-	Nitrogen compounds	0.963466	0.0108553	0.0177979	0.86689	-0.206079	insig
1,3,5-Triazaadamantan-7-ol	Nitrogen compounds	0.0639817	0.901918	0.90806	0.998114	-0.00272319	insig
2,5-Pyrrolidinedione, 1-ethyl-	Nitrogen compounds	1.02084	0.0385067	0.0448234	3.17568	1.66706	up in BcR_W
Pyridine, 2-pentyl-	Nitrogen compounds	1.03916	0.00249598	0.00871628	1.58557	0.665002	insig
Benzene, 1-methyl-2-(1-ethylpropyl)-	Hydrocarbons	1.05377	0.00195664	0.00871628	167.961	7.39198	up in BcR_W
Phenol, 2-methyl-	Phenol	1.0516	0.010572	0.0175757	14.7747	3.88505	up in BcR_W
Cyclohexanol, 2-methyl-3-(1-methylethenyl)-, (1.alpha.,2.alpha.,3.alpha.)-	Alcohol	0.997598	0.0475326	0.0544018	2.30789	1.20657	insig
BenzAldehyde, 3-methoxy-	Aldehyde	1.05392	0.000384625	0.00435048	1921.44	10.908	up in BcR_W
Carveol	Alcohol	1.05338	0.00335128	0.0100766	61.9317	5.95261	up in BcR_W
Cyclohexanol, 5-methyl-2-(1-methylethyl)-, (1.alpha.,2.alpha.,5.alpha.)-	Alcohol	1.05149	5.56267e-05	0.00197364	1.92459	0.944548	insig
Butanoic acid, 4-hexenyl ester, (Z)-	Ester	1.03158	0.0279649	0.0341665	2.9612	1.56618	up in BcR_W
Undecane, 4,7-dimethyl-	Hydrocarbons	0.955491	0.0241953	0.0303554	0.965883	-0.0500796	insig
1,5-Cyclooctadiene, 3-(1-methyl-2-propenyl)-	Hydrocarbons	1.02847	0.036839	0.0432225	3.29705	1.72118	up in BcR_W
(-)-trans-Isopiperitenol	Alcohol	0.197133	0.741553	0.749154	1.03491	0.0495116	insig
(-)-Myrtenol	Alcohol	1.05312	0.0021628	0.00871628	0.0178418	-5.8086	down in BcR_W
Ethanone, 1-(2,4-dimethyl-1H-pyrrol-3-yl)-	Nitrogen compounds	1.03365	6.93812e-05	0.00205137	4.54696	2.1849	up in BcR_W
2,6-Piperidinedione, 3-ethyl-	Nitrogen compounds	1.03304	0.00422569	0.0104792	3.10702	1.63553	up in BcR_W
Isopentyl hexanoate	Ester	1.04423	0.000334508	0.00426874	1.37807	0.462648	insig
Benzene, (2,2-dimethoxyethyl)-	Hydrocarbons	1.05374	0.00421296	0.0104792	62.2952	5.96105	up in BcR_W
Phenethyl isocyanate	Ester	1.05349	0.0034705	0.0101944	62.7634	5.97185	up in BcR_W
2-Cyclohexen-1-ol, 2-methyl-5-(1-methylethenyl)-, cis-	Alcohol	1.0421	0.000434726	0.0046458	1.3979	0.483261	insig
Undecane, 4,4-dimethyl-	Hydrocarbons	1.04474	0.000338243	0.00426874	1.40371	0.489243	insig
Benzene, 1-methoxy-4-methyl-2-(1-methylethyl)-	Hydrocarbons	1.05351	0.0031539	0.010034	75.3085	6.23474	up in BcR_W
2-Butanone, 4-phenyl-	Ketone	1.05391	0.00312054	0.0100287	280.864	8.13373	up in BcR_W
Imidodicarbonic diamide	Nitrogen compounds	1.04595	0.000346275	0.00426874	1.35751	0.440961	insig
7-Octene-2,6-diol, 2,6-dimethyl-	Alcohol	1.04502	0.000147517	0.0031914	1.41063	0.496342	insig
Phenol, 2,3,6-trimethyl-	Phenol	1.05383	0.00193139	0.00871628	167.377	7.38696	up in BcR_W
(E)-2,6-Dimethylocta-2,5,7-trien-4-one	Ketone	1.05383	0.00118218	0.00818248	7.41277	2.89001	up in BcR_W
1H-Pyrrole-2,5-dione, 3-ethyl-4-methyl-	Nitrogen compounds	1.0456	0.00341614	0.0101004	1.29017	0.367561	insig
Hexanedioic acid, dimethyl ester	Ester	1.04686	0.000202558	0.003788	1.48928	0.574614	insig
Benzonitrile	Nitrogen compounds	0.954863	0.0101476	0.0172762	1.56252	0.643879	insig
n-Caproic acid vinyl ester	Ester	1.05082	2.1417e-06	0.000379938	2.84139	1.5066	up in BcR_W
Isobornyl formate	Ester	1.04822	6.59599e-05	0.00205137	1.39985	0.485273	insig
Propanoic acid, 2-methyl-, heptyl ester	Ester	1.05168	4.44427e-05	0.00169009	1.62634	0.701625	insig
5H-5-Methyl-6,7-dihydrocyclopentapyrazine	Nitrogen compounds	1.04609	4.5489e-05	0.00169009	1.93583	0.952952	insig
Benzeneacetic acid, ethyl ester	Ester	1.05375	0.00233602	0.00871628	30.055	4.90953	up in BcR_W
3-Phenylpropanol	Alcohol	1.05376	0.001983	0.00871628	163.936	7.35699	up in BcR_W
(-)-Carvone	Ketone	1.05387	0.00596585	0.0129066	1056.36	10.0449	up in BcR_W
(1R,5S,6R)-2,7,7-Trimethylbicyclo[3.1.1]hept-2-en-6-yl acetate	Ester	1.05028	0.00356733	0.0102734	6.03263	2.59279	up in BcR_W
Furfuryl pentanoate	Ester	1.05345	0.00226743	0.00871628	60.3607	5.91554	up in BcR_W
1-Cyclohexene-1-carboxAldehyde, 4-(1-methylethenyl)-, (S)-	Aldehyde	1.0305	0.0255964	0.0317143	2.42198	1.27619	up in BcR_W
3,6-Nonadien-1-ol, (E,Z)-	Alcohol	1.01913	0.00302233	0.00980915	2.51841	1.33251	up in BcR_W
(3R,6R)-2,2,6-Trimethyl-6-vinyltetrahydro-2H-pyran-3-ol	Alcohol	0.981375	0.00862178	0.0158662	1.12777	0.173474	insig
2-hydroxy-BenzAldehyde	Aldehyde	1.05113	0.000478535	0.00471623	7.51251	2.9093	up in BcR_W
Diallyl disulphide	Sulfur compounds	1.02339	0.00387396	0.0103887	1.36212	0.445853	insig
Undecanal	Aldehyde	1.05377	0.00643882	0.0132441	25069.6	14.6137	up in BcR_W
4a(2H)-Naphthalenol, 1,3,4,5,6,8a-hexahydro-4,7-dimethyl-1-(1-methylethyl)-, (1S,4S,4aS,8aR)-	Hydrocarbons	1.04841	0.00754369	0.0145974	0.108106	-3.20948	down in BcR_W
(1R,3aS,8aS)-7-Isopropyl-1,4-dimethyl-1,2,3,3a,6,8a-hexahydroazulene	Hydrocarbons	1.05052	0.0075538	0.0145974	0.0226732	-5.46287	down in BcR_W
1,1'-(1,4-phenylene)bis-Ethanone	Ketone	1.04545	0.0203722	0.0264184	0.0424276	-4.55885	down in BcR_W
1,2-Ethanediol, monobenzoate	Ester	1.03916	0.00249598	0.00871628	1.58557	0.665002	insig
BenzenAmine, 2,6-diethyl-	Nitrogen compounds	0.65075	0.21348	0.223562	0.839865	-0.25177	insig
2-Acetylbenzofuran	Ether	1.04968	0.00430508	0.0105779	0.038227	-4.70927	down in BcR_W
2-Oxabicyclo[2.2.2]octan-6-ol, 1,3,3-trimethyl-, acetate	Ester	0.998988	0.00206174	0.00871628	2.25875	1.17552	insig
Benzamide	Nitrogen compounds	0.91676	0.0500438	0.0569088	1.62764	0.702782	insig
1-(5-Dimethylethyl)pyrazin-2-yl-ethan-1-one	Nitrogen compounds	0.781188	0.0987339	0.10812	0.58649	-0.769822	insig
BenzAldehyde, 4-hydroxy-	Aldehyde	0.900007	0.117995	0.127016	1.68159	0.749822	insig
Naphthalene, decahydro-4a-methyl-1-methylene-7-(1-methylethenyl)-, [4aR-(4a.alpha.,7.alpha.,8a.beta.)]-	Hydrocarbons	1.05389	0.00808475	0.0152254	110308	16.7512	up in BcR_W
Carbamic acid, (1-methylethyl)-, 2-[[(aminocarbonyl)oxy]methyl]-2-methylpentyl ester	Nitrogen compounds	1.03916	0.00249598	0.00871628	1.58557	0.665002	insig
Azulene, 1,2,3,3a,4,5,6,7-octahydro-1,4-dimethyl-7-(1-methylethenyl)-, [1R-(1.alpha.,3a.beta.,4.alpha.,7.beta.)]-	Hydrocarbons	1.04574	0.0225995	0.0285959	0.0402683	-4.63421	down in BcR_W
5,9-Undecadien-2-one, 6,10-dimethyl-, (E)-	Ketone	1.0471	0.00710716	0.0141363	0.0448352	-4.47922	down in BcR_W
5-Amino-2-methoxyphenol	Phenol	1.0408	0.0124429	0.0190291	3.97862	1.99227	up in BcR_W
2,4-Decadienal, (E,E)-	Aldehyde	1.05386	0.00645001	0.0132441	26986.6	14.72	up in BcR_W
3-Cyclohexene-1-carboxAldehyde, 4-(4-methyl-3-pentenyl)-	Aldehyde	1.05201	0.00456931	0.0110135	0.00735108	-7.08783	down in BcR_W
.alpha.-Muurolene	Hydrocarbons	1.05359	0.00382933	0.0103887	7.58935e-06	-17.0076	down in BcR_W
(5-bromopentyl)-Benzene	Hydrocarbons	1.0538	0.019709	0.0257844	401505	18.6151	up in BcR_W
Phenol, 2-methoxy-4-(2-propenyl)-, acetate	Ester	1.05307	0.00633073	0.0132441	0.00253982	-8.62106	down in BcR_W
3,5-Dimethyldodecane	Hydrocarbons	0.964253	0.00538385	0.0121205	0.365354	-1.45263	insig
1,3-Benzenediol, 4,5-dimethyl-	Phenol	0.925547	0.0384036	0.0447622	1.41193	0.497672	insig
2H-Pyran-2-one, tetrahydro-6-pentyl-	Ester	0.932081	0.0239898	0.0302258	0.526246	-0.92619	insig
aR-Himachalene	Hydrocarbons	1.05245	0.0013615	0.00860716	0.0550481	-4.18316	down in BcR_W
Acetic acid, 1-methyl-3-(2,6,6-trimethylcyclohex-1-enyl)propyl ester	Ester	1.04831	0.0139688	0.0203591	0.0779976	-3.68043	down in BcR_W
Benzoic acid, 1,2,3,4,5-pentamethylcyclopenta-2,4-dienyl ester	Ester	1.03916	0.00249598	0.00871628	1.58557	0.665002	insig
2-Pyridin-2-ylmethyl-cyclohexanone	Ketone	0.996507	0.0129195	0.0194891	0.533281	-0.907033	insig
1,2,4-Trimethoxybenzene	Hydrocarbons	1.05356	0.00659462	0.0134161	66.6581	6.05871	up in BcR_W
Bornyl acetate	Ester	1.04655	0.000370385	0.00435048	0.0171751	-5.86354	down in BcR_W
2(3H)-Furanone, 5-butyldihydro-4-methyl-	Ester	1.05369	0.00149509	0.00871628	4.64633e-05	-14.3935	down in BcR_W
Isobutyric acid, 2-methylphenyl ester	Ester	1.04939	0.000332451	0.00426874	0.0286155	-5.12706	down in BcR_W
2-Thiopheneacetic acid	Sulfur compounds	1.05358	0.00582233	0.0127202	0.000889216	-10.1352	down in BcR_W
Tridecane, 2-methyl-	Hydrocarbons	1.03728	0.00225138	0.00871628	2.37937	1.25058	up in BcR_W
Paroxypropione	Ketone	0.327938	0.567635	0.576078	1.07376	0.102665	insig
Naphthalene, 1,2-dihydro-1,1,6-trimethyl-	Hydrocarbons	0.68471	0.186477	0.19621	0.694798	-0.525334	insig
Phenol, 5-methyl-2-(1-methylethyl)-, acetate	Ester	0.643205	0.240168	0.250622	0.836206	-0.25807	insig
Benzoic acid, 2-(dimethylamino)-, methyl ester	Ester	0.442895	0.416815	0.42791	1.06993	0.0975231	insig
2-Furancarboxylic acid, hexyl ester	Ester	1.05072	0.00741548	0.0144561	0.0185254	-5.75435	down in BcR_W
.alpha.-Maaliene	Hydrocarbons	1.04674	0.0126582	0.0191928	0.0734745	-3.76661	down in BcR_W
2-Butanone, 4-(2,6,6-trimethyl-1-cyclohexen-1-yl)-	Ketone	1.05163	0.00238242	0.00871628	0.0886232	-3.49617	down in BcR_W
2-Dodecenal, (E)-	Aldehyde	0.988654	0.00842376	0.0155882	0.504713	-0.986464	insig
1,3-Dioxepane, 2-heptyl-	Ether	0.0302788	0.928294	0.932499	1.01904	0.0272157	insig
Butanoic acid, 1,7,7-trimethylbicyclo[2.2.1]hept-2-yl ester, endo-	Ester	0.955146	0.0708316	0.0788302	2.21573	1.14778	insig
Dodecanenitrile	Nitrogen compounds	1.01091	0.0342627	0.0407933	0.536868	-0.897361	insig
(3S,3aR,3bR,4S,7R,7aR)-4-Isopropyl-3,7-dimethyloctahydro-1H-cyclopenta[1,3]cyclopropa[1,2]benzen-3-ol	Alcohol	1.04402	0.0177668	0.0238444	0.0526496	-4.24743	down in BcR_W
Cubenene	Hydrocarbons	1.02471	0.00638075	0.0132441	0.328594	-1.60562	down in BcR_W
Dauca-4(11),8-diene	Hydrocarbons	1.03872	0.0253515	0.0315825	0.122626	-3.02766	down in BcR_W
3,5,9-Undecatrien-2-one, 6,10-dimethyl-, (E,Z)-	Ketone	1.0489	0.01205	0.0188926	0.0478009	-4.38682	down in BcR_W
Kessane	Ether	1.05163	0.00751467	0.0145854	0.0353759	-4.82109	down in BcR_W
Propanoic acid, 2-methyl-, 3-phenyl-2-propenyl ester	Ester	1.05345	0.00351335	0.0101944	0.00201284	-8.95655	down in BcR_W
Levomenol	Alcohol	1.05271	0.0268761	0.032927	0.000224881	-12.1186	down in BcR_W
2-Propenoic Acid, 3-(3-hydroxyphenyl)-	Acid	1.05388	0.00135413	0.00860716	220.914	7.78734	up in BcR_W
3-Cyclohexene-1-methanol, .alpha.,4-dimethyl-.alpha.-(4-methyl-3-pentenyl)-, [R-(R*,R*)]-	Alcohol	0.62242	0.256626	0.267169	1.26461	0.338693	insig
8-Hexadecyne	Hydrocarbons	1.0526	0.03104	0.0374592	0.000215179	-12.1822	down in BcR_W
2-Propenoic acid, 3-phenyl-, methyl ester, (E)-	Ester	1.02502	0.0150441	0.0212486	0.371628	-1.42807	down in BcR_W
Naphthalene, 1,6-dimethyl-4-(1-methylethyl)-	Hydrocarbons	1.00937	0.00365604	0.0103027	1.89423	0.921611	insig
Thiamylal	Sulfur compounds	1.03916	0.00249598	0.00871628	1.58557	0.665002	insig
2-Cyclohexen-1-one, 2-hydroxy-3-methyl-6-(1-methylethyl)-	Ketone	1.05366	0.00327891	0.010034	4.16037e-05	-14.5529	down in BcR_W
Ethyl trans-4-decenoate	Ester	1.03916	0.00249598	0.00871628	1.58557	0.665002	insig
1-methyl-4-(1-methylethenyl)-1,2-Cyclohexanediol	Alcohol	0.997485	0.0351776	0.0416034	1.72136	0.78355	insig
Hydrocinnamic Acid	Acid	1.04037	0.00648372	0.0132819	0.226785	-2.1406	down in BcR_W
trans-3-Methyl-4-octanolide	Ester	1.05342	0.000563114	0.0053012	0.0629036	-3.99071	down in BcR_W
2-Cyclohexen-1-ol, 2-methyl-5-(1-methylethenyl)-, acetate, cis-	Ester	1.03704	0.0336519	0.040174	5.90716	2.56246	up in BcR_W
2,6-Octadien-1-ol, 3,7-dimethyl-, acetate, (Z)-	Ester	1.01211	0.00182476	0.00871628	0.40003	-1.32182	down in BcR_W
p-Tolylacetic Acid	Acid	1.02908	0.0424135	0.0487948	4.34938	2.12081	up in BcR_W
Thieno[2,3-b]thiophene,2-methyl-	Sulfur compounds	1.03916	0.00249598	0.00871628	1.58557	0.665002	insig
2-Undecanone, 6,10-dimethyl-	Ketone	1.05252	0.00470499	0.0112186	23.2278	4.53778	up in BcR_W
Propanoic acid, 2-methyl-, 3-phenylpropyl ester	Ester	1.05018	0.00494764	0.0115454	0.039965	-4.64512	down in BcR_W
Dodecanal	Aldehyde	1.05011	0.00542678	0.0121248	6.16597	2.62433	up in BcR_W
2-Propenoic acid, 2-methyl-, 3,3,5-trimethylcyclohexyl ester	Ester	1.049	0.00908619	0.0162844	0.111554	-3.16418	down in BcR_W
Naphthalene, 1,4-dimethyl-	Hydrocarbons	1.0535	0.0105341	0.0175757	0.000156605	-12.6406	down in BcR_W
Benzeneethanol, 4-hydroxy-	Alcohol	1.05018	0.00902728	0.0162844	0.0262748	-5.25018	down in BcR_W
(1S,4S,4aR)-1-Isopropyl-4-methyl-7-methylene-1,2,3,4,4a,5,6,7-octahydronaphthalene	Hydrocarbons	1.04443	0.0188533	0.0250059	0.0460382	-4.44103	down in BcR_W
1,2,4-Benzenetriol	Alcohol	0.784067	0.0849425	0.093595	0.654428	-0.611694	insig
Pentanoic acid, 1-ethenyl-1,5-dimethyl-4-hexenyl ester	Ester	1.04724	0.00616034	0.0131395	0.0628194	-3.99265	down in BcR_W
trans-Calamenene	Hydrocarbons	1.04479	0.0121437	0.0188926	0.174567	-2.51814	down in BcR_W
Naphthalene, 1,2,4a,5,6,8a-hexahydro-4,7-dimethyl-1-(1-methylethyl)-, [1S-(1.alpha.,4a.beta.,8a.alpha.)]-	Hydrocarbons	1.05146	0.00632773	0.0132441	0.00804047	-6.95851	down in BcR_W
Naphthalene, 2,3,6-trimethyl-	Hydrocarbons	1.00583	0.0299538	0.036247	1.59368	0.672364	insig
Longifolenaldehyde	Aldehyde	1.05298	0.00354942	0.0102552	0.00913393	-6.77455	down in BcR_W
Benzene, 1-methoxy-4-phenoxy-	Hydrocarbons	0.401458	0.452753	0.4616	0.904921	-0.144137	insig
2,6,9,11-Dodecatetraenal, 2,6,10-trimethyl-	Aldehyde	1.05334	0.00833255	0.0154947	0.000295192	-11.7261	down in BcR_W
1-(1-Adamantyl)-1-phenylethanol	Hydrocarbons	1.03916	0.00249598	0.00871628	1.58557	0.665002	insig
Bicyclo[4.4.0]dec-1-ene, 2-isopropyl-5-methyl-9-methylene-	Hydrocarbons	1.02992	0.0163772	0.0224869	0.161245	-2.63267	down in BcR_W
2,6-Octadienoic acid, 3,7-dimethyl-, methyl ester	Ester	1.05064	0.000210777	0.003788	0.398867	-1.32602	down in BcR_W
1-Cyclohexene-1-carboxAldehyde, 5,5-dimethyl-3-oxo-	Aldehyde	1.04853	0.0003927	0.00435048	0.0243228	-5.36154	down in BcR_W
Bicyclo[3.1.0]hexan-3-ol, 4-methylene-1-(1-methylethyl)-, acetate	Ester	0.943994	0.0297517	0.0360516	0.751416	-0.412317	insig
Iso-3-thujyl acetate	Ester	1.05342	0.00285329	0.00955046	0.00905713	-6.78673	down in BcR_W
Salicylic Acid	Acid	1.05047	0.00385146	0.0103887	0.0948849	-3.39768	down in BcR_W
Thiocyanic acid, phenylmethyl ester	Sulfur compounds	0.809654	0.144804	0.153637	1.46965	0.555473	insig
Cyclohexanone, 2-(1-mercapto-1-methylethyl)-5-methyl-, (2S-trans)-	Ketone	1.05344	0.00186823	0.00871628	0.00192837	-9.0184	down in BcR_W
L-Proline, 1-acetyl-	Acid	0.984484	0.0644056	0.072131	2.37915	1.25044	insig
Acetamide, N-phenyl-	Nitrogen compounds	1.05324	0.00903722	0.0162844	0.000778033	-10.3279	down in BcR_W
Piperitenone oxide	Ketone	1.05317	0.00406553	0.0103887	0.00936334	-6.73876	down in BcR_W
4-tert-Butylcyclohexyl acetate	Ester	0.956506	0.103668	0.113104	2.59884	1.37787	insig
Hexanoic acid, 5-hexenyl ester	Ester	0.945738	0.0690222	0.0770097	2.18325	1.12648	insig
2-Acetoxyacetophenone	Ketone	1.04791	0.00498179	0.0115454	0.0612328	-4.02955	down in BcR_W
1,5-Dimethyl-1-vinyl-4-hexenyl butyrate	Ester	1.05389	0.0139782	0.0203591	3.09115e+06	21.5597	up in BcR_W
Benzene, 1-methoxy-4-nitro-	Hydrocarbons	1.05319	0.0105696	0.0175757	0.000921754	-10.0833	down in BcR_W
Naphthalene, 1,2-dimethyl-	Hydrocarbons	0.744512	0.211229	0.221466	0.756826	-0.401966	insig
N,N-Dimethyl-1,2,3-trithian-5-Amine	Sulfur compounds	0.924368	0.0182151	0.0243325	0.542785	-0.881548	insig
4-Isopropyl-6-methyl-1-methylene-1,2,3,4-tetrahydronaphthalene	Hydrocarbons	0.926691	0.0240656	0.0302353	1.45923	0.545208	insig
(4aR,8aR)-5,8a-dimethyl-3-propan-2-ylidene-1,2,4,4a,7,8-hexahydronaphthalene	Hydrocarbons	1.0513	0.00944576	0.0166799	0.007257	-7.10641	down in BcR_W
(1.alpha.,4a.beta.,8a.alpha.)-1,2,3,4,4a,5,6,8a-octahydro-7-methyl-4-methylene-1-(1-methylethyl)-Naphthalene	Hydrocarbons	1.04858	0.0112181	0.0180261	0.0263707	-5.24492	down in BcR_W
Isolongifolene, 4,5,9,10-dehydro-	Hydrocarbons	1.05138	0.0348468	0.0412671	148.627	7.21556	up in BcR_W
.beta.-Oplopenone	Ketone	1.05306	0.00908767	0.0162844	503.06	8.97459	up in BcR_W
Cubenol	Alcohol	1.0535	0.00799189	0.0151147	0.000125129	-12.9643	down in BcR_W
Lavandulyl caproate	Ester	1.02199	0.0138935	0.0203023	0.362909	-1.46232	down in BcR_W
Benzyl Benzoate	Ester	1.03916	0.00249598	0.00871628	1.58557	0.665002	insig
Benzeneacetic acid, phenylmethyl ester	Ester	1.03916	0.00249598	0.00871628	1.58557	0.665002	insig
(+)-Diethyl L-tartrate	Ester	1.04357	0.00778096	0.0148744	0.0522198	-4.25926	down in BcR_W
10-Undecenal	Aldehyde	0.946532	0.0087098	0.0159745	0.410996	-1.2828	insig
Naphthalene, 2-methyl-	Hydrocarbons	0.952676	0.0134817	0.0198643	0.386025	-1.37323	insig
2-Propen-1-ol, 3-phenyl-	Alcohol	1.05323	0.00303011	0.00980915	0.00859624	-6.86208	down in BcR_W
BenzAldehyde, 3-hydroxy-	Aldehyde	1.04398	0.0103865	0.0175353	0.154324	-2.69597	down in BcR_W
4H-Pyran-4-one, 5-hydroxy-2-(hydroxymethyl)-	Ketone	1.0533	0.0156984	0.0218252	0.000370903	-11.3967	down in BcR_W
1-Pentanone, 1-(1H-imidazol-4-yl)-	Nitrogen compounds	1.03916	0.00249598	0.00871628	1.58557	0.665002	insig
Benzoic Acid, 2,3-dihydroxy-	Acid	1.05047	0.0266664	0.0327153	0.00919007	-6.76571	down in BcR_W
n-Decanoic Acid	Acid	1.03916	0.00249598	0.00871628	1.58557	0.665002	insig
3-Phenyl-1-propanol, acetate	Ester	1.05154	0.0215452	0.027635	204.353	7.67492	up in BcR_W
1-(3-Ethoxyphenyl)acetone	Ketone	1.05274	0.0191398	0.0252259	239.297	7.90266	up in BcR_W
Butanoic acid, 1-methyloctyl ester	Ester	1.05388	0.00994181	0.0172234	63142	15.9463	up in BcR_W
(-)-.beta.-Bourbonene	Hydrocarbons	1.04448	0.0140839	0.0204459	4.57913	2.19507	up in BcR_W
2,6,10-Trimethyltridecane	Hydrocarbons	1.04752	0.00627039	0.0132425	0.0476312	-4.39195	down in BcR_W
Ethanone, 1-(2-hydroxy-5-methoxyphenyl)-	Ketone	1.04723	0.0138268	0.0202694	0.0776002	-3.6878	down in BcR_W
(E)-.beta.-Famesene	Hydrocarbons	1.04732	0.0054217	0.0121248	0.048431	-4.36792	down in BcR_W
2H-Pyran-2-one, 6-pentyl-	Ester	1.04967	0.0119723	0.018882	0.0247797	-5.3347	down in BcR_W
2H-Pyran-2-one, 5,6-dihydro-6-pentyl-	Ester	1.05323	0.010972	0.01789	0.000225458	-12.1149	down in BcR_W
9-Oxononanoic Acid	Acid	0.967944	0.0149335	0.0211598	1.3668	0.450807	insig
1,3-Cyclohexadiene, 5-(1,5-dimethyl-4-hexenyl)-2-methyl-, [S-(R*,S*)]-	Hydrocarbons	1.03916	0.00249598	0.00871628	1.58557	0.665002	insig
(1S,2E,6E,10R)-3,7,11,11-Tetramethylbicyclo[8.1.0]undeca-2,6-diene	Hydrocarbons	1.03132	0.0106517	0.0176269	0.297264	-1.75018	down in BcR_W
Butanoic acid, 3,7-dimethyl-2,6-octadienyl ester, (E)-	Ester	1.05207	0.0106107	0.0175919	0.00270848	-8.5283	down in BcR_W
(1aR,1bS,2aS,5S,5aS,7aS)-2,2,5,7a-Tetramethyldecahydrocyclopenta[2',3']cyclobuta[1',2':3,4]benzo[1,2-b]oxirene	Ether	1.05337	0.0154057	0.0215194	7.2011e-05	-13.7614	down in BcR_W
N-Benzyloxy-2-carbomethoxyaziridine	Nitrogen compounds	1.05266	0.0104253	0.0175469	0.00294673	-8.40667	down in BcR_W
Benzeneacetic Acid, 4-hydroxy-	Acid	1.05214	0.012162	0.0188926	0.00384844	-8.02151	down in BcR_W
Hexadecane	Hydrocarbons	1.05374	0.0158481	0.0219645	39054.2	15.2532	up in BcR_W
6-Quinolinamine, 2-methyl-	Nitrogen compounds	0.484793	0.398955	0.41005	0.855875	-0.224528	insig
BenzAldehyde, 2,4-dihydroxy-3,6-dimethyl-	Aldehyde	1.04452	0.0161964	0.0223078	0.164046	-2.60783	down in BcR_W
Benzenepropanoic Acid, 4-hydroxy-	Acid	1.03386	0.0070809	0.0141363	0.225482	-2.14892	down in BcR_W
Curcumenol	Alcohol	1.03916	0.00249598	0.00871628	1.58557	0.665002	insig
Phenol, 4-octyl-	Phenol	1.03916	0.00249598	0.00871628	1.58557	0.665002	insig
Octadecane	Hydrocarbons	1.03916	0.00249598	0.00871628	1.58557	0.665002	insig
Benzene, 2-methyl-1,4-bis(1-methylethyl)-	Hydrocarbons	1.05011	0.0224006	0.0284254	0.0120794	-6.3713	down in BcR_W
3-Methylbenzothiophene	Sulfur compounds	1.05384	0.00176323	0.00871628	64.5374	6.01206	up in BcR_W
3-Methoxy-5-methylphenol	Phenol	1.05372	0.00325466	0.010034	7.98794e-05	-13.6118	down in BcR_W
Phenylacetic acid propyl ester	Ester	0.984383	0.0110656	0.0179437	1.79476	0.843789	insig
1-Pentanone, 1-phenyl-	Ketone	0.908074	0.016164	0.0222978	0.49612	-1.01124	insig
Orcinol	Phenol	1.03916	0.00249598	0.00871628	1.58557	0.665002	insig
Benzene, 1,2-(methylenedioxy)-4-propenyl-, (E)-	Hydrocarbons	1.02362	0.00620218	0.0131611	0.135867	-2.87974	down in BcR_W
Copaene	Hydrocarbons	1.04498	0.00880564	0.0159745	0.104479	-3.25871	down in BcR_W
Niacinamide	Nitrogen compounds	1.04621	0.0195833	0.0256754	7.48909	2.90479	up in BcR_W
Ethyl mandelate	Ester	1.04636	0.019933	0.0260008	6.94682	2.79635	up in BcR_W
1H-3a,7-Methanoazulene, octahydro-3,8,8-trimethyl-6-methylene-, [3R-(3.alpha.,3a.beta.,7.beta.,8a.alpha.)]-	Hydrocarbons	1.05182	0.00156902	0.00871628	0.0223807	-5.4816	down in BcR_W
Quinoxaline, 2,3-dimethyl-	Nitrogen compounds	1.05231	0.00294202	0.00966508	0.0740913	-3.75455	down in BcR_W
Humulene	Hydrocarbons	1.05077	0.0048954	0.0115178	0.0186036	-5.74827	down in BcR_W
Butanoic acid, 3-methyl-, 1-ethenyl-1,5-dimethyl-4-hexenyl ester	Ester	1.04903	0.016729	0.0228639	0.0357316	-4.80665	down in BcR_W
Hordenine	Nitrogen compounds	0.946635	0.0110889	0.0179486	0.499772	-1.00066	insig
Dodecanoic acid, methyl ester	Ester	0.780566	0.0940321	0.103354	0.815592	-0.29408	insig
Cyclohexanol, 3-ethenyl-3-methyl-2-(1-methylethenyl)-6-(1-methylethyl)-, [1R-(1.alpha.,2.alpha.,3.beta.,6.alpha.)]-	Alcohol	1.05286	0.0242542	0.0303863	0.000216001	-12.1767	down in BcR_W
Benzene, 1,2-diethyl-3,4,5,6-tetramethyl-	Hydrocarbons	1.05334	0.0138431	0.0202694	0.00016522	-12.5633	down in BcR_W
Vanillic acid	Acid	1.05334	0.00336426	0.0100814	0.00235377	-8.73081	down in BcR_W
(4,4-Dimethyl-2,4,5,6-tetrahydro-1H-inden-2-yl)acetic Acid	Acid	1.03916	0.00249598	0.00871628	1.58557	0.665002	insig
2,6,10-Dodecatrienal, 3,7,11-trimethyl-	Aldehyde	1.00792	0.0273857	0.033505	0.466702	-1.09943	down in BcR_W
2H-1-Benzopyran-2-one, 7-methoxy-	Ester	1.03916	0.00249598	0.00871628	1.58557	0.665002	insig
n-Pentadecanol	Alcohol	1.03916	0.00249598	0.00871628	1.58557	0.665002	insig
Thiopental	Nitrogen compounds	1.03916	0.00249598	0.00871628	1.58557	0.665002	insig
Decane, 2,3,5-trimethyl-	Hydrocarbons	1.05254	0.00448825	0.0108773	27.2866	4.77012	up in BcR_W
Butyramide, 2-cyano-2-ethyl-	Nitrogen compounds	1.05046	0.000744198	0.00616919	0.0344249	-4.8604	down in BcR_W
4,7,7-Trimethylbicyclo[4.1.0]hept-3-en-2-one	Ketone	1.00999	0.00128122	0.00842162	0.22161	-2.1739	down in BcR_W
Silphiperfol-5-ene	Hydrocarbons	1.00774	0.00761812	0.0146579	0.395098	-1.33972	down in BcR_W
1-Adamantanol	Alcohol	0.857477	0.150716	0.159149	1.53115	0.614614	insig
Di-epi-.alpha.-cedrene-(I)	Hydrocarbons	0.927451	0.107854	0.116666	1.8153	0.860205	insig
BenzeneacetAldehyde, .alpha.-(2-methylpropylidene)-	Aldehyde	1.02553	0.0257469	0.0318071	2.84358	1.50771	up in BcR_W
Tridecane, 4,8-dimethyl-	Hydrocarbons	1.05275	0.0121526	0.0188926	0.0021881	-8.83611	down in BcR_W
2-Propanone, 1-(4-methoxyphenyl)-	Ketone	0.985336	0.0131028	0.019599	2.2577	1.17485	insig
2-Buten-1-one, 1-(2,6,6-trimethyl-1,3-cyclohexadien-1-yl)-, (E)-	Ketone	1.04922	0.00484696	0.0114342	0.0542424	-4.20443	down in BcR_W
Hexanoic acid, 3-hexenyl ester	Ester	1.00691	0.00109835	0.00791571	0.347809	-1.52363	down in BcR_W
Cedrene	Hydrocarbons	1.05093	0.00136822	0.00860716	0.107445	-3.21833	down in BcR_W
4-Hydroxy-3-methoxybenzyl Alcohol	Alcohol	1.05247	0.0160333	0.022152	0.00181047	-9.10942	down in BcR_W
Ethanol, 2-(4-ethylphenoxy)-	Alcohol	1.05147	0.00305439	0.00985181	0.0703707	-3.82888	down in BcR_W
2-Butanone, 4-(2,6,6-trimethyl-1,3-cyclohexadien-1-yl)-	Ketone	1.05254	0.00244829	0.00871628	0.0278706	-5.16511	down in BcR_W
1-Pentanone, 1-(4-methylphenyl)-	Ketone	1.05078	0.0095895	0.0168101	0.0214819	-5.54074	down in BcR_W
trans-Cinnamic Acid	Acid	1.04803	0.0133738	0.0197776	0.038677	-4.69238	down in BcR_W
6-Methyl-6-(5-methylfuran-2-yl)heptan-2-one	Ketone	1.05182	0.0109985	0.0179003	0.00505112	-7.62918	down in BcR_W
2H-Indol-2-one, 1,3-dihydro-	Nitrogen compounds	1.02313	0.0328533	0.0394328	4.6714	2.22386	up in BcR_W
1-Propanone, 1-(4-methoxyphenyl)-	Ketone	1.04782	0.0123701	0.0190094	0.0397858	-4.6516	down in BcR_W
Tetradecane, 2,6,10-trimethyl-	Hydrocarbons	1.05154	0.00468364	0.0111978	0.018873	-5.72753	down in BcR_W
Ledol	Alcohol	1.01624	0.039335	0.04557	0.265877	-1.91117	down in BcR_W
1,4-Methanobenzocyclodecene, 1,2,3,4,4a,5,8,9,12,12a-decahydro-	Hydrocarbons	1.05339	0.00217605	0.00871628	0.00230409	-8.76159	down in BcR_W
n-Tridecan-1-ol	Alcohol	0.765299	0.145618	0.154317	1.25962	0.332983	insig
8-Dodecen-1-ol, acetate, (E)-	Ester	1.05365	0.017591	0.0236771	14563.5	13.8301	up in BcR_W
.alpha.-Bisabolol	Alcohol	1.053	0.0248909	0.0310961	0.000136532	-12.8385	down in BcR_W
(4aS,8aR)-3,8a-Dimethyl-5-methylene-4,4a,5,6,7,8,8a,9-octahydronaphtho[2,3-b]furan	Ether	1.04147	0.00498522	0.0115454	0.228411	-2.1303	down in BcR_W
Acetic acid, (4,6,8,9-tetramethyl-3-oxabicyclo[3.3.1]non-6-en-1-yl)methyl ester	Ester	1.05297	0.0153631	0.0215194	0.00295739	-8.40146	down in BcR_W
cis-9-Tetradecen-1-ol	Alcohol	1.03545	0.0130349	0.0195633	0.209967	-2.25176	down in BcR_W
(3S,3aR,6R,8aS)-3,7,7-Trimethyl-8-methylenehexahydro-1H-3a,6-methanoazulen-2(3H)-one	Ketone	0.974299	0.0484804	0.0553438	0.572076	-0.805721	insig
1-Tetradecanol	Alcohol	1.02379	0.014503	0.020768	0.152343	-2.71461	down in BcR_W
Apocynin	Ketone	0.98352	0.0192449	0.0253268	1.53609	0.619266	insig
6,7-Dimethyl-1,2,3,5,8,8a-hexahydronaphthalene	Hydrocarbons	1.05381	0.00181412	0.00871628	2816.56	11.4597	up in BcR_W
Benzenepropanol, .alpha.,.alpha.-dimethyl-	Alcohol	1.05136	2.32218e-07	0.000167	0.0914264	-3.45124	down in BcR_W
Geranyl formate	Ester	1.05373	0.00133158	0.0085588	6.77523e-06	-17.1713	down in BcR_W
Cyclopentanone, 2-(2-hexenyl)-	Ketone	1.05362	0.00295739	0.00967971	0.000857465	-10.1876	down in BcR_W
1,3-Cyclopentanedione, 4-(3-methylbutyl)-	Ketone	1.03916	0.00249598	0.00871628	1.58557	0.665002	insig
Methyl anthranilate	Ester	0.996537	0.0100229	0.0172503	0.406464	-1.2988	insig
Hydrocoumarin	Ester	1.02973	0.00175624	0.00871628	0.191771	-2.38255	down in BcR_W
Butyl caprylate	Ester	1.04525	0.00492778	0.0115454	0.115347	-3.11594	down in BcR_W
Acetic Acid, phenoxy-	Acid	1.03854	0.0068198	0.0137794	0.0940317	-3.41071	down in BcR_W
Butanoic acid, octyl ester	Ester	1.05317	0.0105059	0.0175757	0.000789428	-10.3069	down in BcR_W
3-Hexanone, 1-phenyl-	Ketone	1.05079	0.00291242	0.00966508	0.102006	-3.29327	down in BcR_W
3-Cyclohexene-1-methanol, .alpha.,.alpha.,4-trimethyl-, propanoate	Ester	1.05107	0.00987698	0.0171446	0.010326	-6.59757	down in BcR_W
Acetophenone, 4'-hydroxy-	Ketone	1.04575	0.0172886	0.023484	0.0529849	-4.23828	down in BcR_W
Epizonarene	Hydrocarbons	1.05383	0.00871745	0.0159745	25526.1	14.6397	up in BcR_W
.beta.-Guaiene	Hydrocarbons	0.782906	0.106749	0.115754	0.715181	-0.48362	insig
Benzyl tiglate	Ester	1.01437	0.0285884	0.0348323	0.169505	-2.5606	down in BcR_W
Phenol, 4-methyl-2-nitro-, acetate (ester)	Ester	1.02336	0.02549	0.0316662	0.367181	-1.44544	down in BcR_W
Carotol	Alcohol	1.025	0.0159678	0.0220959	0.310737	-1.68623	down in BcR_W
Phenol, 4-heptyl-	Phenol	1.05278	0.00584506	0.0127385	0.0101528	-6.62198	down in BcR_W
Dibenzofuran, 2-methoxy-	Ether	1.00083	0.00337909	0.0100918	1.83074	0.87243	insig
8-Isopropyl-1-methyltricyclo[4.4.0.02,7]dec-3-ene-3-carbAldehyde	Aldehyde	1.03916	0.00249598	0.00871628	1.58557	0.665002	insig
2-Dibenzofuranol	Alcohol	1.05276	0.00659195	0.0134161	0.0132373	-6.23925	down in BcR_W
1,2,4,5-Tetrazine-3,6-diAmine	Nitrogen compounds	1.0537	0.000316874	0.00426874	0.000333662	-11.5493	down in BcR_W
2-Undecanone	Ketone	1.03577	0.000567773	0.0053012	0.141929	-2.81676	down in BcR_W
6-Nonen-1-ol, acetate, (Z)-	Ester	1.05382	0.00816321	0.0153406	20410.5	14.317	up in BcR_W
Cyclohexane, 1-ethenyl-1-methyl-2,4-bis(1-methylethenyl)-, (1.alpha.,2.beta.,4.beta.)-	Hydrocarbons	1.00854	0.0105811	0.0175757	0.332815	-1.58721	down in BcR_W
Benzeneacetic acid, 2-methylpropyl ester	Ester	1.03989	0.00286862	0.00956566	0.217019	-2.20411	down in BcR_W
(1R,3aR,4aR,8aR)-1,4,4,6-Tetramethyl-1,2,3,3a,4,4a,7,8-octahydrocyclopenta[1,4]cyclobuta[1,2]benzene	Hydrocarbons	1.04235	0.00214791	0.00871628	0.137971	-2.85756	down in BcR_W
Propanoic acid, 2-methyl-, 2-phenylethyl ester	Ester	1.00838	0.00177343	0.00871628	0.56417	-0.825798	insig
(1R,1aR,2aS,5R,6R,6aS,7aS)-1,6,6a-trimethyldecahydro-1,2a-methanocyclopropa[b]naphthalen-5-ol	Alcohol	1.05232	0.00379138	0.0103887	0.0409208	-4.61102	down in BcR_W
1-iodo-Decane	Others	1.05357	0.00466818	0.011191	0.000146138	-12.7404	down in BcR_W
2,2'-Isopropylidenebis(5-methylfuran)	Ether	1.04715	0.0111746	0.0180215	0.0484833	-4.36637	down in BcR_W
Pentyl octanoate	Ester	1.01504	0.0177691	0.0238444	0.4031	-1.31079	down in BcR_W
Naphthalene, 1,8-dimethyl-	Hydrocarbons	0.348257	0.544084	0.552809	0.878865	-0.186286	insig
.alpha.-Farnesene	Hydrocarbons	1.04865	0.00475661	0.0113113	0.0626998	-3.99539	down in BcR_W
Phenol, 3-nitro-	Phenol	1.05037	0.00710936	0.0141363	0.032619	-4.93814	down in BcR_W
Isoquinoline, 1-butyl-3,4-dihydro-	Nitrogen compounds	1.05335	0.0185472	0.0247017	7.43961e-05	-13.7144	down in BcR_W
(-)-Spathulenol	Alcohol	0.979377	0.0341349	0.0406958	1.69971	0.765292	insig
1H-3a,7-Methanoazulen-5-ol, octahydro-3,8,8-trimethyl-6-methylene-	Alcohol	1.03051	0.00921677	0.0163833	0.224924	-2.15249	down in BcR_W
Acetic acid, (1,2,3,4,5,6,7,8-octahydro-3,8,8-trimethylnaphth-2-yl)methyl ester	Ester	1.05332	0.010074	0.0172503	87.8202	6.45648	up in BcR_W
2,6-Dimethyl-1-nonen-3-yn-5-ol	Alcohol	1.05341	0.00320698	0.010034	0.00439229	-7.83081	down in BcR_W
3-Cyclohexene-1-methanethiol, .alpha.,.alpha.,4-trimethyl-	Sulfur compounds	1.04988	0.000346504	0.00426874	0.0268783	-5.21741	down in BcR_W
TRANS-ANETHOLE	Hydrocarbons	1.03506	0.000385813	0.00435048	4.76432	2.25227	up in BcR_W
Cyclohexene, 4-ethenyl-4-methyl-3-(1-methylethenyl)-1-(1-methylethyl)-, (3R-trans)-	Hydrocarbons	0.842886	0.0725881	0.0806838	1.2185	0.285103	insig
Cyclohexanol, 1-methyl-4-(1-methylethylidene)-, acetate	Ester	0.251111	0.652818	0.661771	1.04036	0.0570764	insig
(3S,3aS,6R,8aS)-3,8,8-Trimethyl-7-methyleneoctahydro-1H-3a,6-methanoazulene	Hydrocarbons	1.05035	0.011553	0.0184307	0.0161001	-5.95679	down in BcR_W
Longifolene	Hydrocarbons	1.04716	0.00419572	0.0104792	0.0581017	-4.10527	down in BcR_W
3H-3a,7-Methanoazulene, 2,4,5,6,7,8-hexahydro-1,4,9,9-tetramethyl-, [3aR-(3a.alpha.,4.beta.,7.alpha.)]-	Hydrocarbons	1.05366	0.0164721	0.0225824	2090.59	11.0297	up in BcR_W
Petasitene	Hydrocarbons	1.05089	0.0101008	0.0172621	16.4699	4.04176	up in BcR_W
Tetradecane, 4-methyl-	Hydrocarbons	1.0477	0.0077476	0.0148426	0.046711	-4.4201	down in BcR_W
Naphthalene, decahydro-1,6-bis(methylene)-4-(1-methylethyl)-, (4.alpha.,4a.alpha.,8a.alpha.)-	Hydrocarbons	1.04401	0.0134244	0.0198127	0.0602236	-4.05353	down in BcR_W
1-Cyclohexene-1-carboxylic acid, 4-(1-methylethenyl)-	Acid	0.960267	0.017383	0.0235041	0.61433	-0.702915	insig
Tridecanal	Aldehyde	1.04356	0.0143992	0.0207003	0.0539555	-4.21209	down in BcR_W
2,4,6-Cycloheptatrien-1-one, 2-hydroxy-4-(1-methylethyl)-	Ketone	1.04712	0.0141596	0.0205199	0.0263646	-5.24526	down in BcR_W
Tetradecanal	Aldehyde	0.995055	0.0223773	0.0284254	2.43185	1.28206	insig
Oxirane, tetradecyl-	Hydrocarbons	1.03542	0.0180241	0.0241136	0.153741	-2.70143	down in BcR_W
Santalol, E-cis,epi-.beta.-	Alcohol	1.05258	0.0310068	0.0374592	0.00035539	-11.4583	down in BcR_W
trans-11-Tetradecenyl acetate	Ester	1.03916	0.00249598	0.00871628	1.58557	0.665002	insig
1H-Cyclopenta[1,3]cyclopropa[1,2]benzene, octahydro-7-methyl-3-methylene-4-(1-methylethyl)-, [3aS-(3a.alpha.,3b.beta.,4.beta.,7.alpha.,7aS*)]-	Hydrocarbons	1.04226	0.00261196	0.009048	0.0982118	-3.34796	down in BcR_W
Benzene, (2-nitroethyl)-	Hydrocarbons	1.05366	0.00332582	0.010034	0.000177068	-12.4634	down in BcR_W
Benzene, 1,2-diethyl-3,4-dimethyl-	Hydrocarbons	1.05387	0.00369365	0.0103027	2164.25	11.0797	up in BcR_W
Benzenemethanol, 4-methoxy-	Phenol	1.04921	1.06664e-05	0.000946107	0.043092	-4.53644	down in BcR_W
1H-Inden-5-ol, 2,3-dihydro-	Phenol	1.05383	0.00618417	0.0131543	302.116	8.23896	up in BcR_W
Undecanol-5	Alcohol	1.05087	0.000261722	0.0042196	0.0790884	-3.66039	down in BcR_W
Hexanoic acid, 3-methyl-2-butenyl ester	Ester	1.04949	0.000822314	0.00651243	0.0614278	-4.02497	down in BcR_W
Pyridine, 2-hexyl-	Nitrogen compounds	1.04667	0.000434346	0.0046458	0.0189588	-5.72099	down in BcR_W
Dodecane, 4,6-dimethyl-	Hydrocarbons	1.01072	0.0189053	0.0250283	1.89438	0.921723	insig
4,4'-Bitriazolyl	Nitrogen compounds	1.05201	0.00012048	0.00300173	0.070158	-3.83325	down in BcR_W
Anethole	Hydrocarbons	1.05361	0.00153467	0.00871628	408.085	8.67273	up in BcR_W
Hexanoic acid, pentyl ester	Ester	1.05373	0.00138344	0.00864165	0.000139442	-12.808	down in BcR_W
Quinoxaline, 2-methyl-	Nitrogen compounds	1.05255	0.00407596	0.0103887	0.00356924	-8.13017	down in BcR_W
Indole	Nitrogen compounds	1.05345	0.00332525	0.010034	0.000853285	-10.1947	down in BcR_W
Nonanoic acid, ethyl ester	Ester	1.04812	0.00387613	0.0103887	0.000401218	-11.2833	down in BcR_W
Phenol, 2-methyl-5-(1-methylethyl)-	Phenol	1.0537	0.000109369	0.00285324	34.3331	5.10153	up in BcR_W
cis-.beta.-Farnesene	Hydrocarbons	1.04989	0.0035983	0.0102958	0.0480136	-4.38041	down in BcR_W
1,3-Cyclopentanedione, 2-acetyl-4-methyl-	Ketone	1.05282	0.00407087	0.0103887	0.0389337	-4.68284	down in BcR_W
Methyl 6,6-dimethylbicyclo[3.1.1]hept-2-ene-2-carboxylate	Ester	1.05333	0.00330347	0.010034	0.00905152	-6.78762	down in BcR_W
2-Propenal, 2-methyl-3-phenyl-	Aldehyde	1.05137	0.00407462	0.0103887	0.0281295	-5.15177	down in BcR_W
Benzene, (1-nitropropyl)-	Hydrocarbons	1.05352	0.00273188	0.00930958	0.0051282	-7.60733	down in BcR_W
1H-Indene, 1-ethylidene-	Hydrocarbons	1.05194	0.00323891	0.010034	0.0234654	-5.41332	down in BcR_W
2'-Ethoxyacetophenone	Ketone	1.02246	0.00326806	0.010034	0.318333	-1.65139	down in BcR_W
Hexanoic acid, cyclopentyl ester	Ester	1.012	0.00422947	0.0104792	0.532839	-0.908228	insig
1,4-Cyclohexadiene-1-methanol, 4-(1-methylethyl)-	Alcohol	1.01211	0.0281753	0.0343762	0.502588	-0.992552	insig
Carbonic acid, phenyl propyl ester	Ester	1.02537	0.000159392	0.00328793	0.226482	-2.14253	down in BcR_W
Butanoic acid, phenylmethyl ester	Ester	0.709744	0.147197	0.155618	0.842162	-0.247831	insig
Dihydrocarvyl acetate	Ester	1.05101	0.00332273	0.010034	6.22196	2.63737	up in BcR_W
Cyclohexene, 6-(2-butenylidene)-1,5,5-trimethyl-, (E,Z)-	Hydrocarbons	0.183377	0.680291	0.688048	0.948202	-0.076733	insig
2-Cyclopenten-1-one, 3-methyl-2-(2-pentenyl)-, (Z)-	Ketone	0.974031	0.00516903	0.0118474	1.94645	0.960844	insig
(1R,3aS,8aS)-1,4,4,6-Tetramethyl-1,2,3,3a,4,5,7,8-octahydrocyclopenta[c]pentalene	Hydrocarbons	0.775663	0.146012	0.15455	1.44438	0.530451	insig
1,4-Methano-1H-indene, octahydro-4-methyl-8-methylene-7-(1-methylethyl)-, [1S-(1.alpha.,3a.beta.,4.alpha.,7.alpha.,7a.beta.)]-	Hydrocarbons	1.0284	0.0036175	0.0103027	0.293639	-1.76788	down in BcR_W
Naphthalene, 1,2,3,4-tetrahydro-2,6-dimethyl-	Hydrocarbons	1.05312	0.00358252	0.0102838	0.000685569	-10.5104	down in BcR_W
Triacetin	Ester	1.03278	0.00463472	0.0111409	0.125627	-2.99278	down in BcR_W
Neric Acid	Acid	1.03916	0.00249598	0.00871628	1.58557	0.665002	insig
.alpha.-Cubebene	Hydrocarbons	0.999008	0.00879212	0.0159745	0.397658	-1.3304	insig
Methyl p-tolyloxyacetate	Ester	1.05325	0.000461361	0.00470279	72.5361	6.18063	up in BcR_W
Ethyl geranate	Ester	1.00866	0.00368109	0.0103027	1.60231	0.680154	insig
.alpha.-Terpinyl acetate	Ester	1.04512	2.35485e-05	0.00122868	3.36271	1.74962	up in BcR_W
Bicyclo[3.1.1]hept-2-ene-2-carboxylic acid, 6,6-dimethyl-	Acid	1.02262	0.0331104	0.0396342	3.23358	1.69313	up in BcR_W
2-Acetyl-1,3-cyclohexanedione	Ketone	1.05211	0.0132794	0.01973	0.00522042	-7.58162	down in BcR_W
2,7-Octadiene-1,6-diol, 2,6-dimethyl-, (Z)-	Alcohol	1.02814	0.00833058	0.0154947	1.89837	0.924761	insig
Phenol, 4-butyl-	Phenol	1.03696	0.0364945	0.0428751	5.65391	2.49925	up in BcR_W
4-Hydroxy-2-methylacetophenone	Ketone	1.01785	0.0606603	0.0681948	6.2591	2.64596	insig
2-Undecenal, E-	Aldehyde	0.432398	0.524625	0.533649	0.856013	-0.224295	insig
Benzene, 1-methoxy-2-nitro-	Hydrocarbons	1.05197	0.0253169	0.0315825	549.464	9.10188	up in BcR_W
Furfuryl hexanoate	Ester	0.964712	0.0484534	0.0553438	2.10571	1.07431	insig
4-Methoxyformanilide	Nitrogen compounds	1.05246	0.0179179	0.0240078	113.392	6.82518	up in BcR_W
1-Undecanol	Alcohol	1.04941	0.0381427	0.0445752	252.5	7.98014	up in BcR_W
Benzoic acid, 4-amino-, methyl ester	Ester	1.05102	0.0215547	0.027635	147.345	7.20305	up in BcR_W
2-Octenal, 2-butyl-	Alcohol	1.05389	0.00113559	0.00805817	279.487	8.12663	up in BcR_W
3,6-Dimethyl-4H-furo[3,2-c]pyran-4-one	Ester	1.05337	0.000461308	0.00470279	50.4134	5.65574	up in BcR_W
2-Propenoic acid, 3-phenyl-, methyl ester	Ester	0.575152	0.275814	0.286808	0.814042	-0.296824	insig
2,2'-Ethylidenebis(5-methylfuran)	Ether	1.03916	0.00249598	0.00871628	1.58557	0.665002	insig
Benzene, 1,2-dimethoxy-4-(1-propenyl)-	Hydrocarbons	1.02652	0.00339752	0.0101004	1.91659	0.938539	insig
Hexanoic acid, 3-hexenyl ester, (Z)-	Ester	1.05309	0.000297184	0.00426874	41.8729	5.38795	up in BcR_W
Biphenyl	Hydrocarbons	0.987324	0.00798559	0.0151147	0.575213	-0.797833	insig
4,7-Methanoazulene, 1,2,3,4,5,6,7,8-octahydro-1,4,9,9-tetramethyl-, [1S-(1.alpha.,4.alpha.,7.alpha.)]-	Hydrocarbons	0.992302	0.0223248	0.0284104	0.324578	-1.62336	insig
Geranyl acetate	Ester	1.03916	0.00249598	0.00871628	1.58557	0.665002	insig
1,1,7,7a-Tetramethyl-1a,2,6,7,7a,7b-hexahydro-1H-cyclopropa[a]naphthalene	Hydrocarbons	1.05078	0.0121319	0.0188926	0.0257966	-5.27668	down in BcR_W
1H-3a,7-Methanoazulene, 2,3,4,7,8,8a-hexahydro-3,6,8,8-tetramethyl-, (3R,3aS,7S,8aR)-	Hydrocarbons	1.04801	0.005166	0.0118474	0.0252672	-5.30659	down in BcR_W
1-Butanone, 2-hydroxy-1-phenyl-	Ketone	1.04351	0.00521364	0.011877	0.0805301	-3.63433	down in BcR_W
Butanoic acid, 2-methyl-, phenylmethyl ester	Ester	1.04253	0.0145166	0.020768	0.144307	-2.79278	down in BcR_W
Benzenemethanol, 4-methyl-.alpha.-(1-methyl-2-propenyl)-, (R*,R*)-	Alcohol	1.05038	0.0100448	0.0172503	0.0787806	-3.66602	down in BcR_W
2,6-dihydroxy-Benzoic Acid	Acid	1.03846	0.00650757	0.0133	0.280575	-1.83354	down in BcR_W
beta-Elemen	Hydrocarbons	0.984493	0.00340629	0.0101004	0.41228	-1.2783	insig
1H-Cyclopropa[a]naphthalene, 1a,2,3,3a,4,5,6,7b-octahydro-1,1,3a,7-tetramethyl-, [1aR-(1a.alpha.,3a.alpha.,7b.alpha.)]-	Hydrocarbons	1.05359	0.00601512	0.01295	5.33184e-05	-14.195	down in BcR_W
Phenol, 4-(1,1-dimethylpropyl)-	Phenol	1.04593	0.00452517	0.0109369	0.130895	-2.93352	down in BcR_W
1-ButanAmine, N-(2-pyridinylmethylene)-	Nitrogen compounds	1.04983	0.00399549	0.0103887	0.028196	-5.14837	down in BcR_W
1H-3a,7-Methanoazulene, 2,3,4,7,8,8a-hexahydro-3,6,8,8-tetramethyl-, [3R-(3.alpha.,3a.beta.,7.beta.,8a.alpha.)]-	Hydrocarbons	1.04981	0.00877599	0.0159745	0.0416291	-4.58626	down in BcR_W
Benzene, 1,4-dimethyl-2,5-bis(1-methylethyl)-	Hydrocarbons	1.05005	0.00397589	0.0103887	0.0357407	-4.80629	down in BcR_W
Bicyclo[5.2.0]nonane, 2-methylene-4,8,8-trimethyl-4-vinyl-	Hydrocarbons	1.04134	0.00328296	0.010034	0.108797	-3.20029	down in BcR_W
Methyleugenol	Phenol	1.05288	0.00579084	0.0126827	130.886	7.03217	up in BcR_W
Benzene, 1,2,3-trimethoxy-5-methyl-	Hydrocarbons	1.05317	0.0190587	0.0251563	689.328	9.42905	up in BcR_W
Acetic acid, decyl ester	Ester	1.05257	0.00725362	0.0143295	41.5387	5.37638	up in BcR_W
2-Cyclohexen-1-ol, 2-methyl-5-(1-methylethenyl)-, acetate	Ester	1.05252	0.0199883	0.0260347	0.00130199	-9.58507	down in BcR_W
4a(2H)-Naphthalenol, octahydro-4,8a-dimethyl-,(4.alpha.,4a.alpha.,8a.beta.)-	Hydrocarbons	1.05203	0.00276829	0.00933641	0.0094568	-6.72443	down in BcR_W
Benzo[b]thiophene, 2-ethyl-	Sulfur compounds	1.03916	0.00249598	0.00871628	1.58557	0.665002	insig
[1aR-(1a.alpha.,4.alpha.,4a.beta.,7b.alpha.)]-1a,2,3,4,4a,5,6,7b-octahydro-1,1,4,7-tetramethyl-1H-Cycloprop[e]azulene	Hydrocarbons	1.0481	0.00644706	0.0132441	0.0426353	-4.55181	down in BcR_W
2-Buten-1-one, 1-(2,6,6-trimethyl-1-cyclohexen-1-yl)-	Ketone	1.05065	0.0294446	0.0357772	42.1792	5.39846	up in BcR_W
2-Tetradecene, (E)-	Hydrocarbons	1.04943	0.00560591	0.0124458	6.64996	2.73335	up in BcR_W
Benzenemethanol, 4-hydroxy-	Alcohol	1.05154	0.00276677	0.00933641	0.0394143	-4.66514	down in BcR_W
Bicyclo[3.1.1]hept-2-ene, 2,6-dimethyl-6-(4-methyl-3-pentenyl)-	Hydrocarbons	1.05003	0.00733581	0.0143639	0.0403221	-4.63229	down in BcR_W
Tricyclo[4.4.0.02,7]decane, 1-methyl-3-methylene-8-(1-methylethyl)-, stereoisomer	Hydrocarbons	1.02919	0.0115379	0.0184307	0.264116	-1.92075	down in BcR_W
Ethanol, 2-phenoxy-, propanoate	Ester	1.0506	0.011115	0.0179581	0.0186199	-5.74701	down in BcR_W
Coumarin	Ester	1.04867	0.0142362	0.0205488	0.0267495	-5.22435	down in BcR_W
[1α,4aα,8aα]-1,2,4a,5,6,8a-hexahydro-4-7-dimethyl-1-[1-methylethyl]naphthalene	Hydrocarbons	1.03916	0.00249598	0.00871628	1.58557	0.665002	insig
1H-Pyrrolizine-1-methanol, hexahydro-7-hydroxy-, [1S-(1.alpha.,7.alpha.,7a.beta.)]-	Nitrogen compounds	1.05306	0.00692875	0.0139677	41.7312	5.38305	up in BcR_W
2(3H)-Furanone, 5-hexyldihydro-4-methyl-, trans-	Ester	1.05318	0.00918488	0.0163594	0.00125756	-9.63515	down in BcR_W
Acetic Acid, cinnamyl ester	Acid	1.0504	0.00795533	0.01511	0.0195114	-5.67954	down in BcR_W
Octanoic acid, 3-methylbutyl ester	Ester	1.0504	0.00520058	0.011877	0.0350581	-4.83411	down in BcR_W
Benzyl angelate	Ester	1.04956	0.0062672	0.0132425	0.0367901	-4.76454	down in BcR_W
.beta.-Phenylethyl butyrate	Ester	1.04967	0.0151111	0.0212713	0.0150117	-6.05777	down in BcR_W
Octanedioic acid, dimethyl ester	Ester	1.04715	0.0151321	0.0212713	0.0436134	-4.51909	down in BcR_W
5-Pyrimidinamine, 2-chloro-4-ethoxy-	Nitrogen compounds	1.04712	0.0223242	0.0284104	0.0719347	-3.79717	down in BcR_W
(S,1Z,6Z)-8-Isopropyl-1-methyl-5-methylenecyclodeca-1,6-diene	Hydrocarbons	1.04831	0.0201491	0.0262057	0.0389987	-4.68043	down in BcR_W
3-MethoxycinnamAldehyde	Aldehyde	1.04655	0.0185083	0.024687	0.0331012	-4.91697	down in BcR_W
L-Aspartic acid, N-acetyl-, dimethyl ester	Ester	1.04987	0.0108935	0.0178101	0.0382053	-4.71008	down in BcR_W
Benzoic Acid, 4-methoxy-	Acid	1.04611	0.0123595	0.0190094	0.0403798	-4.63022	down in BcR_W
Megastigmatrienone	Ketone	1.02474	0.0186695	0.0248273	0.279526	-1.83895	down in BcR_W
Dimethyl phthalate	Ester	1.05075	0.012752	0.0192691	0.0292885	-5.09352	down in BcR_W
(4aR-trans)-decahydro-4a-methyl-1-methylene-7-(1-methylethylidene)-Naphthalene	Hydrocarbons	1.04756	0.0152658	0.0214252	0.0196319	-5.67065	down in BcR_W
5,9-Undecadien-2-ol, 6,10-dimethyl-	Alcohol	1.05209	0.0130757	0.0195915	0.0181647	-5.78272	down in BcR_W
Valerena-4,7(11)-diene	Hydrocarbons	1.04644	0.00678531	0.013741	0.0579925	-4.10799	down in BcR_W
(1R,4R,4aS,8aR)-4,7-Dimethyl-1-(prop-1-en-2-yl)-1,2,3,4,4a,5,6,8a-octahydronaphthalene	Hydrocarbons	1.0458	0.0138481	0.0202694	0.0524812	-4.25206	down in BcR_W
Tetradecane, 2-methyl-	Hydrocarbons	1.05344	0.0107434	0.0177018	6.5953e-05	-13.8882	down in BcR_W
Iridomyrmecin	Ketone	1.05359	0.0129811	0.0195322	6.44581e-06	-17.2432	down in BcR_W
Methylparaben	Ester	1.05349	0.0257266	0.0318071	5.59126e-06	-17.4484	down in BcR_W
2H-1-Benzopyran-2-one, 3-methyl-	Ester	1.03916	0.00249598	0.00871628	1.58557	0.665002	insig
Precocene I	Ether	1.02563	0.0122108	0.0189022	0.298782	-1.74284	down in BcR_W
2,5-di-tert-Butyl-1,4-benzoquinone	Hydrocarbons	0.321891	0.52268	0.532282	0.858013	-0.220929	insig
2-Propenoic acid, 3-phenyl-, ethyl ester	Ester	1.05348	0.0123872	0.0190094	3.51208e-05	-14.7973	down in BcR_W
1,1'-Biphenyl, 3-methyl-	Hydrocarbons	0.72044	0.129081	0.13778	0.862255	-0.213814	insig
Furo[3,4-c]pyridin-1(3H)-one, 7-hydroxy-6-methyl-	Nitrogen compounds	0.951422	0.0197988	0.0258639	1.46771	0.553564	insig
3,5,11-Eudesmatriene	Hydrocarbons	1.04018	0.0142475	0.0205488	0.162849	-2.61839	down in BcR_W
1-Pentanol, 5-[(tetrahydro-2H-pyran-2-yl)oxy]-	Alcohol	0.921382	0.0195025	0.0256277	0.534453	-0.903864	insig
2-Phenoxyethyl isobutyrate	Ester	1.02513	0.0354425	0.0418609	3.86367	1.94997	up in BcR_W
Nicotyrine	Nitrogen compounds	0.954488	0.0533619	0.0606043	0.680679	-0.554954	insig
Bicyclo[7.2.0]undecane, 10,10-dimethyl-2,6-bis(methylene)-, [1S-(1R*,9S*)]-	Hydrocarbons	0.993362	0.0325976	0.0392321	0.430738	-1.21512	insig
10,10-Dimethyl-2,6-dimethylenebicyclo[7.2.0]undecane	Hydrocarbons	1.05058	0.0105522	0.0175757	0.0185536	-5.75215	down in BcR_W
[1S-(1.alpha.,7.alpha.,8a.beta.)]-1,2,3,5,6,7,8,8a-octahydro-1,4-dimethyl-7-(1-methylethenyl)-Azulene	Hydrocarbons	1.04319	0.012294	0.0189979	0.0955637	-3.38739	down in BcR_W
3-(4-Hydroxyphenyl)propanal	Aldehyde	1.0364	0.0173444	0.0234878	0.320342	-1.64231	down in BcR_W
(1S,5S,6R)-6-Methyl-2-methylene-6-(4-methylpent-3-en-1-yl)bicyclo[3.1.1]heptane	Hydrocarbons	1.05386	0.00964228	0.0168692	218365	17.7364	up in BcR_W
BenzAldehyde, 3,4-dimethoxy-	Aldehyde	0.941567	0.0201803	0.0262079	1.43857	0.524638	insig
Pentadecane	Hydrocarbons	0.955683	0.00969916	0.0169353	0.482228	-1.05221	insig
Hexa-2,4-diyn-1-ylbenzene	Hydrocarbons	1.0335	0.0173232	0.0234878	0.130265	-2.94047	down in BcR_W
cis-.alpha.-Bisabolene	Hydrocarbons	1.04376	0.0140307	0.020402	0.0687873	-3.86171	down in BcR_W
1-methyl-4-(1,2,2-trimethylcyclopentyl)cyclohexa-1,3-diene	Hydrocarbons	1.05087	0.00825392	0.0154131	0.00640323	-7.28698	down in BcR_W
2-Benzofurancarboxylic acid, 2,4,5,6,7,7a-hexahydro-4,4,7a-trimethyl-, methyl ester, cis-	Ester	0.993498	0.0343915	0.0408371	0.482367	-1.0518	insig
4-(1,5-dimethyl-1,4-hexadienyl)-1-methyl-Cyclohexene	Hydrocarbons	1.04751	0.0115003	0.0184129	0.0341739	-4.87096	down in BcR_W
2,4,4-Trimethyl-3-(3-methylbutyl)cyclohex-2-enone	Ketone	1.04812	0.0158212	0.0219615	0.0395341	-4.66076	down in BcR_W
2-Naphthalenol	Phenol	1.04928	0.0124889	0.0190573	0.0996948	-3.32634	down in BcR_W
7-Octylidenebicyclo[4.1.0]heptane	Hydrocarbons	1.047	0.0156437	0.0217879	0.0328704	-4.92707	down in BcR_W
5,6-Dihydro-5-methyluracil	Nitrogen compounds	1.05026	0.0110188	0.0179005	0.0565117	-4.14531	down in BcR_W
Anabasine	Nitrogen compounds	1.03726	0.00782149	0.0148917	0.152297	-2.71504	down in BcR_W
Citronellyl butyrate	Ester	1.02433	0.0129921	0.0195322	0.252948	-1.98309	down in BcR_W
(E)-1-Methyl-4-(6-methylhept-5-en-2-ylidene)cyclohex-1-ene	Hydrocarbons	1.04797	0.01252	0.0190573	0.0270141	-5.21014	down in BcR_W
1-Iodoundecane	Others	1.05342	0.0073604	0.0143803	0.00029884	-11.7083	down in BcR_W
(2S,3S,6S)-6-Isopropyl-3-methyl-2-(prop-1-en-2-yl)-3-vinylcyclohexanone	Ketone	1.05122	0.0119848	0.018882	0.023097	-5.43615	down in BcR_W
(2R,3R,6S)-6-Isopropyl-3-methyl-2-(prop-1-en-2-yl)-3-vinylcyclohexanone	Ketone	1.05313	0.00723279	0.0143203	0.00332904	-8.23068	down in BcR_W
(1S,4R,7S,8R,11R,13R)-4,7,11-Trimethyl-5-oxatetracyclo[5.4.2.01,8.04,13]tridecane	Ester	1.01079	0.0382363	0.0446258	2.30207	1.20293	up in BcR_W
Patulin	Ester	0.945511	0.0411648	0.0474814	1.90265	0.928013	insig
n-Capric acid isobutyl ester	Ester	0.960165	0.059215	0.0666545	1.87729	0.908653	insig
4-Aminobenzoic acid	Acid	1.05265	0.0132737	0.01973	0.00310578	-8.33083	down in BcR_W
1-NaphthalenecarboxAldehyde	Aldehyde	0.898423	0.0343261	0.040814	1.36177	0.445481	insig
Pentadecane, 4-methyl-	Hydrocarbons	1.05336	0.00915658	0.0163418	0.000168095	-12.5384	down in BcR_W
1-Pentanone, 1-(p-anisyl)-3-methyl-	Ketone	0.814074	0.118463	0.127366	1.38379	0.468628	insig
1,2,3,3a,8,9,9a,9b-Octahydrocyclopenta[def]phenanthrene	Hydrocarbons	1.04513	0.0069994	0.0140782	2.22781	1.15563	up in BcR_W
Benzene, 1-methyl-4-(1,2,2-trimethylcyclopentyl)-, (R)-	Hydrocarbons	1.05064	0.00645034	0.0132441	0.0327645	-4.93172	down in BcR_W
Pentylenetetrazol	Nitrogen compounds	1.05246	0.00943913	0.0166799	0.00263178	-8.56974	down in BcR_W
Cyclohexene, 3-(1,5-dimethyl-4-hexenyl)-6-methylene-, [S-(R*,S*)]-	Hydrocarbons	1.04718	0.0166148	0.0227427	0.0340148	-4.87769	down in BcR_W
1-Penten-3-one, 1-(4-methoxyphenyl)-4-methyl-	Ketone	1.05338	0.0168232	0.0229572	3.18253e-05	-14.9395	down in BcR_W
d-Nerolidol	Alcohol	0.992563	0.0385752	0.0448443	2.30756	1.20637	insig
3-Hexen-1-ol, benzoate, (Z)-	Ester	1.05337	0.00107418	0.00787433	0.00640513	-7.28656	down in BcR_W
2H-Cyclopropa[a]naphthalen-2-one, 1,1a,4,5,6,7,7a,7b-octahydro-1,1,7,7a-tetramethyl-, (1a.alpha.,7.alpha.,7a.alpha.,7b.alpha.)-	Ketone	1.03916	0.00249598	0.00871628	1.58557	0.665002	insig
4-Sec-butyl-2-tert-butylphenol	Phenol	1.04431	0.00635445	0.0132441	3.17334	1.666	up in BcR_W
(3S,3aR)-3-Butyl-3a,4,5,6-tetrahydroisobenzofuran-1(3H)-one	Ester	1.04834	0.0434438	0.0499154	0.00586263	-7.41424	down in BcR_W
Cadina-1(10),6,8-triene	Hydrocarbons	1.03688	0.0124289	0.0190291	0.298685	-1.74331	down in BcR_W
BenzAldehyde, 3,4-dihydroxy-	Aldehyde	1.05376	0.00108435	0.00788377	283.528	8.14735	up in BcR_W
Butanoic acid, 2-methyl-, 3,7-dimethyl-2,6-octadienyl ester, (E)-	Ester	1.05376	0.0148439	0.0210665	66042.8	16.0111	up in BcR_W
Plumbagin	Phenol	1.00567	0.00278773	0.00936634	0.417689	-1.2595	down in BcR_W
Cedrol	Alcohol	1.05079	0.00732838	0.0143639	0.0274044	-5.18945	down in BcR_W
.alpha.-Corocalene	Hydrocarbons	1.05139	0.0105708	0.0175757	0.0286331	-5.12617	down in BcR_W
(3aR,6R,8aR)-7,7-Dimethyl-8-methylenehexahydro-1H-3a,6-methanoazulen-3(2H)-one	Ester	1.04968	0.0133783	0.0197776	0.0632723	-3.98228	down in BcR_W
Fenobucarb	Ester	1.0492	0.0133542	0.0197776	0.0515827	-4.27697	down in BcR_W
(E)-Tetradec-2-enal	Aldehyde	1.02262	0.0175715	0.0236771	0.142322	-2.81277	down in BcR_W
(3E,7E)-1,5,5,8-Tetramethylcycloundeca-3,7-dienol	Alcohol	0.992525	0.022172	0.0282972	2.40142	1.26389	insig
6-fluoro-.beta.-methyl-1H-Indole-3-ethanAmine	Nitrogen compounds	1.03546	0.0390062	0.045286	6.88541	2.78354	up in BcR_W
Methane, di-p-tolyl-	Hydrocarbons	0.964972	0.00824584	0.0154131	1.422	0.507918	insig
1H-Cycloprop[e]azulen-7-ol, decahydro-1,1,7-trimethyl-4-methylene-, [1ar-(1a.alpha.,4a.alpha.,7.beta.,7a.beta.,7b.alpha.)]-	Alcohol	1.05374	0.00707716	0.0141363	794.891	9.63461	up in BcR_W
Citronellyl valerate	Ester	1.05301	0.0260278	0.0320957	775.257	9.59853	up in BcR_W
1,3-Benzenediol, 5-pentyl-	Phenol	1.03916	0.00249598	0.00871628	1.58557	0.665002	insig
.tau.-Muurolol	Alcohol	1.04926	0.00642448	0.0132441	0.0444655	-4.49117	down in BcR_W
Hexadecane, 2-methyl-	Hydrocarbons	1.03283	0.0188601	0.0250059	0.220651	-2.18016	down in BcR_W
Cyclopentaneacetic acid, 3-oxo-2-pentyl-, methyl ester	Ester	0.664847	0.210589	0.221057	0.786886	-0.345773	insig
.beta.-Acorenol	Alcohol	0.998847	0.0254213	0.0316251	0.419689	-1.25261	insig
3-Butylisobenzofuran-1(3H)-one	Ester	0.935404	0.0538787	0.061113	0.540751	-0.886965	insig
Citronellyl tiglate	Ester	0.989145	0.02177	0.0278644	0.470089	-1.08899	insig
(1S,4aR,7R,8aR)-1,4a-Dimethyl-7-(prop-1-en-2-yl)decahydronaphthalen-1-ol	Alcohol	1.02814	0.0205116	0.0265215	0.26331	-1.92517	down in BcR_W
1,8,11,14-Heptadecatetraene, (Z,Z,Z)-	Hydrocarbons	1.05324	0.00974862	0.016955	0.00111178	-9.81291	down in BcR_W
2-Benzylidene-1-heptanol	Alcohol	1.03916	0.00249598	0.00871628	1.58557	0.665002	insig
1(3H)-Isobenzofuranone, 3-butylidene-	Ester	1.03916	0.00249598	0.00871628	1.58557	0.665002	insig
3-Cyclohexene-1-carboxAldehyde, 4-(4-hydroxy-4-methylpentyl)-	Aldehyde	1.05218	0.0330793	0.0396342	0.00165375	-9.24005	down in BcR_W
3-Buten-2-one, 4-(4-hydroxy-2,2,6-trimethyl-7-oxabicyclo[4.1.0]hept-1-yl)-	Ketone	1.05301	0.00639263	0.0132441	0.00243347	-8.68277	down in BcR_W
3,7-Cyclodecadien-1-one, 3,7-dimethyl-10-(1-methylethylidene)-, (E,E)-	Ketone	1.05285	0.0210121	0.0271291	0.000406499	-11.2645	down in BcR_W
4,8-Methanoazulen-9-ol, decahydro-2,2,4,8-tetramethyl-, stereoisomer	Alcohol	1.0527	0.0256003	0.0317143	0.00107597	-9.86014	down in BcR_W
(Z)-3-Butylidene-4,5-dihydroisobenzofuran-1(3H)-one	Ester	1.03916	0.00249598	0.00871628	1.58557	0.665002	insig
2,6,9,11-Dodecatetraenal, 2,6,10-trimethyl-, (E,E,E)-	Aldehyde	1.05243	0.0123332	0.0190094	0.00318476	-8.2946	down in BcR_W
Octanal, 2-(phenylmethylene)-	Acid	1.05307	0.00782358	0.0148917	0.00351487	-8.15231	down in BcR_W
1-Naphthalenol, 5,6,7,8-tetrahydro-2,5-dimethyl-8-(1-methylethyl)-	Phenol	0.773435	0.122844	0.13128	0.418374	-1.25714	insig
Octanoic acid, octyl ester	Ester	1.03916	0.00249598	0.00871628	1.58557	0.665002	insig
cis-3-Hexenyl salicylate	Ester	1.029	0.00378792	0.0103887	0.142909	-2.80683	down in BcR_W
Benzene, 1,1'-(1,1,2,2-tetramethyl-1,2-ethanediyl)bis-	Hydrocarbons	1.03916	0.00249598	0.00871628	1.58557	0.665002	insig
9-Tetradecen-1-ol, acetate, (E)-	Ester	1.03916	0.00249598	0.00871628	1.58557	0.665002	insig
2-Propanone, 1,3-diphenyl-	Hydrocarbons	1.05237	0.0131286	0.0196045	0.00309647	-8.33516	down in BcR_W
Hippuric Acid	Acid	1.03916	0.00249598	0.00871628	1.58557	0.665002	insig
1H-Indole-3-carboxaldehyde	Aldehyde	1.03916	0.00249598	0.00871628	1.58557	0.665002	insig
2(3H)-Naphthalenone, 4,4a,5,6,7,8-hexahydro-4a,5-dimethyl-3-(1-methylethylidene)-, (4ar-cis)-	Ketone	1.05207	0.00840648	0.0155882	0.0171878	-5.86248	down in BcR_W
7-Ethoxycoumarin	Ester	1.03916	0.00249598	0.00871628	1.58557	0.665002	insig
Ethotoin	Nitrogen compounds	1.03916	0.00249598	0.00871628	1.58557	0.665002	insig
Ethanone, 1-[4-(1-piperazinyl)phenyl]-	Nitrogen compounds	1.04772	0.00915265	0.0163418	0.0761387	-3.71523	down in BcR_W
(S)-3-(1-methyl-2-pyrrolidinyl)-Pyridine	Nitrogen compounds	1.05084	0.000131871	0.00316135	0.318168	-1.65214	down in BcR_W
.beta.-Bisabolene	Hydrocarbons	1.03949	0.0116511	0.0185539	0.142145	-2.81456	down in BcR_W
2H-Pyran, tetrahydro-4-methyl-2-(2-methyl-1-propenyl)-	Ether	0.816318	0.0992255	0.108524	1.25749	0.330548	insig
Octane, 5-ethyl-2-methyl-	Hydrocarbons	1.03916	0.00249598	0.00871628	1.58557	0.665002	insig
Butanoic Acid, 3-hydroxy-3-methyl-	Acid	1.04581	0.00369313	0.0103027	4.70128	2.23305	up in BcR_W
1,4-Methanoazulen-9-ol, decahydro-1,5,5,8a-tetramethyl-, [1R-(1.alpha.,3a.beta.,4.alpha.,8a.beta.,9S*)]-	Alcohol	1.05167	0.0225703	0.0285959	0.0039955	-7.96741	down in BcR_W
3-Butylthiophene	Sulfur compounds	1.02086	0.0218929	0.0279813	1.50389	0.588697	insig
(1S,4aR,7R)-1,4a-Dimethyl-7-(prop-1-en-2-yl)-1,2,3,4,4a,5,6,7-octahydronaphthalene	Hydrocarbons	1.04734	0.0141811	0.0205199	0.00711241	-7.13545	down in BcR_W
Citronellyl isobutyrate	Ester	1.05352	0.0117425	0.0186326	3.59493e-05	-14.7637	down in BcR_W
Farnesene epoxide, E-	Ether	1.03916	0.00249598	0.00871628	1.58557	0.665002	insig

## Sheet: BsR vs BmsR
Table S6 Differential metabolites between BsR vs BmsR of fresh samples
Compounds	Class I	VIP	p_value	FDR	Fold_Change	Log2FC	Type
Acetonitrile, 2,2'-iminobis-	Nitrogen compounds	1.02551	0.000995129	0.00653837	1.86618	0.900089	insig
2-Methyl-1,3-dithiacyclopentane	Sulfur compounds	1.02769	0.00110131	0.00655031	54.5714	5.77007	up in BsR
Pyrazine, tetramethyl-	Sulfur compounds	0.349335	0.563254	0.567734	0.958393	-0.0613107	insig
cis-Dihydrocarvone	Ketone	0.402669	0.478209	0.484214	0.984695	-0.0222513	insig
Butanoic acid, 2-methyl-, propyl ester	Ester	1.02041	0.00652472	0.0118838	4.31879	2.11063	up in BsR
Prenol	Alcohol	0.944035	0.0225827	0.025517	1.38172	0.466466	insig
Pyrazine, trimethyl-	Nitrogen compounds	1.02811	0.000571348	0.00508525	8.06289	3.0113	up in BsR
cis-2-(2-Pentenyl)furan	Ether	1.02531	0.00322114	0.00899761	13.7731	3.78378	up in BsR
Butanoic acid, 3-hexenyl ester, (E)-	Ester	1.02785	0.0120171	0.0163736	4064.08	11.9887	up in BsR
Ethanone, 1-(3,5-dimethylpyrazinyl)-	Ketone	0.90537	0.0532341	0.0562967	0.855913	-0.224465	insig
n-Pentyl methylphosphonofluoridate	Others	0.992792	0.00980114	0.0144652	1.20678	0.271162	insig
Cyclohexene, 1-methyl-4-(1-methylethylidene)-	Hydrocarbons	1.02691	0.00287157	0.00899761	13.0136	3.70194	up in BsR
3-Mercaptohexyl acetate	Ester	1.0269	0.00057747	0.00508525	3.47176	1.79567	up in BsR
Benzenemethanol, .alpha.-2-propenyl-	Alcohol	1.01528	0.00344913	0.00918731	1.48084	0.566413	insig
2-Hexanone	Ketone	0.464438	0.391826	0.397654	0.923961	-0.114096	insig
Cyclopentanone, 2-methyl-3-(1-methylethyl)-	Ketone	1.02673	1.3854e-05	0.000585167	9.98315	3.3195	up in BsR
Acetic acid, cyclohexyl ester	Ester	1.00264	0.00114892	0.00655729	1.52256	0.606497	insig
D-Verbenone	Ketone	1.02776	0.000298358	0.00362847	39.0666	5.28786	up in BsR
1,3,6-Octatriene, 3,7-dimethyl-, (Z)-	Hydrocarbons	1.0278	0.00287291	0.00899761	42.8848	5.4224	up in BsR
2,6-Octadienal, 3,7-dimethyl-, (Z)-	Aldehyde	1.01334	0.00304938	0.00899761	1.50991	0.594467	insig
3-Mercaptohexanol	Alcohol	1.02667	0.000219984	0.00304885	9.36489	3.22726	up in BsR
5-Methyloxazolidine	Nitrogen compounds	0.306268	0.632314	0.635899	1.06365	0.0890204	insig
1-Hexanol, 4-methyl-	Alcohol	1.01748	0.00705326	0.0122912	5.11066	2.35351	up in BsR
1-Heptanol	Alcohol	1.02463	0.000993489	0.00653837	10.3088	3.3658	up in BsR
1H-Pyrazole, 4,5-dihydro-5,5-dimethyl-	Nitrogen compounds	0.875584	0.0447695	0.0478441	1.18696	0.247277	insig
Pyrazine, 2-ethyl-5-methyl-	Nitrogen compounds	1.02673	0.00161254	0.00700954	8.06724	3.01207	up in BsR
Dicyclopentadiene	Hydrocarbons	1.01787	0.0118306	0.0162442	4.05043	2.01807	up in BsR
3-Penten-2-one, 4-(acetyloxy)-, (Z)-	Ketone	1.02824	0.000262586	0.00342521	8.51211	3.08952	up in BsR
Pyridine, 2,3,4,5-tetrahydro-6-propyl-	Nitrogen compounds	1.02291	0.00102814	0.00655031	2.50517	1.32491	up in BsR
3-Cyclohexen-1-one, 3,5,5-trimethyl-	Ketone	0.955206	0.035544	0.0385422	1.14286	0.192655	insig
Thiophene, 2-pentyl-	Sulfur compounds	1.02747	0.000210324	0.00304885	2.7495	1.45917	up in BsR
6-Nonenal, (E)-	Aldehyde	1.02441	0.000783517	0.00574363	9.08653	3.18373	up in BsR
3-Nonen-1-ol, (Z)-	Alcohol	1.02217	0.00207961	0.00829085	6.17302	2.62598	up in BsR
6-Octen-1-ol, 7-methyl-3-methylene-	Alcohol	0.860545	0.0555642	0.0586034	1.02901	0.0412563	insig
Undecane, 3,5-dimethyl-	Hydrocarbons	1.02258	0.0156881	0.0190883	9.93779	3.31293	up in BsR
2-Furanpropanoic acid, ethyl ester	Ester	1.02146	0.0188941	0.0221016	10.0128	3.32377	up in BsR
n-Valeric acid cis-3-hexenyl ester	Ester	1.01001	0.00439242	0.0100935	1.42812	0.514117	insig
Ascaridole	Others	1.02748	0.00109916	0.00655031	3.07057	1.61851	up in BsR
Hexanoic acid, 2-methylbutyl ester	Ester	1.01374	0.00376419	0.00943175	1.48569	0.571131	insig
Phenol, 4-(2-propenyl)-	Hydrocarbons	1.02797	0.000775927	0.00574363	18.9574	4.24469	up in BsR
2-Decenal, (Z)-	Aldehyde	1.02761	0.00197661	0.00804245	67.1608	6.06955	up in BsR
2-Hexanol, (R)-	Alcohol	1.01667	0.00199234	0.00806945	1.30612	0.385293	insig
3-Hexenal, (Z)-	Aldehyde	0.754257	0.0921798	0.0957417	0.910528	-0.135225	insig
Octane	Hydrocarbons	0.867884	0.0371593	0.0401465	0.778926	-0.360441	insig
Hexanal	Aldehyde	0.252837	0.626886	0.631155	0.966005	-0.0498974	insig
2-Butene-1,4-diol, (Z)-	Alcohol	1.02817	0.00330358	0.00901302	1000.38	9.96634	up in BsR
1,3-Cyclopentadiene, 1,2,3,4,5-pentamethyl-	Hydrocarbons	1.02472	0.00359656	0.00925999	16.911	4.07989	up in BsR
2,4,6-Octatriene, 3,4-dimethyl-	Hydrocarbons	1.02713	0.00150232	0.00699563	4.81749	2.26828	up in BsR
.alpha.-Phellandrene 1	Hydrocarbons	1.02327	0.00375797	0.00943175	16.0961	4.00864	up in BsR
3-Carene	Hydrocarbons	1.02718	0.00455406	0.0102173	69.3247	6.1153	up in BsR
D-Limonene	Hydrocarbons	1.02607	6.12485e-05	0.00143733	13.8207	3.78876	up in BsR
1,5-Cyclooctadiene, 3,4-dimethyl-	Hydrocarbons	0.985714	0.0170448	0.0203208	1.94357	0.958708	insig
2,4-Dimethyl-2-oxazoline-4-methanol	Nitrogen compounds	1.02709	0.0015547	0.00700636	12.3309	3.62421	up in BsR
Hygrine	Nitrogen compounds	0.995323	0.0209207	0.0240371	0.462202	-1.11341	insig
Cyclohexanol, 2,6-dimethyl-	Alcohol	1.0057	0.0121195	0.0164417	0.37694	-1.40759	down in BsR
Ethanone, 1-(1H-pyrazol-4-yl)-	Ketone	1.02634	0.000659879	0.00536046	3.79007	1.92222	up in BsR
Citronellal	Aldehyde	1.0217	0.00177826	0.00737063	4.9993	2.32173	up in BsR
3-Ethylphenyl isocyanate	Ester	0.88319	0.0282342	0.0312656	0.894446	-0.160934	insig
Bicyclo[3.1.1]hept-2-ene-2-methanol, 6,6-dimethyl-	Alcohol	1.02294	0.000195244	0.00293528	1.5003	0.585252	insig
Pyrazinamide	Nitrogen compounds	1.0102	0.00377523	0.00943275	1.41191	0.497648	insig
2-Hexanol	Alcohol	0.779609	0.116979	0.121074	1.08359	0.115819	insig
Benzene, 1,3-dimethyl-	Hydrocarbons	1.0262	0.00171709	0.00721828	6.32591	2.66127	up in BsR
4-Hexen-3-one, 5-methyl-	Ketone	1.02816	0.0082285	0.0130681	14891.8	13.8622	up in BsR
Furan, 2-propyl-	Ether	0.060213	0.888743	0.890751	0.992152	-0.0113673	insig
Norbornadieone	Ketone	1.02268	0.00721662	0.012425	11.3599	3.50587	up in BsR
CyclohexanecarboxAldehyde	Aldehyde	0.935801	0.0593896	0.0624894	1.5816	0.661383	insig
2,4,6-Octatriene, 2,6-dimethyl-	Hydrocarbons	1.0279	0.000579041	0.00508525	640.654	9.3234	up in BsR
2H-Pyran-2-methanol, tetrahydro-	Alcohol	1.02814	0.00165704	0.00706633	725.236	9.50231	up in BsR
Isobutyl isovalerate	Ester	1.02782	1.06443e-05	0.000585167	7.05317	2.81827	up in BsR
1,3-Hexadiene, 3-ethyl-2-methyl-	Hydrocarbons	1.02624	6.66941e-05	0.00146207	13.7207	3.77828	up in BsR
Pyrazine, 2-ethyl-3-methyl-	Nitrogen compounds	1.02732	0.00533906	0.0109397	77.2585	6.27162	up in BsR
Pyrazine, 2-methyl-5-(1-methylethyl)-	Nitrogen compounds	1.02733	0.00637565	0.0118501	124.783	6.96328	up in BsR
2-Nonanone, 3-(hydroxymethyl)-	Ketone	0.490023	0.359779	0.365968	0.918612	-0.122473	insig
Acetic acid, heptyl ester	Ester	0.998179	0.0223677	0.0253567	0.398516	-1.32729	insig
1,6-HexanediAmine, N,N,N',N'-tetramethyl-	Nitrogen compounds	1.01442	0.0180257	0.02129	5.42752	2.44029	up in BsR
3-Nonen-1-ol, (E)-	Alcohol	1.02726	0.00153738	0.00700636	9.64839	3.27029	up in BsR
Catechol	Phenol	1.02307	0.0143149	0.0181132	12.4738	3.64082	up in BsR
Butanoic acid, 2-methyl-, hexyl ester	Ester	1.0279	0.00123735	0.00661164	106.439	6.73389	up in BsR
2-methyl-5-propan-2-ylcyclohexa-2,5-diene-1,4-dione	Ketone	1.02822	0.000666027	0.00536046	30.0415	4.90888	up in BsR
2,4-Heptadien-1-ol, (E,E)-	Alcohol	1.02465	0.00362927	0.00927572	14.9631	3.90333	up in BsR
Pyridine, 3-propyl-	Nitrogen compounds	1.02393	0.00429769	0.00999806	15.8452	3.98597	up in BsR
Carbonochloridodithioic acid, methyl ester	Sulfur compounds	1.01782	0.00671148	0.0120205	3.13347	1.64776	up in BsR
1H-1,2,4-Triazole, 3-chloro-	Nitrogen compounds	1.00255	0.00444561	0.0101285	1.34734	0.430112	insig
2(1H)-Pyridinone	Nitrogen compounds	1.02477	0.00185051	0.00763442	1.86854	0.901909	insig
Pinocarvone	Ketone	1.02803	0.000612802	0.00522649	15.9243	3.99316	up in BsR
Pyrazine, 3,5-diethyl-2-methyl-	Nitrogen compounds	1.02726	1.39338e-07	3.1733e-05	9.92801	3.3115	up in BsR
BenzAldehyde, 2,4-dimethyl-	Aldehyde	1.01759	0.0179858	0.0212712	10.0952	3.3356	up in BsR
Quinoxaline	Nitrogen compounds	1.02734	0.00265986	0.00899761	25.363	4.66465	up in BsR
2-Hexanoylfuran	Ether	1.01598	0.00418423	0.00990935	1.50616	0.590878	insig
Bicyclo[3.1.1]heptan-3-one, 2-hydroxy-2,6,6-trimethyl-	Ketone	1.02772	7.49555e-08	3.1733e-05	4.91348	2.29675	up in BsR
1-Propene, 1,3-dichloro-, (E)-	Others	1.01111	0.000456434	0.00481973	1.34138	0.423713	insig
Isobutyl acetate	Ester	1.00032	0.00444433	0.0101285	1.29029	0.367697	insig
.alpha.-Methylstyrene	Hydrocarbons	1.02387	0.00270784	0.00899761	9.27913	3.21399	up in BsR
2-Propenoic acid, pentyl ester	Ester	1.02375	0.0029472	0.00899761	7.50067	2.90702	up in BsR
3-Hexene, 1-(1-methoxyethoxy)-, (Z)-	Hydrocarbons	1.02112	0.00296616	0.00899761	5.55135	2.47284	up in BsR
3-Acetyl-1H-pyrroline	Nitrogen compounds	1.02685	0.00304364	0.00899761	9.64822	3.27026	up in BsR
Nonane, 3-methyl-5-propyl-	Hydrocarbons	1.0194	0.0121019	0.0164417	4.56624	2.19101	up in BsR
3-Oxatricyclo[4.1.1.0(2,4)]octane, 2,7,7-trimethyl-	Hydrocarbons	0.994393	0.00594968	0.0114725	1.34308	0.425545	insig
Butanoic acid, 3-hexenyl ester, (Z)-	Ester	1.02815	0.00492921	0.0105101	3347.86	11.709	up in BsR
Glycerol 1,2-diacetate	Ester	1.02321	0.00129179	0.00674921	35.9654	5.16854	up in BsR
Bicyclo[3.1.1]hept-2-en-6-ol, 2,7,7-trimethyl-, acetate, [1S-(1.alpha.,5.alpha.,6.beta.)]-	Ester	1.02807	0.00123199	0.00661164	111.236	6.79748	up in BsR
Pyridine, 2-ethyl-	Nitrogen compounds	1.02437	0.00961651	0.01436	9.9744	3.31823	up in BsR
1-Propanol, 3-(methylthio)-	Alcohol	1.01989	0.00741889	0.0125238	6.01665	2.58896	up in BsR
N,N-Dimethylhexanamide	Nitrogen compounds	1.027	0.0005191	0.0050048	71.2244	6.1543	up in BsR
7-Oxabicyclo[2.2.1]heptane, 1-methyl-4-(1-methylethyl)-	Ether	1.0281	6.75818e-05	0.00146207	0.234405	-2.09293	down in BsR
1H-Tetrazole	Nitrogen compounds	1.02825	0.00230923	0.00875335	4008.63	11.9689	up in BsR
Hexanoic Acid	Acid	1.00312	0.00326944	0.00899761	1.42863	0.51463	insig
3,4-Hexanedione, 2,2,5-trimethyl-	Ketone	1.01995	0.0119992	0.0163736	4.73899	2.24458	up in BsR
trans-.beta.-Ocimene	Hydrocarbons	1.02115	0.00155984	0.00700636	3.02512	1.59699	up in BsR
Benzene, n-butyl-	Hydrocarbons	1.02731	0.0068298	0.0120755	84.4037	6.39923	up in BsR
1H-Pyrazole-1-carboximidamide, 3,5-dimethyl-	Nitrogen compounds	1.02539	0.000967832	0.00645464	1.81668	0.861307	insig
2-Methyl-6-methyleneocta-2,7-dien-4-one	Ketone	1.02821	0.000262175	0.00342521	10.291	3.36332	up in BsR
4-Decenal, (E)-	Aldehyde	1.02472	0.00581357	0.0114725	11.6356	3.54047	up in BsR
Benzene, 1-methyl-4-nitro-	Hydrocarbons	1.02624	2.34451e-09	2.07958e-06	37.9558	5.24625	up in BsR
Benzothiazole	Sulfur compounds	1.028	0.00112136	0.00655031	36.4573	5.18814	up in BsR
4-Methylthiazole	Nitrogen compounds	1.02743	2.08938e-06	0.00015444	9.43194	3.23755	up in BsR
Toluene	Hydrocarbons	1.02417	0.00721498	0.012425	7.72044	2.94868	up in BsR
Phenol	Phenol	1.02016	0.00438468	0.0100935	5.56223	2.47566	up in BsR
Ethyl (methylthio)acetate	Ester	1.02785	0.0100472	0.014706	2992.37	11.5471	up in BsR
3-Pentenoic Acid, 2,2-dimethyl-	Acid	0.00946779	0.924715	0.924715	0.989899	-0.0146462	insig
Cyclohexanol, 1-ethenyl-	Alcohol	1.02768	0.00149742	0.00699563	25.4447	4.66929	up in BsR
Nonane, 2,5-dimethyl-	Hydrocarbons	1.02493	0.00146883	0.00699563	78.7341	6.29892	up in BsR
Ethanediamide	Nitrogen compounds	0.99798	0.0114081	0.0157862	2.5043	1.32441	insig
Benzyl Alcohol	Alcohol	1.02729	0.00362687	0.00927572	17.2279	4.10668	up in BsR
3-Octen-1-ol, (Z)-	Alcohol	1.01442	0.00112492	0.00655031	3.49489	1.80525	up in BsR
Butanoic Acid, 3-methylbutyl ester	Ester	1.02509	7.13071e-06	0.000451781	2.09042	1.06379	up in BsR
Adamantane	Hydrocarbons	1.00284	0.00431709	0.00999806	1.4909	0.57618	insig
Bicyclo[3.1.1]heptan-3-ol, 6,6-dimethyl-2-methylene-, [1S-(1.alpha.,3.alpha.,5.alpha.)]-	Alcohol	1.02531	0.00531429	0.0109368	26.4892	4.72733	up in BsR
2-((3,3-Dimethyloxiran-2-yl)methyl)-3-methylfuran	Ether	1.02811	0.0101478	0.0148288	15181.5	13.89	up in BsR
L-.alpha.-Terpineol	Alcohol	1.00865	0.000650279	0.00536046	1.72547	0.786986	insig
(E)-2,6-Dimethylocta-3,7-diene-2,6-diol	Alcohol	1.02272	0.0167026	0.0200205	11.5731	3.5327	up in BsR
2-Acetyl-4,4-dimethyl-cyclopent-2-enone	Ketone	1.02796	0.00522133	0.0108172	0.000704565	-10.471	down in BsR
Naphthalene	Hydrocarbons	1.02754	0.000935443	0.00640911	4.97269	2.31403	up in BsR
Propanedioic acid, amino-, diethyl ester	Ester	1.02799	0.0011626	0.00656833	106.113	6.72946	up in BsR
Benzoic acid, 1-methylethyl ester	Ester	1.02537	0.000941124	0.00640911	39.4656	5.30252	up in BsR
.beta.-Myrcene	Hydrocarbons	1.02507	0.00354803	0.00925999	11.2438	3.49106	up in BsR
3-Pentyn-1-ol	Alcohol	0.884522	0.0911051	0.0947365	1.39708	0.48242	insig
Ethylbenzene	Hydrocarbons	1.02335	0.00615062	0.0117073	5.53764	2.46927	up in BsR
Hydrazine, 1,1-bis(2-methylpropyl)-	Nitrogen compounds	1.02411	0.00622371	0.0117707	6.73557	2.7518	up in BsR
4,6-Octadiyn-3-one, 2-methyl-	Ketone	1.02769	0.00105825	0.00655031	54.0904	5.7573	up in BsR
5-Ethylcyclopent-1-enecarboxAldehyde	Aldehyde	0.723236	0.135009	0.138924	0.898213	-0.154871	insig
Propanoic acid, 2,2-dimethyl-, pentyl ester	Ester	1.02292	0.000509171	0.00496302	2.4351	1.28398	up in BsR
Cyclopentanecarbonitrile, 3-(1-methylethylidene)-	Nitrogen compounds	0.810096	0.0650487	0.0683628	1.24039	0.310795	insig
Cyclohexanol, 1-methyl-4-(1-methylethylidene)-	Alcohol	1.02745	0.0014399	0.00697917	18.6242	4.21911	up in BsR
OxiranecarboxAldehyde, 3-methyl-3-(4-methyl-3-pentenyl)-	Aldehyde	1.02769	0.00143916	0.00697917	92.3819	6.52954	up in BsR
Piperidin-3-one, 2,2,5-methyl-	Nitrogen compounds	1.02767	0.00261226	0.00899761	12.3595	3.62755	up in BsR
4-Phenyl-2-butanol	Alcohol	1.02807	0.00112987	0.00655031	114.213	6.83559	up in BsR
3-Buten-2-one, 4-phenyl-	Ketone	1.02767	6.24874e-05	0.00143733	4.61681	2.2069	up in BsR
1,7-Nonadiene, 4,8-dimethyl-	Hydrocarbons	1.02628	2.37794e-05	0.000843692	12.925	3.6921	up in BsR
N,N-Dimethylacetamide	Nitrogen compounds	1.00158	0.0113044	0.0157409	2.59461	1.37552	up in BsR
Cyclohexanone	Ketone	1.01236	0.00854116	0.0133146	0.491396	-1.02504	down in BsR
Nonane	Hydrocarbons	1.02264	0.00472507	0.0102724	0.172821	-2.53265	down in BsR
Butane, 1-isothiocyanato-	Sulfur compounds	1.0281	0.00125808	0.00668213	14.7756	3.88515	up in BsR
o-Cymene	Hydrocarbons	1.02765	0.00107268	0.00655031	50.2542	5.65117	up in BsR
(E)-2-Octenal	Aldehyde	1.02539	0.00196878	0.00804245	8.34715	3.06128	up in BsR
1,2-Cyclohexanedione	Ketone	0.99913	0.00111636	0.00655031	1.09511	0.13107	insig
1,5-Heptadien-4-one, 3,3,6-trimethyl-	Ketone	0.961507	0.00657534	0.0118853	1.09518	0.131166	insig
3-Acetyl-2,5-dimethyl furan	Ether	1.02524	0.00074373	0.00563837	1.88736	0.91637	insig
Undecane	Hydrocarbons	1.00394	0.00799834	0.0129984	0.386215	-1.37252	down in BsR
1,3-Cyclohexadiene-1-carboxaldehyde, 2,6,6-trimethyl-	Aldehyde	1.02777	0.00122898	0.00661164	9.89176	3.30623	up in BsR
Decane	Hydrocarbons	1.02814	0.000292697	0.00362847	7.39647	2.88684	up in BsR
Undecane, 2,9-dimethyl-	Hydrocarbons	1.02758	0.00160348	0.00700636	50.6002	5.66107	up in BsR
3-n-Propyl-2-pyrazolin-5-one	Nitrogen compounds	1.02705	0.0300774	0.0331	679.442	9.40821	up in BsR
2-Oxepanone	Ester	0.999387	0.00189615	0.00778651	1.2615	0.33514	insig
3-Methoxy-2,5-dimethylpyrazine	Nitrogen compounds	1.02688	0.00635123	0.0118484	24.2441	4.59956	up in BsR
Indan, 1-methyl-	Hydrocarbons	1.02819	0.000307687	0.00368809	12.7607	3.67363	up in BsR
2-Thiophenemethanethiol	Sulfur compounds	1.02829	7.08282e-05	0.00149583	13454.9	13.7158	up in BsR
2-Acetyl-3-methylpyrazine	Nitrogen compounds	1.02636	0.00317056	0.00899761	17.0786	4.09411	up in BsR
2,6-Dimethyldecane	Hydrocarbons	1.00387	0.0206909	0.0238039	0.355766	-1.491	down in BsR
Cyclohexanone, 2,2,6-trimethyl-	Ketone	0.920156	0.019071	0.0222287	0.65919	-0.601233	insig
BenzenAmine, N,N-dimethyl-	Nitrogen compounds	1.02687	1.87245e-06	0.000150987	2.04366	1.03115	up in BsR
1-ethenyl-2-Pyrrolidinone	Ketone	0.998864	0.0123844	0.0164939	0.467578	-1.09672	insig
Thujone	Ketone	1.0203	0.00680728	0.0120755	2.0293	1.02098	up in BsR
Butanoic acid, 3-methyl-, 3-methylbutyl ester	Ester	1.00038	0.0177861	0.0210913	0.435629	-1.19883	down in BsR
Benzenemethanethiol	Sulfur compounds	1.02686	0.000298623	0.00362847	2.02597	1.01861	up in BsR
Benzene, (1-methoxypropyl)-	Hydrocarbons	1.02808	0.000219902	0.00304885	2.41402	1.27144	up in BsR
2-Isopropyl-5-methylhex-2-enal	Aldehyde	0.991919	0.0160336	0.0194022	0.555218	-0.848874	insig
2-Cyclohexen-1-ol, 1-methyl-4-(1-methylethyl)-, cis-	Alcohol	1.01097	0.000385294	0.00411753	2.01856	1.01333	up in BsR
Benzene, 1-ethyl-3,5-dimethyl-	Hydrocarbons	1.02672	0.00530305	0.0109368	42.555	5.41126	up in BsR
Isophorone	Ketone	1.01845	0.0180799	0.0213256	4.28658	2.09983	up in BsR
Propanediamide	Nitrogen compounds	1.02666	0.000777507	0.00574363	0.322973	-1.63051	down in BsR
p-Mentha-1,5-dien-8-ol	Alcohol	1.02257	5.63367e-05	0.00138807	1.5197	0.603783	insig
Azacyclohexan-3-one, 1,5,6-trimethyl-	Nitrogen compounds	1.02824	0.00218297	0.00845331	2.44433e-05	-15.3202	down in BsR
Phenol, 3,5-dimethyl-	Phenol	0.947362	0.0132797	0.0171707	0.858643	-0.219869	insig
AmphetAmine	Nitrogen compounds	1.02824	0.00034573	0.00393502	0.000427116	-11.1931	down in BsR
Acetic acid, 2-ethylhexyl ester	Ester	1.02825	0.000739015	0.00563837	0.000178238	-12.4539	down in BsR
exo-7-(trans-1-Propenyl)bicyclo[4.2.0]oct-1(2)-ene	Hydrocarbons	1.02744	0.000534009	0.00502921	11.0347	3.46397	up in BsR
1-Decen-3-one	Ketone	1.02788	0.000535611	0.00502921	15.3501	3.94017	up in BsR
Myroxide	Ether	1.02717	0.00372302	0.00938159	16.1198	4.01077	up in BsR
4-Methylpentyl 2-methylbutanoate	Ester	1.02824	0.000684781	0.00536046	1176.73	10.2006	up in BsR
Undecane, 2-methyl-	Hydrocarbons	1.02445	0.000654658	0.00536046	1.49146	0.576728	insig
1-Undecene, 9-methyl-	Hydrocarbons	1.02254	0.0036559	0.00927572	5.54662	2.47161	up in BsR
1-Nonanol	Alcohol	1.02654	3.29649e-05	0.00100429	1.6803	0.74872	insig
4-Pyridinecarboxylic acid, ethyl ester	Nitrogen compounds	1.02699	0.00123452	0.00661164	13.0066	3.70118	up in BsR
6-Nonen-1-ol, (E)-	Alcohol	1.02666	0.0002953	0.00362847	1.8263	0.868924	insig
(E)-2,6-Dimethylocta-5,7-dien-2-ol	Alcohol	1.024	2.55375e-07	3.57268e-05	12.2336	3.61278	up in BsR
Phenol, 3-ethyl-	Phenol	0.957543	0.0130843	0.017095	0.764245	-0.387894	insig
Levomenthol	Alcohol	1.02428	0.00121491	0.00661164	1.62342	0.699038	insig
Bicyclo[3.1.0]hex-3-en-2-one, 4-methyl-1-(1-methylethyl)-	Ketone	0.973636	0.0061206	0.0116959	0.903264	-0.146781	insig
BenzenAmine, 2,5-dimethyl-	Nitrogen compounds	0.869981	0.0395769	0.0427065	0.901151	-0.150159	insig
Butanethioic acid, 3-methyl-, S-(1-methylpropyl) ester	Ester	1.02172	6.31974e-05	0.00143733	1.51219	0.596635	insig
Acetic acid, octyl ester	Ester	1.02457	0.0144138	0.0181864	13.2294	3.72567	up in BsR
Undecane, 2,4-dimethyl-	Hydrocarbons	1.02087	0.0078722	0.0129069	4.62953	2.21087	up in BsR
2-Nonenenitrile	Nitrogen compounds	0.502962	0.330192	0.336644	0.968226	-0.0465849	insig
spiro[3-oxatricyclo[3.3.1.02,4]nonane-8,1'-cyclopropane]-6-one	Ketone	1.02827	4.57841e-05	0.00126908	15.9195	3.99272	up in BsR
1,2-Octanediol	Alcohol	1.02195	0.0159829	0.0194022	8.32401	3.05728	up in BsR
Benzofuran, 4,7-dimethyl-	Ether	1.02667	0.00293579	0.00899761	19.7247	4.30193	up in BsR
Benzene, 1,3,5-triethyl-	Hydrocarbons	1.02676	0.00229611	0.008741	28.8415	4.85007	up in BsR
8,9-Dehydrothymol	Phenol	1.02777	0.00201787	0.00813567	35.1127	5.13392	up in BsR
Nonanoic acid, methyl ester	Ester	1.02778	0.00219195	0.00845331	34.7324	5.11821	up in BsR
4-(1-methylethyl)-Benzaldehyde	Aldehyde	1.02814	0.00141217	0.00697917	104.558	6.70816	up in BsR
Tricyclo[3.3.1.1(3,7)]decane, 2-nitro-	Nitrogen compounds	1.02744	0.000688943	0.00536046	24.6601	4.62411	up in BsR
2-Nonanol, acetate	Ester	1.02706	0.00173256	0.00724895	34.27	5.09887	up in BsR
Nonane, 2-methyl-	Hydrocarbons	0.341332	0.490828	0.495859	1.11345	0.15503	insig
4-Hexen-1-ol, (E)-	Alcohol	0.98694	0.00514401	0.0107769	1.29598	0.374047	insig
4-Heptenal, (Z)-	Aldehyde	1.02101	0.00503341	0.0106048	0.27083	-1.88454	down in BsR
Heptanal	Aldehyde	1.00509	0.00820562	0.0130671	0.493956	-1.01755	down in BsR
2-Cyclohexen-1-one	Ketone	1.00132	0.00976758	0.0144638	2.80398	1.48748	up in BsR
Butanoic acid, 3-hydroxy-, ethyl ester	Ester	1.01903	0.00536729	0.0109397	5.35179	2.42002	up in BsR
Ethyl tiglate	Ester	0.99804	0.00974605	0.0144568	2.97768	1.57419	insig
.alpha.-Pinene	Hydrocarbons	1.00326	0.00883062	0.0135985	2.80429	1.48763	up in BsR
Bicyclo[3.1.1]hept-2-ene, 3,6,6-trimethyl-	Hydrocarbons	1.01978	0.00592611	0.0114725	5.06427	2.34035	up in BsR
Bicyclo(3.3.1)non-2-ene	Hydrocarbons	1.02624	0.00492921	0.0105101	29.0121	4.85858	up in BsR
Dihydro-3-(2H)-thiophenone	Sulfur compounds	1.02656	0.00434272	0.0100312	27.5788	4.78549	up in BsR
Diaziridine, 3-ethyl-3-methyl-	Nitrogen compounds	1.01497	0.00649087	0.0118501	0.413756	-1.27315	down in BsR
Allyl isovalerate	Ester	1.02821	0.00158798	0.00700636	4156.44	12.0211	up in BsR
Cyclobutanespiro-2'-bicyclo[1.1.0]butane-4'-spirocyclobutane	Hydrocarbons	1.00276	0.00939529	0.0141728	2.81632	1.49381	up in BsR
Cyclopentane, butyl-	Hydrocarbons	1.00312	0.00880459	0.013582	2.76322	1.46635	up in BsR
1,7-Octadiene, 2-methyl-6-methylene-	Hydrocarbons	1.02585	0.00312956	0.00899761	9.1594	3.19525	up in BsR
1,3-Dioxolane, 4-methyl-2-(2-methylpropyl)-	Ether	1.00483	0.00891128	0.013699	2.85827	1.51514	up in BsR
3-Octanone	Ketone	1.01972	1.35088e-05	0.000585167	5.15899	2.36709	up in BsR
1-Hepten-6-one, 2-methyl-	Ketone	1.02323	0.00547393	0.0110178	14.4998	3.85796	up in BsR
2-Heptanone	Ketone	1.01984	0.00564439	0.0112507	0.253532	-1.97976	down in BsR
3-Hexen-1-ol, formate, (Z)-	Ester	1.00203	0.00999646	0.0146707	2.77348	1.47169	up in BsR
Anisole	Hydrocarbons	1.00502	0.00935473	0.0141357	2.905	1.53854	up in BsR
3-Chloro-2,4-pentanedione	Ketone	0.991645	0.0125257	0.0166322	2.07089	1.05025	insig
N-Acetylisoxazolidine	Nitrogen compounds	1.003	0.0112678	0.0157325	2.85298	1.51247	up in BsR
4-methyl-1-(1-methylethyl)-Bicyclo[3.1.0]hex-2-ene	Hydrocarbons	1.02629	0.00489069	0.0105037	28.9709	4.85653	up in BsR
1,2,4,5-Tetrazin-3-Amine	Nitrogen compounds	1.02742	0.00295008	0.00899761	45.584	5.51046	up in BsR
1-Hepten-3-one	Ketone	0.974967	0.00899353	0.0137974	1.3637	0.447524	insig
Thiazole, 2,4-dimethyl-	Sulfur compounds	1.00179	0.0210623	0.0241061	0.566177	-0.820676	insig
1H-Pyrazole	Nitrogen compounds	1.02614	3.39669e-05	0.00100429	2.54363	1.34689	up in BsR
o-Xylene	Hydrocarbons	1.0249	0.00119042	0.00661164	4.92444	2.29996	up in BsR
Styrene	Hydrocarbons	1.02531	0.00458932	0.0102479	10.4281	3.3824	up in BsR
5-Hexenal, 4-methylene-	Hydrocarbons	1.02795	0.000257721	0.00342521	4.47856	2.16304	up in BsR
4-Heptenal	Aldehyde	1.02781	2.24867e-05	0.000843692	6.15789	2.62244	up in BsR
Pyrazine, ethyl-	Nitrogen compounds	1.02357	0.00764227	0.0127484	10.6754	3.41621	up in BsR
Cyclohexanol, 1-methyl-	Alcohol	1.02135	0.00581299	0.0114725	0.204512	-2.28974	down in BsR
Santolina triene	Hydrocarbons	1.02222	0.00827641	0.0131092	10.0613	3.33074	up in BsR
Propanoic acid, 2-methyl-, 2-methylpropyl ester	Ester	1.02788	0.00843274	0.0132153	745.796	9.54264	up in BsR
2,4-Hexadienal, (E,E)-	Aldehyde	1.01594	0.00648437	0.0118501	12.4617	3.63943	up in BsR
DiSulfur compounds, methyl 2-propenyl	Sulfur compounds	1.02064	0.00416418	0.00990935	15.2209	3.92798	up in BsR
Fomepizole	Nitrogen compounds	1.00204	0.010609	0.0151778	2.80868	1.48989	up in BsR
Benzene, (1-methylethyl)-	Hydrocarbons	1.02652	0.00632039	0.0118484	24.2314	4.59881	up in BsR
Acetic acid, 2-ethylbutyl ester	Ester	1.00463	0.0105935	0.0151778	2.86739	1.51974	up in BsR
1,7,7-trimethyl-Tricyclo[2.2.1.0(2,6)]heptane	Hydrocarbons	1.02613	0.00569209	0.0113204	26.7954	4.74391	up in BsR
Diethyl diSulfur compounds	Sulfur compounds	1.00577	0.0080925	0.0129984	2.86149	1.51676	up in BsR
3-Ethyl-3-methylheptane	Hydrocarbons	1.01324	0.00119021	0.00661164	0.631513	-0.663116	insig
Octane, 3,3-dimethyl-	Hydrocarbons	1.02787	0.00737324	0.0125049	209.75	7.71253	up in BsR
Butanoic Acid, 4-hydroxy-	Acid	1.00077	0.00776158	0.0128683	2.70082	1.4334	up in BsR
Cyclopropanemethanol, 2,2,3,3-tetramethyl-	Alcohol	1.0045	0.0146206	0.0183524	2.77967	1.47491	up in BsR
Heptane, 3-ethyl-2-methyl-	Hydrocarbons	0.993451	0.00916285	0.0139256	2.72425	1.44586	insig
Pentanoic acid, 2-methyl-, ethyl ester	Ester	1.02345	0.00654938	0.0118853	4.94118	2.30486	up in BsR
Pyridine, 2,3-dimethyl-	Nitrogen compounds	1.01894	0.00812541	0.0129984	5.10538	2.35202	up in BsR
Benzene, 1,2,4-trimethyl-	Hydrocarbons	1.02403	0.00591128	0.0114725	16.6267	4.05543	up in BsR
1,6-Octadiene, 3,7-dimethyl-	Hydrocarbons	1.01887	0.00649077	0.0118501	4.99606	2.32079	up in BsR
Bicyclo[3.1.0]hex-2-ene, 4-methylene-1-(1-methylethyl)-	Hydrocarbons	1.02786	0.00133063	0.00674921	13.803	3.7869	up in BsR
2-Pentenoic Acid, 2-methyl-	Acid	1.02162	0.00284223	0.00899761	5.44783	2.44568	up in BsR
Glycerin	Alcohol	1.02312	0.00287404	0.00899761	31.3273	4.96935	up in BsR
3-Thiophenethiol	Sulfur compounds	1.02692	0.00244628	0.00899761	10.2568	3.35851	up in BsR
Pentanoic acid, 4-methyl-, ethyl ester	Ester	1.02617	0.00592572	0.0114725	30.6234	4.93656	up in BsR
1,3-Cyclohexadiene, 1,5,5,6-tetramethyl-	Hydrocarbons	1.02198	0.00469441	0.0102724	6.52664	2.70634	up in BsR
Benzene, 1-ethyl-2-methyl-	Hydrocarbons	1.02616	0.00730592	0.0124455	22.7967	4.51075	up in BsR
3-Mercapto-3-methylbutanol	Alcohol	1.02636	0.00418941	0.00990935	30.2052	4.91672	up in BsR
5-Methyl-(E)-2-hepten-4-one	Ketone	1.02129	0.00394232	0.00974051	5.99206	2.58305	up in BsR
4H-Pyran-4-one	Ketone	1.0229	0.00396428	0.00976755	6.58906	2.72007	up in BsR
5-Hepten-2-one, 4,6-dimethyl-	Ketone	1.02216	0.00516697	0.0107769	6.56499	2.71479	up in BsR
4-Pyridinecarboxaldehyde	Aldehyde	1.02264	0.00366009	0.00927572	6.68846	2.74167	up in BsR
3-Octanol	Alcohol	1.02755	0.00215947	0.00845331	18.9203	4.24187	up in BsR
.beta.-Pinene	Hydrocarbons	1.02191	0.003587	0.00925999	6.15118	2.62086	up in BsR
1-Octen-3-ol	Alcohol	1.02778	1.36277e-05	0.000585167	5.29476	2.40457	up in BsR
Butanoic acid, butyl ester	Ester	0.993922	0.0259008	0.0289345	0.396047	-1.33625	insig
Heptanoic acid, methyl ester	Ester	1.02797	0.000966648	0.00645464	71.8142	6.1662	up in BsR
DiSulfur compounds, ethyl 1-methylethyl	Sulfur compounds	1.02395	0.00445334	0.0101285	17.4247	4.12306	up in BsR
cis-2,6-Dimethyl-2,6-octadiene	Hydrocarbons	1.02496	0.00398605	0.00977059	11.3706	3.50724	up in BsR
Propane-1,1-diol diacetate	Ester	1.00312	0.00326944	0.00899761	1.42863	0.51463	insig
2,3-Dehydro-1,8-cineole	Ether	1.028	0.000891542	0.00627617	10.9748	3.45612	up in BsR
1,2-HydrazinedicarboxAldehyde	Aldehyde	1.02795	0.00949945	0.0142152	820.196	9.67982	up in BsR
Benzene, (1-methylpropyl)-	Hydrocarbons	1.02782	0.00143649	0.00697917	14.0038	3.80775	up in BsR
Pyrazine, 2-methoxy-6-methyl-	Nitrogen compounds	1.02732	0.000146012	0.00233288	4.15854	2.05608	up in BsR
Hexanoic acid, methyl ester	Ester	1.02824	0.00273988	0.00899761	861.223	9.75024	up in BsR
Benzene, 1-methoxy-2-methyl-	Ether	1.02627	0.00672171	0.0120205	10.5849	3.40394	up in BsR
2-Cyclopentylethanol	Alcohol	1.02581	0.00398755	0.00977059	12.609	3.65638	up in BsR
3-Hexen-1-ol, acetate, (E)-	Ester	1.02623	0.00684776	0.0120755	10.436	3.3835	up in BsR
3-Hexen-1-ol, acetate, (Z)-	Ester	1.02791	0.00158431	0.00700636	10.8761	3.44308	up in BsR
Albene	Hydrocarbons	1.02561	0.000771146	0.00574363	11.7013	3.54859	up in BsR
Benzene, 1-propynyl-	Hydrocarbons	1.02577	0.00680275	0.0120755	68.2148	6.09201	up in BsR
4-Isobutylpyrimidine	Nitrogen compounds	1.02608	8.68166e-05	0.00163843	14.0228	3.80971	up in BsR
2-Furanmethanethiol, 5-methyl-	Sulfur compounds	1.01552	0.00706736	0.0122917	2.21706	1.14865	up in BsR
Nonane, 2,6-dimethyl-	Hydrocarbons	1.02331	0.00036836	0.00409121	69.4258	6.1174	up in BsR
Acetic Acid, (acetyloxy)-	Acid	1.02772	0.0016284	0.00700954	16.1528	4.01371	up in BsR
2-Acetylthiazole	Sulfur compounds	1.02647	0.00159746	0.00700636	53.3255	5.73675	up in BsR
Acetylpyrazine	Nitrogen compounds	1.02648	8.30752e-05	0.00160191	14.1871	3.82651	up in BsR
Indane	Hydrocarbons	1.02469	0.00158721	0.00700636	15.4159	3.94634	up in BsR
1-Hexanol, 2-ethyl-	Alcohol	1.02716	0.00131012	0.00674921	20.8943	4.38504	up in BsR
1H-Pyrazole, 1,3,5-trimethyl-	Nitrogen compounds	0.878549	0.0339914	0.0370398	0.677775	-0.561121	insig
Acetic acid, (propylthio)-, methyl ester	Ester	0.973164	0.0168745	0.020145	1.60989	0.686962	insig
(S)-2,5-Dimethyl-3-vinylhex-4-en-2-ol	Alcohol	0.804805	0.101423	0.105219	1.27595	0.351571	insig
4-Methylurazole	Nitrogen compounds	1.02751	0.00309734	0.00899761	26.9656	4.75305	up in BsR
3-Octen-2-one	Ketone	1.02678	0.004317	0.00999806	11.8966	3.57248	up in BsR
Acetophenone	Ketone	1.02704	0.00701069	0.0122411	99.7458	6.64018	up in BsR
1H-Pyrrole-3-carbonitrile	Nitrogen compounds	1.02661	7.24994e-07	8.00612e-05	4.25972	2.09076	up in BsR
Ethanone, 1-(1H-pyrrol-2-yl)-	Nitrogen compounds	1.02764	0.00547375	0.0110178	69.6346	6.12173	up in BsR
1-Hexanol, 3,5,5-trimethyl-	Alcohol	1.02686	1.33305e-05	0.000585167	2.95219	1.56178	up in BsR
Decane, 4-methyl-	Hydrocarbons	1.01893	0.000488116	0.00496302	1.27504	0.350546	insig
.beta.-Phellandrene	Hydrocarbons	1.02624	7.97617e-05	0.00160191	13.7286	3.77912	up in BsR
1H-Imidazole, 1-acetyl-	Nitrogen compounds	1.01838	0.00759022	0.0127304	5.07861	2.34443	up in BsR
2-PyridinemethanAmine	Nitrogen compounds	1.02725	0.00646689	0.0118501	140.943	7.13897	up in BsR
Propanoic acid, 2-methyl-, pentyl ester	Ester	1.02616	0.0081139	0.0129984	102.391	6.67794	up in BsR
1-Methyl-2-phenylcyclopropane	Hydrocarbons	1.02645	0.00645219	0.0118501	66.1506	6.04768	up in BsR
2,5-Furandione, dihydro-3-methyl-	Others	1.02018	0.000944996	0.00640911	3.24703	1.69912	up in BsR
Benzenemethanol, .alpha.-methyl-	Alcohol	1.02742	0.00665448	0.0119727	60.0305	5.90762	up in BsR
Bicyclo[3.1.0]hexan-2-ol, 2-methyl-5-(1-methylethyl)-, (1.alpha.,2.beta.,5.alpha.)-	Alcohol	1.02724	0.00631269	0.0118484	121.097	6.92002	up in BsR
3,5-Octadien-2-one, (E,E)-	Ketone	1.01238	0.0189121	0.0221016	4.79653	2.26199	up in BsR
Benzene, 1-methyl-3-(1-methylethenyl)-	Hydrocarbons	1.02813	9.03569e-05	0.00166972	13.9071	3.79775	up in BsR
.gamma.-Terpinene	Hydrocarbons	1.02751	0.00644185	0.0118501	93.8358	6.55207	up in BsR
Benzene, 2-ethyl-1,4-dimethyl-	Hydrocarbons	1.0244	0.00550567	0.0110487	6.4038	2.67893	up in BsR
BenzAldehyde, 4-methyl-	Aldehyde	1.02343	0.018354	0.0216202	12.5603	3.65079	up in BsR
Pyrazine, 2-ethyl-3,5-dimethyl-	Nitrogen compounds	1.02628	0.00284943	0.00899761	7.1931	2.84661	up in BsR
Maltol	Ketone	1.00517	0.0223836	0.0253567	0.305705	-1.70979	down in BsR
1-OctanAmine,N-methyl-	Nitrogen compounds	0.92576	0.0140939	0.0178846	1.35747	0.440923	insig
2H-Pyran-2-one, tetrahydro-6-methyl-	Ester	0.993158	0.0155428	0.0189636	0.509975	-0.971502	insig
4-Heptanol, 2,6-dimethyl-, acetate	Ester	0.838744	0.112068	0.116127	1.14102	0.19033	insig
2-Butenoic acid, 2-methyl-, 2-methylpropyl ester, (E)-	Ester	0.898785	0.0501058	0.05329	1.18558	0.245596	insig
1-Undecyne	Hydrocarbons	1.02715	0.000119231	0.00199871	1.86157	0.896522	insig
1H-Imidazole, 2-propyl-	Nitrogen compounds	1.01785	0.000195086	0.00293528	1.54306	0.625792	insig
Hexanoic acid, propyl ester	Ester	1.02743	0.000119427	0.00199871	14.1017	3.8178	up in BsR
7-Octen-4-ol, 2-methyl-6-methylene-, (S)-	Alcohol	0.853986	0.0832051	0.0866231	1.19308	0.254694	insig
1-Nonen-4-ol	Alcohol	0.868685	0.0815023	0.0849501	0.828058	-0.272196	insig
Benzene, (methylthio)-	Sulfur compounds	1.02466	0.000479747	0.00496302	1.87059	0.903497	insig
2,6,6-Trimethylbicyclo[3.2.0]hept-2-en-7-one	Ketone	1.02822	2.81948e-07	3.57268e-05	1.78512	0.836022	insig
Benzyl methyl ketone	Ketone	1.02244	0.0249017	0.0279239	18.7723	4.23053	up in BsR
3-Hexene, 1-(1-ethoxyethoxy)-, (Z)-	Aldehyde	1.02651	0.00154146	0.00700636	3.13906	1.65033	up in BsR
Formic acid, octyl ester	Ester	1.0276	0.0183838	0.0216265	1096.81	10.0991	up in BsR
1,3,8-p-Menthatriene	Hydrocarbons	1.02238	0.0279252	0.0309621	17.954	4.16623	up in BsR
Butanoic acid, anhydride	Others	1.02788	0.0170842	0.0203405	3765.92	11.8788	up in BsR
L-Fenchone	Ketone	1.02078	0.0146137	0.0183524	9.03114	3.17491	up in BsR
Bicyclo[3.1.1]hept-2-en-6-one, 2,7,7-trimethyl-	Ketone	1.02713	0.000346033	0.00393502	5.0545	2.33757	up in BsR
Benzene, 1,2-dichloro-4-methyl-	Hydrocarbons	1.02289	0.00154932	0.00700636	0.361459	-1.4681	down in BsR
Butanoic acid, cyclopentyl ester	Ester	1.02826	0.000946554	0.00640911	2.82277e-05	-15.1125	down in BsR
BenzenAmine, N-ethyl-	Nitrogen compounds	1.02606	0.00783938	0.0128769	13.9344	3.80058	up in BsR
2,6-Dimethyl-1,3,5,7-octatetraene, E,E-	Hydrocarbons	1.02697	0.00249676	0.00899761	23.2109	4.53673	up in BsR
Cyclohexanecarboxylic acid, ethyl ester	Ester	1.02802	0.000381119	0.00411753	8.2518	3.04471	up in BsR
Terpinen-4-ol	Phenol	1.02534	1.14824e-05	0.000585167	8.77293	3.13306	up in BsR
3-Cyclohexen-1-ol, 1-methyl-4-(1-methylethyl)-	Alcohol	1.02688	0.00334305	0.00901302	13.3298	3.73659	up in BsR
2,7-Nonadien-5-one, 4,6-dimethyl-	Ketone	1.0275	0.00175578	0.00731164	8.50253	3.08789	up in BsR
1,7,7-Trimethylbicyclo[2.2.1]heptan-2-ol	Alcohol	1.02404	0.00150639	0.00699563	10.7751	3.42962	up in BsR
3-Methylisoxazolo[4,5-b]pyridine	Nitrogen compounds	1.0266	0.00618703	0.0117263	12.8173	3.68003	up in BsR
2H-Pyran-2-one, tetrahydro-4,6,6-trimethyl-	Ester	0.981517	0.00708656	0.0123009	1.68757	0.754945	insig
2,6,6-Trimethyl-2-cyclohexene-1,4-dione	Ketone	1.0244	0.0015041	0.00699563	4.17625	2.06221	up in BsR
2,4,6-Octatriene, 2,6-dimethyl-, (E,E)-	Hydrocarbons	1.02639	0.00275366	0.00899761	11.7818	3.55849	up in BsR
Pyrazine, 2-methyl-6-(methylthio)-	Sulfur compounds	0.799466	0.0751425	0.0785068	1.07047	0.0982385	insig
Hexanoic acid, 2-methylpropyl ester	Ester	0.988371	0.00523176	0.0108172	1.67314	0.742559	insig
Ethanone, 1-(1,4-dimethyl-3-cyclohexen-1-yl)-	Ketone	1.02789	0.000147285	0.00233288	14.4581	3.8538	up in BsR
AcetAldehyde, tetramer	Aldehyde	1.02481	5.04246e-05	0.00130535	1.51339	0.597787	insig
2-Acetyl-3-ethylpyrazine	Nitrogen compounds	1.02784	0.00138444	0.00689884	13.9166	3.79873	up in BsR
Lilac Aldehyde D	Aldehyde	1.02707	2.33476e-05	0.000843692	1.80377	0.851014	insig
(6Z)-Nonen-1-ol	Alcohol	0.93066	0.0136113	0.0174468	0.884817	-0.176549	insig
trans-Linalool oxide (furanoid)	Alcohol	1.02368	9.90561e-05	0.00179312	1.78402	0.835133	insig
Butanoic acid, 5-hexenyl ester	Ester	1.02203	0.0153668	0.0188524	8.88068	3.15067	up in BsR
Pyrazine, 2-methoxy-3-(1-methylpropyl)-	Nitrogen compounds	0.938137	0.0118956	0.0163082	0.769805	-0.377434	insig
Ethanethioic acid, S-(2-furanylmethyl) ester	Sulfur compounds	0.959613	0.0147302	0.0184105	0.85192	-0.23121	insig
Cyclobutaneethanol, 1-methyl-2-(1-methylethenyl)-, cis-	Alcohol	0.0700052	0.916819	0.917853	1.00194	0.00279421	insig
Undecane, 3,4-dimethyl-	Hydrocarbons	1.01405	0.00610966	0.0116959	1.46066	0.546623	insig
4-Hexen-1-ol, 5-methyl-2-(1-methylethenyl)-, (R)-	Alcohol	1.02605	0.00087373	0.00619999	1.78827	0.838567	insig
Pyrazine, 2-methoxy-3-(2-methylpropyl)-	Nitrogen compounds	0.989552	0.00217256	0.00845331	0.786605	-0.346288	insig
1,3,5-Triazaadamantan-7-ol	Nitrogen compounds	0.373024	0.485177	0.490709	1.01138	0.0163197	insig
2,5-Pyrrolidinedione, 1-ethyl-	Nitrogen compounds	1.02215	0.0148599	0.0184346	9.11043	3.18752	up in BsR
Pyridine, 2-pentyl-	Nitrogen compounds	1.0283	0.000826785	0.00600516	6565.52	12.6807	up in BsR
Benzene, 1-methyl-2-(1-ethylpropyl)-	Hydrocarbons	1.02801	0.0010841	0.00655031	111.163	6.79653	up in BsR
Phenol, 2-methyl-	Phenol	1.02654	0.00442783	0.0101285	17.1325	4.09866	up in BsR
Cyclohexanol, 2-methyl-3-(1-methylethenyl)-, (1.alpha.,2.alpha.,3.alpha.)-	Alcohol	1.02144	0.0133703	0.0172376	7.2167	2.85134	up in BsR
BenzAldehyde, 3-methoxy-	Aldehyde	1.02793	0.00463291	0.0102479	490.566	8.9383	up in BsR
Carveol	Alcohol	1.02782	0.000703282	0.00542445	35.5566	5.15204	up in BsR
Cyclohexanol, 5-methyl-2-(1-methylethyl)-, (1.alpha.,2.alpha.,5.alpha.)-	Alcohol	1.01883	0.0104251	0.0150604	2.72087	1.44407	up in BsR
Butanoic acid, 4-hexenyl ester, (Z)-	Ester	1.02291	0.0147468	0.0184105	8.05324	3.00957	up in BsR
Undecane, 4,7-dimethyl-	Hydrocarbons	0.684223	0.190811	0.194988	1.01345	0.0192679	insig
1,5-Cyclooctadiene, 3-(1-methyl-2-propenyl)-	Hydrocarbons	1.0267	0.00456152	0.0102173	10.7162	3.42173	up in BsR
(-)-trans-Isopiperitenol	Alcohol	1.01957	2.75739e-05	0.000940695	3.19972	1.67795	up in BsR
(-)-Myrtenol	Alcohol	1.02792	0.00168286	0.00714208	74.3651	6.21655	up in BsR
Ethanone, 1-(2,4-dimethyl-1H-pyrrol-3-yl)-	Nitrogen compounds	1.02345	2.92542e-05	0.000961055	20.539	4.36029	up in BsR
2,6-Piperidinedione, 3-ethyl-	Nitrogen compounds	1.02011	0.0110054	0.0154703	7.70607	2.946	up in BsR
Isopentyl hexanoate	Ester	1.01549	0.0035102	0.00925999	1.52006	0.604127	insig
Benzene, (2,2-dimethoxyethyl)-	Hydrocarbons	1.0282	0.000591941	0.00509759	34.6889	5.1164	up in BsR
Phenethyl isocyanate	Ester	1.02791	0.00050838	0.00496302	35.6788	5.15699	up in BsR
2-Cyclohexen-1-ol, 2-methyl-5-(1-methylethenyl)-, cis-	Alcohol	1.01406	0.00216789	0.00845331	1.47419	0.559921	insig
Undecane, 4,4-dimethyl-	Hydrocarbons	1.01443	0.0035306	0.00925999	1.49183	0.577079	insig
Benzene, 1-methoxy-4-methyl-2-(1-methylethyl)-	Hydrocarbons	1.02777	0.00162238	0.00700954	35.7949	5.16168	up in BsR
2-Butanone, 4-phenyl-	Ketone	1.02822	0.00132898	0.00674921	158.457	7.30795	up in BsR
Imidodicarbonic diamide	Nitrogen compounds	1.01421	0.00447156	0.0101439	1.44254	0.528612	insig
7-Octene-2,6-diol, 2,6-dimethyl-	Alcohol	1.01592	0.0020844	0.00829085	1.51213	0.59658	insig
Phenol, 2,3,6-trimethyl-	Phenol	1.02808	0.00120293	0.00661164	110.057	6.78211	up in BsR
(E)-2,6-Dimethylocta-2,5,7-trien-4-one	Ketone	1.02732	0.00129664	0.00674921	2.73031	1.44907	up in BsR
1H-Pyrrole-2,5-dione, 3-ethyl-4-methyl-	Nitrogen compounds	1.00879	0.0123252	0.0164939	1.37682	0.461345	insig
Hexanedioic acid, dimethyl ester	Ester	1.00967	0.00405958	0.00980212	1.42893	0.514931	insig
Benzonitrile	Nitrogen compounds	1.02473	0.00500845	0.0106026	13.8141	3.78807	up in BsR
n-Caproic acid vinyl ester	Ester	1.02753	1.83152e-05	0.000738436	6.15567	2.62192	up in BsR
Isobornyl formate	Ester	1.01367	0.00340427	0.0091263	1.46032	0.546289	insig
Propanoic acid, 2-methyl-, heptyl ester	Ester	1.01961	0.00355481	0.00925999	1.71217	0.775825	insig
5H-5-Methyl-6,7-dihydrocyclopentapyrazine	Nitrogen compounds	1.02781	1.43103e-07	3.1733e-05	8.03743	3.00673	up in BsR
Benzeneacetic acid, ethyl ester	Ester	1.02813	0.000687007	0.00536046	7.99091	2.99836	up in BsR
3-Phenylpropanol	Alcohol	1.028	0.00115325	0.00655729	108.184	6.75734	up in BsR
(-)-Carvone	Ketone	1.00312	0.00326944	0.00899761	1.42863	0.51463	insig
(1R,5S,6R)-2,7,7-Trimethylbicyclo[3.1.1]hept-2-en-6-yl acetate	Ester	1.02692	0.000931549	0.00640911	13.9927	3.8066	up in BsR
Furfuryl pentanoate	Ester	1.02784	0.00210577	0.00833849	43.7358	5.45074	up in BsR
1-Cyclohexene-1-carboxAldehyde, 4-(1-methylethenyl)-, (S)-	Aldehyde	1.02231	0.0122421	0.0164939	5.1874	2.37501	up in BsR
3,6-Nonadien-1-ol, (E,Z)-	Alcohol	1.01904	0.00207318	0.00829085	7.48896	2.90477	up in BsR
(3R,6R)-2,2,6-Trimethyl-6-vinyltetrahydro-2H-pyran-3-ol	Alcohol	0.998776	0.0102102	0.0148686	0.841215	-0.249454	insig
2-hydroxy-BenzAldehyde	Aldehyde	1.02461	0.00555864	0.0111048	11.2743	3.49496	up in BsR
Diallyl disulphide	Sulfur compounds	1.02183	5.15077e-05	0.00130535	1.67765	0.746442	insig
Undecanal	Aldehyde	1.0283	4.89497e-05	0.00130535	24497.4	14.5803	up in BsR
4a(2H)-Naphthalenol, 1,3,4,5,6,8a-hexahydro-4,7-dimethyl-1-(1-methylethyl)-, (1S,4S,4aS,8aR)-	Hydrocarbons	1.02548	0.0074834	0.0125954	0.0851353	-3.5541	down in BsR
(1R,3aS,8aS)-7-Isopropyl-1,4-dimethyl-1,2,3,3a,6,8a-hexahydroazulene	Hydrocarbons	1.02767	0.0073044	0.0124455	0.00311623	-8.32598	down in BsR
1,1'-(1,4-phenylene)bis-Ethanone	Ketone	1.02254	0.0210017	0.0240779	0.0544094	-4.2	down in BsR
1,2-Ethanediol, monobenzoate	Ester	1.00312	0.00326944	0.00899761	1.42863	0.51463	insig
BenzenAmine, 2,6-diethyl-	Nitrogen compounds	0.766929	0.191869	0.195843	1.67845	0.747127	insig
2-Acetylbenzofuran	Ether	1.02531	0.0045219	0.0102059	0.0612905	-4.02819	down in BsR
2-Oxabicyclo[2.2.2]octan-6-ol, 1,3,3-trimethyl-, acetate	Ester	1.01588	0.0311207	0.0340791	13.6797	3.77397	up in BsR
Benzamide	Nitrogen compounds	0.865016	0.0308148	0.0338695	0.493798	-1.01801	insig
1-(5-Dimethylethyl)pyrazin-2-yl-ethan-1-one	Nitrogen compounds	1.02633	0.0210981	0.024116	0.00522638	-7.57997	down in BsR
BenzAldehyde, 4-hydroxy-	Aldehyde	0.992907	0.0109963	0.0154703	1.79956	0.847646	insig
Naphthalene, decahydro-4a-methyl-1-methylene-7-(1-methylethenyl)-, [4aR-(4a.alpha.,7.alpha.,8a.beta.)]-	Hydrocarbons	1.00312	0.00326944	0.00899761	1.42863	0.51463	insig
Carbamic acid, (1-methylethyl)-, 2-[[(aminocarbonyl)oxy]methyl]-2-methylpentyl ester	Nitrogen compounds	1.00312	0.00326944	0.00899761	1.42863	0.51463	insig
Azulene, 1,2,3,3a,4,5,6,7-octahydro-1,4-dimethyl-7-(1-methylethenyl)-, [1R-(1.alpha.,3a.beta.,4.alpha.,7.beta.)]-	Hydrocarbons	1.02522	0.0214088	0.0244397	0.0101878	-6.61701	down in BsR
5,9-Undecadien-2-one, 6,10-dimethyl-, (E)-	Ketone	1.02451	0.00764617	0.0127484	0.0701595	-3.83322	down in BsR
5-Amino-2-methoxyphenol	Phenol	1.02478	4.32341e-06	0.000294989	5.09624	2.34943	up in BsR
2,4-Decadienal, (E,E)-	Aldehyde	1.0283	0.000106114	0.00188247	32921.2	15.0067	up in BsR
3-Cyclohexene-1-carboxAldehyde, 4-(4-methyl-3-pentenyl)-	Aldehyde	1.02718	0.00459944	0.0102479	0.0105503	-6.56657	down in BsR
.alpha.-Muurolene	Hydrocarbons	1.0266	0.00390589	0.00967745	0.0115205	-6.43965	down in BsR
(5-bromopentyl)-Benzene	Hydrocarbons	1.00312	0.00326944	0.00899761	1.42863	0.51463	insig
Phenol, 2-methoxy-4-(2-propenyl)-, acetate	Ester	1.02773	0.00632758	0.0118484	0.00228842	-8.77143	down in BsR
3,5-Dimethyldodecane	Hydrocarbons	0.997421	0.00759232	0.0127304	0.366942	-1.44637	insig
1,3-Benzenediol, 4,5-dimethyl-	Phenol	0.986709	0.00451168	0.0102059	2.16866	1.11681	insig
2H-Pyran-2-one, tetrahydro-6-pentyl-	Ester	0.907777	0.0466587	0.0496834	0.614829	-0.701743	insig
aR-Himachalene	Hydrocarbons	1.02597	0.00120557	0.00661164	0.07623	-3.7135	down in BsR
Acetic acid, 1-methyl-3-(2,6,6-trimethylcyclohex-1-enyl)propyl ester	Ester	1.01246	0.0151152	0.018699	0.165303	-2.59681	down in BsR
Benzoic acid, 1,2,3,4,5-pentamethylcyclopenta-2,4-dienyl ester	Ester	1.00312	0.00326944	0.00899761	1.42863	0.51463	insig
2-Pyridin-2-ylmethyl-cyclohexanone	Ketone	0.996684	0.00772884	0.0128387	0.396756	-1.33368	insig
1,2,4-Trimethoxybenzene	Hydrocarbons	1.02677	0.00864387	0.0134275	40.5801	5.3427	up in BsR
Bornyl acetate	Ester	1.02821	0.000544311	0.00502921	0.0197128	-5.66473	down in BsR
2(3H)-Furanone, 5-butyldihydro-4-methyl-	Ester	1.02821	0.00149507	0.00699563	4.18642e-05	-14.5439	down in BsR
Isobutyric acid, 2-methylphenyl ester	Ester	1.02792	0.000552191	0.00504942	0.0856285	-3.54577	down in BsR
2-Thiopheneacetic acid	Sulfur compounds	1.0113	0.00613145	0.0116959	0.287243	-1.79966	down in BsR
Tridecane, 2-methyl-	Hydrocarbons	0.983883	0.0129417	0.0169812	1.77394	0.826956	insig
Paroxypropione	Ketone	1.01898	0.00809698	0.0129984	0.0973431	-3.36078	down in BsR
Naphthalene, 1,2-dihydro-1,1,6-trimethyl-	Hydrocarbons	1.02662	0.0149785	0.0185557	0.0127765	-6.29036	down in BsR
Phenol, 5-methyl-2-(1-methylethyl)-, acetate	Ester	1.0275	0.0100065	0.0146707	0.00246098	-8.66655	down in BsR
Benzoic acid, 2-(dimethylamino)-, methyl ester	Ester	0.908135	0.0528624	0.0560203	1.5284	0.612026	insig
2-Furancarboxylic acid, hexyl ester	Ester	1.02718	0.00722221	0.012425	0.00329655	-8.24483	down in BsR
.alpha.-Maaliene	Hydrocarbons	1.0272	0.0112806	0.0157325	0.00366488	-8.09202	down in BsR
2-Butanone, 4-(2,6,6-trimethyl-1-cyclohexen-1-yl)-	Ketone	1.02653	0.00222809	0.00855546	0.0352584	-4.82589	down in BsR
2-Dodecenal, (E)-	Aldehyde	1.02651	0.00588463	0.0114725	0.0105538	-6.56609	down in BsR
1,3-Dioxepane, 2-heptyl-	Ether	0.945739	0.0135664	0.0174144	1.69607	0.762195	insig
Butanoic acid, 1,7,7-trimethylbicyclo[2.2.1]hept-2-yl ester, endo-	Ester	1.02654	0.00163582	0.00700954	26.0943	4.70566	up in BsR
Dodecanenitrile	Nitrogen compounds	0.665899	0.169712	0.17423	0.808376	-0.306902	insig
(3S,3aR,3bR,4S,7R,7aR)-4-Isopropyl-3,7-dimethyloctahydro-1H-cyclopenta[1,3]cyclopropa[1,2]benzen-3-ol	Alcohol	1.0261	0.0166705	0.0200205	0.0133062	-6.23176	down in BsR
Cubenene	Hydrocarbons	1.02527	0.00804901	0.0129984	0.109848	-3.18641	down in BsR
Dauca-4(11),8-diene	Hydrocarbons	1.01739	0.0255564	0.0286219	0.116472	-3.10194	down in BsR
3,5,9-Undecatrien-2-one, 6,10-dimethyl-, (E,Z)-	Ketone	1.02549	0.0119251	0.0163233	0.0392421	-4.67145	down in BsR
Kessane	Ether	1.02027	0.00727876	0.0124455	0.0290149	-5.10706	down in BsR
Propanoic acid, 2-methyl-, 3-phenyl-2-propenyl ester	Ester	1.02798	0.00351196	0.00925999	0.00181361	-9.10692	down in BsR
Levomenol	Alcohol	1.02726	0.026875	0.0299098	0.000202621	-12.2689	down in BsR
2-Propenoic Acid, 3-(3-hydroxyphenyl)-	Acid	1.00312	0.00326944	0.00899761	1.42863	0.51463	insig
3-Cyclohexene-1-methanol, .alpha.,4-dimethyl-.alpha.-(4-methyl-3-pentenyl)-, [R-(R*,R*)]-	Alcohol	1.01096	0.00171461	0.00721828	3.06725	1.61695	up in BsR
8-Hexadecyne	Hydrocarbons	1.02713	0.0310387	0.0340314	0.000193881	-12.3325	down in BsR
2-Propenoic acid, 3-phenyl-, methyl ester, (E)-	Ester	0.996747	0.00900645	0.0137974	0.316746	-1.6586	insig
Naphthalene, 1,6-dimethyl-4-(1-methylethyl)-	Hydrocarbons	0.983601	0.00617422	0.0117263	2.1164	1.08161	insig
Thiamylal	Sulfur compounds	1.00312	0.00326944	0.00899761	1.42863	0.51463	insig
2-Cyclohexen-1-one, 2-hydroxy-3-methyl-6-(1-methylethyl)-	Ketone	1.02817	0.00327888	0.00899761	3.74857e-05	-14.7033	down in BsR
Ethyl trans-4-decenoate	Ester	1.02711	0.0288737	0.0318149	721.699	9.49525	up in BsR
1-methyl-4-(1-methylethenyl)-1,2-Cyclohexanediol	Alcohol	0.936132	0.0708565	0.0743784	1.89162	0.919623	insig
Hydrocinnamic Acid	Acid	1.02358	0.00593645	0.0114725	0.0408617	-4.61311	down in BsR
trans-3-Methyl-4-octanolide	Ester	1.0233	8.13528e-05	0.00160191	0.0890837	-3.48869	down in BsR
2-Cyclohexen-1-ol, 2-methyl-5-(1-methylethenyl)-, acetate, cis-	Ester	1.02797	0.00534261	0.0109397	0.000557377	-10.8091	down in BsR
2,6-Octadien-1-ol, 3,7-dimethyl-, acetate, (Z)-	Ester	1.02808	0.0036472	0.00927572	0.000239568	-12.0273	down in BsR
p-Tolylacetic Acid	Acid	0.281988	0.6373	0.640187	0.941188	-0.0874455	insig
Thieno[2,3-b]thiophene,2-methyl-	Sulfur compounds	1.00312	0.00326944	0.00899761	1.42863	0.51463	insig
2-Undecanone, 6,10-dimethyl-	Ketone	1.02747	3.10665e-05	0.000984142	20.5783	4.36305	up in BsR
Propanoic acid, 2-methyl-, 3-phenylpropyl ester	Ester	1.02543	0.00517582	0.0107769	0.0600566	-4.05753	down in BsR
Dodecanal	Aldehyde	1.02651	1.03797e-06	9.20683e-05	5.76423	2.52713	up in BsR
2-Propenoic acid, 2-methyl-, 3,3,5-trimethylcyclohexyl ester	Ester	1.02806	0.00731013	0.0124455	7.25296e-05	-13.7511	down in BsR
Naphthalene, 1,4-dimethyl-	Hydrocarbons	1.02795	0.0105337	0.0151679	0.000141104	-12.791	down in BsR
Benzeneethanol, 4-hydroxy-	Alcohol	1.02712	0.0086714	0.0134298	0.00334741	-8.22274	down in BsR
(1S,4S,4aR)-1-Isopropyl-4-methyl-7-methylene-1,2,3,4,4a,5,6,7-octahydronaphthalene	Hydrocarbons	1.02216	0.0195773	0.0227291	0.0600174	-4.05847	down in BsR
1,2,4-Benzenetriol	Alcohol	1.01466	0.0201596	0.023253	0.213171	-2.22992	down in BsR
Pentanoic acid, 1-ethenyl-1,5-dimethyl-4-hexenyl ester	Ester	1.02606	0.00634775	0.0118484	0.0460709	-4.44	down in BsR
trans-Calamenene	Hydrocarbons	1.02596	0.00945386	0.0141903	0.0451516	-4.46908	down in BsR
Naphthalene, 1,2,4a,5,6,8a-hexahydro-4,7-dimethyl-1-(1-methylethyl)-, [1S-(1.alpha.,4a.beta.,8a.alpha.)]-	Hydrocarbons	1.02714	0.00635834	0.0118484	0.0101381	-6.62407	down in BsR
Naphthalene, 2,3,6-trimethyl-	Hydrocarbons	1.02809	0.000332031	0.00387515	0.0113305	-6.46364	down in BsR
Longifolenaldehyde	Aldehyde	1.02464	0.00414614	0.00990935	7.21945	2.85189	up in BsR
Benzene, 1-methoxy-4-phenoxy-	Hydrocarbons	1.02108	0.00965736	0.0143968	0.256087	-1.96529	down in BsR
2,6,9,11-Dodecatetraenal, 2,6,10-trimethyl-	Aldehyde	1.0279	0.00833207	0.0131271	0.000265973	-11.8764	down in BsR
1-(1-Adamantyl)-1-phenylethanol	Hydrocarbons	1.00312	0.00326944	0.00899761	1.42863	0.51463	insig
Bicyclo[4.4.0]dec-1-ene, 2-isopropyl-5-methyl-9-methylene-	Hydrocarbons	1.02482	0.0147803	0.0184105	0.031723	-4.97833	down in BsR
2,6-Octadienoic acid, 3,7-dimethyl-, methyl ester	Ester	1.00408	0.0203124	0.0233988	2.3415	1.22743	up in BsR
1-Cyclohexene-1-carboxAldehyde, 5,5-dimethyl-3-oxo-	Aldehyde	1.0282	0.000587767	0.00509759	0.0258901	-5.27146	down in BsR
Bicyclo[3.1.0]hexan-3-ol, 4-methylene-1-(1-methylethyl)-, acetate	Ester	0.957788	0.0148404	0.0184346	0.495263	-1.01373	insig
Iso-3-thujyl acetate	Ester	1.0254	0.00299341	0.00899761	0.0739952	-3.75642	down in BsR
Salicylic Acid	Acid	1.02084	0.00405519	0.00980212	0.237902	-2.07156	down in BsR
Thiocyanic acid, phenylmethyl ester	Sulfur compounds	0.675393	0.150142	0.154318	0.668068	-0.581934	insig
Cyclohexanone, 2-(1-mercapto-1-methylethyl)-5-methyl-, (2S-trans)-	Ketone	1.02754	0.00108475	0.00655031	11.7718	3.55726	up in BsR
L-Proline, 1-acetyl-	Acid	1.02248	0.0081806	0.0130507	4.59357	2.19962	up in BsR
Acetamide, N-phenyl-	Nitrogen compounds	1.02778	0.00903584	0.0138186	0.000701022	-10.4783	down in BsR
Piperitenone oxide	Ketone	1.02773	0.00405816	0.00980212	0.00843653	-6.88913	down in BsR
4-tert-Butylcyclohexyl acetate	Ester	1.0238	0.000207118	0.00304885	2.33771	1.2251	up in BsR
Hexanoic acid, 5-hexenyl ester	Ester	1.01465	0.00332855	0.00901302	4.85334	2.27898	up in BsR
2-Acetoxyacetophenone	Ketone	1.02553	0.00535883	0.0109397	0.0675562	-3.88777	down in BsR
1,5-Dimethyl-1-vinyl-4-hexenyl butyrate	Ester	1.02825	0.0097857	0.0144652	291146	18.1514	up in BsR
Benzene, 1-methoxy-4-nitro-	Hydrocarbons	1.02771	0.0105677	0.0151778	0.000830516	-10.2337	down in BsR
Naphthalene, 1,2-dimethyl-	Hydrocarbons	0.529789	0.380948	0.387057	1.15082	0.202663	insig
N,N-Dimethyl-1,2,3-trithian-5-Amine	Sulfur compounds	0.908595	0.0286654	0.0316246	0.63462	-0.656036	insig
4-Isopropyl-6-methyl-1-methylene-1,2,3,4-tetrahydronaphthalene	Hydrocarbons	1.01412	0.0145291	0.0183058	0.382265	-1.38735	down in BsR
(4aR,8aR)-5,8a-dimethyl-3-propan-2-ylidene-1,2,4,4a,7,8-hexahydronaphthalene	Hydrocarbons	1.02688	0.00945484	0.0141903	0.00755784	-7.04781	down in BsR
(1.alpha.,4a.beta.,8a.alpha.)-1,2,3,4,4a,5,6,8a-octahydro-7-methyl-4-methylene-1-(1-methylethyl)-Naphthalene	Hydrocarbons	1.02627	0.011088	0.0155618	0.0172454	-5.85765	down in BsR
Isolongifolene, 4,5,9,10-dehydro-	Hydrocarbons	1.02685	0.0137649	0.01752	71.4533	6.15893	up in BsR
.beta.-Oplopenone	Ketone	1.02824	0.00312799	0.00899761	1359.4	10.4088	up in BsR
Cubenol	Alcohol	1.02495	0.00918428	0.0139256	0.0733539	-3.76898	down in BsR
Lavandulyl caproate	Ester	0.887274	0.0751435	0.0785068	0.69916	-0.516306	insig
Benzyl Benzoate	Ester	1.02697	0.0192602	0.0223903	370.878	8.5348	up in BsR
Benzeneacetic acid, phenylmethyl ester	Ester	1.00312	0.00326944	0.00899761	1.42863	0.51463	insig
(+)-Diethyl L-tartrate	Ester	1.02541	0.00782745	0.0128769	0.0211943	-5.56018	down in BsR
10-Undecenal	Aldehyde	0.98276	0.00914674	0.0139256	0.44098	-1.18121	insig
Naphthalene, 2-methyl-	Hydrocarbons	0.951046	0.0156354	0.0190503	0.385653	-1.37462	insig
2-Propen-1-ol, 3-phenyl-	Alcohol	1.02775	0.00309989	0.00899761	0.0200041	-5.64356	down in BsR
BenzAldehyde, 3-hydroxy-	Aldehyde	1.02777	0.00810702	0.0129984	0.000908299	-10.1045	down in BsR
4H-Pyran-4-one, 5-hydroxy-2-(hydroxymethyl)-	Ketone	1.00928	0.0220925	0.025091	0.198555	-2.33239	down in BsR
1-Pentanone, 1-(1H-imidazol-4-yl)-	Nitrogen compounds	1.00312	0.00326944	0.00899761	1.42863	0.51463	insig
Benzoic Acid, 2,3-dihydroxy-	Acid	1.0258	0.0266196	0.0297001	0.00828041	-6.91608	down in BsR
n-Decanoic Acid	Acid	1.00312	0.00326944	0.00899761	1.42863	0.51463	insig
3-Phenyl-1-propanol, acetate	Ester	1.02816	0.00108071	0.00655031	150.702	7.23556	up in BsR
1-(3-Ethoxyphenyl)acetone	Ketone	1.02444	0.0165694	0.0199688	21.2756	4.41113	up in BsR
Butanoic acid, 1-methyloctyl ester	Ester	1.02818	0.00851506	0.0132973	9256.49	13.1762	up in BsR
(-)-.beta.-Bourbonene	Hydrocarbons	0.983563	0.00134148	0.00676077	0.416907	-1.2622	insig
2,6,10-Trimethyltridecane	Hydrocarbons	1.02318	0.00672165	0.0120205	0.083713	-3.5784	down in BsR
Ethanone, 1-(2-hydroxy-5-methoxyphenyl)-	Ketone	1.02785	0.0119936	0.0163736	0.000260947	-11.904	down in BsR
(E)-.beta.-Famesene	Hydrocarbons	1.02498	0.00593614	0.0114725	0.0753901	-3.72948	down in BsR
2H-Pyran-2-one, 6-pentyl-	Ester	1.02594	0.0122852	0.0164939	0.0357098	-4.80753	down in BsR
2H-Pyran-2-one, 5,6-dihydro-6-pentyl-	Ester	1.02781	0.0109715	0.0154703	0.000203142	-12.2652	down in BsR
9-Oxononanoic Acid	Acid	0.996675	0.00137727	0.00689884	1.81863	0.862856	insig
1,3-Cyclohexadiene, 5-(1,5-dimethyl-4-hexenyl)-2-methyl-, [S-(R*,S*)]-	Hydrocarbons	1.00312	0.00326944	0.00899761	1.42863	0.51463	insig
(1S,2E,6E,10R)-3,7,11,11-Tetramethylbicyclo[8.1.0]undeca-2,6-diene	Hydrocarbons	1.02794	0.00763992	0.0127484	0.000228831	-12.0934	down in BsR
Butanoic acid, 3,7-dimethyl-2,6-octadienyl ester, (E)-	Ester	1.02732	0.0105986	0.0151778	0.00211054	-8.88817	down in BsR
(1aR,1bS,2aS,5S,5aS,7aS)-2,2,5,7a-Tetramethyldecahydrocyclopenta[2',3']cyclobuta[1',2':3,4]benzo[1,2-b]oxirene	Ether	1.02785	0.0154054	0.0188629	6.48832e-05	-13.9118	down in BsR
N-Benzyloxy-2-carbomethoxyaziridine	Nitrogen compounds	1.02705	0.0103942	0.0150604	0.00142285	-9.457	down in BsR
Benzeneacetic Acid, 4-hydroxy-	Acid	1.02541	0.0121228	0.0164417	0.00221952	-8.81553	down in BsR
Hexadecane	Hydrocarbons	1.02819	0.00252875	0.00899761	19722.3	14.2675	up in BsR
6-Quinolinamine, 2-methyl-	Nitrogen compounds	0.746913	0.131372	0.135496	1.31486	0.394905	insig
BenzAldehyde, 2,4-dihydroxy-3,6-dimethyl-	Aldehyde	1.00575	0.0243461	0.0273355	0.329669	-1.60091	down in BsR
Benzenepropanoic Acid, 4-hydroxy-	Acid	1.00255	0.0226237	0.0255308	0.456767	-1.13047	down in BsR
Curcumenol	Alcohol	1.00312	0.00326944	0.00899761	1.42863	0.51463	insig
Phenol, 4-octyl-	Phenol	1.00312	0.00326944	0.00899761	1.42863	0.51463	insig
Octadecane	Hydrocarbons	1.00312	0.00326944	0.00899761	1.42863	0.51463	insig
Benzene, 2-methyl-1,4-bis(1-methylethyl)-	Hydrocarbons	0.966045	0.00360169	0.00925999	2.43742	1.28536	insig
3-Methylbenzothiophene	Sulfur compounds	1.02802	0.000368993	0.00409121	16.3001	4.02681	up in BsR
3-Methoxy-5-methylphenol	Phenol	1.02684	0.00328208	0.00899761	0.00463418	-7.75347	down in BsR
Phenylacetic acid propyl ester	Ester	0.912376	0.0128836	0.0169301	0.361842	-1.46657	insig
1-Pentanone, 1-phenyl-	Ketone	1.02033	0.00799349	0.0129984	0.140098	-2.83549	down in BsR
Orcinol	Phenol	1.00312	0.00326944	0.00899761	1.42863	0.51463	insig
Benzene, 1,2-(methylenedioxy)-4-propenyl-, (E)-	Hydrocarbons	1.02212	0.00867563	0.0134298	0.0150531	-6.05379	down in BsR
Copaene	Hydrocarbons	1.02432	0.0080195	0.0129984	0.0127105	-6.29784	down in BsR
Niacinamide	Nitrogen compounds	0.862831	0.0352927	0.0383166	0.68309	-0.549852	insig
Ethyl mandelate	Ester	0.924038	0.0131085	0.017095	0.640437	-0.642871	insig
1H-3a,7-Methanoazulene, octahydro-3,8,8-trimethyl-6-methylene-, [3R-(3.alpha.,3a.beta.,7.beta.,8a.alpha.)]-	Hydrocarbons	1.02622	0.00155778	0.00700636	0.0224256	-5.47871	down in BsR
Quinoxaline, 2,3-dimethyl-	Nitrogen compounds	1.02631	0.00277041	0.00899761	0.0586094	-4.09272	down in BsR
Humulene	Hydrocarbons	1.0282	0.00475404	0.0103101	1.34358e-06	-19.5055	down in BsR
Butanoic acid, 3-methyl-, 1-ethenyl-1,5-dimethyl-4-hexenyl ester	Ester	1.02428	0.01732	0.0205936	0.0515862	-4.27687	down in BsR
Hordenine	Nitrogen compounds	0.931749	0.0285911	0.0315819	0.641812	-0.639777	insig
Dodecanoic acid, methyl ester	Ester	1.02779	0.00274613	0.00899761	0.0112995	-6.4676	down in BsR
Cyclohexanol, 3-ethenyl-3-methyl-2-(1-methylethenyl)-6-(1-methylethyl)-, [1R-(1.alpha.,2.alpha.,3.beta.,6.alpha.)]-	Alcohol	1.02739	0.0242532	0.0272656	0.000194621	-12.327	down in BsR
Benzene, 1,2-diethyl-3,4,5,6-tetramethyl-	Hydrocarbons	1.02782	0.0138426	0.0175909	0.000148866	-12.7137	down in BsR
Vanillic acid	Acid	1.02604	0.0042521	0.00999806	0.127601	-2.97029	down in BsR
(4,4-Dimethyl-2,4,5,6-tetrahydro-1H-inden-2-yl)acetic Acid	Acid	1.00312	0.00326944	0.00899761	1.42863	0.51463	insig
2,6,10-Dodecatrienal, 3,7,11-trimethyl-	Aldehyde	0.425651	0.411375	0.417016	0.897329	-0.156291	insig
2H-1-Benzopyran-2-one, 7-methoxy-	Ester	1.00312	0.00326944	0.00899761	1.42863	0.51463	insig
n-Pentadecanol	Alcohol	1.00312	0.00326944	0.00899761	1.42863	0.51463	insig
Thiopental	Nitrogen compounds	1.00312	0.00326944	0.00899761	1.42863	0.51463	insig
Decane, 2,3,5-trimethyl-	Hydrocarbons	1.02744	7.46654e-05	0.00154019	29.2937	4.87252	up in BsR
Butyramide, 2-cyano-2-ethyl-	Nitrogen compounds	1.02742	0.000863851	0.00617932	0.0244065	-5.35659	down in BsR
4,7,7-Trimethylbicyclo[4.1.0]hept-3-en-2-one	Ketone	0.943073	0.0123325	0.0164939	0.617717	-0.694983	insig
Silphiperfol-5-ene	Hydrocarbons	1.02767	0.00693548	0.0121817	0.00250898	-8.63868	down in BsR
1-Adamantanol	Alcohol	1.0119	0.0451994	0.0482453	7.57504	2.92125	up in BsR
Di-epi-.alpha.-cedrene-(I)	Hydrocarbons	0.712083	0.171219	0.175574	0.772974	-0.371509	insig
BenzeneacetAldehyde, .alpha.-(2-methylpropylidene)-	Aldehyde	1.0149	0.000286882	0.00362847	0.196742	-2.34562	down in BsR
Tridecane, 4,8-dimethyl-	Hydrocarbons	1.02737	0.0121474	0.01645	0.00197151	-8.98648	down in BsR
2-Propanone, 1-(4-methoxyphenyl)-	Ketone	0.362856	0.527771	0.532574	1.11571	0.157966	insig
2-Buten-1-one, 1-(2,6,6-trimethyl-1,3-cyclohexadien-1-yl)-, (E)-	Ketone	1.02639	0.00478829	0.0103591	0.0249725	-5.32352	down in BsR
Hexanoic acid, 3-hexenyl ester	Ester	1.02573	0.00287399	0.00899761	0.0376164	-4.73249	down in BsR
Cedrene	Hydrocarbons	1.02593	0.00142048	0.00697917	0.0362278	-4.78676	down in BsR
4-Hydroxy-3-methoxybenzyl Alcohol	Alcohol	1.02714	0.0160277	0.0194022	0.00163127	-9.25979	down in BsR
Ethanol, 2-(4-ethylphenoxy)-	Alcohol	1.02673	0.00287389	0.00899761	0.0209163	-5.57923	down in BsR
2-Butanone, 4-(2,6,6-trimethyl-1,3-cyclohexadien-1-yl)-	Ketone	1.02688	0.00241988	0.00899761	0.023443	-5.4147	down in BsR
1-Pentanone, 1-(4-methylphenyl)-	Ketone	1.02727	0.00927551	0.0140399	0.00336115	-8.21683	down in BsR
trans-Cinnamic Acid	Acid	1.02699	0.0125624	0.0166375	0.00260457	-8.58474	down in BsR
6-Methyl-6-(5-methylfuran-2-yl)heptan-2-one	Ketone	1.02713	0.0109589	0.0154703	0.00315383	-8.30868	down in BsR
2H-Indol-2-one, 1,3-dihydro-	Nitrogen compounds	1.0276	0.0153547	0.0188524	0.000692097	-10.4967	down in BsR
1-Propanone, 1-(4-methoxyphenyl)-	Ketone	1.02542	0.0123155	0.0164939	0.0326553	-4.93654	down in BsR
Tetradecane, 2,6,10-trimethyl-	Hydrocarbons	1.02517	0.00472073	0.0102724	0.0283113	-5.14248	down in BsR
Ledol	Alcohol	0.99521	0.0452801	0.0482734	0.294397	-1.76416	insig
1,4-Methanobenzocyclodecene, 1,2,3,4,4a,5,8,9,12,12a-decahydro-	Hydrocarbons	1.02803	0.00217507	0.00845331	0.00207602	-8.91196	down in BsR
n-Tridecan-1-ol	Alcohol	1.02714	0.0131248	0.017095	0.00556357	-7.48977	down in BsR
8-Dodecen-1-ol, acetate, (E)-	Ester	1.02818	0.0022753	0.00869908	7224.95	12.8188	up in BsR
.alpha.-Bisabolol	Alcohol	1.02459	0.025815	0.0288751	0.0189163	-5.72423	down in BsR
(4aS,8aR)-3,8a-Dimethyl-5-methylene-4,4a,5,6,7,8,8a,9-octahydronaphtho[2,3-b]furan	Ether	1.02172	0.00665378	0.0119727	0.214435	-2.22139	down in BsR
Acetic acid, (4,6,8,9-tetramethyl-3-oxabicyclo[3.3.1]non-6-en-1-yl)methyl ester	Ester	1.02733	0.0153543	0.0188524	0.00266466	-8.55183	down in BsR
cis-9-Tetradecen-1-ol	Alcohol	1.01629	0.012426	0.0165245	0.161996	-2.62597	down in BsR
(3S,3aR,6R,8aS)-3,7,7-Trimethyl-8-methylenehexahydro-1H-3a,6-methanoazulen-2(3H)-one	Ketone	0.82638	0.12753	0.13184	0.73795	-0.438404	insig
1-Tetradecanol	Alcohol	0.981486	0.0427675	0.045815	0.448325	-1.15738	insig
Apocynin	Ketone	0.994854	0.00287694	0.00899761	2.14666	1.1021	insig
6,7-Dimethyl-1,2,3,5,8,8a-hexahydronaphthalene	Hydrocarbons	1.02829	0.00067396	0.00536046	1660.54	10.6974	up in BsR
Benzenepropanol, .alpha.,.alpha.-dimethyl-	Alcohol	1.02014	0.000540885	0.00502921	0.288135	-1.79519	down in BsR
Geranyl formate	Ester	1.02824	0.00133158	0.00674921	6.1046e-06	-17.3217	down in BsR
Cyclopentanone, 2-(2-hexenyl)-	Ketone	0.976147	0.00130716	0.00674921	0.381388	-1.39067	insig
1,3-Cyclopentanedione, 4-(3-methylbutyl)-	Ketone	1.02748	0.0131558	0.0171103	222.79	7.79954	up in BsR
Methyl anthranilate	Ester	1.0195	0.0109342	0.0154684	0.155202	-2.68779	down in BsR
Hydrocoumarin	Ester	1.02816	0.00431482	0.00999806	2.21583e-05	-15.4618	down in BsR
Butyl caprylate	Ester	1.02645	0.00502091	0.0106037	0.0218457	-5.51651	down in BsR
Acetic Acid, phenoxy-	Acid	1.02667	0.00741296	0.0125238	0.0185343	-5.75366	down in BsR
Butanoic acid, octyl ester	Ester	1.02771	0.0105043	0.0151501	0.000711289	-10.4573	down in BsR
3-Hexanone, 1-phenyl-	Ketone	1.02656	0.00276639	0.00899761	0.0414072	-4.59397	down in BsR
3-Cyclohexene-1-methanol, .alpha.,.alpha.,4-trimethyl-, propanoate	Ester	1.02725	0.0097441	0.0144568	0.00306304	-8.35082	down in BsR
Acetophenone, 4'-hydroxy-	Ketone	1.02272	0.0178503	0.0211391	0.0638546	-3.96906	down in BsR
Epizonarene	Hydrocarbons	1.02821	0.00641737	0.0118501	7076.16	12.7888	up in BsR
.beta.-Guaiene	Hydrocarbons	1.01	0.0191342	0.022273	0.281589	-1.82834	down in BsR
Benzyl tiglate	Ester	1.00639	0.0269583	0.0299649	0.0960018	-3.38079	down in BsR
Phenol, 4-methyl-2-nitro-, acetate (ester)	Ester	1.02748	0.0121772	0.0164652	0.00296028	-8.40005	down in BsR
Carotol	Alcohol	1.01917	0.000622312	0.00525705	5.0591	2.33888	up in BsR
Phenol, 4-heptyl-	Phenol	1.02746	0.0058335	0.0114725	0.00914783	-6.77236	down in BsR
Dibenzofuran, 2-methoxy-	Ether	0.981569	0.00542778	0.011017	2.07185	1.05092	insig
8-Isopropyl-1-methyltricyclo[4.4.0.02,7]dec-3-ene-3-carbAldehyde	Aldehyde	1.00312	0.00326944	0.00899761	1.42863	0.51463	insig
2-Dibenzofuranol	Alcohol	1.02735	0.00657496	0.0118853	0.0119271	-6.38962	down in BsR
1,2,4,5-Tetrazine-3,6-diAmine	Nitrogen compounds	1.02822	0.000316854	0.00374733	0.000300635	-11.6997	down in BsR
2-Undecanone	Ketone	0.99416	0.00546894	0.0110178	0.608652	-0.71631	insig
6-Nonen-1-ol, acetate, (Z)-	Ester	1.02829	0.000244007	0.00332976	28041	14.7752	up in BsR
Cyclohexane, 1-ethenyl-1-methyl-2,4-bis(1-methylethenyl)-, (1.alpha.,2.beta.,4.beta.)-	Hydrocarbons	1.0245	0.011326	0.0157463	0.0837356	-3.57801	down in BsR
Benzeneacetic acid, 2-methylpropyl ester	Ester	1.02549	0.00463045	0.0102479	0.116248	-3.10473	down in BsR
(1R,3aR,4aR,8aR)-1,4,4,6-Tetramethyl-1,2,3,3a,4,4a,7,8-octahydrocyclopenta[1,4]cyclobuta[1,2]benzene	Hydrocarbons	1.02657	0.00342862	0.00916021	0.0382718	-4.70757	down in BsR
Propanoic acid, 2-methyl-, 2-phenylethyl ester	Ester	0.882294	0.0405932	0.0436438	0.698159	-0.518373	insig
(1R,1aR,2aS,5R,6R,6aS,7aS)-1,6,6a-trimethyldecahydro-1,2a-methanocyclopropa[b]naphthalen-5-ol	Alcohol	1.02658	0.00371116	0.00937834	0.0324765	-4.94446	down in BsR
1-iodo-Decane	Others	1.02809	0.00466804	0.0102724	0.000131673	-12.8908	down in BsR
2,2'-Isopropylidenebis(5-methylfuran)	Ether	1.02454	0.0114486	0.0158176	0.0518983	-4.26817	down in BsR
Pentyl octanoate	Ester	1.01536	0.0136766	0.0174672	0.217081	-2.20369	down in BsR
Naphthalene, 1,8-dimethyl-	Hydrocarbons	0.995852	0.00128767	0.00674921	2.4591	1.29813	insig
.alpha.-Farnesene	Hydrocarbons	1.02638	0.00495244	0.0105343	0.0516512	-4.27505	down in BsR
Phenol, 3-nitro-	Phenol	1.02404	0.00778783	0.0128769	0.0848031	-3.55974	down in BsR
Isoquinoline, 1-butyl-3,4-dihydro-	Nitrogen compounds	1.0278	0.0185469	0.0217896	6.70322e-05	-13.8648	down in BsR
(-)-Spathulenol	Alcohol	1.028	0.00311766	0.00899761	0.00312876	-8.32019	down in BsR
1H-3a,7-Methanoazulen-5-ol, octahydro-3,8,8-trimethyl-6-methylene-	Alcohol	0.87604	0.0590796	0.0622371	0.68579	-0.544161	insig
Acetic acid, (1,2,3,4,5,6,7,8-octahydro-3,8,8-trimethylnaphth-2-yl)methyl ester	Ester	1.0277	0.00512295	0.0107679	103.082	6.68764	up in BsR
2,6-Dimethyl-1-nonen-3-yn-5-ol	Alcohol	1.02727	0.00328661	0.00899761	0.0179649	-5.79868	down in BsR
3-Cyclohexene-1-methanethiol, .alpha.,.alpha.,4-trimethyl-	Sulfur compounds	1.0281	0.000567855	0.00508525	0.089514	-3.48174	down in BsR
TRANS-ANETHOLE	Hydrocarbons	1.0234	0.000150597	0.00234351	17.8489	4.15777	up in BsR
Cyclohexene, 4-ethenyl-4-methyl-3-(1-methylethenyl)-1-(1-methylethyl)-, (3R-trans)-	Hydrocarbons	0.960035	0.00587275	0.0114725	0.630211	-0.666094	insig
Cyclohexanol, 1-methyl-4-(1-methylethylidene)-, acetate	Ester	0.996388	0.000503493	0.00496302	0.297538	-1.74885	insig
(3S,3aS,6R,8aS)-3,8,8-Trimethyl-7-methyleneoctahydro-1H-3a,6-methanoazulene	Hydrocarbons	1.02712	0.0112765	0.0157325	0.00296823	-8.39618	down in BsR
Longifolene	Hydrocarbons	1.02543	0.00454431	0.0102173	0.0539502	-4.21223	down in BsR
3H-3a,7-Methanoazulene, 2,4,5,6,7,8-hexahydro-1,4,9,9-tetramethyl-, [3aR-(3a.alpha.,4.beta.,7.alpha.)]-	Hydrocarbons	1.02805	0.00684114	0.0120755	549.583	9.10219	up in BsR
Petasitene	Hydrocarbons	1.02755	0.000213296	0.00304885	20.9227	4.387	up in BsR
Tetradecane, 4-methyl-	Hydrocarbons	1.02251	0.0080427	0.0129984	0.0715066	-3.80578	down in BsR
Naphthalene, decahydro-1,6-bis(methylene)-4-(1-methylethyl)-, (4.alpha.,4a.alpha.,8a.alpha.)-	Hydrocarbons	1.02144	0.0146281	0.0183524	0.0921606	-3.43971	down in BsR
1-Cyclohexene-1-carboxylic acid, 4-(1-methylethenyl)-	Acid	1.0117	0.0161957	0.0195716	0.424085	-1.23758	down in BsR
Tridecanal	Aldehyde	1.02094	0.0166854	0.0200205	0.11326	-3.14229	down in BsR
2,4,6-Cycloheptatrien-1-one, 2-hydroxy-4-(1-methylethyl)-	Ketone	1.02674	0.0137671	0.01752	0.00908132	-6.78288	down in BsR
Tetradecanal	Aldehyde	1.01993	0.00431182	0.00999806	7.3626	2.88022	up in BsR
Oxirane, tetradecyl-	Hydrocarbons	0.96263	0.0400581	0.0431732	0.463516	-1.10931	insig
Santalol, E-cis,epi-.beta.-	Alcohol	1.02707	0.0310047	0.0340314	0.000320213	-11.6087	down in BsR
trans-11-Tetradecenyl acetate	Ester	1.00312	0.00326944	0.00899761	1.42863	0.51463	insig
1H-Cyclopenta[1,3]cyclopropa[1,2]benzene, octahydro-7-methyl-3-methylene-4-(1-methylethyl)-, [3aS-(3a.alpha.,3b.beta.,4.beta.,7.alpha.,7aS*)]-	Hydrocarbons	1.02819	0.00353248	0.00925999	4.94423e-06	-17.6258	down in BsR
Benzene, (2-nitroethyl)-	Hydrocarbons	1.02809	0.00332909	0.00901302	0.000672306	-10.5386	down in BsR
Benzene, 1,2-diethyl-3,4-dimethyl-	Hydrocarbons	1.02823	0.00318958	0.00899761	877.84	9.77781	up in BsR
Benzenemethanol, 4-methoxy-	Phenol	1.02619	8.59824e-06	0.000508442	0.105429	-3.24566	down in BsR
1H-Inden-5-ol, 2,3-dihydro-	Phenol	1.02408	0.0502112	0.0533381	107.206	6.74424	insig
Undecanol-5	Alcohol	1.02746	0.000499558	0.00496302	0.128622	-2.95879	down in BsR
Hexanoic acid, 3-methyl-2-butenyl ester	Ester	1.02709	0.00149587	0.00699563	0.177041	-2.49785	down in BsR
Pyridine, 2-hexyl-	Nitrogen compounds	1.02819	0.000634857	0.00531244	0.0265272	-5.23638	down in BsR
Dodecane, 4,6-dimethyl-	Hydrocarbons	0.982453	0.0312018	0.0341258	2.15057	1.10472	insig
4,4'-Bitriazolyl	Nitrogen compounds	1.02715	0.000134798	0.00221419	0.316382	-1.66026	down in BsR
Anethole	Hydrocarbons	1.02827	0.000381094	0.00411753	2314.13	11.1763	up in BsR
Hexanoic acid, pentyl ester	Ester	1.02389	0.00105201	0.00655031	0.0714553	-3.80682	down in BsR
Quinoxaline, 2-methyl-	Nitrogen compounds	1.02776	0.00407674	0.00980212	0.0034824	-8.1657	down in BsR
Indole	Nitrogen compounds	1.02784	0.00333606	0.00901302	0.00250692	-8.63987	down in BsR
Nonanoic acid, ethyl ester	Ester	1.02727	0.00388162	0.00964426	0.00111883	-9.80379	down in BsR
Phenol, 2-methyl-5-(1-methylethyl)-	Phenol	1.02789	0.00469374	0.0102724	74.9526	6.22791	up in BsR
cis-.beta.-Farnesene	Hydrocarbons	1.02763	0.00349218	0.00925999	0.00447585	-7.80362	down in BsR
1,3-Cyclopentanedione, 2-acetyl-4-methyl-	Ketone	1.02721	0.00417041	0.00990935	0.0508538	-4.2975	down in BsR
Methyl 6,6-dimethylbicyclo[3.1.1]hept-2-ene-2-carboxylate	Ester	1.02735	0.00340564	0.0091263	0.0257881	-5.27715	down in BsR
2-Propenal, 2-methyl-3-phenyl-	Aldehyde	1.02696	0.00408679	0.00980212	0.0275502	-5.18179	down in BsR
Benzene, (1-nitropropyl)-	Hydrocarbons	1.02771	0.00278435	0.00899761	0.0149473	-6.06397	down in BsR
1H-Indene, 1-ethylidene-	Hydrocarbons	1.02818	0.00312288	0.00899761	3.15352e-05	-14.9527	down in BsR
2'-Ethoxyacetophenone	Ketone	0.758949	0.130717	0.134977	0.831266	-0.266617	insig
Hexanoic acid, cyclopentyl ester	Ester	0.905044	0.037024	0.0400492	0.627616	-0.672047	insig
1,4-Cyclohexadiene-1-methanol, 4-(1-methylethyl)-	Alcohol	1.02788	0.00813318	0.0129984	0.000479087	-11.0274	down in BsR
Carbonic acid, phenyl propyl ester	Ester	1.02811	0.00157434	0.00700636	0.00119801	-9.70515	down in BsR
Butanoic acid, phenylmethyl ester	Ester	1.02796	0.00462253	0.0102479	0.00141006	-9.47003	down in BsR
Dihydrocarvyl acetate	Ester	1.02737	1.9419e-07	3.44494e-05	13.2083	3.72337	up in BsR
Cyclohexene, 6-(2-butenylidene)-1,5,5-trimethyl-, (E,Z)-	Hydrocarbons	0.810351	0.0226929	0.0255763	0.403303	-1.31006	insig
2-Cyclopenten-1-one, 3-methyl-2-(2-pentenyl)-, (Z)-	Ketone	1.02671	0.014721	0.0184105	0.00531175	-7.5566	down in BsR
(1R,3aS,8aS)-1,4,4,6-Tetramethyl-1,2,3,3a,4,5,7,8-octahydrocyclopenta[c]pentalene	Hydrocarbons	1.02758	0.00742671	0.0125238	0.00348756	-8.16357	down in BsR
1,4-Methano-1H-indene, octahydro-4-methyl-8-methylene-7-(1-methylethyl)-, [1S-(1.alpha.,3a.beta.,4.alpha.,7.alpha.,7a.beta.)]-	Hydrocarbons	1.02398	0.00695797	0.0121971	0.163115	-2.61604	down in BsR
Naphthalene, 1,2,3,4-tetrahydro-2,6-dimethyl-	Hydrocarbons	1.02807	0.00358904	0.00925999	0.00159491	-9.29231	down in BsR
Triacetin	Ester	1.02341	0.00649284	0.0118501	0.0350609	-4.83399	down in BsR
Neric Acid	Acid	1.0278	0.0198559	0.0230225	3202.41	11.6449	up in BsR
.alpha.-Cubebene	Hydrocarbons	1.02056	0.0102253	0.0148686	0.141891	-2.81714	down in BsR
Methyl p-tolyloxyacetate	Ester	1.02633	0.00585257	0.0114725	32.7222	5.0322	up in BsR
Ethyl geranate	Ester	1.02553	0.00379137	0.00944647	0.139622	-2.8404	down in BsR
.alpha.-Terpinyl acetate	Ester	1.0199	0.00698728	0.0122243	0.178308	-2.48756	down in BsR
Bicyclo[3.1.1]hept-2-ene-2-carboxylic acid, 6,6-dimethyl-	Acid	0.901663	0.0168147	0.0201106	0.594906	-0.749267	insig
2-Acetyl-1,3-cyclohexanedione	Ketone	1.02691	0.0132659	0.0171707	0.00470369	-7.73199	down in BsR
2,7-Octadiene-1,6-diol, 2,6-dimethyl-, (Z)-	Alcohol	0.998403	0.00400013	0.00977441	1.61437	0.690972	insig
Phenol, 4-butyl-	Phenol	1.02805	0.00294644	0.00899761	0.000807383	-10.2745	down in BsR
4-Hydroxy-2-methylacetophenone	Ketone	1.0269	0.0153457	0.0188524	0.00586372	-7.41397	down in BsR
2-Undecenal, E-	Aldehyde	0.941974	0.0219529	0.0249644	1.64009	0.713774	insig
Benzene, 1-methoxy-2-nitro-	Hydrocarbons	1.0279	0.0123781	0.0164939	1014.65	9.98677	up in BsR
Furfuryl hexanoate	Ester	0.917716	0.0738102	0.0773873	2.09315	1.06568	insig
4-Methoxyformanilide	Nitrogen compounds	1.00312	0.00326944	0.00899761	1.42863	0.51463	insig
1-Undecanol	Alcohol	1.02823	0.00112828	0.00655031	9890.69	13.2719	up in BsR
Benzoic acid, 4-amino-, methyl ester	Ester	1.02731	0.0166471	0.0200205	347.596	8.44127	up in BsR
2-Octenal, 2-butyl-	Alcohol	1.02802	0.0084159	0.0132122	1228.99	10.2633	up in BsR
3,6-Dimethyl-4H-furo[3,2-c]pyran-4-one	Ester	1.02657	0.00580601	0.0114725	22.2407	4.47513	up in BsR
2-Propenoic acid, 3-phenyl-, methyl ester	Ester	0.907123	0.0524456	0.0556451	0.538234	-0.893695	insig
2,2'-Ethylidenebis(5-methylfuran)	Ether	1.02639	0.0272249	0.0302234	143.113	7.16101	up in BsR
Benzene, 1,2-dimethoxy-4-(1-propenyl)-	Hydrocarbons	1.00834	0.00113982	0.00655729	2.37105	1.24552	up in BsR
Hexanoic acid, 3-hexenyl ester, (Z)-	Ester	0.774786	0.0542385	0.0572732	0.553218	-0.85408	insig
Biphenyl	Hydrocarbons	0.988661	0.00547784	0.0110178	0.491953	-1.02341	insig
4,7-Methanoazulene, 1,2,3,4,5,6,7,8-octahydro-1,4,9,9-tetramethyl-, [1S-(1.alpha.,4.alpha.,7.alpha.)]-	Hydrocarbons	1.00904	0.0189118	0.0221016	0.117302	-3.0917	down in BsR
Geranyl acetate	Ester	1.02828	0.0010295	0.00655031	932.237	9.86455	up in BsR
1,1,7,7a-Tetramethyl-1a,2,6,7,7a,7b-hexahydro-1H-cyclopropa[a]naphthalene	Hydrocarbons	1.02758	0.0116161	0.0159992	0.00294483	-8.4076	down in BsR
1H-3a,7-Methanoazulene, 2,3,4,7,8,8a-hexahydro-3,6,8,8-tetramethyl-, (3R,3aS,7S,8aR)-	Hydrocarbons	1.02678	0.00519017	0.0107814	0.0151073	-6.04861	down in BsR
1-Butanone, 2-hydroxy-1-phenyl-	Ketone	1.02715	0.00552365	0.0110598	0.0144671	-6.11108	down in BsR
Butanoic acid, 2-methyl-, phenylmethyl ester	Ester	1.02801	0.0113961	0.0157862	1.72388e-05	-15.824	down in BsR
Benzenemethanol, 4-methyl-.alpha.-(1-methyl-2-propenyl)-, (R*,R*)-	Alcohol	1.02806	0.00859792	0.0133796	3.15633e-05	-14.9514	down in BsR
2,6-dihydroxy-Benzoic Acid	Acid	1.0207	0.00594122	0.0114725	0.156898	-2.6721	down in BsR
beta-Elemen	Hydrocarbons	1.02674	0.00465216	0.0102648	0.0377878	-4.72594	down in BsR
1H-Cyclopropa[a]naphthalene, 1a,2,3,3a,4,5,6,7b-octahydro-1,1,3a,7-tetramethyl-, [1aR-(1a.alpha.,3a.alpha.,7b.alpha.)]-	Hydrocarbons	1.0262	0.0063244	0.0118484	0.0273258	-5.19359	down in BsR
Phenol, 4-(1,1-dimethylpropyl)-	Phenol	1.02471	0.00480112	0.0103615	0.0748364	-3.74012	down in BsR
1-ButanAmine, N-(2-pyridinylmethylene)-	Nitrogen compounds	1.02561	0.00423473	0.0099899	0.0585685	-4.09373	down in BsR
1H-3a,7-Methanoazulene, 2,3,4,7,8,8a-hexahydro-3,6,8,8-tetramethyl-, [3R-(3.alpha.,3a.beta.,7.beta.,8a.alpha.)]-	Hydrocarbons	1.02642	0.00848521	0.013274	0.020222	-5.62793	down in BsR
Benzene, 1,4-dimethyl-2,5-bis(1-methylethyl)-	Hydrocarbons	1.0249	0.00408882	0.00980212	0.0565304	-4.14483	down in BsR
Bicyclo[5.2.0]nonane, 2-methylene-4,8,8-trimethyl-4-vinyl-	Hydrocarbons	1.02501	0.0051646	0.0107769	0.129033	-2.95419	down in BsR
Methyleugenol	Phenol	1.02295	0.0215926	0.0245949	26.8973	4.74939	up in BsR
Benzene, 1,2,3-trimethoxy-5-methyl-	Hydrocarbons	1.02784	0.00492472	0.0105101	305.534	8.25519	up in BsR
Acetic acid, decyl ester	Ester	1.02752	4.2593e-05	0.00121871	28.7243	4.8442	up in BsR
2-Cyclohexen-1-ol, 2-methyl-5-(1-methylethenyl)-, acetate	Ester	1.02709	0.0199833	0.02314	0.00117312	-9.73544	down in BsR
4a(2H)-Naphthalenol, octahydro-4,8a-dimethyl-,(4.alpha.,4a.alpha.,8a.beta.)-	Hydrocarbons	1.02677	0.00277768	0.00899761	0.0115483	-6.43617	down in BsR
Benzo[b]thiophene, 2-ethyl-	Sulfur compounds	1.00312	0.00326944	0.00899761	1.42863	0.51463	insig
[1aR-(1a.alpha.,4.alpha.,4a.beta.,7b.alpha.)]-1a,2,3,4,4a,5,6,7b-octahydro-1,1,4,7-tetramethyl-1H-Cycloprop[e]azulene	Hydrocarbons	1.02518	0.00674585	0.0120394	0.0542544	-4.20412	down in BsR
2-Buten-1-one, 1-(2,6,6-trimethyl-1-cyclohexen-1-yl)-	Ketone	0.998532	0.0402754	0.0433547	2.91935	1.54565	insig
2-Tetradecene, (E)-	Hydrocarbons	1.02557	8.12346e-07	8.00612e-05	5.68872	2.5081	up in BsR
Benzenemethanol, 4-hydroxy-	Alcohol	1.02676	0.00270194	0.00899761	0.0169897	-5.8792	down in BsR
Bicyclo[3.1.1]hept-2-ene, 2,6-dimethyl-6-(4-methyl-3-pentenyl)-	Hydrocarbons	1.02743	0.00691342	0.0121671	0.00395359	-7.98262	down in BsR
Tricyclo[4.4.0.02,7]decane, 1-methyl-3-methylene-8-(1-methylethyl)-, stereoisomer	Hydrocarbons	1.02483	0.00985596	0.014522	0.0246374	-5.34301	down in BsR
Ethanol, 2-phenoxy-, propanoate	Ester	1.02789	0.0107297	0.0152938	0.000172209	-12.5036	down in BsR
Coumarin	Ester	1.02742	0.0136409	0.0174595	0.00306561	-8.34961	down in BsR
[1α,4aα,8aα]-1,2,4a,5,6,8a-hexahydro-4-7-dimethyl-1-[1-methylethyl]naphthalene	Hydrocarbons	1.00312	0.00326944	0.00899761	1.42863	0.51463	insig
1H-Pyrrolizine-1-methanol, hexahydro-7-hydroxy-, [1S-(1.alpha.,7.alpha.,7a.beta.)]-	Nitrogen compounds	1.02821	0.000110109	0.00191503	44.5333	5.47681	up in BsR
2(3H)-Furanone, 5-hexyldihydro-4-methyl-, trans-	Ester	1.02772	0.00918263	0.0139256	0.00113309	-9.78553	down in BsR
Acetic Acid, cinnamyl ester	Acid	1.02755	0.00772927	0.0128387	0.0029594	-8.40048	down in BsR
Octanoic acid, 3-methylbutyl ester	Ester	1.02698	0.00497841	0.0105642	0.004211	-7.89162	down in BsR
Benzyl angelate	Ester	1.02745	0.00597124	0.0114891	0.003308	-8.23983	down in BsR
.beta.-Phenylethyl butyrate	Ester	1.02707	0.0147608	0.0184105	0.00249507	-8.6467	down in BsR
Octanedioic acid, dimethyl ester	Ester	1.025	0.0154735	0.018905	0.0501242	-4.31835	down in BsR
5-Pyrimidinamine, 2-chloro-4-ethoxy-	Nitrogen compounds	1.02351	0.0200481	0.0231847	0.0177238	-5.81816	down in BsR
(S,1Z,6Z)-8-Isopropyl-1-methyl-5-methylenecyclodeca-1,6-diene	Hydrocarbons	1.02652	0.0190048	0.0221806	0.00802807	-6.96073	down in BsR
3-MethoxycinnamAldehyde	Aldehyde	1.02648	0.0177301	0.021053	0.00823948	-6.92323	down in BsR
L-Aspartic acid, N-acetyl-, dimethyl ester	Ester	1.02551	0.0108935	0.0154353	0.0361248	-4.79087	down in BsR
Benzoic Acid, 4-methoxy-	Acid	1.02374	0.0130278	0.0170689	0.0602095	-4.05387	down in BsR
Megastigmatrienone	Ketone	1.02687	0.0128108	0.0168844	0.00901043	-6.79419	down in BsR
Dimethyl phthalate	Ester	1.02591	0.0123782	0.0164939	0.013784	-6.18086	down in BsR
(4aR-trans)-decahydro-4a-methyl-1-methylene-7-(1-methylethylidene)-Naphthalene	Hydrocarbons	1.02614	0.0151498	0.0187157	0.013953	-6.16328	down in BsR
5,9-Undecadien-2-ol, 6,10-dimethyl-	Alcohol	1.02591	0.0133156	0.0171921	0.0273505	-5.19229	down in BsR
Valerena-4,7(11)-diene	Hydrocarbons	1.02526	0.00729905	0.0124455	0.0671228	-3.89705	down in BsR
(1R,4R,4aS,8aR)-4,7-Dimethyl-1-(prop-1-en-2-yl)-1,2,3,4,4a,5,6,8a-octahydronaphthalene	Hydrocarbons	1.02344	0.014339	0.0181178	0.0620007	-4.01157	down in BsR
Tetradecane, 2-methyl-	Hydrocarbons	1.02624	0.0113804	0.0157862	0.0290779	-5.10393	down in BsR
Iridomyrmecin	Ketone	1.02661	0.0132476	0.0171707	0.0103634	-6.59235	down in BsR
Methylparaben	Ester	1.02295	0.0268019	0.029866	0.0214855	-5.54049	down in BsR
2H-1-Benzopyran-2-one, 3-methyl-	Ester	1.00312	0.00326944	0.00899761	1.42863	0.51463	insig
Precocene I	Ether	1.02621	0.00950351	0.0142152	0.00773862	-7.01371	down in BsR
2,5-di-tert-Butyl-1,4-benzoquinone	Hydrocarbons	1.0252	0.000832734	0.00600516	94.6966	6.56524	up in BsR
2-Propenoic acid, 3-phenyl-, ethyl ester	Ester	1.0249	0.0134572	0.0172993	0.0423519	-4.56143	down in BsR
1,1'-Biphenyl, 3-methyl-	Hydrocarbons	0.801589	0.0744914	0.0780093	1.15758	0.211111	insig
Furo[3,4-c]pyridin-1(3H)-one, 7-hydroxy-6-methyl-	Nitrogen compounds	0.993764	0.00431115	0.00999806	2.27439	1.18548	insig
3,5,11-Eudesmatriene	Hydrocarbons	1.02411	0.0128002	0.0168844	0.0664071	-3.91252	down in BsR
1-Pentanol, 5-[(tetrahydro-2H-pyran-2-yl)oxy]-	Alcohol	0.910141	0.0332295	0.0362541	0.629783	-0.667074	insig
2-Phenoxyethyl isobutyrate	Ester	1.02797	0.00683816	0.0120755	0.000235582	-12.0515	down in BsR
Nicotyrine	Nitrogen compounds	0.678709	0.190306	0.194696	0.841301	-0.249306	insig
Bicyclo[7.2.0]undecane, 10,10-dimethyl-2,6-bis(methylene)-, [1S-(1R*,9S*)]-	Hydrocarbons	1.0141	0.0216003	0.0245949	0.204652	-2.28876	down in BsR
10,10-Dimethyl-2,6-dimethylenebicyclo[7.2.0]undecane	Hydrocarbons	1.02734	0.0102505	0.0148809	0.00286652	-8.44649	down in BsR
[1S-(1.alpha.,7.alpha.,8a.beta.)]-1,2,3,5,6,7,8,8a-octahydro-1,4-dimethyl-7-(1-methylethenyl)-Azulene	Hydrocarbons	1.02805	0.0107526	0.0152938	6.57487e-06	-17.2146	down in BsR
3-(4-Hydroxyphenyl)propanal	Aldehyde	1.00489	0.0187583	0.0220088	0.36582	-1.45079	down in BsR
(1S,5S,6R)-6-Methyl-2-methylene-6-(4-methylpent-3-en-1-yl)bicyclo[3.1.1]heptane	Hydrocarbons	1.00312	0.00326944	0.00899761	1.42863	0.51463	insig
BenzAldehyde, 3,4-dimethoxy-	Aldehyde	0.992285	0.00537736	0.0109397	2.23809	1.16227	insig
Pentadecane	Hydrocarbons	0.94832	0.0163053	0.0196773	0.567934	-0.816205	insig
Hexa-2,4-diyn-1-ylbenzene	Hydrocarbons	1.02749	0.0147989	0.0184105	0.000852154	-10.1966	down in BsR
cis-.alpha.-Bisabolene	Hydrocarbons	1.02805	0.0126629	0.0167392	4.00161e-06	-17.931	down in BsR
1-methyl-4-(1,2,2-trimethylcyclopentyl)cyclohexa-1,3-diene	Hydrocarbons	1.02727	0.00829645	0.0131176	0.00864578	-6.85379	down in BsR
2-Benzofurancarboxylic acid, 2,4,5,6,7,7a-hexahydro-4,4,7a-trimethyl-, methyl ester, cis-	Ester	0.988545	0.0283496	0.0313543	0.416674	-1.26301	insig
4-(1,5-dimethyl-1,4-hexadienyl)-1-methyl-Cyclohexene	Hydrocarbons	1.02667	0.0111778	0.0156631	0.0142751	-6.13036	down in BsR
2,4,4-Trimethyl-3-(3-methylbutyl)cyclohex-2-enone	Ketone	1.02416	0.0154178	0.0188629	0.0252288	-5.30879	down in BsR
2-Naphthalenol	Phenol	1.02776	0.0101886	0.0148639	0.000535362	-10.8672	down in BsR
7-Octylidenebicyclo[4.1.0]heptane	Hydrocarbons	1.02615	0.0151922	0.0187419	0.0148474	-6.07365	down in BsR
5,6-Dihydro-5-methyluracil	Nitrogen compounds	1.02596	0.0106465	0.0152068	0.0364836	-4.77661	down in BsR
Anabasine	Nitrogen compounds	1.02446	0.0083196	0.0131271	0.0454034	-4.46105	down in BsR
Citronellyl butyrate	Ester	1.02348	0.0128617	0.0169264	0.0958432	-3.38318	down in BsR
(E)-1-Methyl-4-(6-methylhept-5-en-2-ylidene)cyclohex-1-ene	Hydrocarbons	1.02589	0.0125672	0.0166375	0.0256494	-5.28493	down in BsR
1-Iodoundecane	Others	1.02795	0.00735997	0.0125049	0.00026926	-11.8587	down in BsR
(2S,3S,6S)-6-Isopropyl-3-methyl-2-(prop-1-en-2-yl)-3-vinylcyclohexanone	Ketone	1.02788	0.0114808	0.0158375	0.000137644	-12.8268	down in BsR
(2R,3R,6S)-6-Isopropyl-3-methyl-2-(prop-1-en-2-yl)-3-vinylcyclohexanone	Ketone	1.02767	0.00722808	0.012425	0.00299952	-8.38105	down in BsR
(1S,4R,7S,8R,11R,13R)-4,7,11-Trimethyl-5-oxatetracyclo[5.4.2.01,8.04,13]tridecane	Ester	1.00789	0.00359286	0.00925999	1.95489	0.967089	insig
Patulin	Ester	0.93363	0.0107591	0.0152938	1.70713	0.771574	insig
n-Capric acid isobutyl ester	Ester	0.942455	0.0229371	0.0258188	1.61258	0.68937	insig
4-Aminobenzoic acid	Acid	1.02695	0.0132368	0.0171707	0.001691	-9.20791	down in BsR
1-NaphthalenecarboxAldehyde	Aldehyde	1.01303	0.0099541	0.0146423	0.380584	-1.39371	down in BsR
Pentadecane, 4-methyl-	Hydrocarbons	1.02791	0.00915628	0.0139256	0.000151457	-12.6888	down in BsR
1-Pentanone, 1-(p-anisyl)-3-methyl-	Ketone	0.862272	0.0351847	0.0382461	1.31867	0.399079	insig
1,2,3,3a,8,9,9a,9b-Octahydrocyclopenta[def]phenanthrene	Hydrocarbons	0.564331	0.33862	0.34484	1.28924	0.366522	insig
Benzene, 1-methyl-4-(1,2,2-trimethylcyclopentyl)-, (R)-	Hydrocarbons	1.02553	0.00717413	0.012425	0.0816819	-3.61384	down in BsR
Pentylenetetrazol	Nitrogen compounds	1.0273	0.00942643	0.0141903	0.00194292	-9.00755	down in BsR
Cyclohexene, 3-(1,5-dimethyl-4-hexenyl)-6-methylene-, [S-(R*,S*)]-	Hydrocarbons	1.0259	0.016001	0.0194022	0.0124911	-6.32295	down in BsR
1-Penten-3-one, 1-(4-methoxyphenyl)-4-methyl-	Ketone	1.02787	0.0168231	0.0201106	2.86751e-05	-15.0898	down in BsR
d-Nerolidol	Alcohol	0.97648	0.00657915	0.0118853	1.95396	0.966398	insig
3-Hexen-1-ol, benzoate, (Z)-	Ester	1.02807	0.00107292	0.00655031	0.00577114	-7.43693	down in BsR
2H-Cyclopropa[a]naphthalen-2-one, 1,1a,4,5,6,7,7a,7b-octahydro-1,1,7,7a-tetramethyl-, (1a.alpha.,7.alpha.,7a.alpha.,7b.alpha.)-	Ketone	1.00312	0.00326944	0.00899761	1.42863	0.51463	insig
4-Sec-butyl-2-tert-butylphenol	Phenol	0.839935	0.18401	0.188472	2.31996	1.2141	insig
(3S,3aR)-3-Butyl-3a,4,5,6-tetrahydroisobenzofuran-1(3H)-one	Ester	1.02371	0.0433964	0.0464326	0.00528233	-7.56461	down in BsR
Cadina-1(10),6,8-triene	Hydrocarbons	1.02409	0.00813226	0.0129984	0.0650196	-3.94298	down in BsR
BenzAldehyde, 3,4-dihydroxy-	Aldehyde	1.02828	0.00109084	0.00655031	2969.82	11.5362	up in BsR
Butanoic acid, 2-methyl-, 3,7-dimethyl-2,6-octadienyl ester, (E)-	Ester	1.02819	0.00294603	0.00899761	33025.6	15.0113	up in BsR
Plumbagin	Phenol	1.01668	0.0086947	0.0134359	0.652814	-0.615256	insig
Cedrol	Alcohol	1.02547	0.00807641	0.0129984	0.0740333	-3.75568	down in BsR
.alpha.-Corocalene	Hydrocarbons	1.02642	0.0104093	0.0150604	0.0206022	-5.60106	down in BsR
(3aR,6R,8aR)-7,7-Dimethyl-8-methylenehexahydro-1H-3a,6-methanoazulen-3(2H)-one	Ester	1.02784	0.0117859	0.0162078	0.000150956	-12.6936	down in BsR
Fenobucarb	Ester	1.02508	0.0136862	0.0174672	0.0599579	-4.05991	down in BsR
(E)-Tetradec-2-enal	Aldehyde	0.983581	0.041459	0.0445208	0.404423	-1.30606	insig
(3E,7E)-1,5,5,8-Tetramethylcycloundeca-3,7-dienol	Alcohol	1.02009	0.00402732	0.00980212	7.59636	2.92531	up in BsR
6-fluoro-.beta.-methyl-1H-Indole-3-ethanAmine	Nitrogen compounds	1.02675	0.00483409	0.0104074	22.8621	4.51489	up in BsR
Methane, di-p-tolyl-	Hydrocarbons	0.959587	0.0344152	0.0374556	1.80487	0.851898	insig
1H-Cycloprop[e]azulen-7-ol, decahydro-1,1,7-trimethyl-4-methylene-, [1ar-(1a.alpha.,4a.alpha.,7.beta.,7a.beta.,7b.alpha.)]-	Alcohol	1.02818	0.00146681	0.00699563	229.28	7.84097	up in BsR
Citronellyl valerate	Ester	1.02783	0.0108302	0.0153702	562.248	9.13506	up in BsR
1,3-Benzenediol, 5-pentyl-	Phenol	1.00312	0.00326944	0.00899761	1.42863	0.51463	insig
.tau.-Muurolol	Alcohol	1.0179	0.00606102	0.0116366	0.0803471	-3.63761	down in BsR
Hexadecane, 2-methyl-	Hydrocarbons	0.970691	0.0363224	0.0393381	0.463204	-1.11028	insig
Cyclopentaneacetic acid, 3-oxo-2-pentyl-, methyl ester	Ester	0.860235	0.0422668	0.0453334	1.46012	0.546088	insig
.beta.-Acorenol	Alcohol	0.950505	0.0532502	0.0562967	0.553727	-0.852753	insig
3-Butylisobenzofuran-1(3H)-one	Ester	0.11161	0.79025	0.792932	0.956982	-0.063437	insig
Citronellyl tiglate	Ester	0.78678	0.134367	0.138425	0.761621	-0.392855	insig
(1S,4aR,7R,8aR)-1,4a-Dimethyl-7-(prop-1-en-2-yl)decahydronaphthalen-1-ol	Alcohol	1.00521	0.0201495	0.023253	0.254413	-1.97475	down in BsR
1,8,11,14-Heptadecatetraene, (Z,Z,Z)-	Hydrocarbons	1.02774	0.0097465	0.0144568	0.00100173	-9.96329	down in BsR
2-Benzylidene-1-heptanol	Alcohol	1.00312	0.00326944	0.00899761	1.42863	0.51463	insig
1(3H)-Isobenzofuranone, 3-butylidene-	Ester	1.00312	0.00326944	0.00899761	1.42863	0.51463	insig
3-Cyclohexene-1-carboxAldehyde, 4-(4-hydroxy-4-methylpentyl)-	Aldehyde	1.02658	0.033069	0.0361234	0.00149006	-9.39042	down in BsR
3-Buten-2-one, 4-(4-hydroxy-2,2,6-trimethyl-7-oxabicyclo[4.1.0]hept-1-yl)-	Ketone	1.02774	0.00638958	0.0118501	0.0021926	-8.83314	down in BsR
3,7-Cyclodecadien-1-one, 3,7-dimethyl-10-(1-methylethylidene)-, (E,E)-	Ketone	1.02738	0.0210104	0.0240779	0.000366263	-11.4148	down in BsR
4,8-Methanoazulen-9-ol, decahydro-2,2,4,8-tetramethyl-, stereoisomer	Alcohol	0.948926	0.0782308	0.0816361	0.455865	-1.13332	insig
(Z)-3-Butylidene-4,5-dihydroisobenzofuran-1(3H)-one	Ester	1.00312	0.00326944	0.00899761	1.42863	0.51463	insig
2,6,9,11-Dodecatetraenal, 2,6,10-trimethyl-, (E,E,E)-	Aldehyde	1.02731	0.0123255	0.0164939	0.00286952	-8.44497	down in BsR
Octanal, 2-(phenylmethylene)-	Acid	1.02762	0.0078182	0.0128769	0.00316696	-8.30269	down in BsR
1-Naphthalenol, 5,6,7,8-tetrahydro-2,5-dimethyl-8-(1-methylethyl)-	Phenol	1.02794	0.00328475	0.00899761	0.00525707	-7.57153	down in BsR
Octanoic acid, octyl ester	Ester	1.00312	0.00326944	0.00899761	1.42863	0.51463	insig
cis-3-Hexenyl salicylate	Ester	1.00863	0.00823573	0.0130681	0.321061	-1.63908	down in BsR
Benzene, 1,1'-(1,1,2,2-tetramethyl-1,2-ethanediyl)bis-	Hydrocarbons	1.00312	0.00326944	0.00899761	1.42863	0.51463	insig
9-Tetradecen-1-ol, acetate, (E)-	Ester	1.00312	0.00326944	0.00899761	1.42863	0.51463	insig
2-Propanone, 1,3-diphenyl-	Hydrocarbons	1.02726	0.0131207	0.017095	0.00278998	-8.48553	down in BsR
Hippuric Acid	Acid	1.00312	0.00326944	0.00899761	1.42863	0.51463	insig
1H-Indole-3-carboxaldehyde	Aldehyde	1.00312	0.00326944	0.00899761	1.42863	0.51463	insig
2(3H)-Naphthalenone, 4,4a,5,6,7,8-hexahydro-4a,5-dimethyl-3-(1-methylethylidene)-, (4ar-cis)-	Ketone	1.02688	0.0083783	0.0131765	0.0154865	-6.01285	down in BsR
7-Ethoxycoumarin	Ester	1.00312	0.00326944	0.00899761	1.42863	0.51463	insig
Ethotoin	Nitrogen compounds	1.00312	0.00326944	0.00899761	1.42863	0.51463	insig
Ethanone, 1-[4-(1-piperazinyl)phenyl]-	Nitrogen compounds	1.02787	0.00806745	0.0129984	0.000500294	-10.9649	down in BsR
(S)-3-(1-methyl-2-pyrrolidinyl)-Pyridine	Nitrogen compounds	1.02822	0.000504282	0.00496302	0.00141312	-9.4669	down in BsR
.beta.-Bisabolene	Hydrocarbons	1.02203	0.0123091	0.0164939	0.110985	-3.17157	down in BsR
2H-Pyran, tetrahydro-4-methyl-2-(2-methyl-1-propenyl)-	Ether	1.01236	0.00103167	0.00655031	2.03216	1.02301	up in BsR
Octane, 5-ethyl-2-methyl-	Hydrocarbons	1.00312	0.00326944	0.00899761	1.42863	0.51463	insig
Butanoic Acid, 3-hydroxy-3-methyl-	Acid	1.02234	0.0047229	0.0102724	6.35332	2.66751	up in BsR
1,4-Methanoazulen-9-ol, decahydro-1,5,5,8a-tetramethyl-, [1R-(1.alpha.,3a.beta.,4.alpha.,8a.beta.,9S*)]-	Alcohol	1.02634	0.022553	0.025516	0.00360002	-8.11778	down in BsR
3-Butylthiophene	Sulfur compounds	1.00416	0.00780091	0.0128769	1.31364	0.393565	insig
(1S,4aR,7R)-1,4a-Dimethyl-7-(prop-1-en-2-yl)-1,2,3,4,4a,5,6,7-octahydronaphthalene	Hydrocarbons	1.02713	0.0141757	0.0179626	0.00633694	-7.302	down in BsR
Citronellyl isobutyrate	Ester	1.02185	0.0134492	0.0172993	0.0767719	-3.70328	down in BsR
Farnesene epoxide, E-	Ether	1.00312	0.00326944	0.00899761	1.42863	0.51463	insig

## Sheet: BsR_W vs BmsR
Table S6 Differential metabolites between BsR_W vs BmsR of fresh samples
Compounds	Class I	VIP	p_value	FDR	Fold_Change	Log2FC	Type
Acetonitrile, 2,2'-iminobis-	Nitrogen compounds	1.02024	0.0225967	0.0342036	1.43676	0.522824	insig
2-Methyl-1,3-dithiacyclopentane	Sulfur compounds	1.05785	0.00526054	0.0173152	108.932	6.76728	up in BsR_W
Pyrazine, tetramethyl-	Sulfur compounds	0.609712	0.299324	0.314573	0.94865	-0.0760527	insig
cis-Dihydrocarvone	Ketone	0.689153	0.207535	0.221787	0.968253	-0.0465445	insig
Butanoic acid, 2-methyl-, propyl ester	Ester	1.0539	0.0153057	0.02782	14.8024	3.88776	up in BsR_W
Prenol	Alcohol	1.03364	0.0115179	0.0239259	2.06679	1.04739	up in BsR_W
Pyrazine, trimethyl-	Nitrogen compounds	1.0587	1.63408e-05	0.00110067	16.5524	4.04896	up in BsR_W
cis-2-(2-Pentenyl)furan	Ether	1.0561	0.0165318	0.0285286	68.5348	6.09876	up in BsR_W
Butanoic acid, 3-hexenyl ester, (E)-	Ester	1.05844	0.00880254	0.0215375	5343.84	12.3837	up in BsR_W
Ethanone, 1-(3,5-dimethylpyrazinyl)-	Ketone	1.05347	0.000674737	0.00650535	2.87001	1.52105	up in BsR_W
n-Pentyl methylphosphonofluoridate	Others	1.04905	0.000126339	0.00294901	1.49426	0.579433	insig
Cyclohexene, 1-methyl-4-(1-methylethylidene)-	Hydrocarbons	1.05708	0.0117607	0.0240363	53.3151	5.73647	up in BsR_W
3-Mercaptohexyl acetate	Ester	1.05745	0.00646398	0.0182017	21.4039	4.4198	up in BsR_W
Benzenemethanol, .alpha.-2-propenyl-	Alcohol	1.04918	0.00101394	0.0078238	1.46286	0.548793	insig
2-Hexanone	Ketone	0.888743	0.0732757	0.0865639	1.23993	0.310257	insig
Cyclopentanone, 2-methyl-3-(1-methylethyl)-	Ketone	1.05605	0.00799851	0.0204476	18.4838	4.20819	up in BsR_W
Acetic acid, cyclohexyl ester	Ester	1.04523	0.0108223	0.0231859	2.73941	1.45386	up in BsR_W
D-Verbenone	Ketone	1.05736	0.00609634	0.0178942	63.4342	5.98719	up in BsR_W
1,3,6-Octatriene, 3,7-dimethyl-, (Z)-	Hydrocarbons	1.05758	0.0178454	0.0293952	206.592	7.69064	up in BsR_W
2,6-Octadienal, 3,7-dimethyl-, (Z)-	Aldehyde	1.05324	0.00170873	0.0105253	1.96706	0.976043	insig
3-Mercaptohexanol	Alcohol	1.05535	0.0106379	0.0230142	14.323	3.84026	up in BsR_W
5-Methyloxazolidine	Nitrogen compounds	0.918513	0.0554321	0.0693488	1.92372	0.943897	insig
1-Hexanol, 4-methyl-	Alcohol	1.05294	0.0164287	0.028478	17.6445	4.14115	up in BsR_W
1-Heptanol	Alcohol	1.05503	0.00618066	0.0179085	18.1996	4.18584	up in BsR_W
1H-Pyrazole, 4,5-dihydro-5,5-dimethyl-	Nitrogen compounds	1.03827	0.0254855	0.0371803	3.52292	1.81677	up in BsR_W
Pyrazine, 2-ethyl-5-methyl-	Nitrogen compounds	1.05687	0.0116732	0.0239548	39.8175	5.31533	up in BsR_W
Dicyclopentadiene	Hydrocarbons	1.05519	0.012188	0.0243485	12.0978	3.59667	up in BsR_W
3-Penten-2-one, 4-(acetyloxy)-, (Z)-	Ketone	1.05881	0.000281819	0.0043855	16.9094	4.07975	up in BsR_W
Pyridine, 2,3,4,5-tetrahydro-6-propyl-	Nitrogen compounds	0.885028	0.0705684	0.084132	1.10673	0.146304	insig
3-Cyclohexen-1-one, 3,5,5-trimethyl-	Ketone	1.0555	8.66316e-05	0.00226006	0.531847	-0.910917	insig
Thiophene, 2-pentyl-	Sulfur compounds	1.05881	2.29069e-05	0.00110067	10.2534	3.35804	up in BsR_W
6-Nonenal, (E)-	Aldehyde	1.05412	0.0161116	0.0282431	26.8391	4.74627	up in BsR_W
3-Nonen-1-ol, (Z)-	Alcohol	1.05753	0.000237103	0.00405015	25.2819	4.66003	up in BsR_W
6-Octen-1-ol, 7-methyl-3-methylene-	Alcohol	0.0114575	0.970992	0.972088	0.999615	-0.000555756	insig
Undecane, 3,5-dimethyl-	Hydrocarbons	1.05848	0.000568536	0.00593284	471.432	8.8809	up in BsR_W
2-Furanpropanoic acid, ethyl ester	Ester	1.05843	0.000916529	0.00766945	666.91	9.38135	up in BsR_W
n-Valeric acid cis-3-hexenyl ester	Ester	1.04658	0.000371075	0.00521417	1.36336	0.447161	insig
Ascaridole	Others	1.05736	0.00557693	0.017508	14.0914	3.81674	up in BsR_W
Hexanoic acid, 2-methylbutyl ester	Ester	1.04302	0.00399804	0.0156223	1.46728	0.553147	insig
Phenol, 4-(2-propenyl)-	Hydrocarbons	1.05768	0.00582689	0.0177479	39.1296	5.29019	up in BsR_W
2-Decenal, (Z)-	Aldehyde	1.05633	0.00334296	0.0145021	9.30364	3.2178	up in BsR_W
2-Hexanol, (R)-	Alcohol	1.04872	0.00454719	0.0164627	1.57266	0.653203	insig
3-Hexenal, (Z)-	Aldehyde	1.04467	0.000174796	0.00360568	1.5281	0.611742	insig
Octane	Hydrocarbons	0.542953	0.29927	0.314573	1.08097	0.112333	insig
Hexanal	Aldehyde	0.596932	0.293147	0.309549	1.07799	0.108343	insig
2-Butene-1,4-diol, (Z)-	Alcohol	1.05865	0.00559599	0.017508	835.137	9.70587	up in BsR_W
1,3-Cyclopentadiene, 1,2,3,4,5-pentamethyl-	Hydrocarbons	1.05547	0.0211842	0.0330004	85.5396	6.41852	up in BsR_W
2,4,6-Octatriene, 3,4-dimethyl-	Hydrocarbons	1.05854	5.81481e-05	0.00184205	12.0637	3.5926	up in BsR_W
.alpha.-Phellandrene 1	Hydrocarbons	1.05546	0.01356	0.0261279	79.007	6.30391	up in BsR_W
3-Carene	Hydrocarbons	1.05363	0.0236827	0.0353051	29.1585	4.86584	up in BsR_W
D-Limonene	Hydrocarbons	1.05508	0.00991924	0.0226808	21.5389	4.42887	up in BsR_W
1,5-Cyclooctadiene, 3,4-dimethyl-	Hydrocarbons	1.05721	0.0163503	0.028478	89.0496	6.47654	up in BsR_W
2,4-Dimethyl-2-oxazoline-4-methanol	Nitrogen compounds	1.05706	0.000505732	0.00582577	7.16309	2.84058	up in BsR_W
Hygrine	Nitrogen compounds	0.914625	0.125355	0.138612	2.23131	1.15789	insig
Cyclohexanol, 2,6-dimethyl-	Alcohol	0.925121	0.114528	0.127782	2.18453	1.12732	insig
Ethanone, 1-(1H-pyrazol-4-yl)-	Ketone	1.05541	0.00274398	0.013829	3.38624	1.75968	up in BsR_W
Citronellal	Aldehyde	1.05743	0.000398359	0.00543607	18.8395	4.23569	up in BsR_W
3-Ethylphenyl isocyanate	Ester	1.05755	3.9242e-05	0.00133876	2.6195	1.38929	up in BsR_W
Bicyclo[3.1.1]hept-2-ene-2-methanol, 6,6-dimethyl-	Alcohol	1.05676	1.04983e-05	0.00110067	1.72697	0.788242	insig
Pyrazinamide	Nitrogen compounds	1.04591	0.00129188	0.00881505	1.43477	0.520821	insig
2-Hexanol	Alcohol	1.05632	2.95928e-05	0.00110067	1.54014	0.623062	insig
Benzene, 1,3-dimethyl-	Hydrocarbons	1.05753	0.000782425	0.00708175	12.0563	3.59172	up in BsR_W
4-Hexen-3-one, 5-methyl-	Ketone	1.05882	0.000275711	0.00436707	80645.9	16.2993	up in BsR_W
Furan, 2-propyl-	Ether	0.347264	0.54317	0.5557	1.04017	0.0568145	insig
Norbornadieone	Ketone	1.04187	0.0405283	0.0537348	10.0293	3.32615	insig
CyclohexanecarboxAldehyde	Aldehyde	0.833408	0.0807231	0.094461	1.08119	0.112618	insig
2,4,6-Octatriene, 2,6-dimethyl-	Hydrocarbons	1.05794	0.0277574	0.039711	4045.84	11.9822	up in BsR_W
2H-Pyran-2-methanol, tetrahydro-	Alcohol	1.05882	0.000274223	0.00436707	2286.28	11.1588	up in BsR_W
Isobutyl isovalerate	Ester	1.05858	0.000158529	0.003353	15.0169	3.90851	up in BsR_W
1,3-Hexadiene, 3-ethyl-2-methyl-	Hydrocarbons	1.05525	0.00978888	0.0226808	21.5722	4.4311	up in BsR_W
Pyrazine, 2-ethyl-3-methyl-	Nitrogen compounds	1.05327	0.0294776	0.0417677	32.3092	5.01387	up in BsR_W
Pyrazine, 2-methyl-5-(1-methylethyl)-	Nitrogen compounds	1.05779	0.0131648	0.0256641	427.843	8.74094	up in BsR_W
2-Nonanone, 3-(hydroxymethyl)-	Ketone	0.977606	0.0684179	0.08184	2.23922	1.16299	insig
Acetic acid, heptyl ester	Ester	0.892125	0.145606	0.159447	2.27196	1.18394	insig
1,6-HexanediAmine, N,N,N',N'-tetramethyl-	Nitrogen compounds	1.05811	0.00022258	0.00405015	274.14	8.09877	up in BsR_W
3-Nonen-1-ol, (E)-	Alcohol	1.05866	1.9047e-05	0.00110067	23.169	4.53412	up in BsR_W
Catechol	Phenol	1.05838	0.00129555	0.00881505	864.923	9.75643	up in BsR_W
Butanoic acid, 2-methyl-, hexyl ester	Ester	1.05752	0.00596953	0.0178307	72.5052	6.18001	up in BsR_W
2-methyl-5-propan-2-ylcyclohexa-2,5-diene-1,4-dione	Ketone	1.0583	0.0063022	0.0180324	229.307	7.84114	up in BsR_W
2,4-Heptadien-1-ol, (E,E)-	Alcohol	1.05612	0.0136089	0.0261279	70.0937	6.13121	up in BsR_W
Pyridine, 3-propyl-	Nitrogen compounds	1.05562	0.0176421	0.0291406	85.1509	6.41195	up in BsR_W
Carbonochloridodithioic acid, methyl ester	Sulfur compounds	1.05382	0.0225184	0.0341579	17.0993	4.09586	up in BsR_W
1H-1,2,4-Triazole, 3-chloro-	Nitrogen compounds	1.02115	0.00909708	0.0219269	1.30372	0.382631	insig
2(1H)-Pyridinone	Nitrogen compounds	1.03081	0.0169314	0.0287321	1.46147	0.547424	insig
Pinocarvone	Ketone	1.05835	0.00111102	0.0080995	18.5153	4.21064	up in BsR_W
Pyrazine, 3,5-diethyl-2-methyl-	Nitrogen compounds	1.05571	0.0088141	0.0215375	11.3461	3.50412	up in BsR_W
BenzAldehyde, 2,4-dimethyl-	Aldehyde	1.05032	0.0049931	0.0171276	10.5002	3.39234	up in BsR_W
Quinoxaline	Nitrogen compounds	1.05724	0.0058426	0.0177479	39.1189	5.2898	up in BsR_W
2-Hexanoylfuran	Ether	1.04833	0.000524738	0.00583245	1.35489	0.438179	insig
Bicyclo[3.1.1]heptan-3-one, 2-hydroxy-2,6,6-trimethyl-	Ketone	1.04401	0.0268607	0.0388266	5.15484	2.36593	up in BsR_W
1-Propene, 1,3-dichloro-, (E)-	Others	1.04256	0.00320455	0.0145021	1.62543	0.700826	insig
Isobutyl acetate	Ester	1.04296	0.0058241	0.0177479	1.54506	0.627667	insig
.alpha.-Methylstyrene	Hydrocarbons	1.05497	0.0218527	0.0335352	42.0108	5.39269	up in BsR_W
2-Propenoic acid, pentyl ester	Ester	1.05611	0.0027957	0.0138535	15.9874	3.99886	up in BsR_W
3-Hexene, 1-(1-methoxyethoxy)-, (Z)-	Hydrocarbons	1.05538	0.0105374	0.0229453	26.4077	4.72289	up in BsR_W
3-Acetyl-1H-pyrroline	Nitrogen compounds	1.05626	0.0191677	0.0306968	43.3287	5.43725	up in BsR_W
Nonane, 3-methyl-5-propyl-	Hydrocarbons	1.05026	0.0104161	0.0229453	4.56445	2.19044	up in BsR_W
3-Oxatricyclo[4.1.1.0(2,4)]octane, 2,7,7-trimethyl-	Hydrocarbons	1.03516	0.0148487	0.0272123	2.12538	1.08772	up in BsR_W
Butanoic acid, 3-hexenyl ester, (Z)-	Ester	1.05871	0.00178644	0.0108034	4581.49	12.1616	up in BsR_W
Glycerol 1,2-diacetate	Ester	1.05308	0.00663923	0.0183858	52.762	5.72143	up in BsR_W
Bicyclo[3.1.1]hept-2-en-6-ol, 2,7,7-trimethyl-, acetate, [1S-(1.alpha.,5.alpha.,6.beta.)]-	Ester	1.05772	0.00605178	0.0178942	74.1318	6.21202	up in BsR_W
Pyridine, 2-ethyl-	Nitrogen compounds	1.04378	0.0399855	0.0531742	8.77027	3.13262	insig
1-Propanol, 3-(methylthio)-	Alcohol	1.05367	0.0171636	0.0287597	21.0894	4.39845	up in BsR_W
N,N-Dimethylhexanamide	Nitrogen compounds	1.05744	0.00201176	0.0112939	155.122	7.27726	up in BsR_W
7-Oxabicyclo[2.2.1]heptane, 1-methyl-4-(1-methylethyl)-	Ether	1.05825	0.000973848	0.00778201	5.30492	2.40733	up in BsR_W
1H-Tetrazole	Nitrogen compounds	1.05873	0.00415042	0.0158889	8083.54	12.9808	up in BsR_W
Hexanoic Acid	Acid	1.05654	2.97813e-05	0.00110067	2.25779	1.17491	up in BsR_W
3,4-Hexanedione, 2,2,5-trimethyl-	Ketone	1.05455	0.0097459	0.0226808	7.13656	2.83523	up in BsR_W
trans-.beta.-Ocimene	Hydrocarbons	1.0576	0.0176111	0.0291406	318.864	8.3168	up in BsR_W
Benzene, n-butyl-	Hydrocarbons	1.05794	0.0108792	0.0231859	281.095	8.13492	up in BsR_W
1H-Pyrazole-1-carboximidamide, 3,5-dimethyl-	Nitrogen compounds	1.03205	0.0150713	0.0275575	1.4203	0.506197	insig
2-Methyl-6-methyleneocta-2,7-dien-4-one	Ketone	1.05867	0.000467646	0.00564446	21.7997	4.44624	up in BsR_W
4-Decenal, (E)-	Aldehyde	1.05829	0.00109441	0.00808952	509.207	8.99211	up in BsR_W
Benzene, 1-methyl-4-nitro-	Hydrocarbons	1.05671	0.00582971	0.0177479	125.208	6.96818	up in BsR_W
Benzothiazole	Sulfur compounds	1.05771	0.00649771	0.0182388	53.5257	5.74216	up in BsR_W
4-Methylthiazole	Nitrogen compounds	1.05457	0.00606068	0.0178942	6.38688	2.67511	up in BsR_W
Toluene	Hydrocarbons	1.05589	0.000914934	0.00766945	4.99468	2.32039	up in BsR_W
Phenol	Phenol	1.0534	0.0184557	0.0298727	18.9948	4.24753	up in BsR_W
Ethyl (methylthio)acetate	Ester	1.0587	0.00731774	0.0192606	8648.13	13.0782	up in BsR_W
3-Pentenoic Acid, 2,2-dimethyl-	Acid	0.334016	0.532884	0.546437	1.18329	0.242805	insig
Cyclohexanol, 1-ethenyl-	Alcohol	1.05684	0.00370602	0.0152187	10.6793	3.41675	up in BsR_W
Nonane, 2,5-dimethyl-	Hydrocarbons	1.05562	0.00497381	0.0171276	172.782	7.43281	up in BsR_W
Ethanediamide	Nitrogen compounds	1.05008	0.0229099	0.0343842	9.81903	3.29558	up in BsR_W
Benzyl Alcohol	Alcohol	1.05731	0.0158855	0.0281808	81.8239	6.35445	up in BsR_W
3-Octen-1-ol, (Z)-	Alcohol	1.04953	0.00333216	0.0145021	5.54791	2.47195	up in BsR_W
Butanoic Acid, 3-methylbutyl ester	Ester	1.00625	0.0625392	0.0761981	2.78208	1.47617	insig
Adamantane	Hydrocarbons	1.05773	0.00104622	0.00793158	7.18894	2.84578	up in BsR_W
Bicyclo[3.1.1]heptan-3-ol, 6,6-dimethyl-2-methylene-, [1S-(1.alpha.,3.alpha.,5.alpha.)]-	Alcohol	1.05789	0.00333607	0.0145021	205.219	7.68102	up in BsR_W
2-((3,3-Dimethyloxiran-2-yl)methyl)-3-methylfuran	Ether	1.05881	9.3357e-05	0.00236593	79776.3	16.2837	up in BsR_W
L-.alpha.-Terpineol	Alcohol	1.04563	0.000193314	0.00381044	1.78163	0.833199	insig
(E)-2,6-Dimethylocta-3,7-diene-2,6-diol	Alcohol	1.05846	0.000914384	0.00766945	757.066	9.56427	up in BsR_W
2-Acetyl-4,4-dimethyl-cyclopent-2-enone	Ketone	1.05811	0.000532614	0.00583245	51.6919	5.69187	up in BsR_W
Naphthalene	Hydrocarbons	1.05838	0.00031025	0.00466426	5.56628	2.47671	up in BsR_W
Propanedioic acid, amino-, diethyl ester	Ester	1.05765	0.00578426	0.0177479	73.2961	6.19566	up in BsR_W
Benzoic acid, 1-methylethyl ester	Ester	1.05647	0.0041878	0.0158889	120.349	6.91108	up in BsR_W
.beta.-Myrcene	Hydrocarbons	1.05654	0.0100965	0.0226808	49.368	5.6255	up in BsR_W
3-Pentyn-1-ol	Alcohol	1.02391	0.00721947	0.0191154	1.5066	0.591294	insig
Ethylbenzene	Hydrocarbons	1.05724	1.22211e-06	0.000271002	7.68273	2.94162	up in BsR_W
Hydrazine, 1,1-bis(2-methylpropyl)-	Nitrogen compounds	1.05529	0.0140825	0.0263527	20.6795	4.37013	up in BsR_W
4,6-Octadiyn-3-one, 2-methyl-	Ketone	1.05785	0.00482269	0.0168414	110.847	6.79243	up in BsR_W
5-Ethylcyclopent-1-enecarboxAldehyde	Aldehyde	1.04741	7.7356e-05	0.00222539	0.35098	-1.51054	down in BsR_W
Propanoic acid, 2,2-dimethyl-, pentyl ester	Ester	1.04727	0.0133706	0.0259512	3.46596	1.79325	up in BsR_W
Cyclopentanecarbonitrile, 3-(1-methylethylidene)-	Nitrogen compounds	1.05605	0.000181516	0.0036592	7.86959	2.97629	up in BsR_W
Cyclohexanol, 1-methyl-4-(1-methylethylidene)-	Alcohol	1.058	0.000471533	0.00564446	28.8733	4.85167	up in BsR_W
OxiranecarboxAldehyde, 3-methyl-3-(4-methyl-3-pentenyl)-	Aldehyde	1.0574	0.00473487	0.0167685	74.5751	6.22062	up in BsR_W
Piperidin-3-one, 2,2,5-methyl-	Nitrogen compounds	1.05717	0.00946265	0.0223285	28.1273	4.8139	up in BsR_W
4-Phenyl-2-butanol	Alcohol	1.05773	0.00594989	0.0178307	75.1005	6.23075	up in BsR_W
3-Buten-2-one, 4-phenyl-	Ketone	1.05759	0.005443	0.0174607	27.4988	4.7813	up in BsR_W
1,7-Nonadiene, 4,8-dimethyl-	Hydrocarbons	1.05584	0.00744276	0.0194741	22.5759	4.49671	up in BsR_W
N,N-Dimethylacetamide	Nitrogen compounds	1.04946	0.0178825	0.0293952	7.89634	2.98118	up in BsR_W
Cyclohexanone	Ketone	0.934412	0.0183204	0.0298169	0.627298	-0.672776	insig
Nonane	Hydrocarbons	0.976556	0.00423985	0.0158929	0.352996	-1.50228	insig
Butane, 1-isothiocyanato-	Sulfur compounds	1.05849	0.00154036	0.00962184	12.9804	3.69826	up in BsR_W
o-Cymene	Hydrocarbons	1.05778	0.00544721	0.0174607	101.316	6.66272	up in BsR_W
(E)-2-Octenal	Aldehyde	1.05668	0.00731221	0.0192606	19.6804	4.29869	up in BsR_W
1,2-Cyclohexanedione	Ketone	0.921579	0.071165	0.0845025	1.17556	0.233347	insig
1,5-Heptadien-4-one, 3,3,6-trimethyl-	Ketone	1.00435	0.0273225	0.0392788	1.32438	0.405318	insig
3-Acetyl-2,5-dimethyl furan	Ether	1.04006	0.00961618	0.0225054	1.52012	0.604184	insig
Undecane	Hydrocarbons	0.953076	0.0928376	0.106391	2.25295	1.17182	insig
1,3-Cyclohexadiene-1-carboxaldehyde, 2,6,6-trimethyl-	Aldehyde	1.05854	8.09173e-05	0.00222539	16.2852	4.02549	up in BsR_W
Decane	Hydrocarbons	1.05872	0.00030441	0.00465537	14.9824	3.90519	up in BsR_W
Undecane, 2,9-dimethyl-	Hydrocarbons	1.05646	0.00896719	0.0217915	47.2208	5.56135	up in BsR_W
3-n-Propyl-2-pyrazolin-5-one	Nitrogen compounds	1.05876	0.00056043	0.00592592	2338.28	11.1912	up in BsR_W
2-Oxepanone	Ester	1.03907	0.00195703	0.0111274	1.49106	0.57634	insig
3-Methoxy-2,5-dimethylpyrazine	Nitrogen compounds	1.05758	0.0119579	0.0243476	81.5305	6.34927	up in BsR_W
Indan, 1-methyl-	Hydrocarbons	1.05848	0.0018264	0.0108034	22.0563	4.46312	up in BsR_W
2-Thiophenemethanethiol	Sulfur compounds	1.05878	0.000364224	0.00521417	41213.1	15.3308	up in BsR_W
2-Acetyl-3-methylpyrazine	Nitrogen compounds	1.05669	0.0137982	0.0262779	71.0177	6.15011	up in BsR_W
2,6-Dimethyldecane	Hydrocarbons	0.853615	0.171888	0.18616	2.13281	1.09276	insig
Cyclohexanone, 2,2,6-trimethyl-	Ketone	1.04051	0.0192071	0.0306968	2.62054	1.38987	up in BsR_W
BenzenAmine, N,N-dimethyl-	Nitrogen compounds	1.03968	0.00670714	0.0184187	1.48518	0.570633	insig
1-ethenyl-2-Pyrrolidinone	Ketone	0.944283	0.0991897	0.112193	2.20136	1.1384	insig
Thujone	Ketone	1.00633	0.0353022	0.0480261	1.53231	0.61571	insig
Butanoic acid, 3-methyl-, 3-methylbutyl ester	Ester	0.921221	0.116885	0.130084	2.18452	1.12731	insig
Benzenemethanethiol	Sulfur compounds	1.05716	0.000259056	0.00425524	2.72642	1.44701	up in BsR_W
Benzene, (1-methoxypropyl)-	Hydrocarbons	1.0564	0.00339239	0.0145365	3.29354	1.71964	up in BsR_W
2-Isopropyl-5-methylhex-2-enal	Aldehyde	0.955235	0.0880287	0.101801	2.16072	1.11151	insig
2-Cyclohexen-1-ol, 1-methyl-4-(1-methylethyl)-, cis-	Alcohol	1.05613	0.00258811	0.0135039	8.67608	3.11704	up in BsR_W
Benzene, 1-ethyl-3,5-dimethyl-	Hydrocarbons	1.05763	0.00640007	0.0181951	115.57	6.85263	up in BsR_W
Isophorone	Ketone	1.05857	0.000227083	0.00405015	4.01528	2.0055	up in BsR_W
Propanediamide	Nitrogen compounds	0.522868	0.357419	0.371665	1.02965	0.0421581	insig
p-Mentha-1,5-dien-8-ol	Alcohol	0.997184	0.0220477	0.0336597	1.30828	0.387674	insig
Azacyclohexan-3-one, 1,5,6-trimethyl-	Nitrogen compounds	0.993231	0.0161492	0.0282531	0.73812	-0.438074	insig
Phenol, 3,5-dimethyl-	Phenol	1.05627	0.000669754	0.00650535	2.90566	1.53886	up in BsR_W
AmphetAmine	Nitrogen compounds	0.991913	0.00889199	0.0216681	0.765154	-0.386178	insig
Acetic acid, 2-ethylhexyl ester	Ester	0.941317	0.0172495	0.0288142	0.83796	-0.255047	insig
exo-7-(trans-1-Propenyl)bicyclo[4.2.0]oct-1(2)-ene	Hydrocarbons	1.05826	0.000104695	0.00257957	20.2909	4.34276	up in BsR_W
1-Decen-3-one	Ketone	1.05814	0.00153269	0.00962184	17.3181	4.11421	up in BsR_W
Myroxide	Ether	1.05866	0.000520258	0.00583245	92.0311	6.52405	up in BsR_W
4-Methylpentyl 2-methylbutanoate	Ester	1.05869	0.00500117	0.0171276	1120.39	10.1298	up in BsR_W
Undecane, 2-methyl-	Hydrocarbons	1.04065	0.00946506	0.0223285	1.51217	0.596621	insig
1-Undecene, 9-methyl-	Hydrocarbons	1.0579	0.000199265	0.00384235	23.4363	4.55067	up in BsR_W
1-Nonanol	Alcohol	1.04143	0.00994909	0.0226808	1.65254	0.724688	insig
4-Pyridinecarboxylic acid, ethyl ester	Nitrogen compounds	1.05772	8.41192e-06	0.00110067	19.1888	4.26219	up in BsR_W
6-Nonen-1-ol, (E)-	Alcohol	1.04823	0.00837376	0.0212215	2.13302	1.0929	up in BsR_W
(E)-2,6-Dimethylocta-5,7-dien-2-ol	Alcohol	1.05515	0.000342328	0.00506074	13.6691	3.77284	up in BsR_W
Phenol, 3-ethyl-	Phenol	1.05588	0.00166104	0.0103031	2.75421	1.46164	up in BsR_W
Levomenthol	Alcohol	1.04986	0.00624315	0.0179795	1.95586	0.967802	insig
Bicyclo[3.1.0]hex-3-en-2-one, 4-methyl-1-(1-methylethyl)-	Ketone	1.05699	0.000953084	0.00778201	2.77518	1.47258	up in BsR_W
BenzenAmine, 2,5-dimethyl-	Nitrogen compounds	1.05757	3.38245e-05	0.00120009	2.72567	1.44661	up in BsR_W
Butanethioic acid, 3-methyl-, S-(1-methylpropyl) ester	Ester	0.974036	0.0312638	0.0437398	1.28776	0.364863	insig
Acetic acid, octyl ester	Ester	1.0586	0.00132968	0.00881505	978.727	9.93476	up in BsR_W
Undecane, 2,4-dimethyl-	Hydrocarbons	1.05835	0.000953801	0.00778201	233.942	7.87001	up in BsR_W
2-Nonenenitrile	Nitrogen compounds	0.865025	0.0534865	0.0674858	0.914869	-0.128364	insig
spiro[3-oxatricyclo[3.3.1.02,4]nonane-8,1'-cyclopropane]-6-one	Ketone	1.0583	0.0013739	0.00889523	18.8285	4.23484	up in BsR_W
1,2-Octanediol	Alcohol	1.05849	0.000602575	0.00621493	391.869	8.61423	up in BsR_W
Benzofuran, 4,7-dimethyl-	Ether	1.0575	0.00391985	0.0155566	31.7164	4.98716	up in BsR_W
Benzene, 1,3,5-triethyl-	Hydrocarbons	1.05671	0.0054643	0.0174607	40.6717	5.34595	up in BsR_W
8,9-Dehydrothymol	Phenol	1.05751	0.00665992	0.0183858	51.4461	5.68499	up in BsR_W
Nonanoic acid, methyl ester	Ester	1.05769	0.00618905	0.0179085	52.4177	5.71198	up in BsR_W
4-(1-methylethyl)-Benzaldehyde	Aldehyde	1.05782	0.00606748	0.0178942	68.1508	6.09066	up in BsR_W
Tricyclo[3.3.1.1(3,7)]decane, 2-nitro-	Nitrogen compounds	1.05653	0.00260921	0.0135343	12.6637	3.66262	up in BsR_W
2-Nonanol, acetate	Ester	1.05626	0.009804	0.0226808	54.066	5.75665	up in BsR_W
Nonane, 2-methyl-	Hydrocarbons	0.969136	0.0362279	0.0490597	1.2203	0.287234	insig
4-Hexen-1-ol, (E)-	Alcohol	0.998966	0.0052118	0.0173141	1.31779	0.398126	insig
4-Heptenal, (Z)-	Aldehyde	0.970208	0.00693383	0.0188182	0.457645	-1.1277	insig
Heptanal	Aldehyde	0.962246	0.0113575	0.0237038	0.623338	-0.681914	insig
2-Cyclohexen-1-one	Ketone	1.04894	0.0182964	0.0298169	8.62442	3.10843	up in BsR_W
Butanoic acid, 3-hydroxy-, ethyl ester	Ester	1.05344	0.0152324	0.0277436	18.0773	4.17611	up in BsR_W
Ethyl tiglate	Ester	1.04864	0.0167644	0.0286777	9.52505	3.25173	up in BsR_W
.alpha.-Pinene	Hydrocarbons	1.04873	0.0201525	0.0319201	8.75685	3.13041	up in BsR_W
Bicyclo[3.1.1]hept-2-ene, 3,6,6-trimethyl-	Hydrocarbons	1.05353	0.016042	0.0282326	16.9895	4.08657	up in BsR_W
Bicyclo(3.3.1)non-2-ene	Hydrocarbons	1.05698	0.0134202	0.0259906	137.292	7.1011	up in BsR_W
Dihydro-3-(2H)-thiophenone	Sulfur compounds	1.05717	0.0145204	0.0269447	152.544	7.25308	up in BsR_W
Diaziridine, 3-ethyl-3-methyl-	Nitrogen compounds	0.945091	0.0145918	0.0269831	0.562588	-0.829849	insig
Allyl isovalerate	Ester	1.05825	0.0232931	0.0348414	3292.95	11.6852	up in BsR_W
Cyclobutanespiro-2'-bicyclo[1.1.0]butane-4'-spirocyclobutane	Hydrocarbons	1.04842	0.0215053	0.033232	8.95468	3.16264	up in BsR_W
Cyclopentane, butyl-	Hydrocarbons	1.05003	0.0147804	0.0271995	8.18466	3.03292	up in BsR_W
1,7-Octadiene, 2-methyl-6-methylene-	Hydrocarbons	1.05642	0.0144254	0.0269376	43.7812	5.45224	up in BsR_W
1,3-Dioxolane, 4-methyl-2-(2-methylpropyl)-	Ether	1.04736	0.0260565	0.0378888	9.21379	3.20379	up in BsR_W
3-Octanone	Ketone	1.05368	0.00711695	0.0189572	14.0478	3.81227	up in BsR_W
1-Hepten-6-one, 2-methyl-	Ketone	1.05527	0.0168199	0.0286909	71.6568	6.16303	up in BsR_W
2-Heptanone	Ketone	0.975227	0.00542866	0.0174607	0.419705	-1.25255	insig
3-Hexen-1-ol, formate, (Z)-	Ester	1.04947	0.0171334	0.0287597	8.49711	3.08697	up in BsR_W
Anisole	Hydrocarbons	1.04828	0.0240068	0.0356683	9.51282	3.24987	up in BsR_W
3-Chloro-2,4-pentanedione	Ketone	1.04708	0.018454	0.0298727	5.46324	2.44976	up in BsR_W
N-Acetylisoxazolidine	Nitrogen compounds	1.04877	0.0211276	0.0329932	9.01218	3.17188	up in BsR_W
4-methyl-1-(1-methylethyl)-Bicyclo[3.1.0]hex-2-ene	Hydrocarbons	1.05731	0.00775676	0.0201177	141.043	7.13999	up in BsR_W
1,2,4,5-Tetrazin-3-Amine	Nitrogen compounds	1.05803	0.00866681	0.0214734	151.99	7.24783	up in BsR_W
1-Hepten-3-one	Ketone	0.995334	0.0986869	0.111938	3.99093	1.99673	insig
Thiazole, 2,4-dimethyl-	Sulfur compounds	0.908139	0.033099	0.0457985	0.723365	-0.467203	insig
1H-Pyrazole	Nitrogen compounds	1.05585	4.07198e-06	0.000722369	2.35649	1.23664	up in BsR_W
o-Xylene	Hydrocarbons	1.05602	0.00181963	0.0108034	6.59244	2.72081	up in BsR_W
Styrene	Hydrocarbons	1.05616	0.00358132	0.014945	8.85693	3.14681	up in BsR_W
5-Hexenal, 4-methylene-	Hydrocarbons	1.05828	0.000365858	0.00521417	4.08979	2.03203	up in BsR_W
4-Heptenal	Aldehyde	1.05833	0.000227837	0.00405015	5.68121	2.5062	up in BsR_W
Pyrazine, ethyl-	Nitrogen compounds	1.04625	0.0332517	0.0457985	10.618	3.40844	up in BsR_W
Cyclohexanol, 1-methyl-	Alcohol	0.988585	0.00317261	0.0145021	0.367395	-1.4446	insig
Santolina triene	Hydrocarbons	1.04389	0.0322883	0.0448898	9.0984	3.18561	up in BsR_W
Propanoic acid, 2-methyl-, 2-methylpropyl ester	Ester	1.05785	0.0219553	0.0336344	1103.46	10.1078	up in BsR_W
2,4-Hexadienal, (E,E)-	Aldehyde	1.03962	0.0217397	0.0334652	11.7173	3.55057	up in BsR_W
DiSulfur compounds, methyl 2-propenyl	Sulfur compounds	1.05355	0.0171488	0.0287597	50.8872	5.66923	up in BsR_W
Fomepizole	Nitrogen compounds	1.04867	0.0206114	0.0323581	8.8993	3.15369	up in BsR_W
Benzene, (1-methylethyl)-	Hydrocarbons	1.05603	0.0249778	0.0368028	94.5199	6.56255	up in BsR_W
Acetic acid, 2-ethylbutyl ester	Ester	1.04989	0.017632	0.0291406	8.8011	3.13768	up in BsR_W
1,7,7-trimethyl-Tricyclo[2.2.1.0(2,6)]heptane	Hydrocarbons	1.05589	0.0252587	0.0370935	115.27	6.84887	up in BsR_W
Diethyl diSulfur compounds	Sulfur compounds	1.04797	0.0250221	0.036807	9.32044	3.2204	up in BsR_W
3-Ethyl-3-methylheptane	Hydrocarbons	0.633601	0.231189	0.246176	1.04926	0.0693789	insig
Octane, 3,3-dimethyl-	Hydrocarbons	1.05671	0.0484479	0.06219	948.294	9.88919	insig
Butanoic Acid, 4-hydroxy-	Acid	1.04909	0.0167798	0.0286777	8.33385	3.05898	up in BsR_W
Cyclopropanemethanol, 2,2,3,3-tetramethyl-	Alcohol	1.05142	0.0144817	0.0269447	8.3628	3.06399	up in BsR_W
Heptane, 3-ethyl-2-methyl-	Hydrocarbons	1.04729	0.0171845	0.0287597	8.209	3.03721	up in BsR_W
Pentanoic acid, 2-methyl-, ethyl ester	Ester	1.05495	0.0155418	0.0278848	16.825	4.07254	up in BsR_W
Pyridine, 2,3-dimethyl-	Nitrogen compounds	1.05322	0.018016	0.0294838	17.4347	4.12389	up in BsR_W
Benzene, 1,2,4-trimethyl-	Hydrocarbons	1.05603	0.0154112	0.0278848	88.7331	6.4714	up in BsR_W
1,6-Octadiene, 3,7-dimethyl-	Hydrocarbons	1.05375	0.0140432	0.0263527	16.9397	4.08233	up in BsR_W
Bicyclo[3.1.0]hex-2-ene, 4-methylene-1-(1-methylethyl)-	Hydrocarbons	1.05664	0.00801582	0.0204476	13.1565	3.71771	up in BsR_W
2-Pentenoic Acid, 2-methyl-	Acid	1.0555	0.00424647	0.0158929	14.249	3.83279	up in BsR_W
Glycerin	Alcohol	1.05453	0.0212438	0.0330004	164.853	7.36504	up in BsR_W
3-Thiophenethiol	Sulfur compounds	1.05674	0.0166692	0.0286622	48.7218	5.6065	up in BsR_W
Pentanoic acid, 4-methyl-, ethyl ester	Ester	1.05672	0.0200911	0.0318798	195.027	7.60753	up in BsR_W
1,3-Cyclohexadiene, 1,5,5,6-tetramethyl-	Hydrocarbons	1.05494	0.0107407	0.0231309	20.9786	4.39084	up in BsR_W
Benzene, 1-ethyl-2-methyl-	Hydrocarbons	1.05747	0.00863338	0.0214504	134.103	7.0672	up in BsR_W
3-Mercapto-3-methylbutanol	Alcohol	1.05711	0.0103395	0.0229453	122.375	6.93516	up in BsR_W
5-Methyl-(E)-2-hepten-4-one	Ketone	1.05533	0.00470228	0.0167685	15.7001	3.9727	up in BsR_W
4H-Pyran-4-one	Ketone	1.05522	0.00996867	0.0226808	19.814	4.30845	up in BsR_W
5-Hepten-2-one, 4,6-dimethyl-	Ketone	1.05481	0.0120509	0.0243485	20.7876	4.37765	up in BsR_W
4-Pyridinecarboxaldehyde	Aldehyde	1.05488	0.0111943	0.0234184	20.5026	4.35773	up in BsR_W
3-Octanol	Alcohol	1.05833	0.000966277	0.00778201	25.8385	4.69145	up in BsR_W
.beta.-Pinene	Hydrocarbons	1.05476	0.00959931	0.0225054	17.7587	4.15045	up in BsR_W
1-Octen-3-ol	Alcohol	1.05648	0.00128507	0.00881505	3.93354	1.97583	up in BsR_W
Butanoic acid, butyl ester	Ester	0.0389086	0.920266	0.925483	1.03242	0.0460286	insig
Heptanoic acid, methyl ester	Ester	1.05838	0.00125798	0.00881505	160.416	7.32568	up in BsR_W
DiSulfur compounds, ethyl 1-methylethyl	Sulfur compounds	1.0554	0.0191848	0.0306968	86.7859	6.43939	up in BsR_W
cis-2,6-Dimethyl-2,6-octadiene	Hydrocarbons	1.05644	0.0115588	0.0239545	52.3153	5.70916	up in BsR_W
Propane-1,1-diol diacetate	Ester	1.05654	2.97813e-05	0.00110067	2.25779	1.17491	up in BsR_W
2,3-Dehydro-1,8-cineole	Ether	1.05882	0.000125828	0.00294901	23.8387	4.57524	up in BsR_W
1,2-HydrazinedicarboxAldehyde	Aldehyde	1.05816	0.026938	0.0388266	4480.02	12.1293	up in BsR_W
Benzene, (1-methylpropyl)-	Hydrocarbons	1.05839	0.00179148	0.0108034	45.7518	5.51576	up in BsR_W
Pyrazine, 2-methoxy-6-methyl-	Nitrogen compounds	1.05702	0.00181169	0.0108034	5.55649	2.47417	up in BsR_W
Hexanoic acid, methyl ester	Ester	1.05824	0.0212386	0.0330004	3083.19	11.5902	up in BsR_W
Benzene, 1-methoxy-2-methyl-	Ether	1.04445	0.0306886	0.0432568	5.36376	2.42325	up in BsR_W
2-Cyclopentylethanol	Alcohol	1.05674	0.0122902	0.0244427	58.8468	5.87889	up in BsR_W
3-Hexen-1-ol, acetate, (E)-	Ester	1.05863	7.68538e-05	0.00222539	20.7992	4.37846	up in BsR_W
3-Hexen-1-ol, acetate, (Z)-	Ester	1.05845	0.00142209	0.00907479	9.05417	3.17858	up in BsR_W
Albene	Hydrocarbons	1.0561	0.00134518	0.00883835	10.6421	3.41171	up in BsR_W
Benzene, 1-propynyl-	Hydrocarbons	1.05679	0.0116657	0.0239548	224.487	7.81049	up in BsR_W
4-Isobutylpyrimidine	Nitrogen compounds	1.05516	0.0121467	0.0243485	26.8053	4.74444	up in BsR_W
2-Furanmethanethiol, 5-methyl-	Sulfur compounds	1.04854	0.0202254	0.0319785	4.9997	2.32184	up in BsR_W
Nonane, 2,6-dimethyl-	Hydrocarbons	1.0545	0.00192379	0.0110805	156.021	7.28559	up in BsR_W
Acetic Acid, (acetyloxy)-	Acid	1.05777	0.00626965	0.0179973	34.9229	5.1261	up in BsR_W
2-Acetylthiazole	Sulfur compounds	1.05683	0.00595865	0.0178307	109.878	6.77975	up in BsR_W
Acetylpyrazine	Nitrogen compounds	1.05506	0.0138118	0.0262779	25.1728	4.6538	up in BsR_W
Indane	Hydrocarbons	1.05311	0.0148376	0.0272123	21.6795	4.43826	up in BsR_W
1-Hexanol, 2-ethyl-	Alcohol	1.05628	0.00195635	0.0111274	10.7705	3.42901	up in BsR_W
1H-Pyrazole, 1,3,5-trimethyl-	Nitrogen compounds	1.05159	0.000133408	0.00303418	1.91958	0.940794	insig
Acetic acid, (propylthio)-, methyl ester	Ester	1.0559	0.00527068	0.0173152	6.91886	2.79053	up in BsR_W
(S)-2,5-Dimethyl-3-vinylhex-4-en-2-ol	Alcohol	1.04747	0.0208737	0.0327119	5.00386	2.32304	up in BsR_W
4-Methylurazole	Nitrogen compounds	1.05727	0.0205775	0.0323581	135.792	7.08525	up in BsR_W
3-Octen-2-one	Ketone	1.05722	0.0136065	0.0261279	55.3635	5.79086	up in BsR_W
Acetophenone	Ketone	1.05767	0.0122632	0.0244427	337.891	8.40042	up in BsR_W
1H-Pyrrole-3-carbonitrile	Nitrogen compounds	1.05732	0.0175402	0.0291351	144.196	7.17189	up in BsR_W
Ethanone, 1-(1H-pyrrol-2-yl)-	Nitrogen compounds	1.05813	0.0109064	0.0231859	222.627	7.79849	up in BsR_W
1-Hexanol, 3,5,5-trimethyl-	Alcohol	1.05448	0.0178956	0.0293952	12.8981	3.68908	up in BsR_W
Decane, 4-methyl-	Hydrocarbons	1.0299	0.0166738	0.0286622	1.46991	0.555725	insig
.beta.-Phellandrene	Hydrocarbons	1.0558	0.011031	0.0231859	32.3149	5.01413	up in BsR_W
1H-Imidazole, 1-acetyl-	Nitrogen compounds	1.05342	0.0156086	0.0278848	17.1187	4.0975	up in BsR_W
2-PyridinemethanAmine	Nitrogen compounds	1.05788	0.0127454	0.0252348	483.812	8.9183	up in BsR_W
Propanoic acid, 2-methyl-, pentyl ester	Ester	1.05713	0.0104483	0.0229453	332.974	8.37927	up in BsR_W
1-Methyl-2-phenylcyclopropane	Hydrocarbons	1.0573	0.0100405	0.0226808	202.753	7.66358	up in BsR_W
2,5-Furandione, dihydro-3-methyl-	Others	1.05171	0.00396744	0.0155713	4.72509	2.24034	up in BsR_W
Benzenemethanol, .alpha.-methyl-	Alcohol	1.05819	0.0102524	0.0228489	193.944	7.5995	up in BsR_W
Bicyclo[3.1.0]hexan-2-ol, 2-methyl-5-(1-methylethyl)-, (1.alpha.,2.beta.,5.alpha.)-	Alcohol	1.05776	0.0123549	0.0245164	412.385	8.68785	up in BsR_W
3,5-Octadien-2-one, (E,E)-	Ketone	1.05756	1.49782e-07	4.42857e-05	18.1122	4.17889	up in BsR_W
Benzene, 1-methyl-3-(1-methylethenyl)-	Hydrocarbons	1.05866	0.000434966	0.00560118	21.6601	4.43697	up in BsR_W
.gamma.-Terpinene	Hydrocarbons	1.05806	0.0110046	0.0231859	310.6	8.27891	up in BsR_W
Benzene, 2-ethyl-1,4-dimethyl-	Hydrocarbons	1.05769	0.00518918	0.0173086	45.672	5.51324	up in BsR_W
BenzAldehyde, 4-methyl-	Aldehyde	1.05844	0.00503969	0.0171931	193.824	7.59861	up in BsR_W
Pyrazine, 2-ethyl-3,5-dimethyl-	Nitrogen compounds	1.05629	0.0137664	0.0262779	25.4117	4.66742	up in BsR_W
Maltol	Ketone	0.866183	0.171249	0.185694	2.35061	1.23303	insig
1-OctanAmine,N-methyl-	Nitrogen compounds	0.99729	0.0501358	0.0640785	2.28758	1.19382	insig
2H-Pyran-2-one, tetrahydro-6-methyl-	Ester	0.946758	0.0967946	0.109932	2.21208	1.1454	insig
4-Heptanol, 2,6-dimethyl-, acetate	Ester	1.05444	0.000477266	0.00564446	1.3776	0.462162	insig
2-Butenoic acid, 2-methyl-, 2-methylpropyl ester, (E)-	Ester	0.985392	0.0542114	0.0681098	1.90285	0.928162	insig
1-Undecyne	Hydrocarbons	1.05853	0.000255744	0.00425524	2.77574	1.47287	up in BsR_W
1H-Imidazole, 2-propyl-	Nitrogen compounds	1.02841	0.0153707	0.027881	1.70908	0.773221	insig
Hexanoic acid, propyl ester	Ester	1.05639	0.00506531	0.0172143	9.58144	3.26024	up in BsR_W
7-Octen-4-ol, 2-methyl-6-methylene-, (S)-	Alcohol	0.991712	0.047405	0.0611166	2.05143	1.03663	insig
1-Nonen-4-ol	Alcohol	0.981282	0.0640347	0.0774881	2.10192	1.07171	insig
Benzene, (methylthio)-	Sulfur compounds	1.02399	0.0169412	0.0287321	1.44358	0.52965	insig
2,6,6-Trimethylbicyclo[3.2.0]hept-2-en-7-one	Ketone	1.0489	0.00700536	0.0188296	1.6198	0.695814	insig
Benzyl methyl ketone	Ketone	1.05803	0.00287308	0.0140023	149.929	7.22814	up in BsR_W
3-Hexene, 1-(1-ethoxyethoxy)-, (Z)-	Aldehyde	1.05208	0.00419167	0.0158889	2.1225	1.08576	up in BsR_W
Formic acid, octyl ester	Ester	1.05876	0.000884996	0.00766945	6227.87	12.6045	up in BsR_W
1,3,8-p-Menthatriene	Hydrocarbons	1.05831	0.00305676	0.0143698	146.32	7.19298	up in BsR_W
Butanoic acid, anhydride	Others	1.0588	0.000158767	0.003353	27423.3	14.7431	up in BsR_W
L-Fenchone	Ketone	1.05735	0.000561192	0.00592592	18.1544	4.18225	up in BsR_W
Bicyclo[3.1.1]hept-2-en-6-one, 2,7,7-trimethyl-	Ketone	1.05084	0.0280453	0.0400583	15.3986	3.94473	up in BsR_W
Benzene, 1,2-dichloro-4-methyl-	Hydrocarbons	0.980835	0.0158289	0.0281368	0.797247	-0.326902	insig
Butanoic acid, cyclopentyl ester	Ester	1.0067	0.00574758	0.0177479	0.777633	-0.362838	insig
BenzenAmine, N-ethyl-	Nitrogen compounds	1.05538	0.0294379	0.0417677	77.8795	6.28317	up in BsR_W
2,6-Dimethyl-1,3,5,7-octatetraene, E,E-	Hydrocarbons	1.05866	0.00102318	0.0078238	301.82	8.23755	up in BsR_W
Cyclohexanecarboxylic acid, ethyl ester	Ester	1.05839	0.000892779	0.00766945	13.6382	3.76958	up in BsR_W
Terpinen-4-ol	Phenol	1.05729	0.000410311	0.00551433	22.3585	4.48275	up in BsR_W
3-Cyclohexen-1-ol, 1-methyl-4-(1-methylethyl)-	Alcohol	1.05848	0.000664381	0.00650535	58.7362	5.87618	up in BsR_W
2,7-Nonadien-5-one, 4,6-dimethyl-	Ketone	1.05836	0.000967485	0.00778201	19.7104	4.30088	up in BsR_W
1,7,7-Trimethylbicyclo[2.2.1]heptan-2-ol	Alcohol	1.05745	0.000376219	0.00521417	35.5037	5.1499	up in BsR_W
3-Methylisoxazolo[4,5-b]pyridine	Nitrogen compounds	1.05878	0.000444419	0.00560118	62.4533	5.96471	up in BsR_W
2H-Pyran-2-one, tetrahydro-4,6,6-trimethyl-	Ester	1.04825	0.00111402	0.0080995	2.73755	1.45288	up in BsR_W
2,6,6-Trimethyl-2-cyclohexene-1,4-dione	Ketone	1.05737	5.12866e-05	0.00168486	5.84406	2.54697	up in BsR_W
2,4,6-Octatriene, 2,6-dimethyl-, (E,E)-	Hydrocarbons	1.05697	0.00311019	0.0145021	9.69122	3.27668	up in BsR_W
Pyrazine, 2-methyl-6-(methylthio)-	Sulfur compounds	0.950039	0.0380776	0.0510193	1.21818	0.284731	insig
Hexanoic acid, 2-methylpropyl ester	Ester	1.03349	0.00132598	0.00881505	1.62972	0.704627	insig
Ethanone, 1-(1,4-dimethyl-3-cyclohexen-1-yl)-	Ketone	1.05838	0.000237438	0.00405015	17.5958	4.13716	up in BsR_W
AcetAldehyde, tetramer	Aldehyde	0.948998	0.0516841	0.0655848	1.22535	0.293195	insig
2-Acetyl-3-ethylpyrazine	Nitrogen compounds	1.05828	0.00127522	0.00881505	16.2331	4.02087	up in BsR_W
Lilac Aldehyde D	Aldehyde	1.05069	0.00544966	0.0174607	2.02267	1.01626	up in BsR_W
(6Z)-Nonen-1-ol	Alcohol	1.05289	0.0033117	0.0145021	2.27723	1.18728	up in BsR_W
trans-Linalool oxide (furanoid)	Alcohol	1.04315	0.00847254	0.0212893	1.778	0.830255	insig
Butanoic acid, 5-hexenyl ester	Ester	1.05845	0.000698383	0.00659006	500.64	8.96763	up in BsR_W
Pyrazine, 2-methoxy-3-(1-methylpropyl)-	Nitrogen compounds	1.05403	0.00118303	0.00846246	2.58983	1.37286	up in BsR_W
Ethanethioic acid, S-(2-furanylmethyl) ester	Sulfur compounds	1.05736	0.00108493	0.00808683	3.20919	1.68221	up in BsR_W
Cyclobutaneethanol, 1-methyl-2-(1-methylethenyl)-, cis-	Alcohol	0.126589	0.813113	0.820513	0.995572	-0.00640199	insig
Undecane, 3,4-dimethyl-	Hydrocarbons	1.05208	0.000464628	0.00564446	1.39817	0.483542	insig
4-Hexen-1-ol, 5-methyl-2-(1-methylethenyl)-, (R)-	Alcohol	1.05522	0.00273394	0.013829	2.37963	1.25074	up in BsR_W
Pyrazine, 2-methoxy-3-(2-methylpropyl)-	Nitrogen compounds	1.05541	0.00100869	0.0078238	2.60927	1.38364	up in BsR_W
1,3,5-Triazaadamantan-7-ol	Nitrogen compounds	1.04544	0.00113387	0.00817677	0.859322	-0.218729	insig
2,5-Pyrrolidinedione, 1-ethyl-	Nitrogen compounds	1.05838	0.000694049	0.00659006	448.014	8.8074	up in BsR_W
Pyridine, 2-pentyl-	Nitrogen compounds	1.05879	0.000531435	0.00583245	202745	17.6293	up in BsR_W
Benzene, 1-methyl-2-(1-ethylpropyl)-	Hydrocarbons	1.05772	0.00554064	0.0174895	75.8953	6.24594	up in BsR_W
Phenol, 2-methyl-	Phenol	1.05709	0.0138847	0.0263157	55.644	5.79816	up in BsR_W
Cyclohexanol, 2-methyl-3-(1-methylethenyl)-, (1.alpha.,2.alpha.,3.alpha.)-	Alcohol	1.05838	0.00101611	0.0078238	431.046	8.7517	up in BsR_W
BenzAldehyde, 3-methoxy-	Aldehyde	1.05879	0.000422244	0.00559001	1467.73	10.5194	up in BsR_W
Carveol	Alcohol	1.0573	0.00708748	0.0189572	51.6467	5.69061	up in BsR_W
Cyclohexanol, 5-methyl-2-(1-methylethyl)-, (1.alpha.,2.alpha.,5.alpha.)-	Alcohol	1.0532	0.00187989	0.0108985	1.97806	0.98409	insig
Butanoic acid, 4-hexenyl ester, (Z)-	Ester	1.05859	0.0007159	0.00668424	399.13	8.64071	up in BsR_W
Undecane, 4,7-dimethyl-	Hydrocarbons	0.585932	0.301061	0.316025	0.962652	-0.0549131	insig
1,5-Cyclooctadiene, 3-(1-methyl-2-propenyl)-	Hydrocarbons	1.05858	0.000755974	0.00691287	428.84	8.7443	up in BsR_W
(-)-trans-Isopiperitenol	Alcohol	1.05794	1.08355e-10	9.61105e-08	55.2996	5.7892	up in BsR_W
(-)-Myrtenol	Alcohol	1.05827	0.0101118	0.0226808	1045.22	10.0296	up in BsR_W
Ethanone, 1-(2,4-dimethyl-1H-pyrrol-3-yl)-	Nitrogen compounds	1.04252	0.0376333	0.0505769	15.7184	3.97438	insig
2,6-Piperidinedione, 3-ethyl-	Nitrogen compounds	1.05814	0.00139896	0.0089919	528.63	9.04612	up in BsR_W
Isopentyl hexanoate	Ester	1.04805	0.000630334	0.00642651	1.41513	0.50093	insig
Benzene, (2,2-dimethoxyethyl)-	Hydrocarbons	1.05777	0.0069483	0.0188182	52.4767	5.7136	up in BsR_W
Phenethyl isocyanate	Ester	1.05743	0.00654438	0.0182543	52.3004	5.70875	up in BsR_W
2-Cyclohexen-1-ol, 2-methyl-5-(1-methylethenyl)-, cis-	Alcohol	1.04567	0.000230137	0.00405015	1.34268	0.425112	insig
Undecane, 4,4-dimethyl-	Hydrocarbons	1.04651	0.000652604	0.00650405	1.38002	0.464689	insig
Benzene, 1-methoxy-4-methyl-2-(1-methylethyl)-	Hydrocarbons	1.05761	0.0056181	0.017508	54.5757	5.77019	up in BsR_W
2-Butanone, 4-phenyl-	Ketone	1.05775	0.00797679	0.0204476	84.3495	6.39831	up in BsR_W
Imidodicarbonic diamide	Nitrogen compounds	1.05121	8.17505e-05	0.00222539	1.32732	0.408521	insig
7-Octene-2,6-diol, 2,6-dimethyl-	Alcohol	1.04486	0.00376009	0.0153202	1.5433	0.626014	insig
Phenol, 2,3,6-trimethyl-	Phenol	1.05776	0.00597038	0.0178307	74.544	6.22002	up in BsR_W
(E)-2,6-Dimethylocta-2,5,7-trien-4-one	Ketone	1.05675	0.00698108	0.0188213	11.8567	3.56764	up in BsR_W
1H-Pyrrole-2,5-dione, 3-ethyl-4-methyl-	Nitrogen compounds	1.05084	0.00336915	0.014507	1.3049	0.383936	insig
Hexanedioic acid, dimethyl ester	Ester	1.05162	8.27934e-05	0.00222539	1.40972	0.495404	insig
Benzonitrile	Nitrogen compounds	1.05613	0.0155394	0.0278848	65.6029	6.03569	up in BsR_W
n-Caproic acid vinyl ester	Ester	1.05582	0.0020803	0.0116052	4.42503	2.14569	up in BsR_W
Isobornyl formate	Ester	1.04486	0.000448347	0.00560118	1.32397	0.404872	insig
Propanoic acid, 2-methyl-, heptyl ester	Ester	1.05094	0.00227356	0.0122966	1.66635	0.73669	insig
5H-5-Methyl-6,7-dihydrocyclopentapyrazine	Nitrogen compounds	1.04586	0.0200648	0.0318798	5.41671	2.43742	up in BsR_W
Benzeneacetic acid, ethyl ester	Ester	1.05797	0.00562546	0.017508	48.4713	5.59906	up in BsR_W
3-Phenylpropanol	Alcohol	1.0577	0.00552658	0.0174895	74.9046	6.22698	up in BsR_W
(-)-Carvone	Ketone	1.05858	0.00403085	0.0156814	2526.33	11.3028	up in BsR_W
(1R,5S,6R)-2,7,7-Trimethylbicyclo[3.1.1]hept-2-en-6-yl acetate	Ester	1.05753	0.00449816	0.0164192	28.9275	4.85437	up in BsR_W
Furfuryl pentanoate	Ester	1.05701	0.00683163	0.0186451	33.9417	5.08499	up in BsR_W
1-Cyclohexene-1-carboxAldehyde, 4-(1-methylethenyl)-, (S)-	Aldehyde	1.05863	0.000755527	0.00691287	244.26	7.93227	up in BsR_W
3,6-Nonadien-1-ol, (E,Z)-	Alcohol	1.05609	0.000484363	0.00565302	27.0852	4.75943	up in BsR_W
(3R,6R)-2,2,6-Trimethyl-6-vinyltetrahydro-2H-pyran-3-ol	Alcohol	1.05089	0.00416865	0.0158889	2.12803	1.08952	up in BsR_W
2-hydroxy-BenzAldehyde	Aldehyde	1.05633	0.0154793	0.0278848	47.1529	5.55928	up in BsR_W
Diallyl disulphide	Sulfur compounds	0.957583	0.0662668	0.0796471	1.58753	0.666784	insig
Undecanal	Aldehyde	1.05877	0.00224327	0.0122072	134680	17.0392	up in BsR_W
4a(2H)-Naphthalenol, 1,3,4,5,6,8a-hexahydro-4,7-dimethyl-1-(1-methylethyl)-, (1S,4S,4aS,8aR)-	Hydrocarbons	0.349424	0.628934	0.640487	0.888075	-0.171247	insig
(1R,3aS,8aS)-7-Isopropyl-1,4-dimethyl-1,2,3,3a,6,8a-hexahydroazulene	Hydrocarbons	0.603651	0.278901	0.294857	0.75788	-0.399959	insig
1,1'-(1,4-phenylene)bis-Ethanone	Ketone	0.782371	0.115346	0.128533	0.652221	-0.616568	insig
1,2-Ethanediol, monobenzoate	Ester	1.05811	0.0537426	0.067695	198859	17.6014	insig
BenzenAmine, 2,6-diethyl-	Nitrogen compounds	1.04351	0.0624014	0.0761349	20.7158	4.37266	insig
2-Acetylbenzofuran	Ether	0.958567	0.110537	0.123646	2.89765	1.53489	insig
2-Oxabicyclo[2.2.2]octan-6-ol, 1,3,3-trimethyl-, acetate	Ester	1.04992	0.0599794	0.0737888	68.7651	6.10361	insig
Benzamide	Nitrogen compounds	1.05184	0.0450962	0.0586515	49.0885	5.61731	insig
1-(5-Dimethylethyl)pyrazin-2-yl-ethan-1-one	Nitrogen compounds	1.03657	0.0573357	0.0715285	12.6742	3.66382	insig
BenzAldehyde, 4-hydroxy-	Aldehyde	1.05723	0.0105802	0.0229453	56.1151	5.81032	up in BsR_W
Naphthalene, decahydro-4a-methyl-1-methylene-7-(1-methylethenyl)-, [4aR-(4a.alpha.,7.alpha.,8a.beta.)]-	Hydrocarbons	1.05851	0.0243691	0.0360858	520196	18.9887	up in BsR_W
Carbamic acid, (1-methylethyl)-, 2-[[(aminocarbonyl)oxy]methyl]-2-methylpentyl ester	Nitrogen compounds	1.05733	0.071073	0.0845025	16507	14.0108	insig
Azulene, 1,2,3,3a,4,5,6,7-octahydro-1,4-dimethyl-7-(1-methylethenyl)-, [1R-(1.alpha.,3a.beta.,4.alpha.,7.beta.)]-	Hydrocarbons	0.378256	0.459058	0.474022	1.28198	0.358374	insig
5,9-Undecadien-2-one, 6,10-dimethyl-, (E)-	Ketone	0.7877	0.0843769	0.0980896	0.626017	-0.675727	insig
5-Amino-2-methoxyphenol	Phenol	1.05762	0.00793569	0.0204476	136.974	7.09776	up in BsR_W
2,4-Decadienal, (E,E)-	Aldehyde	1.05876	0.00300936	0.014323	133322	17.0246	up in BsR_W
3-Cyclohexene-1-carboxAldehyde, 4-(4-methyl-3-pentenyl)-	Aldehyde	1.01049	0.00106029	0.00797018	0.224385	-2.15595	down in BsR_W
.alpha.-Muurolene	Hydrocarbons	1.05864	0.00382936	0.0154393	1.08069e-05	-16.4977	down in BsR_W
(5-bromopentyl)-Benzene	Hydrocarbons	1.05853	0.0327371	0.0453715	5.22868e+06	22.318	up in BsR_W
Phenol, 2-methoxy-4-(2-propenyl)-, acetate	Ester	0.732409	0.166339	0.180812	1.37241	0.456707	insig
3,5-Dimethyldodecane	Hydrocarbons	1.04112	0.0443294	0.0578238	9.51473	3.25016	insig
1,3-Benzenediol, 4,5-dimethyl-	Phenol	1.01203	0.00992158	0.0226808	2.30788	1.20657	up in BsR_W
2H-Pyran-2-one, tetrahydro-6-pentyl-	Ester	1.05099	0.0410591	0.0542764	43.8396	5.45416	insig
aR-Himachalene	Hydrocarbons	1.02675	0.000643026	0.00648141	0.380912	-1.39247	down in BsR_W
Acetic acid, 1-methyl-3-(2,6,6-trimethylcyclohex-1-enyl)propyl ester	Ester	1.05127	0.0184416	0.0298727	18.4056	4.20207	up in BsR_W
Benzoic acid, 1,2,3,4,5-pentamethylcyclopenta-2,4-dienyl ester	Ester	1.05725	0.0774483	0.0909889	15717	13.94	insig
2-Pyridin-2-ylmethyl-cyclohexanone	Ketone	1.05361	0.00515923	0.0173086	9.01082	3.17166	up in BsR_W
1,2,4-Trimethoxybenzene	Hydrocarbons	1.05654	2.97813e-05	0.00110067	2.25779	1.17491	up in BsR_W
Bornyl acetate	Ester	1.05621	0.00366826	0.0152044	5.08486	2.34621	up in BsR_W
2(3H)-Furanone, 5-butyldihydro-4-methyl-	Ester	1.05874	0.00149514	0.00947281	6.61618e-05	-13.8836	down in BsR_W
Isobutyric acid, 2-methylphenyl ester	Ester	1.05619	0.00376529	0.0153202	5.11308	2.35419	up in BsR_W
2-Thiopheneacetic acid	Sulfur compounds	1.05864	0.00582669	0.0177479	0.00126621	-9.62527	down in BsR_W
Tridecane, 2-methyl-	Hydrocarbons	1.05425	0.0164343	0.028478	16.1009	4.00907	up in BsR_W
Paroxypropione	Ketone	1.04709	0.0338405	0.0463218	12.7243	3.66951	up in BsR_W
Naphthalene, 1,2-dihydro-1,1,6-trimethyl-	Hydrocarbons	1.01839	0.0578052	0.0720129	5.67965	2.5058	insig
Phenol, 5-methyl-2-(1-methylethyl)-, acetate	Ester	1.03722	0.0294717	0.0417677	5.76142	2.52642	up in BsR_W
Benzoic acid, 2-(dimethylamino)-, methyl ester	Ester	1.05855	0.00352025	0.0147984	0.00208804	-8.90364	down in BsR_W
2-Furancarboxylic acid, hexyl ester	Ester	0.693874	0.17715	0.191625	0.698691	-0.517273	insig
.alpha.-Maaliene	Hydrocarbons	0.963161	0.00944271	0.0223285	0.338969	-1.56077	insig
2-Butanone, 4-(2,6,6-trimethyl-1-cyclohexen-1-yl)-	Ketone	0.980789	0.0891676	0.102911	2.86678	1.51943	insig
2-Dodecenal, (E)-	Aldehyde	0.670299	0.183652	0.198175	0.772107	-0.373128	insig
1,3-Dioxepane, 2-heptyl-	Ether	1.04683	0.0227553	0.0342262	10.7165	3.42177	up in BsR_W
Butanoic acid, 1,7,7-trimethylbicyclo[2.2.1]hept-2-yl ester, endo-	Ester	1.05771	0.00380916	0.015428	143.462	7.16453	up in BsR_W
Dodecanenitrile	Nitrogen compounds	0.387871	0.493969	0.508295	1.0827	0.114628	insig
(3S,3aR,3bR,4S,7R,7aR)-4-Isopropyl-3,7-dimethyloctahydro-1H-cyclopenta[1,3]cyclopropa[1,2]benzen-3-ol	Alcohol	0.755263	0.19803	0.212655	1.85424	0.890825	insig
Cubenene	Hydrocarbons	1.0216	0.0622277	0.0760276	5.57937	2.4801	insig
Dauca-4(11),8-diene	Hydrocarbons	1.01925	0.0214403	0.0332111	0.123971	-3.01193	down in BsR_W
3,5,9-Undecatrien-2-one, 6,10-dimethyl-, (E,Z)-	Ketone	1.0478	0.0135101	0.0261077	0.13183	-2.92324	down in BsR_W
Kessane	Ether	1.01134	0.0034776	0.014755	0.253288	-1.98115	down in BsR_W
Propanoic acid, 2-methyl-, 3-phenyl-2-propenyl ester	Ester	1.05543	0.00950657	0.0223669	15.1854	3.92461	up in BsR_W
Levomenol	Alcohol	0.959152	0.0898314	0.103481	3.36603	1.75105	insig
2-Propenoic Acid, 3-(3-hydroxyphenyl)-	Acid	1.05814	0.00840231	0.0212332	325.303	8.34564	up in BsR_W
3-Cyclohexene-1-methanol, .alpha.,4-dimethyl-.alpha.-(4-methyl-3-pentenyl)-, [R-(R*,R*)]-	Alcohol	1.05797	0.00306188	0.0143698	271.187	8.08314	up in BsR_W
8-Hexadecyne	Hydrocarbons	1.0109	0.0180647	0.0295089	4.11627	2.04134	up in BsR_W
2-Propenoic acid, 3-phenyl-, methyl ester, (E)-	Ester	0.976181	0.0812138	0.0949099	2.9185	1.54523	insig
Naphthalene, 1,6-dimethyl-4-(1-methylethyl)-	Hydrocarbons	1.04729	0.0110289	0.0231859	6.39738	2.67748	up in BsR_W
Thiamylal	Sulfur compounds	1.05694	0.0787165	0.0923566	8598.55	13.0699	insig
2-Cyclohexen-1-one, 2-hydroxy-3-methyl-6-(1-methylethyl)-	Ketone	1.05872	0.00327903	0.0145021	5.9242e-05	-14.043	down in BsR_W
Ethyl trans-4-decenoate	Ester	1.05654	2.97813e-05	0.00110067	2.25779	1.17491	up in BsR_W
1-methyl-4-(1-methylethenyl)-1,2-Cyclohexanediol	Alcohol	1.0294	0.0377844	0.0507031	3.33516	1.73775	insig
Hydrocinnamic Acid	Acid	1.00208	0.0725665	0.0859366	3.67647	1.87832	insig
trans-3-Methyl-4-octanolide	Ester	1.0559	0.00460057	0.0165211	5.13738	2.36103	up in BsR_W
2-Cyclohexen-1-ol, 2-methyl-5-(1-methylethenyl)-, acetate, cis-	Ester	1.05723	0.00652181	0.0182487	56.7509	5.82657	up in BsR_W
2,6-Octadien-1-ol, 3,7-dimethyl-, acetate, (Z)-	Ester	1.05763	0.0100364	0.0226808	131.487	7.03877	up in BsR_W
p-Tolylacetic Acid	Acid	1.05636	0.0087703	0.0215375	23.9928	4.58453	up in BsR_W
Thieno[2,3-b]thiophene,2-methyl-	Sulfur compounds	1.05872	0.00594541	0.0178307	13689.3	13.7408	up in BsR_W
2-Undecanone, 6,10-dimethyl-	Ketone	1.05796	0.00925212	0.0220608	343.061	8.42232	up in BsR_W
Propanoic acid, 2-methyl-, 3-phenylpropyl ester	Ester	0.607058	0.312975	0.327756	1.46387	0.54979	insig
Dodecanal	Aldehyde	1.05782	0.00617255	0.0179085	92.7045	6.53457	up in BsR_W
2-Propenoic acid, 2-methyl-, 3,3,5-trimethylcyclohexyl ester	Ester	1.01081	0.0281803	0.0401864	2.4619	1.29977	up in BsR_W
Naphthalene, 1,4-dimethyl-	Hydrocarbons	0.849088	0.0521996	0.0661443	0.562994	-0.828808	insig
Benzeneethanol, 4-hydroxy-	Alcohol	0.666085	0.203576	0.217819	0.713683	-0.486645	insig
(1S,4S,4aR)-1-Isopropyl-4-methyl-7-methylene-1,2,3,4,4a,5,6,7-octahydronaphthalene	Hydrocarbons	0.602226	0.264317	0.280777	1.31888	0.399309	insig
1,2,4-Benzenetriol	Alcohol	1.03355	0.0335924	0.0461042	6.55522	2.71264	up in BsR_W
Pentanoic acid, 1-ethenyl-1,5-dimethyl-4-hexenyl ester	Ester	0.564155	0.324183	0.338693	1.42586	0.511827	insig
trans-Calamenene	Hydrocarbons	0.364882	0.473264	0.488122	1.13469	0.182293	insig
Naphthalene, 1,2,4a,5,6,8a-hexahydro-4,7-dimethyl-1-(1-methylethyl)-, [1S-(1.alpha.,4a.beta.,8a.alpha.)]-	Hydrocarbons	1.00708	0.00223378	0.0122072	0.240674	-2.05485	down in BsR_W
Naphthalene, 2,3,6-trimethyl-	Hydrocarbons	1.05221	0.0189895	0.030514	9.53495	3.25323	up in BsR_W
Longifolenaldehyde	Aldehyde	1.05608	0.0138352	0.0262779	23.1453	4.53265	up in BsR_W
Benzene, 1-methoxy-4-phenoxy-	Hydrocarbons	1.04886	0.00869258	0.0214772	5.21846	2.38362	up in BsR_W
2,6,9,11-Dodecatetraenal, 2,6,10-trimethyl-	Aldehyde	0.485388	0.352049	0.366699	1.21023	0.275286	insig
1-(1-Adamantyl)-1-phenylethanol	Hydrocarbons	1.0586	0.0160277	0.0282326	117669	16.8444	up in BsR_W
Bicyclo[4.4.0]dec-1-ene, 2-isopropyl-5-methyl-9-methylene-	Hydrocarbons	0.90649	0.104867	0.11818	2.35915	1.23826	insig
2,6-Octadienoic acid, 3,7-dimethyl-, methyl ester	Ester	1.05754	0.0100094	0.0226808	48.461	5.59875	up in BsR_W
1-Cyclohexene-1-carboxAldehyde, 5,5-dimethyl-3-oxo-	Aldehyde	1.0561	0.00390041	0.0155566	5.19357	2.37673	up in BsR_W
Bicyclo[3.1.0]hexan-3-ol, 4-methylene-1-(1-methylethyl)-, acetate	Ester	1.05839	0.0034933	0.014755	149.469	7.2237	up in BsR_W
Iso-3-thujyl acetate	Ester	1.03384	0.00457516	0.0164966	0.525978	-0.926925	insig
Salicylic Acid	Acid	0.705306	0.196879	0.211675	0.891698	-0.165373	insig
Thiocyanic acid, phenylmethyl ester	Sulfur compounds	1.05188	0.0439928	0.0574693	42.288	5.40218	insig
Cyclohexanone, 2-(1-mercapto-1-methylethyl)-5-methyl-, (2S-trans)-	Ketone	1.05859	0.00187131	0.0108985	0.00274592	-8.5085	down in BsR_W
L-Proline, 1-acetyl-	Acid	1.02572	0.196179	0.211179	56.0907	5.80969	insig
Acetamide, N-phenyl-	Nitrogen compounds	1.05839	0.00904311	0.0218918	0.00110789	-9.81797	down in BsR_W
Piperitenone oxide	Ketone	0.978172	0.0751988	0.0885808	2.50324	1.3238	insig
4-tert-Butylcyclohexyl acetate	Ester	1.0253	0.0361304	0.0490026	3.19687	1.67666	up in BsR_W
Hexanoic acid, 5-hexenyl ester	Ester	1.05805	0.0121812	0.0243485	0.00663146	-7.23646	down in BsR_W
2-Acetoxyacetophenone	Ketone	1.03129	0.0018661	0.0108985	0.182457	-2.45437	down in BsR_W
1,5-Dimethyl-1-vinyl-4-hexenyl butyrate	Ester	1.05654	2.97813e-05	0.00110067	2.25779	1.17491	up in BsR_W
Benzene, 1-methoxy-4-nitro-	Hydrocarbons	1.05598	3.99885e-08	1.77349e-05	20.0499	4.32552	up in BsR_W
Naphthalene, 1,2-dimethyl-	Hydrocarbons	0.999202	0.0241015	0.0357492	2.87058	1.52134	insig
N,N-Dimethyl-1,2,3-trithian-5-Amine	Sulfur compounds	1.05222	0.0363333	0.0491275	43.931	5.45717	up in BsR_W
4-Isopropyl-6-methyl-1-methylene-1,2,3,4-tetrahydronaphthalene	Hydrocarbons	1.05182	0.0171264	0.0287597	13.95	3.80219	up in BsR_W
(4aR,8aR)-5,8a-dimethyl-3-propan-2-ylidene-1,2,4,4a,7,8-hexahydronaphthalene	Hydrocarbons	1.0042	0.005496	0.0174729	0.240257	-2.05735	down in BsR_W
(1.alpha.,4a.beta.,8a.alpha.)-1,2,3,4,4a,5,6,8a-octahydro-7-methyl-4-methylene-1-(1-methylethyl)-Naphthalene	Hydrocarbons	0.505081	0.401462	0.416001	0.78171	-0.355294	insig
Isolongifolene, 4,5,9,10-dehydro-	Hydrocarbons	1.05731	0.030781	0.0432691	1212.54	10.2438	up in BsR_W
.beta.-Oplopenone	Ketone	1.05842	0.0108132	0.0231859	583.478	9.18853	up in BsR_W
Cubenol	Alcohol	1.00237	0.0109861	0.0231859	0.437159	-1.19377	down in BsR_W
Lavandulyl caproate	Ester	0.924106	0.0858723	0.0995669	1.99697	0.997813	insig
Benzyl Benzoate	Ester	1.05849	0.0217694	0.0334652	80859.1	16.3031	up in BsR_W
Benzeneacetic acid, phenylmethyl ester	Ester	1.05867	0.0146019	0.0269831	412480	18.654	up in BsR_W
(+)-Diethyl L-tartrate	Ester	0.000918524	0.879976	0.885969	1.04344	0.0613462	insig
10-Undecenal	Aldehyde	1.04191	0.041975	0.0554045	9.56504	3.25777	insig
Naphthalene, 2-methyl-	Hydrocarbons	1.0361	0.0745044	0.0878796	15.5339	3.95735	insig
2-Propen-1-ol, 3-phenyl-	Alcohol	1.05724	0.00329946	0.0145021	0.070082	-3.83481	down in BsR_W
BenzAldehyde, 3-hydroxy-	Aldehyde	0.660976	0.296565	0.312786	1.75074	0.807964	insig
4H-Pyran-4-one, 5-hydroxy-2-(hydroxymethyl)-	Ketone	1.05839	0.0157032	0.0279694	0.000528151	-10.8868	down in BsR_W
1-Pentanone, 1-(1H-imidazol-4-yl)-	Nitrogen compounds	1.05654	2.97813e-05	0.00110067	2.25779	1.17491	up in BsR_W
Benzoic Acid, 2,3-dihydroxy-	Acid	1.05547	0.0268692	0.0388266	0.0130863	-6.2558	down in BsR_W
n-Decanoic Acid	Acid	1.05703	0.0247932	0.0366421	167.074	7.38434	up in BsR_W
3-Phenyl-1-propanol, acetate	Ester	1.05654	2.97813e-05	0.00110067	2.25779	1.17491	up in BsR_W
1-(3-Ethoxyphenyl)acetone	Ketone	1.05866	0.00511727	0.0172586	0.000141572	-12.7862	down in BsR_W
Butanoic acid, 1-methyloctyl ester	Ester	1.05878	0.00219574	0.012097	1.02594e+07	23.2904	up in BsR_W
(-)-.beta.-Bourbonene	Hydrocarbons	1.01984	0.0959172	0.109355	7.87867	2.97795	insig
2,6,10-Trimethyltridecane	Hydrocarbons	0.7817	0.090752	0.104271	0.655667	-0.608964	insig
Ethanone, 1-(2-hydroxy-5-methoxyphenyl)-	Ketone	0.828725	0.0725305	0.0859366	0.637756	-0.648924	insig
(E)-.beta.-Famesene	Hydrocarbons	0.739145	0.129368	0.142723	0.678983	-0.558553	insig
2H-Pyran-2-one, 6-pentyl-	Ester	0.353032	0.491081	0.505911	1.21766	0.284114	insig
2H-Pyran-2-one, 5,6-dihydro-6-pentyl-	Ester	1.02861	0.0101258	0.0226808	3.27533	1.71164	up in BsR_W
9-Oxononanoic Acid	Acid	0.964643	0.0227104	0.0342262	1.57311	0.653617	insig
1,3-Cyclohexadiene, 5-(1,5-dimethyl-4-hexenyl)-2-methyl-, [S-(R*,S*)]-	Hydrocarbons	1.05856	0.0248274	0.0366421	2.35674e+06	21.1684	up in BsR_W
(1S,2E,6E,10R)-3,7,11,11-Tetramethylbicyclo[8.1.0]undeca-2,6-diene	Hydrocarbons	1.0507	0.0375665	0.0505769	31.0224	4.95524	insig
Butanoic acid, 3,7-dimethyl-2,6-octadienyl ester, (E)-	Ester	1.02788	0.00913275	0.0219533	0.127114	-2.9758	down in BsR_W
(1aR,1bS,2aS,5S,5aS,7aS)-2,2,5,7a-Tetramethyldecahydrocyclopenta[2',3']cyclobuta[1',2':3,4]benzo[1,2-b]oxirene	Ether	1.02553	0.0164383	0.028478	0.130273	-2.94039	down in BsR_W
N-Benzyloxy-2-carbomethoxyaziridine	Nitrogen compounds	1.019	0.00801291	0.0204476	0.184268	-2.44013	down in BsR_W
Benzeneacetic Acid, 4-hydroxy-	Acid	1.01095	0.00998901	0.0226808	0.208327	-2.26308	down in BsR_W
Hexadecane	Hydrocarbons	1.05868	0.0121016	0.0243485	423747	18.6928	up in BsR_W
6-Quinolinamine, 2-methyl-	Nitrogen compounds	0.816392	0.146647	0.160192	1.79937	0.847491	insig
BenzAldehyde, 2,4-dihydroxy-3,6-dimethyl-	Aldehyde	0.238582	0.638165	0.649143	1.11908	0.162317	insig
Benzenepropanoic Acid, 4-hydroxy-	Acid	0.862627	0.125485	0.138612	1.70952	0.773592	insig
Curcumenol	Alcohol	1.05882	0.00135916	0.00886452	4640.11	12.1799	up in BsR_W
Phenol, 4-octyl-	Phenol	1.05844	0.022766	0.0342262	50804	15.6327	up in BsR_W
Octadecane	Hydrocarbons	1.05851	0.0205588	0.0323581	60118.9	15.8755	up in BsR_W
Benzene, 2-methyl-1,4-bis(1-methylethyl)-	Hydrocarbons	1.04423	0.00412922	0.0158889	7.46858	2.90083	up in BsR_W
3-Methylbenzothiophene	Sulfur compounds	1.058	0.00765447	0.0199106	98.684	6.62474	up in BsR_W
3-Methoxy-5-methylphenol	Phenol	1.05876	0.00325487	0.0145021	0.000113745	-13.1019	down in BsR_W
Phenylacetic acid propyl ester	Ester	1.04742	0.0260426	0.0378888	12.6224	3.65791	up in BsR_W
1-Pentanone, 1-phenyl-	Ketone	1.01904	0.0690729	0.0824598	5.59104	2.48312	insig
Orcinol	Phenol	1.05654	2.97813e-05	0.00110067	2.25779	1.17491	up in BsR_W
Benzene, 1,2-(methylenedioxy)-4-propenyl-, (E)-	Hydrocarbons	0.712274	0.214504	0.228959	1.50664	0.591339	insig
Copaene	Hydrocarbons	0.806973	0.181119	0.195679	1.80615	0.852919	insig
Niacinamide	Nitrogen compounds	1.0587	0.00314689	0.0145021	7.97645e-05	-13.6139	down in BsR_W
Ethyl mandelate	Ester	1.05868	0.0024362	0.0129396	1.84363e-05	-15.7271	down in BsR_W
1H-3a,7-Methanoazulene, octahydro-3,8,8-trimethyl-6-methylene-, [3R-(3.alpha.,3a.beta.,7.beta.,8a.alpha.)]-	Hydrocarbons	1.01496	0.000558716	0.00592592	0.235131	-2.08846	down in BsR_W
Quinoxaline, 2,3-dimethyl-	Nitrogen compounds	0.810032	0.0965714	0.109819	0.633389	-0.658836	insig
Humulene	Hydrocarbons	1.05874	0.00475404	0.0167685	2.12337e-06	-18.8452	down in BsR_W
Butanoic acid, 3-methyl-, 1-ethenyl-1,5-dimethyl-4-hexenyl ester	Ester	0.729411	0.203548	0.217819	0.76927	-0.378439	insig
Hordenine	Nitrogen compounds	1.05227	0.0336296	0.0461042	37.3652	5.22362	up in BsR_W
Dodecanoic acid, methyl ester	Ester	1.04463	0.0384932	0.0514985	9.67993	3.275	insig
Cyclohexanol, 3-ethenyl-3-methyl-2-(1-methylethenyl)-6-(1-methylethyl)-, [1R-(1.alpha.,2.alpha.,3.beta.,6.alpha.)]-	Alcohol	0.911783	0.0629533	0.0764925	2.14215	1.09906	insig
Benzene, 1,2-diethyl-3,4,5,6-tetramethyl-	Hydrocarbons	1.03776	0.0167678	0.0286777	0.169642	-2.55943	down in BsR_W
Vanillic acid	Acid	1.01874	0.00263663	0.0135971	0.476542	-1.06932	down in BsR_W
(4,4-Dimethyl-2,4,5,6-tetrahydro-1H-inden-2-yl)acetic Acid	Acid	1.05811	0.0305758	0.0431859	4652.58	12.1838	up in BsR_W
2,6,10-Dodecatrienal, 3,7,11-trimethyl-	Aldehyde	0.931393	0.094768	0.108246	2.31323	1.20991	insig
2H-1-Benzopyran-2-one, 7-methoxy-	Ester	1.05856	0.00905782	0.0218918	2271.28	11.1493	up in BsR_W
n-Pentadecanol	Alcohol	1.05836	0.0265774	0.0385829	44910.2	15.4548	up in BsR_W
Thiopental	Nitrogen compounds	1.05781	0.0483691	0.0621788	20165.2	14.2996	insig
Decane, 2,3,5-trimethyl-	Hydrocarbons	1.0581	0.00711291	0.0189572	429.624	8.74693	up in BsR_W
Butyramide, 2-cyano-2-ethyl-	Nitrogen compounds	1.05606	0.00268529	0.0137679	4.77337	2.25501	up in BsR_W
4,7,7-Trimethylbicyclo[4.1.0]hept-3-en-2-one	Ketone	1.05865	0.0044665	0.0164192	0.00130993	-9.5763	down in BsR_W
Silphiperfol-5-ene	Hydrocarbons	0.93986	0.145945	0.159621	3.367	1.75147	insig
1-Adamantanol	Alcohol	1.05249	0.0489319	0.0627205	54.3683	5.76469	insig
Di-epi-.alpha.-cedrene-(I)	Hydrocarbons	1.04254	0.0610262	0.0747655	14.8205	3.88953	insig
BenzeneacetAldehyde, .alpha.-(2-methylpropylidene)-	Aldehyde	1.05155	0.00270299	0.013779	2.85765	1.51483	up in BsR_W
Tridecane, 4,8-dimethyl-	Hydrocarbons	1.04465	0.0322018	0.0448398	10.7133	3.42133	up in BsR_W
2-Propanone, 1-(4-methoxyphenyl)-	Ketone	0.853007	0.0765144	0.0900109	0.615442	-0.700305	insig
2-Buten-1-one, 1-(2,6,6-trimethyl-1,3-cyclohexadien-1-yl)-, (E)-	Ketone	0.926759	0.0131154	0.0256242	0.362135	-1.4654	insig
Hexanoic acid, 3-hexenyl ester	Ester	0.121032	0.745406	0.755629	1.08097	0.112331	insig
Cedrene	Hydrocarbons	0.0673114	0.966732	0.968916	0.995172	-0.00698177	insig
4-Hydroxy-3-methoxybenzyl Alcohol	Alcohol	1.0547	0.00347837	0.014755	28.2261	4.81896	up in BsR_W
Ethanol, 2-(4-ethylphenoxy)-	Alcohol	0.967163	0.0937605	0.10731	2.57128	1.36249	insig
2-Butanone, 4-(2,6,6-trimethyl-1,3-cyclohexadien-1-yl)-	Ketone	1.03839	0.000436251	0.00560118	0.260754	-1.93924	down in BsR_W
1-Pentanone, 1-(4-methylphenyl)-	Ketone	0.727418	0.13931	0.15331	0.66932	-0.579232	insig
trans-Cinnamic Acid	Acid	0.697038	0.16512	0.179707	0.676787	-0.563225	insig
6-Methyl-6-(5-methylfuran-2-yl)heptan-2-one	Ketone	0.78821	0.0867057	0.100402	0.609707	-0.713812	insig
2H-Indol-2-one, 1,3-dihydro-	Nitrogen compounds	1.05278	0.0374693	0.0505769	81.846	6.35484	insig
1-Propanone, 1-(4-methoxyphenyl)-	Ketone	0.594364	0.27593	0.292414	0.725699	-0.462557	insig
Tetradecane, 2,6,10-trimethyl-	Hydrocarbons	1.00894	0.00124038	0.00880171	0.257431	-1.95774	down in BsR_W
Ledol	Alcohol	0.977982	0.0171033	0.0287597	2.47052	1.30482	insig
1,4-Methanobenzocyclodecene, 1,2,3,4,4a,5,8,9,12,12a-decahydro-	Hydrocarbons	1.04508	0.0438632	0.0573844	13.457	3.75029	insig
n-Tridecan-1-ol	Alcohol	1.03626	0.0452367	0.0587481	8.08875	3.01592	insig
8-Dodecen-1-ol, acetate, (E)-	Ester	1.05864	0.0130142	0.0256242	157536	17.2653	up in BsR_W
.alpha.-Bisabolol	Alcohol	0.900622	0.0664857	0.0798009	0.485955	-1.04111	insig
(4aS,8aR)-3,8a-Dimethyl-5-methylene-4,4a,5,6,7,8,8a,9-octahydronaphtho[2,3-b]furan	Ether	1.04221	0.0274671	0.0394078	5.3746	2.42616	up in BsR_W
Acetic acid, (4,6,8,9-tetramethyl-3-oxabicyclo[3.3.1]non-6-en-1-yl)methyl ester	Ester	1.04197	0.0156128	0.0278848	6.37926	2.67339	up in BsR_W
cis-9-Tetradecen-1-ol	Alcohol	1.02183	0.0356039	0.0483625	3.61798	1.85518	up in BsR_W
(3S,3aR,6R,8aS)-3,7,7-Trimethyl-8-methylenehexahydro-1H-3a,6-methanoazulen-2(3H)-one	Ketone	1.03335	0.0334827	0.0460452	5.3636	2.4232	up in BsR_W
1-Tetradecanol	Alcohol	1.05279	0.0351229	0.0478556	63.7881	5.99521	up in BsR_W
Apocynin	Ketone	0.979633	0.0120983	0.0243485	1.73525	0.795145	insig
6,7-Dimethyl-1,2,3,5,8,8a-hexahydronaphthalene	Hydrocarbons	1.05866	0.0043108	0.0159738	11022.5	13.4282	up in BsR_W
Benzenepropanol, .alpha.,.alpha.-dimethyl-	Alcohol	1.05705	0.00294507	0.0141704	5.16516	2.36881	up in BsR_W
Geranyl formate	Ester	1.05876	0.00133159	0.00881505	9.64765e-06	-16.6614	down in BsR_W
Cyclopentanone, 2-(2-hexenyl)-	Ketone	0.462084	0.395733	0.410544	0.935787	-0.0957474	insig
1,3-Cyclopentanedione, 4-(3-methylbutyl)-	Ketone	1.05654	2.97813e-05	0.00110067	2.25779	1.17491	up in BsR_W
Methyl anthranilate	Ester	1.03566	0.0579859	0.0720357	9.35148	3.22519	insig
Hydrocoumarin	Ester	0.842719	0.0583069	0.0722322	0.524533	-0.930894	insig
Butyl caprylate	Ester	0.968406	0.01382	0.0262779	0.616554	-0.697702	insig
Acetic Acid, phenoxy-	Acid	1.03152	0.00667443	0.0183858	0.279959	-1.83671	down in BsR_W
Butanoic acid, octyl ester	Ester	1.05833	0.0105128	0.0229453	0.00112411	-9.797	down in BsR_W
3-Hexanone, 1-phenyl-	Ketone	0.980412	0.0817236	0.0952693	2.58199	1.36848	insig
3-Cyclohexene-1-methanol, .alpha.,.alpha.,4-trimethyl-, propanoate	Ester	0.770924	0.099513	0.1123	0.627113	-0.673202	insig
Acetophenone, 4'-hydroxy-	Ketone	0.366788	0.507281	0.521388	0.894823	-0.160325	insig
Epizonarene	Hydrocarbons	1.05802	0.0629354	0.0764925	650879	19.312	insig
.beta.-Guaiene	Hydrocarbons	1.03703	0.0595561	0.0734718	13.0004	3.70048	insig
Benzyl tiglate	Ester	1.05848	0.023476	0.0350559	1.62005e-05	-15.9136	down in BsR_W
Phenol, 4-methyl-2-nitro-, acetate (ester)	Ester	1.01592	0.0464639	0.0601656	4.44331	2.15163	insig
Carotol	Alcohol	1.04832	0.0161009	0.0282431	9.14259	3.1926	up in BsR_W
Phenol, 4-heptyl-	Phenol	1.05685	0.000824676	0.00731488	15.8587	3.9872	up in BsR_W
Dibenzofuran, 2-methoxy-	Ether	1.04746	0.0103836	0.0229453	6.39598	2.67717	up in BsR_W
8-Isopropyl-1-methyltricyclo[4.4.0.02,7]dec-3-ene-3-carbAldehyde	Aldehyde	1.05816	0.013095	0.0256242	444.509	8.79607	up in BsR_W
2-Dibenzofuranol	Alcohol	1.05704	0.0147294	0.0271621	208.081	7.701	up in BsR_W
1,2,4,5-Tetrazine-3,6-diAmine	Nitrogen compounds	1.05689	0.00277764	0.0138535	4.90883	2.29538	up in BsR_W
2-Undecanone	Ketone	1.02175	0.0205523	0.0323581	2.18363	1.12673	up in BsR_W
6-Nonen-1-ol, acetate, (Z)-	Ester	1.05869	0.00609868	0.0178942	125665	16.9392	up in BsR_W
Cyclohexane, 1-ethenyl-1-methyl-2,4-bis(1-methylethenyl)-, (1.alpha.,2.beta.,4.beta.)-	Hydrocarbons	1.05145	0.0515677	0.0655309	66.2524	6.0499	insig
Benzeneacetic acid, 2-methylpropyl ester	Ester	1.0501	0.0515304	0.0655309	36.1089	5.17428	insig
(1R,3aR,4aR,8aR)-1,4,4,6-Tetramethyl-1,2,3,3a,4,4a,7,8-octahydrocyclopenta[1,4]cyclobuta[1,2]benzene	Hydrocarbons	1.04792	0.053805	0.067695	24.4329	4.61075	insig
Propanoic acid, 2-methyl-, 2-phenylethyl ester	Ester	1.04925	0.0511865	0.065319	25.4417	4.66912	insig
(1R,1aR,2aS,5R,6R,6aS,7aS)-1,6,6a-trimethyldecahydro-1,2a-methanocyclopropa[b]naphthalen-5-ol	Alcohol	0.931654	0.0150992	0.0275575	0.411452	-1.28121	insig
1-iodo-Decane	Others	0.850319	0.055812	0.0697257	0.556089	-0.846612	insig
2,2'-Isopropylidenebis(5-methylfuran)	Ether	0.787588	0.142411	0.156335	1.50504	0.589806	insig
Pentyl octanoate	Ester	0.340644	0.531332	0.545476	0.918489	-0.122666	insig
Naphthalene, 1,8-dimethyl-	Hydrocarbons	1.04707	0.0109558	0.0231859	8.39762	3.06998	up in BsR_W
.alpha.-Farnesene	Hydrocarbons	0.0362894	0.833766	0.840398	1.05222	0.0734297	insig
Phenol, 3-nitro-	Phenol	0.837002	0.063287	0.0767929	0.589391	-0.762702	insig
Isoquinoline, 1-butyl-3,4-dihydro-	Nitrogen compounds	0.442587	0.41236	0.426795	1.30097	0.379586	insig
(-)-Spathulenol	Alcohol	0.761261	0.170888	0.185529	1.47532	0.561029	insig
1H-3a,7-Methanoazulen-5-ol, octahydro-3,8,8-trimethyl-6-methylene-	Alcohol	1.05704	0.00547246	0.0174607	78.2068	6.28922	up in BsR_W
Acetic acid, (1,2,3,4,5,6,7,8-octahydro-3,8,8-trimethylnaphth-2-yl)methyl ester	Ester	1.05657	0.0398046	0.0530131	851.494	9.73385	insig
2,6-Dimethyl-1-nonen-3-yn-5-ol	Alcohol	1.05875	0.00317917	0.0145021	5.94166e-06	-17.3607	down in BsR_W
3-Cyclohexene-1-methanethiol, .alpha.,.alpha.,4-trimethyl-	Sulfur compounds	1.05601	0.00421107	0.0158929	5.15367	2.3656	up in BsR_W
TRANS-ANETHOLE	Hydrocarbons	1.04893	0.0239523	0.0356471	22.5828	4.49715	up in BsR_W
Cyclohexene, 4-ethenyl-4-methyl-3-(1-methylethenyl)-1-(1-methylethyl)-, (3R-trans)-	Hydrocarbons	1.05782	0.00547233	0.0174607	78.4321	6.29337	up in BsR_W
Cyclohexanol, 1-methyl-4-(1-methylethylidene)-, acetate	Ester	1.05401	0.0331765	0.0457985	46.0355	5.52467	up in BsR_W
(3S,3aS,6R,8aS)-3,8,8-Trimethyl-7-methyleneoctahydro-1H-3a,6-methanoazulene	Hydrocarbons	0.795239	0.0817362	0.0952693	0.631756	-0.662561	insig
Longifolene	Hydrocarbons	1.01664	0.000797146	0.00714211	0.159221	-2.6509	down in BsR_W
3H-3a,7-Methanoazulene, 2,4,5,6,7,8-hexahydro-1,4,9,9-tetramethyl-, [3aR-(3a.alpha.,4.beta.,7.alpha.)]-	Hydrocarbons	1.05763	0.0710055	0.0845025	45925.5	15.487	insig
Petasitene	Hydrocarbons	1.05804	0.0101125	0.0226808	609.737	9.25204	up in BsR_W
Tetradecane, 4-methyl-	Hydrocarbons	0.817518	0.0645281	0.0779788	0.592169	-0.75592	insig
Naphthalene, decahydro-1,6-bis(methylene)-4-(1-methylethyl)-, (4.alpha.,4a.alpha.,8a.alpha.)-	Hydrocarbons	0.934877	0.0948221	0.108246	2.49844	1.32103	insig
1-Cyclohexene-1-carboxylic acid, 4-(1-methylethenyl)-	Acid	0.243439	0.748409	0.757807	0.937904	-0.0924876	insig
Tridecanal	Aldehyde	0.333674	0.613052	0.625031	0.874695	-0.193147	insig
2,4,6-Cycloheptatrien-1-one, 2-hydroxy-4-(1-methylethyl)-	Ketone	0.912304	0.0198724	0.031646	0.409737	-1.28723	insig
Tetradecanal	Aldehyde	1.05783	0.00335166	0.0145021	607.163	9.24594	up in BsR_W
Oxirane, tetradecyl-	Hydrocarbons	1.05155	0.0443965	0.0578263	65.7358	6.03861	insig
Santalol, E-cis,epi-.beta.-	Alcohol	0.993896	0.0402002	0.0533796	3.7729	1.91567	insig
trans-11-Tetradecenyl acetate	Ester	1.05843	0.0254512	0.0371803	84733	16.3706	up in BsR_W
1H-Cyclopenta[1,3]cyclopropa[1,2]benzene, octahydro-7-methyl-3-methylene-4-(1-methylethyl)-, [3aS-(3a.alpha.,3b.beta.,4.beta.,7.alpha.,7aS*)]-	Hydrocarbons	0.960918	0.0066155	0.0183858	0.362182	-1.46521	insig
Benzene, (2-nitroethyl)-	Hydrocarbons	1.05869	0.00333356	0.0145021	0.00134752	-9.53548	down in BsR_W
Benzene, 1,2-diethyl-3,4-dimethyl-	Hydrocarbons	1.05851	0.0189334	0.030514	26415.2	14.6891	up in BsR_W
Benzenemethanol, 4-methoxy-	Phenol	1.05586	0.00482012	0.0168414	4.93999	2.30451	up in BsR_W
1H-Inden-5-ol, 2,3-dihydro-	Phenol	1.05716	0.0483496	0.0621788	3771.4	11.8809	insig
Undecanol-5	Alcohol	1.05688	0.00237274	0.0127553	5.13424	2.36015	up in BsR_W
Hexanoic acid, 3-methyl-2-butenyl ester	Ester	1.05577	0.00200439	0.0112939	4.36486	2.12593	up in BsR_W
Pyridine, 2-hexyl-	Nitrogen compounds	1.05606	0.00368882	0.0152185	4.98757	2.31834	up in BsR_W
Dodecane, 4,6-dimethyl-	Hydrocarbons	1.01721	0.046927	0.0606768	3.67085	1.87612	insig
4,4'-Bitriazolyl	Nitrogen compounds	1.05595	0.00488774	0.0169353	5.34699	2.41873	up in BsR_W
Anethole	Hydrocarbons	1.05782	0.0216583	0.0334103	478.142	8.90129	up in BsR_W
Hexanoic acid, pentyl ester	Ester	1.05472	0.00485381	0.0168836	5.52774	2.46669	up in BsR_W
Quinoxaline, 2-methyl-	Nitrogen compounds	1.05742	0.00407292	0.0157759	0.00323378	-8.27256	down in BsR_W
Indole	Nitrogen compounds	1.05798	0.0033284	0.0145021	0.00135727	-9.52507	down in BsR_W
Nonanoic acid, ethyl ester	Ester	1.05839	0.00389954	0.0155566	0.00343417	-8.18582	down in BsR_W
Phenol, 2-methyl-5-(1-methylethyl)-	Phenol	1.0271	0.0991261	0.112193	10.3144	3.36658	insig
cis-.beta.-Farnesene	Hydrocarbons	0.414501	0.54011	0.553208	0.873316	-0.195425	insig
1,3-Cyclopentanedione, 2-acetyl-4-methyl-	Ketone	0.895916	0.0332383	0.0457985	0.638437	-0.647383	insig
Methyl 6,6-dimethylbicyclo[3.1.1]hept-2-ene-2-carboxylate	Ester	1.05403	0.00426915	0.0159107	0.227166	-2.13818	down in BsR_W
2-Propenal, 2-methyl-3-phenyl-	Aldehyde	1.05798	0.0039479	0.0155635	0.00798592	-6.96833	down in BsR_W
Benzene, (1-nitropropyl)-	Hydrocarbons	1.0578	0.00284769	0.0140023	0.0311888	-5.00283	down in BsR_W
1H-Indene, 1-ethylidene-	Hydrocarbons	1.05874	0.00312299	0.0145021	4.98379e-05	-14.2924	down in BsR_W
2'-Ethoxyacetophenone	Ketone	1.05866	0.0052328	0.0173152	0.0012907	-9.59763	down in BsR_W
Hexanoic acid, cyclopentyl ester	Ester	1.02023	0.0424826	0.0559912	2.4835	1.31237	insig
1,4-Cyclohexadiene-1-methanol, 4-(1-methylethyl)-	Alcohol	1.045	0.0221499	0.0336997	6.92728	2.79229	up in BsR_W
Carbonic acid, phenyl propyl ester	Ester	1.04306	0.0254649	0.0371803	5.02039	2.3278	up in BsR_W
Butanoic acid, phenylmethyl ester	Ester	1.04236	0.0512537	0.065319	11.4987	3.52339	insig
Dihydrocarvyl acetate	Ester	1.05804	0.00100678	0.0078238	38.5416	5.26834	up in BsR_W
Cyclohexene, 6-(2-butenylidene)-1,5,5-trimethyl-, (E,Z)-	Hydrocarbons	1.04618	0.0594378	0.073428	30.0037	4.90707	insig
2-Cyclopenten-1-one, 3-methyl-2-(2-pentenyl)-, (Z)-	Ketone	1.05455	0.0210041	0.0328582	61.7373	5.94807	up in BsR_W
(1R,3aS,8aS)-1,4,4,6-Tetramethyl-1,2,3,3a,4,5,7,8-octahydrocyclopenta[c]pentalene	Hydrocarbons	1.04787	0.063848	0.0773678	38.8469	5.27973	insig
1,4-Methano-1H-indene, octahydro-4-methyl-8-methylene-7-(1-methylethyl)-, [1S-(1.alpha.,3a.beta.,4.alpha.,7.alpha.,7a.beta.)]-	Hydrocarbons	1.05264	0.0534193	0.0674858	85.9874	6.42605	insig
Naphthalene, 1,2,3,4-tetrahydro-2,6-dimethyl-	Hydrocarbons	1.05856	0.00358882	0.014945	0.00157355	-9.31176	down in BsR_W
Triacetin	Ester	1.00467	0.0531308	0.0672283	2.87497	1.52355	insig
Neric Acid	Acid	1.05748	0.0436487	0.0571882	6187.04	12.595	insig
.alpha.-Cubebene	Hydrocarbons	1.03497	0.0619507	0.0757935	9.5175	3.25058	insig
Methyl p-tolyloxyacetate	Ester	1.05772	0.00646392	0.0182017	102.884	6.68487	up in BsR_W
Ethyl geranate	Ester	1.05613	0.0140672	0.0263527	38.5626	5.26913	up in BsR_W
.alpha.-Terpinyl acetate	Ester	1.05426	0.0163159	0.028478	21.5091	4.42687	up in BsR_W
Bicyclo[3.1.1]hept-2-ene-2-carboxylic acid, 6,6-dimethyl-	Acid	1.0575	0.00619832	0.0179085	85.8483	6.42372	up in BsR_W
2-Acetyl-1,3-cyclohexanedione	Ketone	1.05648	0.0105778	0.0229453	110.549	6.78854	up in BsR_W
2,7-Octadiene-1,6-diol, 2,6-dimethyl-, (Z)-	Alcohol	1.05646	0.0116938	0.0239548	23.6379	4.56303	up in BsR_W
Phenol, 4-butyl-	Phenol	1.05729	0.00881286	0.0215375	53.6493	5.74549	up in BsR_W
4-Hydroxy-2-methylacetophenone	Ketone	1.05546	0.00720155	0.0191154	68.3424	6.09471	up in BsR_W
2-Undecenal, E-	Aldehyde	1.05807	0.00509733	0.017257	0.00725591	-7.10663	down in BsR_W
Benzene, 1-methoxy-2-nitro-	Hydrocarbons	1.05654	2.97813e-05	0.00110067	2.25779	1.17491	up in BsR_W
Furfuryl hexanoate	Ester	1.0582	0.0105434	0.0229453	0.0060719	-7.36364	down in BsR_W
4-Methoxyformanilide	Nitrogen compounds	1.05666	0.0553275	0.0693156	951.351	9.89383	insig
1-Undecanol	Alcohol	1.05381	0.164176	0.1789	5924.21	12.5324	insig
Benzoic acid, 4-amino-, methyl ester	Ester	1.05654	2.97813e-05	0.00110067	2.25779	1.17491	up in BsR_W
2-Octenal, 2-butyl-	Alcohol	1.05869	0.00519063	0.0173086	10958.2	13.4197	up in BsR_W
3,6-Dimethyl-4H-furo[3,2-c]pyran-4-one	Ester	1.05749	0.00639429	0.0181951	65.5365	6.03423	up in BsR_W
2-Propenoic acid, 3-phenyl-, methyl ester	Ester	1.02262	0.0472153	0.0609606	5.78056	2.53121	insig
2,2'-Ethylidenebis(5-methylfuran)	Ether	1.05862	0.00674008	0.018452	1024.45	10.0006	up in BsR_W
Benzene, 1,2-dimethoxy-4-(1-propenyl)-	Hydrocarbons	0.746065	0.119243	0.132377	1.19903	0.261867	insig
Hexanoic acid, 3-hexenyl ester, (Z)-	Ester	1.03261	0.0916418	0.105157	15.7748	3.97955	insig
Biphenyl	Hydrocarbons	0.402217	0.567314	0.579065	0.878389	-0.187069	insig
4,7-Methanoazulene, 1,2,3,4,5,6,7,8-octahydro-1,4,9,9-tetramethyl-, [1S-(1.alpha.,4.alpha.,7.alpha.)]-	Hydrocarbons	0.907781	0.156122	0.170332	2.96416	1.56762	insig
Geranyl acetate	Ester	1.05779	0.0498606	0.0638186	28733.5	14.8104	insig
1,1,7,7a-Tetramethyl-1a,2,6,7,7a,7b-hexahydro-1H-cyclopropa[a]naphthalene	Hydrocarbons	0.803283	0.0836315	0.0973506	0.67584	-0.565247	insig
1H-3a,7-Methanoazulene, 2,3,4,7,8,8a-hexahydro-3,6,8,8-tetramethyl-, (3R,3aS,7S,8aR)-	Hydrocarbons	1.02678	0.00182695	0.0108034	0.201933	-2.30805	down in BsR_W
1-Butanone, 2-hydroxy-1-phenyl-	Ketone	1.00041	0.0013317	0.00881505	0.201324	-2.31241	down in BsR_W
Butanoic acid, 2-methyl-, phenylmethyl ester	Ester	1.0586	0.0113963	0.0237289	2.72441e-05	-15.1637	down in BsR_W
Benzenemethanol, 4-methyl-.alpha.-(1-methyl-2-propenyl)-, (R*,R*)-	Alcohol	1.05866	0.00859823	0.0214231	4.98824e-05	-14.2911	down in BsR_W
2,6-dihydroxy-Benzoic Acid	Acid	1.05057	0.0581813	0.0721774	54.1208	5.75811	insig
beta-Elemen	Hydrocarbons	0.631487	0.302568	0.317232	1.58595	0.665345	insig
1H-Cyclopropa[a]naphthalene, 1a,2,3,3a,4,5,6,7b-octahydro-1,1,3a,7-tetramethyl-, [1aR-(1a.alpha.,3a.alpha.,7b.alpha.)]-	Hydrocarbons	1.0465	0.0598981	0.0737888	26.6992	4.73872	insig
Phenol, 4-(1,1-dimethylpropyl)-	Phenol	1.04774	0.0039286	0.0155566	0.203415	-2.2975	down in BsR_W
1-ButanAmine, N-(2-pyridinylmethylene)-	Nitrogen compounds	1.00343	0.000870167	0.00764196	0.224622	-2.15443	down in BsR_W
1H-3a,7-Methanoazulene, 2,3,4,7,8,8a-hexahydro-3,6,8,8-tetramethyl-, [3R-(3.alpha.,3a.beta.,7.beta.,8a.alpha.)]-	Hydrocarbons	0.978464	0.00432211	0.0159738	0.290533	-1.78323	insig
Benzene, 1,4-dimethyl-2,5-bis(1-methylethyl)-	Hydrocarbons	1.04613	0.00285913	0.0140023	0.22753	-2.13587	down in BsR_W
Bicyclo[5.2.0]nonane, 2-methylene-4,8,8-trimethyl-4-vinyl-	Hydrocarbons	1.05012	0.00448789	0.0164192	0.206454	-2.27611	down in BsR_W
Methyleugenol	Phenol	1.05789	0.0104075	0.0229453	0.00356485	-8.13194	down in BsR_W
Benzene, 1,2,3-trimethoxy-5-methyl-	Hydrocarbons	1.05848	0.0156243	0.0278848	17895.7	14.1273	up in BsR_W
Acetic acid, decyl ester	Ester	1.05815	0.00802227	0.0204476	653.732	9.35256	up in BsR_W
2-Cyclohexen-1-ol, 2-methyl-5-(1-methylethenyl)-, acetate	Ester	1.05249	0.00474894	0.0167685	20.7984	4.3784	up in BsR_W
4a(2H)-Naphthalenol, octahydro-4,8a-dimethyl-,(4.alpha.,4a.alpha.,8a.beta.)-	Hydrocarbons	1.05453	0.00279325	0.0138535	0.111998	-3.15845	down in BsR_W
Benzo[b]thiophene, 2-ethyl-	Sulfur compounds	1.0588	0.00255598	0.0134949	4873.69	12.2508	up in BsR_W
[1aR-(1a.alpha.,4.alpha.,4a.beta.,7b.alpha.)]-1a,2,3,4,4a,5,6,7b-octahydro-1,1,4,7-tetramethyl-1H-Cycloprop[e]azulene	Hydrocarbons	1.02024	0.00239777	0.0128122	0.186247	-2.42471	down in BsR_W
2-Buten-1-one, 1-(2,6,6-trimethyl-1-cyclohexen-1-yl)-	Ketone	1.05869	0.000148537	0.00329381	0.00323245	-8.27316	down in BsR_W
2-Tetradecene, (E)-	Hydrocarbons	1.05746	0.00844053	0.0212692	97.3327	6.60485	up in BsR_W
Benzenemethanol, 4-hydroxy-	Alcohol	0.281107	0.720916	0.731639	0.931073	-0.103034	insig
Bicyclo[3.1.1]hept-2-ene, 2,6-dimethyl-6-(4-methyl-3-pentenyl)-	Hydrocarbons	0.620887	0.262067	0.278721	0.747639	-0.419587	insig
Tricyclo[4.4.0.02,7]decane, 1-methyl-3-methylene-8-(1-methylethyl)-, stereoisomer	Hydrocarbons	1.05875	0.00942425	0.0223285	1.73807e-06	-19.1341	down in BsR_W
Ethanol, 2-phenoxy-, propanoate	Ester	0.799188	0.0796965	0.0933828	0.5982	-0.741301	insig
Coumarin	Ester	0.763283	0.107126	0.120127	0.640272	-0.643243	insig
[1α,4aα,8aα]-1,2,4a,5,6,8a-hexahydro-4-7-dimethyl-1-[1-methylethyl]naphthalene	Hydrocarbons	1.05853	0.0325082	0.0451248	4.06399e+06	21.9545	up in BsR_W
1H-Pyrrolizine-1-methanol, hexahydro-7-hydroxy-, [1S-(1.alpha.,7.alpha.,7a.beta.)]-	Nitrogen compounds	1.05849	0.00536763	0.0174607	841.412	9.71667	up in BsR_W
2(3H)-Furanone, 5-hexyldihydro-4-methyl-, trans-	Ester	0.99224	0.00643479	0.0182017	0.318258	-1.65173	insig
Acetic Acid, cinnamyl ester	Acid	0.673834	0.195934	0.211171	0.719179	-0.475578	insig
Octanoic acid, 3-methylbutyl ester	Ester	0.680462	0.198803	0.213226	0.721569	-0.47079	insig
Benzyl angelate	Ester	0.562014	0.330778	0.345177	0.787449	-0.344742	insig
.beta.-Phenylethyl butyrate	Ester	0.764665	0.10499	0.11818	0.62113	-0.687032	insig
Octanedioic acid, dimethyl ester	Ester	0.599395	0.278861	0.294857	1.39356	0.478774	insig
5-Pyrimidinamine, 2-chloro-4-ethoxy-	Nitrogen compounds	1.05847	0.0193943	0.0309402	9.99502e-05	-13.2884	down in BsR_W
(S,1Z,6Z)-8-Isopropyl-1-methyl-5-methylenecyclodeca-1,6-diene	Hydrocarbons	1.05864	0.0187097	0.0302287	4.41519e-06	-17.7891	down in BsR_W
3-MethoxycinnamAldehyde	Aldehyde	1.05858	0.0174483	0.0290368	2.75138e-05	-15.1495	down in BsR_W
L-Aspartic acid, N-acetyl-, dimethyl ester	Ester	1.05851	0.0101718	0.0227264	0.000456404	-11.0974	down in BsR_W
Benzoic Acid, 4-methoxy-	Acid	0.258446	0.681119	0.692042	0.92541	-0.111835	insig
Megastigmatrienone	Ketone	1.01195	0.0111623	0.0234066	0.222512	-2.16804	down in BsR_W
Dimethyl phthalate	Ester	1.05855	0.0120601	0.0243485	0.000333687	-11.5492	down in BsR_W
(4aR-trans)-decahydro-4a-methyl-1-methylene-7-(1-methylethylidene)-Naphthalene	Hydrocarbons	0.0220358	0.95507	0.958311	1.01412	0.0202219	insig
5,9-Undecadien-2-ol, 6,10-dimethyl-	Alcohol	1.00341	0.0165271	0.0285286	0.333628	-1.58369	down in BsR_W
Valerena-4,7(11)-diene	Hydrocarbons	0.892141	0.0962916	0.109641	1.73583	0.795627	insig
(1R,4R,4aS,8aR)-4,7-Dimethyl-1-(prop-1-en-2-yl)-1,2,3,4,4a,5,6,8a-octahydronaphthalene	Hydrocarbons	0.40039	0.457846	0.473321	1.19647	0.258782	insig
Tetradecane, 2-methyl-	Hydrocarbons	1.05855	0.010744	0.0231309	9.39144e-05	-13.3783	down in BsR_W
Iridomyrmecin	Ketone	1.05865	0.0129812	0.0256242	9.17857e-06	-16.7333	down in BsR_W
Methylparaben	Ester	0.808368	0.0904564	0.104066	0.53693	-0.897194	insig
2H-1-Benzopyran-2-one, 3-methyl-	Ester	1.05844	0.027501	0.0394078	326276	18.3157	up in BsR_W
Precocene I	Ether	1.01353	0.00611268	0.0178942	0.170466	-2.55244	down in BsR_W
2,5-di-tert-Butyl-1,4-benzoquinone	Hydrocarbons	1.04954	0.0214543	0.0332111	34.9083	5.1255	up in BsR_W
2-Propenoic acid, 3-phenyl-, ethyl ester	Ester	1.01774	0.0115857	0.0239545	0.191237	-2.38657	down in BsR_W
1,1'-Biphenyl, 3-methyl-	Hydrocarbons	1.03922	0.0116913	0.0239548	2.59921	1.37807	up in BsR_W
Furo[3,4-c]pyridin-1(3H)-one, 7-hydroxy-6-methyl-	Nitrogen compounds	1.01484	0.0145064	0.0269447	2.44376	1.2891	up in BsR_W
3,5,11-Eudesmatriene	Hydrocarbons	0.75887	0.105797	0.118938	0.705345	-0.5036	insig
1-Pentanol, 5-[(tetrahydro-2H-pyran-2-yl)oxy]-	Alcohol	1.05173	0.0389537	0.052036	44.3425	5.47062	insig
2-Phenoxyethyl isobutyrate	Ester	1.05391	0.0307236	0.0432568	59.7336	5.90047	up in BsR_W
Nicotyrine	Nitrogen compounds	0.544248	0.298274	0.314215	1.1924	0.25387	insig
Bicyclo[7.2.0]undecane, 10,10-dimethyl-2,6-bis(methylene)-, [1S-(1R*,9S*)]-	Hydrocarbons	0.9709	0.0579053	0.0720357	2.69306	1.42925	insig
10,10-Dimethyl-2,6-dimethylenebicyclo[7.2.0]undecane	Hydrocarbons	0.747094	0.119995	0.133044	0.649685	-0.622187	insig
[1S-(1.alpha.,7.alpha.,8a.beta.)]-1,2,3,5,6,7,8,8a-octahydro-1,4-dimethyl-7-(1-methylethenyl)-Azulene	Hydrocarbons	1.02384	0.0607365	0.0745135	6.72821	2.75022	insig
3-(4-Hydroxyphenyl)propanal	Aldehyde	0.0989107	0.792946	0.801074	1.05923	0.0830156	insig
(1S,5S,6R)-6-Methyl-2-methylene-6-(4-methylpent-3-en-1-yl)bicyclo[3.1.1]heptane	Hydrocarbons	1.05861	0.0169336	0.0287321	280970	18.1001	up in BsR_W
BenzAldehyde, 3,4-dimethoxy-	Aldehyde	1.01525	0.0155731	0.0278848	2.45332	1.29474	up in BsR_W
Pentadecane	Hydrocarbons	1.0526	0.0311502	0.0436497	36.8186	5.20236	up in BsR_W
Hexa-2,4-diyn-1-ylbenzene	Hydrocarbons	0.844998	0.140181	0.154077	2.25517	1.17323	insig
cis-.alpha.-Bisabolene	Hydrocarbons	1.01163	0.0651629	0.0786388	5.12312	2.35702	insig
1-methyl-4-(1,2,2-trimethylcyclopentyl)cyclohexa-1,3-diene	Hydrocarbons	0.811547	0.0662678	0.0796471	0.571403	-0.807419	insig
2-Benzofurancarboxylic acid, 2,4,5,6,7,7a-hexahydro-4,4,7a-trimethyl-, methyl ester, cis-	Ester	0.629724	0.225349	0.240246	0.812133	-0.300211	insig
4-(1,5-dimethyl-1,4-hexadienyl)-1-methyl-Cyclohexene	Hydrocarbons	0.0387297	0.92338	0.927563	1.02895	0.0411773	insig
2,4,4-Trimethyl-3-(3-methylbutyl)cyclohex-2-enone	Ketone	1.00712	0.0140141	0.0263527	0.213075	-2.23057	down in BsR_W
2-Naphthalenol	Phenol	0.459744	0.379118	0.393767	1.4351	0.521151	insig
7-Octylidenebicyclo[4.1.0]heptane	Hydrocarbons	0.0843746	0.998751	0.998751	1.00047	0.000672406	insig
5,6-Dihydro-5-methyluracil	Nitrogen compounds	0.0916292	0.789878	0.798885	1.06792	0.0948019	insig
Anabasine	Nitrogen compounds	0.94891	0.0600911	0.0738238	1.98196	0.986931	insig
Citronellyl butyrate	Ester	1.01247	0.0654394	0.0788652	4.92282	2.29948	insig
(E)-1-Methyl-4-(6-methylhept-5-en-2-ylidene)cyclohex-1-ene	Hydrocarbons	1.00271	0.00807227	0.0205161	0.190983	-2.38848	down in BsR_W
1-Iodoundecane	Others	1.05855	0.00736224	0.0193204	0.000425536	-11.1984	down in BsR_W
(2S,3S,6S)-6-Isopropyl-3-methyl-2-(prop-1-en-2-yl)-3-vinylcyclohexanone	Ketone	0.886772	0.130312	0.143586	2.31521	1.21114	insig
(2R,3R,6S)-6-Isopropyl-3-methyl-2-(prop-1-en-2-yl)-3-vinylcyclohexanone	Ketone	1.05215	0.0318202	0.0443782	34.9625	5.12773	up in BsR_W
(1S,4R,7S,8R,11R,13R)-4,7,11-Trimethyl-5-oxatetracyclo[5.4.2.01,8.04,13]tridecane	Ester	0.922376	0.143701	0.157556	2.72726	1.44745	insig
Patulin	Ester	0.920564	0.11293	0.126157	2.47143	1.30535	insig
n-Capric acid isobutyl ester	Ester	0.846176	0.0992911	0.112193	1.39541	0.480691	insig
4-Aminobenzoic acid	Acid	0.995657	0.010895	0.0231859	0.252129	-1.98777	insig
1-NaphthalenecarboxAldehyde	Aldehyde	1.05141	0.0179765	0.0294735	12.8961	3.68886	up in BsR_W
Pentadecane, 4-methyl-	Hydrocarbons	1.04382	0.0105523	0.0229453	0.16194	-2.62647	down in BsR_W
1-Pentanone, 1-(p-anisyl)-3-methyl-	Ketone	0.598186	0.316647	0.33121	1.40289	0.488401	insig
1,2,3,3a,8,9,9a,9b-Octahydrocyclopenta[def]phenanthrene	Hydrocarbons	1.05518	0.0119679	0.0243476	12.3925	3.6314	up in BsR_W
Benzene, 1-methyl-4-(1,2,2-trimethylcyclopentyl)-, (R)-	Hydrocarbons	0.993278	0.00294871	0.0141704	0.320558	-1.64134	insig
Pentylenetetrazol	Nitrogen compounds	1.02269	0.0069587	0.0188182	0.141391	-2.82224	down in BsR_W
Cyclohexene, 3-(1,5-dimethyl-4-hexenyl)-6-methylene-, [S-(R*,S*)]-	Hydrocarbons	0.493245	0.35223	0.366699	0.819229	-0.287662	insig
1-Penten-3-one, 1-(4-methoxyphenyl)-4-methyl-	Ketone	1.01101	0.0286927	0.0408514	0.329756	-1.60053	down in BsR_W
d-Nerolidol	Alcohol	0.928458	0.110543	0.123646	2.43157	1.28189	insig
3-Hexen-1-ol, benzoate, (Z)-	Ester	1.04532	0.0431302	0.0566762	12.6067	3.65612	insig
2H-Cyclopropa[a]naphthalen-2-one, 1,1a,4,5,6,7,7a,7b-octahydro-1,1,7,7a-tetramethyl-, (1a.alpha.,7.alpha.,7a.alpha.,7b.alpha.)-	Ketone	1.05439	0.0892202	0.102911	540.141	9.07719	insig
4-Sec-butyl-2-tert-butylphenol	Phenol	1.05248	0.0160155	0.0282326	9.66927	3.27341	up in BsR_W
(3S,3aR)-3-Butyl-3a,4,5,6-tetrahydroisobenzofuran-1(3H)-one	Ester	0.990853	0.0310399	0.0435639	4.43486	2.14889	insig
Cadina-1(10),6,8-triene	Hydrocarbons	0.857554	0.118085	0.131255	1.73473	0.794707	insig
BenzAldehyde, 3,4-dihydroxy-	Aldehyde	1.05876	0.0029555	0.0141704	1625.39	10.6666	up in BsR_W
Butanoic acid, 2-methyl-, 3,7-dimethyl-2,6-octadienyl ester, (E)-	Ester	1.05854	0.0220887	0.0336644	780774	19.5745	up in BsR_W
Plumbagin	Phenol	1.02324	0.0348241	0.0475948	2.35514	1.23581	up in BsR_W
Cedrol	Alcohol	1.05295	0.00849739	0.0212914	0.125737	-2.99151	down in BsR_W
.alpha.-Corocalene	Hydrocarbons	1.05121	0.0130858	0.0256242	0.143184	-2.80406	down in BsR_W
(3aR,6R,8aR)-7,7-Dimethyl-8-methylenehexahydro-1H-3a,6-methanoazulen-3(2H)-one	Ester	1.05389	0.0132402	0.0257545	0.0612501	-4.02914	down in BsR_W
Fenobucarb	Ester	1.0249	0.0551582	0.0692013	6.01369	2.58825	insig
(E)-Tetradec-2-enal	Aldehyde	1.05161	0.0397106	0.0529673	60.659	5.92265	insig
(3E,7E)-1,5,5,8-Tetramethylcycloundeca-3,7-dienol	Alcohol	1.05787	0.00453905	0.0164627	810.938	9.66345	up in BsR_W
6-fluoro-.beta.-methyl-1H-Indole-3-ethanAmine	Nitrogen compounds	1.05855	0.00257147	0.0134964	1894.8	10.8878	up in BsR_W
Methane, di-p-tolyl-	Hydrocarbons	1.04273	0.00980208	0.0226808	3.26651	1.70775	up in BsR_W
1H-Cycloprop[e]azulen-7-ol, decahydro-1,1,7-trimethyl-4-methylene-, [1ar-(1a.alpha.,4a.alpha.,7.beta.,7a.beta.,7b.alpha.)]-	Alcohol	1.05828	0.0225281	0.0341579	6832.94	12.7383	up in BsR_W
Citronellyl valerate	Ester	1.05654	2.97813e-05	0.00110067	2.25779	1.17491	up in BsR_W
1,3-Benzenediol, 5-pentyl-	Phenol	1.05859	0.004764	0.0167685	875.95	9.77471	up in BsR_W
.tau.-Muurolol	Alcohol	1.02969	0.0131109	0.0256242	0.448155	-1.15793	down in BsR_W
Hexadecane, 2-methyl-	Hydrocarbons	1.05133	0.0460512	0.0597184	62.267	5.96039	insig
Cyclopentaneacetic acid, 3-oxo-2-pentyl-, methyl ester	Ester	0.944617	0.0732915	0.0865639	2.38676	1.25505	insig
.beta.-Acorenol	Alcohol	0.602796	0.264986	0.281151	1.27374	0.349073	insig
3-Butylisobenzofuran-1(3H)-one	Ester	0.930096	0.0668772	0.0801622	2.12695	1.08879	insig
Citronellyl tiglate	Ester	0.911519	0.105985	0.118999	2.0876	1.06184	insig
(1S,4aR,7R,8aR)-1,4a-Dimethyl-7-(prop-1-en-2-yl)decahydronaphthalen-1-ol	Alcohol	1.02528	0.0349779	0.0477314	4.46813	2.15967	up in BsR_W
1,8,11,14-Heptadecatetraene, (Z,Z,Z)-	Hydrocarbons	1.02188	0.0590061	0.0729964	5.24011	2.3896	insig
2-Benzylidene-1-heptanol	Alcohol	1.05827	0.0140522	0.0263527	663.339	9.3736	up in BsR_W
1(3H)-Isobenzofuranone, 3-butylidene-	Ester	1.0578	0.0220246	0.0336597	1125.52	10.1364	up in BsR_W
3-Cyclohexene-1-carboxAldehyde, 4-(4-hydroxy-4-methylpentyl)-	Aldehyde	0.321898	0.560014	0.572272	0.856666	-0.223195	insig
3-Buten-2-one, 4-(4-hydroxy-2,2,6-trimethyl-7-oxabicyclo[4.1.0]hept-1-yl)-	Ketone	0.837795	0.0846998	0.098336	1.43429	0.520338	insig
3,7-Cyclodecadien-1-one, 3,7-dimethyl-10-(1-methylethylidene)-, (E,E)-	Ketone	0.954751	0.0376204	0.0505769	2.32762	1.21886	insig
4,8-Methanoazulen-9-ol, decahydro-2,2,4,8-tetramethyl-, stereoisomer	Alcohol	1.03861	0.00996833	0.0226808	6.51825	2.70449	up in BsR_W
(Z)-3-Butylidene-4,5-dihydroisobenzofuran-1(3H)-one	Ester	1.05826	0.0189812	0.030514	6531.59	12.6732	up in BsR_W
2,6,9,11-Dodecatetraenal, 2,6,10-trimethyl-, (E,E,E)-	Aldehyde	1.04621	0.0171266	0.0287597	8.0556	3.00999	up in BsR_W
Octanal, 2-(phenylmethylene)-	Acid	1.00517	0.0435037	0.0570825	2.82629	1.49891	insig
1-Naphthalenol, 5,6,7,8-tetrahydro-2,5-dimethyl-8-(1-methylethyl)-	Phenol	1.05745	0.0316672	0.0442344	2196.94	11.1013	up in BsR_W
Octanoic acid, octyl ester	Ester	1.05856	0.0173978	0.0290072	103229	16.6555	up in BsR_W
cis-3-Hexenyl salicylate	Ester	1.04403	0.0269641	0.0388266	6.6972	2.74356	up in BsR_W
Benzene, 1,1'-(1,1,2,2-tetramethyl-1,2-ethanediyl)bis-	Hydrocarbons	1.05832	0.0301744	0.042687	78600.1	16.2622	up in BsR_W
9-Tetradecen-1-ol, acetate, (E)-	Ester	1.05853	0.0230418	0.0345238	198335	17.5976	up in BsR_W
2-Propanone, 1,3-diphenyl-	Hydrocarbons	1.05761	0.026954	0.0388266	2668.93	11.382	up in BsR_W
Hippuric Acid	Acid	1.05855	0.0253307	0.0371377	611386	19.2217	up in BsR_W
1H-Indole-3-carboxaldehyde	Aldehyde	1.05868	0.00852136	0.0212914	17917.4	14.1291	up in BsR_W
2(3H)-Naphthalenone, 4,4a,5,6,7,8-hexahydro-4a,5-dimethyl-3-(1-methylethylidene)-, (4ar-cis)-	Ketone	1.05803	0.0121679	0.0243485	2420.75	11.2412	up in BsR_W
7-Ethoxycoumarin	Ester	1.05873	0.00301961	0.014323	83961	16.3574	up in BsR_W
Ethotoin	Nitrogen compounds	1.05741	0.0684614	0.08184	14560.2	13.8297	insig
Ethanone, 1-[4-(1-piperazinyl)phenyl]-	Nitrogen compounds	0.834438	0.0408167	0.0540365	0.526303	-0.926035	insig
(S)-3-(1-methyl-2-pyrrolidinyl)-Pyridine	Nitrogen compounds	1.05825	0.00763887	0.0199106	185.471	7.53505	up in BsR_W
.beta.-Bisabolene	Hydrocarbons	0.897189	0.121847	0.134929	2.28774	1.19392	insig
2H-Pyran, tetrahydro-4-methyl-2-(2-methyl-1-propenyl)-	Ether	1.0568	0.00217245	0.0120435	9.50588	3.24882	up in BsR_W
Octane, 5-ethyl-2-methyl-	Hydrocarbons	1.05867	0.00916766	0.0219776	9455.89	13.207	up in BsR_W
Butanoic Acid, 3-hydroxy-3-methyl-	Acid	1.05523	0.00922019	0.022044	18.9711	4.24573	up in BsR_W
1,4-Methanoazulen-9-ol, decahydro-1,5,5,8a-tetramethyl-, [1R-(1.alpha.,3a.beta.,4.alpha.,8a.beta.,9S*)]-	Alcohol	1.05683	0.0226447	0.0342178	0.00568943	-7.4575	down in BsR_W
3-Butylthiophene	Sulfur compounds	1.04087	0.0159572	0.0282326	2.1078	1.07574	up in BsR_W
(1S,4aR,7R)-1,4a-Dimethyl-7-(prop-1-en-2-yl)-1,2,3,4,4a,5,6,7-octahydronaphthalene	Hydrocarbons	1.05864	0.0140012	0.0263527	2.52453e-05	-15.2736	down in BsR_W
Citronellyl isobutyrate	Ester	1.01186	0.0427717	0.0562885	3.40977	1.76967	insig
Farnesene epoxide, E-	Ether	1.05654	2.97813e-05	0.00110067	2.25779	1.17491	up in BsR_W

## Sheet: BmR vs BmsR
Table S6 Differential metabolites between BmR vs BmsR of fresh samples
Compounds	Class I	VIP	p_value	FDR	Fold_Change	Log2FC	Type
Acetonitrile, 2,2'-iminobis-	Nitrogen compounds	1.02478	0.034058	0.0430334	1.60282	0.680612	insig
2-Methyl-1,3-dithiacyclopentane	Sulfur compounds	1.06065	0.00773983	0.0150224	3.58301	1.84117	up in BmR
Pyrazine, tetramethyl-	Sulfur compounds	0.803855	0.134343	0.151993	0.923266	-0.115181	insig
cis-Dihydrocarvone	Ketone	0.790612	0.0926246	0.107025	0.947402	-0.0779518	insig
Butanoic acid, 2-methyl-, propyl ester	Ester	1.07418	0.00425332	0.0115373	0.00127084	-9.62001	down in BmR
Prenol	Alcohol	0.673944	0.202599	0.225194	1.11736	0.160095	insig
Pyrazine, trimethyl-	Nitrogen compounds	1.05635	0.0221001	0.0300429	3.02709	1.59793	up in BmR
cis-2-(2-Pentenyl)furan	Ether	1.01074	0.0300833	0.0387285	0.569239	-0.812894	insig
Butanoic acid, 3-hexenyl ester, (E)-	Ester	1.07507	0.00118775	0.00780396	1314.23	10.36	up in BmR
Ethanone, 1-(3,5-dimethylpyrazinyl)-	Ketone	1.06336	0.000482273	0.00562863	0.360377	-1.47242	down in BmR
n-Pentyl methylphosphonofluoridate	Others	0.0117579	0.935451	0.938626	1.00788	0.0113222	insig
Cyclohexene, 1-methyl-4-(1-methylethylidene)-	Hydrocarbons	0.93882	0.0237222	0.0318812	0.732822	-0.448466	insig
3-Mercaptohexyl acetate	Ester	1.05862	0.000560879	0.00571839	0.634184	-0.657026	insig
Benzenemethanol, .alpha.-2-propenyl-	Alcohol	1.06737	9.3723e-05	0.00298983	1.34176	0.424128	insig
2-Hexanone	Ketone	1.03523	0.0171562	0.024348	2.2914	1.19623	up in BmR
Cyclopentanone, 2-methyl-3-(1-methylethyl)-	Ketone	1.05125	0.00175091	0.00890097	0.271871	-1.87901	down in BmR
Acetic acid, cyclohexyl ester	Ester	1.0302	0.0250828	0.033356	1.88268	0.912788	insig
D-Verbenone	Ketone	1.0379	0.0135154	0.0205982	0.580323	-0.785072	insig
1,3,6-Octatriene, 3,7-dimethyl-, (Z)-	Hydrocarbons	1.02121	0.0162279	0.0235116	1.52435	0.608195	insig
2,6-Octadienal, 3,7-dimethyl-, (Z)-	Aldehyde	1.05355	0.000785235	0.00657079	1.27227	0.347401	insig
3-Mercaptohexanol	Alcohol	1.07368	0.00309391	0.0106515	0.00350382	-8.15686	down in BmR
5-Methyloxazolidine	Nitrogen compounds	0.980256	0.0187593	0.0260398	1.92629	0.945824	insig
1-Hexanol, 4-methyl-	Alcohol	1.07424	0.00886753	0.0157444	0.000399977	-11.2878	down in BmR
1-Heptanol	Alcohol	1.02083	0.0150042	0.0223676	0.429117	-1.22056	down in BmR
1H-Pyrazole, 4,5-dihydro-5,5-dimethyl-	Nitrogen compounds	0.95256	0.0177129	0.0248991	0.640624	-0.64245	insig
Pyrazine, 2-ethyl-5-methyl-	Nitrogen compounds	1.04856	0.00095447	0.00704606	0.481604	-1.05408	down in BmR
Dicyclopentadiene	Hydrocarbons	1.0745	0.00180462	0.00905461	6.56687e-05	-13.8944	down in BmR
3-Penten-2-one, 4-(acetyloxy)-, (Z)-	Ketone	1.05691	0.0216267	0.0296489	2.96501	1.56804	up in BmR
Pyridine, 2,3,4,5-tetrahydro-6-propyl-	Nitrogen compounds	0.850712	0.13291	0.150563	1.36466	0.448547	insig
3-Cyclohexen-1-one, 3,5,5-trimethyl-	Ketone	0.928058	0.0962815	0.110767	1.42809	0.514089	insig
Thiophene, 2-pentyl-	Sulfur compounds	1.04244	0.00306777	0.0106515	0.29576	-1.7575	down in BmR
6-Nonenal, (E)-	Aldehyde	1.07356	0.00685805	0.0145181	0.00363968	-8.10197	down in BmR
3-Nonen-1-ol, (Z)-	Alcohol	0.999448	0.00581746	0.013316	1.63143	0.70614	insig
6-Octen-1-ol, 7-methyl-3-methylene-	Alcohol	0.178126	0.769655	0.775777	0.989397	-0.0153788	insig
Undecane, 3,5-dimethyl-	Hydrocarbons	1.02355	0.00639402	0.0139689	0.576054	-0.795724	insig
2-Furanpropanoic acid, ethyl ester	Ester	1.03027	0.0116107	0.018657	0.577191	-0.79288	insig
n-Valeric acid cis-3-hexenyl ester	Ester	1.06619	0.000245496	0.0042697	1.32298	0.403793	insig
Ascaridole	Others	1.07083	6.88649e-05	0.0028397	1.29354	0.371323	insig
Hexanoic acid, 2-methylbutyl ester	Ester	1.06564	0.00012117	0.00298983	1.34836	0.431202	insig
Phenol, 4-(2-propenyl)-	Hydrocarbons	1.05952	0.00471993	0.0120651	2.1273	1.08902	up in BmR
2-Decenal, (Z)-	Aldehyde	1.07414	0.0009862	0.00704606	19.1725	4.26096	up in BmR
2-Hexanol, (R)-	Alcohol	1.0123	0.0173806	0.0245175	1.14139	0.190789	insig
3-Hexenal, (Z)-	Aldehyde	0.934499	0.0891354	0.103757	1.50044	0.585386	insig
Octane	Hydrocarbons	1.03025	0.0190777	0.0264406	2.00959	1.0069	up in BmR
Hexanal	Aldehyde	1.03556	0.0267109	0.0350531	2.40601	1.26664	up in BmR
2-Butene-1,4-diol, (Z)-	Alcohol	0.393899	0.486475	0.495981	1.10534	0.144492	insig
1,3-Cyclopentadiene, 1,2,3,4,5-pentamethyl-	Hydrocarbons	1.04952	0.0244604	0.0326752	0.347677	-1.52418	down in BmR
2,4,6-Octatriene, 3,4-dimethyl-	Hydrocarbons	0.696941	0.20689	0.229677	0.790296	-0.339536	insig
.alpha.-Phellandrene 1	Hydrocarbons	1.04285	0.0384565	0.0476409	0.351434	-1.50868	down in BmR
3-Carene	Hydrocarbons	1.07441	0.00724191	0.0147668	0.0001885	-12.3731	down in BmR
D-Limonene	Hydrocarbons	1.07057	0.00961531	0.016589	0.126488	-2.98293	down in BmR
1,5-Cyclooctadiene, 3,4-dimethyl-	Hydrocarbons	1.0227	0.0380948	0.0472589	2.21018	1.14416	up in BmR
2,4-Dimethyl-2-oxazoline-4-methanol	Nitrogen compounds	0.679841	0.214521	0.236372	1.18049	0.239389	insig
Hygrine	Nitrogen compounds	1.0689	0.0092544	0.0160954	0.129097	-2.95347	down in BmR
Cyclohexanol, 2,6-dimethyl-	Alcohol	1.07245	0.0074219	0.0148627	0.0636451	-3.97381	down in BmR
Ethanone, 1-(1H-pyrazol-4-yl)-	Ketone	1.04436	0.000997424	0.00704606	0.470143	-1.08883	down in BmR
Citronellal	Aldehyde	0.664513	0.194195	0.216941	1.14708	0.197963	insig
3-Ethylphenyl isocyanate	Ester	1.07164	2.43331e-05	0.00137693	0.315935	-1.6623	down in BmR
Bicyclo[3.1.1]hept-2-ene-2-methanol, 6,6-dimethyl-	Alcohol	0.893518	0.0433178	0.0527062	1.07011	0.097756	insig
Pyrazinamide	Nitrogen compounds	1.06202	0.000435155	0.00543923	1.26849	0.343113	insig
2-Hexanol	Alcohol	1.03186	0.0355385	0.0445865	1.98318	0.987818	insig
Benzene, 1,3-dimethyl-	Hydrocarbons	1.05776	0.009813	0.0167598	2.66586	1.4146	up in BmR
4-Hexen-3-one, 5-methyl-	Ketone	0.393899	0.486475	0.495981	1.10534	0.144492	insig
Furan, 2-propyl-	Ether	1.0484	0.0187199	0.026026	2.536	1.34256	up in BmR
Norbornadieone	Ketone	1.02552	0.017333	0.0245175	0.349222	-1.51778	down in BmR
CyclohexanecarboxAldehyde	Aldehyde	1.00357	0.0560785	0.0671277	1.77881	0.830912	insig
2,4,6-Octatriene, 2,6-dimethyl-	Hydrocarbons	1.03545	0.109695	0.125064	10.5829	3.40366	insig
2H-Pyran-2-methanol, tetrahydro-	Alcohol	0.393899	0.486475	0.495981	1.10534	0.144492	insig
Isobutyl isovalerate	Ester	1.05687	0.0153726	0.0226504	2.62461	1.3921	up in BmR
1,3-Hexadiene, 3-ethyl-2-methyl-	Hydrocarbons	1.07185	0.00850485	0.0155222	0.101606	-3.29894	down in BmR
Pyrazine, 2-ethyl-3-methyl-	Nitrogen compounds	1.07046	0.00754986	0.014948	0.140352	-2.83288	down in BmR
Pyrazine, 2-methyl-5-(1-methylethyl)-	Nitrogen compounds	1.06119	0.000666651	0.00596172	2.89177	1.53195	up in BmR
2-Nonanone, 3-(hydroxymethyl)-	Ketone	1.06273	0.00565369	0.0131969	0.291954	-1.77619	down in BmR
Acetic acid, heptyl ester	Ester	1.07027	0.0111173	0.018064	0.0798323	-3.64688	down in BmR
1,6-HexanediAmine, N,N,N',N'-tetramethyl-	Nitrogen compounds	1.05515	0.0127007	0.0198421	0.318598	-1.65019	down in BmR
3-Nonen-1-ol, (E)-	Alcohol	1.05292	0.000134028	0.00298983	0.251072	-1.99382	down in BmR
Catechol	Phenol	0.989896	0.00984424	0.0167598	0.535408	-0.901289	insig
Butanoic acid, 2-methyl-, hexyl ester	Ester	1.06721	0.00131675	0.00798047	4.06138	2.02197	up in BmR
2-methyl-5-propan-2-ylcyclohexa-2,5-diene-1,4-dione	Ketone	0.862339	0.0658964	0.0776229	0.835965	-0.258485	insig
2,4-Heptadien-1-ol, (E,E)-	Alcohol	1.00659	0.0317865	0.0407437	0.522148	-0.937469	insig
Pyridine, 3-propyl-	Nitrogen compounds	1.03765	0.0266479	0.0350531	0.368898	-1.43871	down in BmR
Carbonochloridodithioic acid, methyl ester	Sulfur compounds	1.01467	0.0197215	0.0272476	1.63631	0.710448	insig
1H-1,2,4-Triazole, 3-chloro-	Nitrogen compounds	1.05724	0.000545284	0.00571839	1.28964	0.366971	insig
2(1H)-Pyridinone	Nitrogen compounds	1.02469	0.0344687	0.0434904	1.58308	0.662737	insig
Pinocarvone	Ketone	1.07219	6.25542e-05	0.00277428	0.465335	-1.10366	down in BmR
Pyrazine, 3,5-diethyl-2-methyl-	Nitrogen compounds	0.304907	0.706412	0.715283	0.91654	-0.12573	insig
BenzAldehyde, 2,4-dimethyl-	Aldehyde	0.991679	0.00604398	0.0136066	1.90616	0.930672	insig
Quinoxaline	Nitrogen compounds	0.741758	0.108971	0.124398	0.628101	-0.670931	insig
2-Hexanoylfuran	Ether	1.06811	8.14706e-05	0.0028397	1.36607	0.450027	insig
Bicyclo[3.1.1]heptan-3-one, 2-hydroxy-2,6,6-trimethyl-	Ketone	1.06916	0.00446157	0.0118485	3.51752	1.81456	up in BmR
1-Propene, 1,3-dichloro-, (E)-	Others	0.83077	0.123289	0.139844	1.19153	0.252817	insig
Isobutyl acetate	Ester	0.709187	0.212711	0.235255	1.17545	0.233215	insig
.alpha.-Methylstyrene	Hydrocarbons	0.518598	0.414664	0.44691	0.779545	-0.359295	insig
2-Propenoic acid, pentyl ester	Ester	1.07464	0.00681913	0.0144703	2.11185e-05	-15.5311	down in BmR
3-Hexene, 1-(1-methoxyethoxy)-, (Z)-	Hydrocarbons	0.794954	0.0769942	0.0898603	0.702719	-0.508981	insig
3-Acetyl-1H-pyrroline	Nitrogen compounds	0.926116	0.0658459	0.0776229	1.33118	0.412708	insig
Nonane, 3-methyl-5-propyl-	Hydrocarbons	0.146243	0.754182	0.761046	1.04203	0.0593939	insig
3-Oxatricyclo[4.1.1.0(2,4)]octane, 2,7,7-trimethyl-	Hydrocarbons	0.0248836	0.999443	0.999443	1.00006	8.23689e-05	insig
Butanoic acid, 3-hexenyl ester, (Z)-	Ester	1.0749	0.00260587	0.0105757	825.985	9.68997	up in BmR
Glycerol 1,2-diacetate	Ester	0.825862	0.139262	0.157357	0.606724	-0.720887	insig
Bicyclo[3.1.1]hept-2-en-6-ol, 2,7,7-trimethyl-, acetate, [1S-(1.alpha.,5.alpha.,6.beta.)]-	Ester	1.06859	0.00317674	0.0106515	4.15182	2.05374	up in BmR
Pyridine, 2-ethyl-	Nitrogen compounds	1.06958	0.00343961	0.0106575	0.109873	-3.1861	down in BmR
1-Propanol, 3-(methylthio)-	Alcohol	1.07452	0.00808945	0.0151702	7.10204e-05	-13.7814	down in BmR
N,N-Dimethylhexanamide	Nitrogen compounds	1.07249	0.00636734	0.0139689	79.6346	6.31532	up in BmR
7-Oxabicyclo[2.2.1]heptane, 1-methyl-4-(1-methylethyl)-	Ether	1.07181	1.1215e-06	0.000331591	0.171583	-2.54302	down in BmR
1H-Tetrazole	Nitrogen compounds	1.07474	0.0087394	0.015674	1170.9	10.1934	up in BmR
Hexanoic Acid	Acid	0.393899	0.486475	0.495981	1.10534	0.144492	insig
3,4-Hexanedione, 2,2,5-trimethyl-	Ketone	0.982269	0.020474	0.0281122	1.15893	0.212788	insig
trans-.beta.-Ocimene	Hydrocarbons	1.06813	0.0038687	0.0109912	4.06649	2.02378	up in BmR
Benzene, n-butyl-	Hydrocarbons	1.04282	0.0105411	0.0174614	2.08887	1.06272	up in BmR
1H-Pyrazole-1-carboximidamide, 3,5-dimethyl-	Nitrogen compounds	1.01087	0.0426005	0.0519427	1.54887	0.631216	insig
2-Methyl-6-methyleneocta-2,7-dien-4-one	Ketone	1.01207	0.0455283	0.054869	1.67646	0.745415	insig
4-Decenal, (E)-	Aldehyde	1.04681	0.00640961	0.0139689	0.343525	-1.54151	down in BmR
Benzene, 1-methyl-4-nitro-	Hydrocarbons	1.06613	0.00346614	0.0106575	9.28813	3.21539	up in BmR
Benzothiazole	Sulfur compounds	1.04009	0.00210754	0.00958662	0.63057	-0.665272	insig
4-Methylthiazole	Nitrogen compounds	0.859449	0.108749	0.124304	1.33174	0.413317	insig
Toluene	Hydrocarbons	0.45735	0.405431	0.43749	1.0876	0.121154	insig
Phenol	Phenol	1.07456	0.00689687	0.0145344	1.54722e-05	-15.98	down in BmR
Ethyl (methylthio)acetate	Ester	0.393899	0.486475	0.495981	1.10534	0.144492	insig
3-Pentenoic Acid, 2,2-dimethyl-	Acid	0.969468	0.0339355	0.0429398	1.46999	0.555809	insig
Cyclohexanol, 1-ethenyl-	Alcohol	1.02492	0.0380887	0.0472589	2.0892	1.06295	up in BmR
Nonane, 2,5-dimethyl-	Hydrocarbons	1.05206	0.00810676	0.0151702	7.338	2.87539	up in BmR
Ethanediamide	Nitrogen compounds	0.96214	0.0173928	0.0245175	1.48199	0.567536	insig
Benzyl Alcohol	Alcohol	1.04122	0.0180578	0.0252639	1.83873	0.878713	insig
3-Octen-1-ol, (Z)-	Alcohol	1.00053	0.0426317	0.0519427	2.38482	1.25388	insig
Butanoic Acid, 3-methylbutyl ester	Ester	1.02275	0.0389164	0.0480764	1.95945	0.97045	insig
Adamantane	Hydrocarbons	0.999657	0.0107938	0.0176971	0.633205	-0.659255	insig
Bicyclo[3.1.1]heptan-3-ol, 6,6-dimethyl-2-methylene-, [1S-(1.alpha.,3.alpha.,5.alpha.)]-	Alcohol	1.04124	0.00163472	0.0086945	2.36695	1.24303	up in BmR
2-((3,3-Dimethyloxiran-2-yl)methyl)-3-methylfuran	Ether	0.393899	0.486475	0.495981	1.10534	0.144492	insig
L-.alpha.-Terpineol	Alcohol	1.01067	0.00570244	0.0132504	1.37973	0.46439	insig
(E)-2,6-Dimethylocta-3,7-diene-2,6-diol	Alcohol	1.03726	0.00293064	0.0106515	0.427167	-1.22713	down in BmR
2-Acetyl-4,4-dimethyl-cyclopent-2-enone	Ketone	1.07407	0.00521965	0.0127862	0.000545128	-10.8411	down in BmR
Naphthalene	Hydrocarbons	1.07419	7.15531e-06	0.00105779	2.30571	1.20521	up in BmR
Propanedioic acid, amino-, diethyl ester	Ester	1.06818	0.00146697	0.00850067	3.99164	1.99698	up in BmR
Benzoic acid, 1-methylethyl ester	Ester	1.06107	0.00801646	0.0151702	7.8789	2.97799	up in BmR
.beta.-Myrcene	Hydrocarbons	1.01148	0.0181444	0.025345	0.548876	-0.865449	insig
3-Pentyn-1-ol	Alcohol	0.973633	0.0423792	0.0517774	1.34786	0.430674	insig
Ethylbenzene	Hydrocarbons	1.04669	0.00217024	0.00977158	1.81935	0.863422	insig
Hydrazine, 1,1-bis(2-methylpropyl)-	Nitrogen compounds	0.994386	0.00854798	0.0155689	0.620859	-0.687663	insig
4,6-Octadiyn-3-one, 2-methyl-	Ketone	1.06299	0.00548022	0.0131377	3.75081	1.9072	up in BmR
5-Ethylcyclopent-1-enecarboxAldehyde	Aldehyde	0.437771	0.435406	0.468128	1.11009	0.150676	insig
Propanoic acid, 2,2-dimethyl-, pentyl ester	Ester	1.0175	0.0399926	0.0492004	2.02555	1.01831	up in BmR
Cyclopentanecarbonitrile, 3-(1-methylethylidene)-	Nitrogen compounds	0.999371	0.0330683	0.0419623	0.675589	-0.565783	insig
Cyclohexanol, 1-methyl-4-(1-methylethylidene)-	Alcohol	1.05974	0.000350442	0.0048569	1.83593	0.876508	insig
OxiranecarboxAldehyde, 3-methyl-3-(4-methyl-3-pentenyl)-	Aldehyde	1.06618	0.00112234	0.00765243	4.44646	2.15266	up in BmR
Piperidin-3-one, 2,2,5-methyl-	Nitrogen compounds	1.07481	2.22091e-05	0.00137693	2.92209	1.547	up in BmR
4-Phenyl-2-butanol	Alcohol	1.06841	0.00334144	0.0106575	4.21245	2.07466	up in BmR
3-Buten-2-one, 4-phenyl-	Ketone	1.01619	0.00511442	0.0125664	0.688518	-0.538434	insig
1,7-Nonadiene, 4,8-dimethyl-	Hydrocarbons	1.05406	0.00570651	0.0132504	0.238528	-2.06777	down in BmR
N,N-Dimethylacetamide	Nitrogen compounds	1.07429	0.00591034	0.0134422	0.00054546	-10.8402	down in BmR
Cyclohexanone	Ketone	1.06237	0.00189034	0.00916155	0.25866	-1.95087	down in BmR
Nonane	Hydrocarbons	1.07213	0.00410546	0.0113062	0.0319513	-4.96798	down in BmR
Butane, 1-isothiocyanato-	Sulfur compounds	0.995218	0.028522	0.037041	0.662231	-0.594593	insig
o-Cymene	Hydrocarbons	1.06004	0.00721141	0.0147385	3.48377	1.80065	up in BmR
(E)-2-Octenal	Aldehyde	1.0092	0.0500572	0.0601636	2.30076	1.20211	insig
1,2-Cyclohexanedione	Ketone	0.925939	0.0838757	0.0977632	1.2362	0.305916	insig
1,5-Heptadien-4-one, 3,3,6-trimethyl-	Ketone	0.691359	0.233644	0.256488	1.13272	0.179787	insig
3-Acetyl-2,5-dimethyl furan	Ether	1.01407	0.0422902	0.0517399	1.61326	0.689978	insig
Undecane	Hydrocarbons	1.07387	0.00561993	0.0131969	0.0142669	-6.13119	down in BmR
1,3-Cyclohexadiene-1-carboxaldehyde, 2,6,6-trimethyl-	Aldehyde	1.048	0.00113073	0.00765243	0.745435	-0.423845	insig
Decane	Hydrocarbons	1.05082	0.0232141	0.0314846	2.39953	1.26275	up in BmR
Undecane, 2,9-dimethyl-	Hydrocarbons	1.06129	0.000152315	0.00307052	2.55621	1.35401	up in BmR
3-n-Propyl-2-pyrazolin-5-one	Nitrogen compounds	0.393899	0.486475	0.495981	1.10534	0.144492	insig
2-Oxepanone	Ester	0.859321	0.0926664	0.107025	1.17019	0.226742	insig
3-Methoxy-2,5-dimethylpyrazine	Nitrogen compounds	0.996959	0.0263081	0.0347768	1.361	0.444669	insig
Indan, 1-methyl-	Hydrocarbons	0.585924	0.322532	0.350166	1.10227	0.140478	insig
2-Thiophenemethanethiol	Sulfur compounds	1.07483	0.013014	0.0201455	52386	15.6769	up in BmR
2-Acetyl-3-methylpyrazine	Nitrogen compounds	1.03765	0.0100103	0.0169449	0.505308	-0.984765	insig
2,6-Dimethyldecane	Hydrocarbons	1.0702	0.012558	0.019715	0.120065	-3.05811	down in BmR
Cyclohexanone, 2,2,6-trimethyl-	Ketone	0.996504	0.0264388	0.0348977	1.3595	0.443074	insig
BenzenAmine, N,N-dimethyl-	Nitrogen compounds	1.04154	0.0221173	0.0300429	1.69692	0.762918	insig
1-ethenyl-2-Pyrrolidinone	Ketone	1.07165	0.0065284	0.0141333	0.107056	-3.22356	down in BmR
Thujone	Ketone	1.01793	0.0416759	0.0510588	1.62921	0.704172	insig
Butanoic acid, 3-methyl-, 3-methylbutyl ester	Ester	1.07068	0.00838477	0.0154301	0.0956814	-3.38562	down in BmR
Benzenemethanethiol	Sulfur compounds	1.01437	0.0312652	0.0401917	1.46361	0.549533	insig
Benzene, (1-methoxypropyl)-	Hydrocarbons	1.06003	0.0157312	0.0229811	2.51668	1.33152	up in BmR
2-Isopropyl-5-methylhex-2-enal	Aldehyde	1.06905	0.00603419	0.0136066	0.196163	-2.34987	down in BmR
2-Cyclohexen-1-ol, 1-methyl-4-(1-methylethyl)-, cis-	Alcohol	0.719463	0.148201	0.166609	0.819415	-0.287335	insig
Benzene, 1-ethyl-3,5-dimethyl-	Hydrocarbons	0.99805	0.0272104	0.0355982	1.87972	0.910517	insig
Isophorone	Ketone	0.87704	0.0893358	0.103854	0.703957	-0.506442	insig
Propanediamide	Nitrogen compounds	1.07467	0.000625402	0.00588871	0.0323325	-4.95087	down in BmR
p-Mentha-1,5-dien-8-ol	Alcohol	1.0554	0.00966755	0.016589	1.71494	0.778156	insig
Azacyclohexan-3-one, 1,5,6-trimethyl-	Nitrogen compounds	1.07408	0.00228886	0.0100111	0.0355183	-4.81529	down in BmR
Phenol, 3,5-dimethyl-	Phenol	1.07127	0.000304122	0.00481708	0.364212	-1.45715	down in BmR
AmphetAmine	Nitrogen compounds	1.07443	0.000345649	0.0048569	0.000330463	-11.5632	down in BmR
Acetic acid, 2-ethylhexyl ester	Ester	1.07476	0.000766652	0.00657079	0.0427765	-4.54704	down in BmR
exo-7-(trans-1-Propenyl)bicyclo[4.2.0]oct-1(2)-ene	Hydrocarbons	1.06846	0.00199198	0.00925069	0.433086	-1.20727	down in BmR
1-Decen-3-one	Ketone	1.07364	0.000603419	0.00588871	0.219002	-2.19099	down in BmR
Myroxide	Ether	1.04825	0.000586274	0.00588871	0.436367	-1.19639	down in BmR
4-Methylpentyl 2-methylbutanoate	Ester	0.393899	0.486475	0.495981	1.10534	0.144492	insig
Undecane, 2-methyl-	Hydrocarbons	1.06674	0.00423946	0.011535	1.73364	0.793805	insig
1-Undecene, 9-methyl-	Hydrocarbons	0.994342	0.0153325	0.0226288	1.60516	0.682714	insig
1-Nonanol	Alcohol	1.06699	0.00398489	0.0111998	1.80225	0.849801	insig
4-Pyridinecarboxylic acid, ethyl ester	Nitrogen compounds	0.991914	0.0245533	0.0327009	0.727537	-0.458907	insig
6-Nonen-1-ol, (E)-	Alcohol	1.07108	0.00100658	0.00704606	1.68228	0.750415	insig
(E)-2,6-Dimethylocta-5,7-dien-2-ol	Alcohol	0.855451	0.12122	0.137672	0.724441	-0.46506	insig
Phenol, 3-ethyl-	Phenol	1.0606	0.00024438	0.0042697	0.37649	-1.40932	down in BmR
Levomenthol	Alcohol	1.06838	0.00306244	0.0106515	1.72294	0.784876	insig
Bicyclo[3.1.0]hex-3-en-2-one, 4-methyl-1-(1-methylethyl)-	Ketone	1.06983	1.52854e-05	0.00112984	0.315391	-1.66479	down in BmR
BenzenAmine, 2,5-dimethyl-	Nitrogen compounds	1.06904	1.38283e-05	0.00111506	0.31321	-1.6748	down in BmR
Butanethioic acid, 3-methyl-, S-(1-methylpropyl) ester	Ester	1.06268	0.00255292	0.0105323	1.70188	0.767125	insig
Acetic acid, octyl ester	Ester	1.04394	0.000961191	0.00704606	0.520697	-0.941485	insig
Undecane, 2,4-dimethyl-	Hydrocarbons	0.796157	0.101947	0.11668	0.835248	-0.259723	insig
2-Nonenenitrile	Nitrogen compounds	0.596237	0.244148	0.267357	0.968752	-0.0458002	insig
spiro[3-oxatricyclo[3.3.1.02,4]nonane-8,1'-cyclopropane]-6-one	Ketone	1.07025	0.000678843	0.00596172	1.7907	0.840523	insig
1,2-Octanediol	Alcohol	1.02019	0.00624793	0.0139286	0.615828	-0.699401	insig
Benzofuran, 4,7-dimethyl-	Ether	0.414808	0.523142	0.532752	0.842774	-0.246782	insig
Benzene, 1,3,5-triethyl-	Hydrocarbons	0.992977	0.0362454	0.0453451	0.621036	-0.68725	insig
8,9-Dehydrothymol	Phenol	0.962879	0.0134373	0.0205982	0.714402	-0.485193	insig
Nonanoic acid, methyl ester	Ester	1.01352	0.00355845	0.0106845	0.592574	-0.754933	insig
4-(1-methylethyl)-Benzaldehyde	Aldehyde	1.0687	0.00463023	0.0120088	3.89408	1.96128	up in BmR
Tricyclo[3.3.1.1(3,7)]decane, 2-nitro-	Nitrogen compounds	1.06313	0.000671358	0.00596172	2.64444	1.40296	up in BmR
2-Nonanol, acetate	Ester	0.902778	0.0371693	0.04624	1.34478	0.42737	insig
Nonane, 2-methyl-	Hydrocarbons	0.86419	0.0719251	0.0841657	1.23274	0.301871	insig
4-Hexen-1-ol, (E)-	Alcohol	0.743381	0.144938	0.163147	0.837838	-0.255257	insig
4-Heptenal, (Z)-	Aldehyde	1.07049	0.00367768	0.010766	0.107627	-3.21589	down in BmR
Heptanal	Aldehyde	1.06413	0.00349795	0.0106575	0.268138	-1.89895	down in BmR
2-Cyclohexen-1-one	Ketone	1.07167	0.00867325	0.0156365	0.052141	-4.26144	down in BmR
Butanoic acid, 3-hydroxy-, ethyl ester	Ester	1.06787	0.00917866	0.0160015	0.0758634	-3.72045	down in BmR
Ethyl tiglate	Ester	1.04905	0.0126299	0.0197928	0.209396	-2.2557	down in BmR
.alpha.-Pinene	Hydrocarbons	1.07184	0.00803485	0.0151702	0.0480155	-4.38036	down in BmR
Bicyclo[3.1.1]hept-2-ene, 3,6,6-trimethyl-	Hydrocarbons	1.07294	0.00707581	0.0147059	0.0364277	-4.77882	down in BmR
Bicyclo(3.3.1)non-2-ene	Hydrocarbons	1.07134	0.00865744	0.0156365	0.00982798	-6.66889	down in BmR
Dihydro-3-(2H)-thiophenone	Sulfur compounds	1.07325	0.00664654	0.0142671	0.00657947	-7.24781	down in BmR
Diaziridine, 3-ethyl-3-methyl-	Nitrogen compounds	1.06391	0.00227027	0.0100111	0.198092	-2.33576	down in BmR
Allyl isovalerate	Ester	0.393899	0.486475	0.495981	1.10534	0.144492	insig
Cyclobutanespiro-2'-bicyclo[1.1.0]butane-4'-spirocyclobutane	Hydrocarbons	1.07187	0.00816719	0.0152191	0.0478162	-4.38636	down in BmR
Cyclopentane, butyl-	Hydrocarbons	1.07209	0.00787495	0.0151702	0.0539399	-4.2125	down in BmR
1,7-Octadiene, 2-methyl-6-methylene-	Hydrocarbons	0.995406	0.00745333	0.0148627	0.568765	-0.814094	insig
1,3-Dioxolane, 4-methyl-2-(2-methylpropyl)-	Ether	1.06929	0.00760858	0.0149878	0.0812663	-3.6212	down in BmR
3-Octanone	Ketone	1.04674	0.0186033	0.0259452	3.84174	1.94176	up in BmR
1-Hepten-6-one, 2-methyl-	Ketone	1.07412	0.0150613	0.0224151	0.000564475	-10.7908	down in BmR
2-Heptanone	Ketone	1.07089	0.00458648	0.0119653	0.095229	-3.39246	down in BmR
3-Hexen-1-ol, formate, (Z)-	Ester	1.07135	0.00806622	0.0151702	0.0550663	-4.18269	down in BmR
Anisole	Hydrocarbons	1.0709	0.00791628	0.0151702	0.0491024	-4.34806	down in BmR
3-Chloro-2,4-pentanedione	Ketone	1.07112	0.00450347	0.0118534	0.126048	-2.98796	down in BmR
N-Acetylisoxazolidine	Nitrogen compounds	1.07038	0.00767249	0.0149878	0.0516951	-4.27383	down in BmR
4-methyl-1-(1-methylethyl)-Bicyclo[3.1.0]hex-2-ene	Hydrocarbons	1.07304	0.00878508	0.0157059	0.0277777	-5.16993	down in BmR
1,2,4,5-Tetrazin-3-Amine	Nitrogen compounds	1.07343	0.00491413	0.0124183	0.0033993	-8.20055	down in BmR
1-Hepten-3-one	Ketone	0.906561	0.0945167	0.10902	1.47777	0.563426	insig
Thiazole, 2,4-dimethyl-	Sulfur compounds	1.05691	0.00362968	0.0107317	0.311997	-1.68039	down in BmR
1H-Pyrazole	Nitrogen compounds	1.00741	0.0414314	0.0508294	1.71015	0.77412	insig
o-Xylene	Hydrocarbons	1.04143	0.00553958	0.0131732	1.79268	0.842117	insig
Styrene	Hydrocarbons	1.05167	0.00887506	0.0157444	2.35894	1.23814	up in BmR
5-Hexenal, 4-methylene-	Hydrocarbons	1.05999	0.0170417	0.0242504	2.92178	1.54685	up in BmR
4-Heptenal	Aldehyde	1.06537	0.0139561	0.0210529	4.17712	2.06251	up in BmR
Pyrazine, ethyl-	Nitrogen compounds	1.05455	0.00668386	0.0142857	0.104384	-3.26002	down in BmR
Cyclohexanol, 1-methyl-	Alcohol	1.07177	0.00488701	0.0123851	0.0657515	-3.92683	down in BmR
Santolina triene	Hydrocarbons	1.07038	0.0118125	0.0188787	0.0798827	-3.64597	down in BmR
Propanoic acid, 2-methyl-, 2-methylpropyl ester	Ester	1.07477	0.00632698	0.0139603	1832.45	10.8396	up in BmR
2,4-Hexadienal, (E,E)-	Aldehyde	0.92489	0.0219956	0.0300156	2.0189	1.01357	insig
DiSulfur compounds, methyl 2-propenyl	Sulfur compounds	0.656775	0.213259	0.235567	0.694624	-0.525696	insig
Fomepizole	Nitrogen compounds	1.07034	0.00837927	0.0154301	0.0657709	-3.92641	down in BmR
Benzene, (1-methylethyl)-	Hydrocarbons	1.06947	0.00732366	0.0148313	0.240922	-2.05336	down in BmR
Acetic acid, 2-ethylbutyl ester	Ester	1.07157	0.00815813	0.0152191	0.100932	-3.30855	down in BmR
1,7,7-trimethyl-Tricyclo[2.2.1.0(2,6)]heptane	Hydrocarbons	1.07107	0.00819852	0.0152309	0.0202927	-5.6229	down in BmR
Diethyl diSulfur compounds	Sulfur compounds	1.07061	0.00743272	0.0148627	0.0478083	-4.38659	down in BmR
3-Ethyl-3-methylheptane	Hydrocarbons	0.985798	0.0632188	0.0746672	1.70206	0.767281	insig
Octane, 3,3-dimethyl-	Hydrocarbons	0.393899	0.486475	0.495981	1.10534	0.144492	insig
Butanoic Acid, 4-hydroxy-	Acid	1.071	0.00900483	0.0159427	0.0689707	-3.85787	down in BmR
Cyclopropanemethanol, 2,2,3,3-tetramethyl-	Alcohol	1.0731	0.00562847	0.0131969	0.0593857	-4.07374	down in BmR
Heptane, 3-ethyl-2-methyl-	Hydrocarbons	1.06903	0.0121633	0.0192658	0.0659477	-3.92253	down in BmR
Pentanoic acid, 2-methyl-, ethyl ester	Ester	1.07398	0.00214896	0.00972512	0.00242656	-8.68687	down in BmR
Pyridine, 2,3-dimethyl-	Nitrogen compounds	1.07269	0.00711145	0.0147374	0.0377882	-4.72592	down in BmR
Benzene, 1,2,4-trimethyl-	Hydrocarbons	1.05994	0.0220514	0.0300429	0.280347	-1.83471	down in BmR
1,6-Octadiene, 3,7-dimethyl-	Hydrocarbons	1.07269	0.00797532	0.0151702	0.0613753	-4.0262	down in BmR
Bicyclo[3.1.0]hex-2-ene, 4-methylene-1-(1-methylethyl)-	Hydrocarbons	0.628933	0.262898	0.286827	0.905322	-0.143497	insig
2-Pentenoic Acid, 2-methyl-	Acid	1.07268	0.00705331	0.0147059	0.00835945	-6.90238	down in BmR
Glycerin	Alcohol	1.06889	0.0328764	0.0418384	0.0246531	-5.34209	down in BmR
3-Thiophenethiol	Sulfur compounds	0.958644	0.013847	0.0209954	0.70858	-0.496998	insig
Pentanoic acid, 4-methyl-, ethyl ester	Ester	1.07158	0.00769085	0.0149878	0.0297821	-5.06941	down in BmR
1,3-Cyclohexadiene, 1,5,5,6-tetramethyl-	Hydrocarbons	1.07386	0.00762933	0.0149878	0.00891437	-6.80965	down in BmR
Benzene, 1-ethyl-2-methyl-	Hydrocarbons	1.07438	0.00528879	0.0128525	0.000400089	-11.2874	down in BmR
3-Mercapto-3-methylbutanol	Alcohol	1.07439	0.00866594	0.0156365	0.000202468	-12.27	down in BmR
5-Methyl-(E)-2-hepten-4-one	Ketone	1.07402	0.00809077	0.0151702	0.0107859	-6.5347	down in BmR
4H-Pyran-4-one	Ketone	1.07438	0.00655411	0.0141448	0.00028747	-11.7643	down in BmR
5-Hepten-2-one, 4,6-dimethyl-	Ketone	1.07318	0.00718653	0.0147385	0.0101959	-6.61586	down in BmR
4-Pyridinecarboxaldehyde	Aldehyde	1.07379	0.00745647	0.0148627	0.0103361	-6.59617	down in BmR
3-Octanol	Alcohol	1.06248	0.0174138	0.0245175	4.24437	2.08555	up in BmR
.beta.-Pinene	Hydrocarbons	1.07399	0.00764002	0.0149878	0.00832409	-6.90849	down in BmR
1-Octen-3-ol	Alcohol	1.04336	0.036862	0.0460073	2.94221	1.5569	up in BmR
Butanoic acid, butyl ester	Ester	1.05809	0.015688	0.0229625	0.219308	-2.18897	down in BmR
Heptanoic acid, methyl ester	Ester	1.07376	0.0085977	0.0156274	123.549	6.94894	up in BmR
DiSulfur compounds, ethyl 1-methylethyl	Sulfur compounds	1.05312	0.0278614	0.0363428	0.304619	-1.71492	down in BmR
cis-2,6-Dimethyl-2,6-octadiene	Hydrocarbons	0.975389	0.029987	0.0386606	0.631651	-0.662801	insig
Propane-1,1-diol diacetate	Ester	0.393899	0.486475	0.495981	1.10534	0.144492	insig
2,3-Dehydro-1,8-cineole	Ether	1.02107	0.028219	0.0367012	1.41023	0.495931	insig
1,2-HydrazinedicarboxAldehyde	Aldehyde	0.393899	0.486475	0.495981	1.10534	0.144492	insig
Benzene, (1-methylpropyl)-	Hydrocarbons	0.894711	0.0731451	0.0854805	0.752134	-0.410938	insig
Pyrazine, 2-methoxy-6-methyl-	Nitrogen compounds	0.964594	0.0700152	0.0821475	1.54703	0.629502	insig
Hexanoic acid, methyl ester	Ester	0.393899	0.486475	0.495981	1.10534	0.144492	insig
Benzene, 1-methoxy-2-methyl-	Ether	1.07408	0.000926323	0.00704606	0.00114001	-9.77673	down in BmR
2-Cyclopentylethanol	Alcohol	1.04163	0.00653286	0.0141333	0.435606	-1.1989	down in BmR
3-Hexen-1-ol, acetate, (E)-	Ester	1.06908	0.00846808	0.015519	4.38986	2.13418	up in BmR
3-Hexen-1-ol, acetate, (Z)-	Ester	1.07418	0.000124088	0.00298983	0.000986911	-9.98479	down in BmR
Albene	Hydrocarbons	1.0539	0.0159062	0.0231672	0.415054	-1.26863	down in BmR
Benzene, 1-propynyl-	Hydrocarbons	0.935932	0.0259871	0.0345068	1.78148	0.833078	insig
4-Isobutylpyrimidine	Nitrogen compounds	1.06605	0.00887235	0.0157444	0.142887	-2.80705	down in BmR
2-Furanmethanethiol, 5-methyl-	Sulfur compounds	1.00918	0.0440802	0.0533412	1.70218	0.767387	insig
Nonane, 2,6-dimethyl-	Hydrocarbons	1.0679	0.0138869	0.0210005	90.5503	6.50065	up in BmR
Acetic Acid, (acetyloxy)-	Acid	1.07112	0.0123559	0.0195359	14.1657	3.82433	up in BmR
2-Acetylthiazole	Sulfur compounds	1.0402	0.0166535	0.0238797	3.62009	1.85603	up in BmR
Acetylpyrazine	Nitrogen compounds	1.06715	0.00795852	0.0151702	0.186336	-2.42402	down in BmR
Indane	Hydrocarbons	1.07422	0.0125221	0.0196934	0.000350007	-11.4803	down in BmR
1-Hexanol, 2-ethyl-	Alcohol	0.961854	0.0516235	0.0619622	1.64895	0.721546	insig
1H-Pyrazole, 1,3,5-trimethyl-	Nitrogen compounds	1.014	0.0156413	0.0229625	1.40123	0.486698	insig
Acetic acid, (propylthio)-, methyl ester	Ester	1.0623	0.00134789	0.00802399	2.13589	1.09483	up in BmR
(S)-2,5-Dimethyl-3-vinylhex-4-en-2-ol	Alcohol	0.932151	0.0392362	0.0483369	1.28091	0.357165	insig
4-Methylurazole	Nitrogen compounds	1.03644	0.0240534	0.0321801	1.93157	0.949771	insig
3-Octen-2-one	Ketone	0.858708	0.0953171	0.1098	1.20818	0.272834	insig
Acetophenone	Ketone	1.03911	0.00671061	0.0143084	2.33481	1.2233	up in BmR
1H-Pyrrole-3-carbonitrile	Nitrogen compounds	1.06532	0.0104451	0.0174614	3.97976	1.99268	up in BmR
Ethanone, 1-(1H-pyrrol-2-yl)-	Nitrogen compounds	1.05975	0.0144348	0.0216643	2.51535	1.33076	up in BmR
1-Hexanol, 3,5,5-trimethyl-	Alcohol	1.03626	0.0435793	0.0528793	2.81305	1.49213	insig
Decane, 4-methyl-	Hydrocarbons	0.768323	0.187643	0.209886	1.18652	0.246736	insig
.beta.-Phellandrene	Hydrocarbons	1.06934	0.00820785	0.0152309	0.109433	-3.19188	down in BmR
1H-Imidazole, 1-acetyl-	Nitrogen compounds	1.07333	0.00794668	0.0151702	0.038487	-4.69948	down in BmR
2-PyridinemethanAmine	Nitrogen compounds	1.06447	0.00323811	0.0106515	3.554	1.82944	up in BmR
Propanoic acid, 2-methyl-, pentyl ester	Ester	1.01407	0.0173519	0.0245175	2.55241	1.35186	up in BmR
1-Methyl-2-phenylcyclopropane	Hydrocarbons	0.989231	0.023892	0.0320608	1.9975	0.998194	insig
2,5-Furandione, dihydro-3-methyl-	Others	1.01289	0.0462824	0.0557021	2.42201	1.27621	insig
Benzenemethanol, .alpha.-methyl-	Alcohol	1.04987	0.0239576	0.0321003	2.42115	1.27569	up in BmR
Bicyclo[3.1.0]hexan-2-ol, 2-methyl-5-(1-methylethyl)-, (1.alpha.,2.beta.,5.alpha.)-	Alcohol	1.04475	0.00910701	0.0159959	2.5545	1.35304	up in BmR
3,5-Octadien-2-one, (E,E)-	Ketone	0.785566	0.195563	0.21792	1.60709	0.684451	insig
Benzene, 1-methyl-3-(1-methylethenyl)-	Hydrocarbons	0.695967	0.218112	0.240032	1.11829	0.161294	insig
.gamma.-Terpinene	Hydrocarbons	1.05019	0.0170412	0.0242504	2.45632	1.2965	up in BmR
Benzene, 2-ethyl-1,4-dimethyl-	Hydrocarbons	0.868182	0.0912082	0.105754	1.3553	0.438617	insig
BenzAldehyde, 4-methyl-	Aldehyde	0.14525	0.842713	0.84749	0.984939	-0.0218941	insig
Pyrazine, 2-ethyl-3,5-dimethyl-	Nitrogen compounds	0.648636	0.213789	0.235859	0.888068	-0.171258	insig
Maltol	Ketone	1.07185	0.0131212	0.0202409	0.0403278	-4.63208	down in BmR
1-OctanAmine,N-methyl-	Nitrogen compounds	1.05144	0.00372371	0.0108474	0.380512	-1.39399	down in BmR
2H-Pyran-2-one, tetrahydro-6-methyl-	Ester	1.07167	0.00663234	0.0142671	0.107826	-3.21322	down in BmR
4-Heptanol, 2,6-dimethyl-, acetate	Ester	0.256334	0.631904	0.642037	1.03979	0.0562863	insig
2-Butenoic acid, 2-methyl-, 2-methylpropyl ester, (E)-	Ester	0.788026	0.10023	0.115138	0.825662	-0.276377	insig
1-Undecyne	Hydrocarbons	1.0432	0.0267146	0.0350531	1.97015	0.978308	insig
1H-Imidazole, 2-propyl-	Nitrogen compounds	0.771355	0.157362	0.17646	1.18103	0.240043	insig
Hexanoic acid, propyl ester	Ester	1.04233	0.00197772	0.00925069	1.6721	0.741662	insig
7-Octen-4-ol, 2-methyl-6-methylene-, (S)-	Alcohol	0.90886	0.0352611	0.0443012	0.744917	-0.424848	insig
1-Nonen-4-ol	Alcohol	1.05576	0.00339504	0.0106575	0.434428	-1.20281	down in BmR
Benzene, (methylthio)-	Sulfur compounds	1.01478	0.0409942	0.0503627	1.64249	0.715885	insig
2,6,6-Trimethylbicyclo[3.2.0]hept-2-en-7-one	Ketone	1.03062	0.0325765	0.0415761	1.67395	0.74326	insig
Benzyl methyl ketone	Ketone	0.825371	0.141959	0.159997	1.52809	0.611726	insig
3-Hexene, 1-(1-ethoxyethoxy)-, (Z)-	Aldehyde	0.975215	0.0584493	0.0696836	1.42916	0.515165	insig
Formic acid, octyl ester	Ester	1.07462	0.0144152	0.0216643	2937.46	11.5204	up in BmR
1,3,8-p-Menthatriene	Hydrocarbons	1.01665	0.0357543	0.0447939	1.98549	0.989494	insig
Butanoic acid, anhydride	Others	1.07461	0.0144641	0.0216717	4095.84	11.9999	up in BmR
L-Fenchone	Ketone	1.06553	0.000341222	0.0048569	3.59254	1.845	up in BmR
Bicyclo[3.1.1]hept-2-en-6-one, 2,7,7-trimethyl-	Ketone	1.03919	0.000818737	0.00666256	0.398529	-1.32724	down in BmR
Benzene, 1,2-dichloro-4-methyl-	Hydrocarbons	1.07286	0.00138968	0.00816319	0.155507	-2.68495	down in BmR
Butanoic acid, cyclopentyl ester	Ester	1.07343	0.00091992	0.00704606	0.0316275	-4.98268	down in BmR
BenzenAmine, N-ethyl-	Nitrogen compounds	0.565919	0.316202	0.343714	1.39517	0.480438	insig
2,6-Dimethyl-1,3,5,7-octatetraene, E,E-	Hydrocarbons	1.05365	0.00190759	0.00916155	1.95446	0.966768	insig
Cyclohexanecarboxylic acid, ethyl ester	Ester	1.06465	7.52765e-05	0.0028397	0.259	-1.94897	down in BmR
Terpinen-4-ol	Phenol	0.856657	0.058679	0.0697698	1.28985	0.367205	insig
3-Cyclohexen-1-ol, 1-methyl-4-(1-methylethyl)-	Alcohol	1.0624	0.00120672	0.00781287	0.438162	-1.19046	down in BmR
2,7-Nonadien-5-one, 4,6-dimethyl-	Ketone	1.06659	1.20805e-05	0.00111506	0.217029	-2.20404	down in BmR
1,7,7-Trimethylbicyclo[2.2.1]heptan-2-ol	Alcohol	1.04191	0.018706	0.026026	0.39215	-1.35052	down in BmR
3-Methylisoxazolo[4,5-b]pyridine	Nitrogen compounds	1.06498	0.000345035	0.0048569	0.572925	-0.803583	insig
2H-Pyran-2-one, tetrahydro-4,6,6-trimethyl-	Ester	0.938284	0.0234631	0.0317422	1.29553	0.373542	insig
2,6,6-Trimethyl-2-cyclohexene-1,4-dione	Ketone	0.884998	0.0696792	0.0818615	0.838808	-0.253587	insig
2,4,6-Octatriene, 2,6-dimethyl-, (E,E)-	Hydrocarbons	0.99695	0.0594406	0.0705095	2.40932	1.26862	insig
Pyrazine, 2-methyl-6-(methylthio)-	Sulfur compounds	0.657043	0.211725	0.234457	1.04177	0.0590432	insig
Hexanoic acid, 2-methylpropyl ester	Ester	0.712874	0.185002	0.207193	1.20369	0.267462	insig
Ethanone, 1-(1,4-dimethyl-3-cyclohexen-1-yl)-	Ketone	0.48923	0.366046	0.395955	1.14905	0.200439	insig
AcetAldehyde, tetramer	Aldehyde	1.07099	0.000446932	0.00543923	1.70666	0.771178	insig
2-Acetyl-3-ethylpyrazine	Nitrogen compounds	1.07235	8.98308e-06	0.00111506	0.126218	-2.98601	down in BmR
Lilac Aldehyde D	Aldehyde	1.06909	0.00230243	0.0100111	1.80257	0.850059	insig
(6Z)-Nonen-1-ol	Alcohol	1.03994	0.00190385	0.00916155	0.737032	-0.4402	insig
trans-Linalool oxide (furanoid)	Alcohol	1.01976	0.0329257	0.0418411	1.54551	0.62808	insig
Butanoic acid, 5-hexenyl ester	Ester	1.03013	0.00937179	0.0162677	0.578992	-0.788385	insig
Pyrazine, 2-methoxy-3-(1-methylpropyl)-	Nitrogen compounds	1.06954	0.000122542	0.00298983	0.31177	-1.68144	down in BmR
Ethanethioic acid, S-(2-furanylmethyl) ester	Sulfur compounds	1.07256	2.75457e-06	0.000610825	0.298522	-1.74409	down in BmR
Cyclobutaneethanol, 1-methyl-2-(1-methylethenyl)-, cis-	Alcohol	0.587493	0.255142	0.279052	0.966365	-0.0493601	insig
Undecane, 3,4-dimethyl-	Hydrocarbons	1.06738	0.000348938	0.0048569	1.35125	0.434296	insig
4-Hexen-1-ol, 5-methyl-2-(1-methylethenyl)-, (R)-	Alcohol	1.07028	0.00202184	0.00929208	1.79586	0.844675	insig
Pyrazine, 2-methoxy-3-(2-methylpropyl)-	Nitrogen compounds	1.07004	2.44621e-05	0.00137693	0.302338	-1.72577	down in BmR
1,3,5-Triazaadamantan-7-ol	Nitrogen compounds	0.465317	0.401393	0.433661	0.979872	-0.0293344	insig
2,5-Pyrrolidinedione, 1-ethyl-	Nitrogen compounds	1.05202	0.00561762	0.0131969	0.426333	-1.22995	down in BmR
Pyridine, 2-pentyl-	Nitrogen compounds	0.393899	0.486475	0.495981	1.10534	0.144492	insig
Benzene, 1-methyl-2-(1-ethylpropyl)-	Hydrocarbons	1.06789	0.00289622	0.0106515	4.1911	2.06733	up in BmR
Phenol, 2-methyl-	Phenol	0.996334	0.0669954	0.0788129	2.33437	1.22303	insig
Cyclohexanol, 2-methyl-3-(1-methylethenyl)-, (1.alpha.,2.alpha.,3.alpha.)-	Alcohol	1.05762	0.00430274	0.0116004	0.358299	-1.48076	down in BmR
BenzAldehyde, 3-methoxy-	Aldehyde	0.393899	0.486475	0.495981	1.10534	0.144492	insig
Carveol	Alcohol	1.01453	0.010167	0.0171409	0.651273	-0.618666	insig
Cyclohexanol, 5-methyl-2-(1-methylethyl)-, (1.alpha.,2.alpha.,5.alpha.)-	Alcohol	0.854605	0.071582	0.0838748	1.09103	0.125696	insig
Butanoic acid, 4-hexenyl ester, (Z)-	Ester	1.04725	0.00386611	0.0109912	0.66238	-0.594268	insig
Undecane, 4,7-dimethyl-	Hydrocarbons	0.61046	0.271705	0.296072	0.969349	-0.0449115	insig
1,5-Cyclooctadiene, 3-(1-methyl-2-propenyl)-	Hydrocarbons	1.0743	0.00132831	0.00798047	0.000878764	-10.1522	down in BmR
(-)-trans-Isopiperitenol	Alcohol	1.06725	0.0108138	0.0176971	0.29759	-1.7486	down in BmR
(-)-Myrtenol	Alcohol	1.07428	0.00175611	0.00890097	67.9059	6.08547	up in BmR
Ethanone, 1-(2,4-dimethyl-1H-pyrrol-3-yl)-	Nitrogen compounds	1.04984	0.000448936	0.00543923	4.09513	2.03391	up in BmR
2,6-Piperidinedione, 3-ethyl-	Nitrogen compounds	0.0860277	0.863908	0.867822	1.02495	0.035555	insig
Isopentyl hexanoate	Ester	1.06582	0.00014742	0.00304096	1.32425	0.405172	insig
Benzene, (2,2-dimethoxyethyl)-	Hydrocarbons	1.06155	0.000165924	0.00327056	0.56984	-0.811371	insig
Phenethyl isocyanate	Ester	1.03871	0.00904859	0.0159565	0.621928	-0.685181	insig
2-Cyclohexen-1-ol, 2-methyl-5-(1-methylethenyl)-, cis-	Alcohol	1.06445	0.000212906	0.00401804	1.34698	0.42973	insig
Undecane, 4,4-dimethyl-	Hydrocarbons	1.06756	0.000135853	0.00298983	1.35063	0.433629	insig
Benzene, 1-methoxy-4-methyl-2-(1-methylethyl)-	Hydrocarbons	0.995141	0.0115795	0.0186407	0.707437	-0.499327	insig
2-Butanone, 4-phenyl-	Ketone	1.06806	0.00779233	0.0150913	4.21041	2.07396	up in BmR
Imidodicarbonic diamide	Nitrogen compounds	1.06824	7.77376e-05	0.0028397	1.31496	0.395024	insig
7-Octene-2,6-diol, 2,6-dimethyl-	Alcohol	1.06606	0.000862229	0.00689006	1.33149	0.413043	insig
Phenol, 2,3,6-trimethyl-	Phenol	1.06841	0.00362642	0.0107317	4.11977	2.04256	up in BmR
(E)-2,6-Dimethylocta-2,5,7-trien-4-one	Ketone	1.06702	0.00291246	0.0106515	1.3445	0.427073	insig
1H-Pyrrole-2,5-dione, 3-ethyl-4-methyl-	Nitrogen compounds	1.06332	0.00553186	0.0131732	1.2965	0.374627	insig
Hexanedioic acid, dimethyl ester	Ester	1.06743	0.000135227	0.00298983	1.36807	0.452142	insig
Benzonitrile	Nitrogen compounds	1.03306	0.0236223	0.0318434	0.479538	-1.06028	down in BmR
n-Caproic acid vinyl ester	Ester	1.04091	0.0390968	0.048232	3.03961	1.60389	up in BmR
Isobornyl formate	Ester	1.06748	0.000143041	0.00302089	1.34401	0.426546	insig
Propanoic acid, 2-methyl-, heptyl ester	Ester	1.07209	1.35329e-05	0.00111506	1.5871	0.666397	insig
5H-5-Methyl-6,7-dihydrocyclopentapyrazine	Nitrogen compounds	0.984818	0.038881	0.0480764	1.45309	0.539123	insig
Benzeneacetic acid, ethyl ester	Ester	1.06271	0.00144229	0.00841655	1.25923	0.332543	insig
3-Phenylpropanol	Alcohol	1.06902	0.00107635	0.00740095	4.16503	2.05833	up in BmR
(-)-Carvone	Ketone	1.07509	0.00448386	0.0118534	1814.3	10.8252	up in BmR
(1R,5S,6R)-2,7,7-Trimethylbicyclo[3.1.1]hept-2-en-6-yl acetate	Ester	1.03451	0.0069607	0.0145617	1.7899	0.839882	insig
Furfuryl pentanoate	Ester	1.06025	0.0164963	0.0237227	4.09169	2.0327	up in BmR
1-Cyclohexene-1-carboxAldehyde, 4-(1-methylethenyl)-, (S)-	Aldehyde	0.992972	0.010519	0.0174614	0.709619	-0.494884	insig
3,6-Nonadien-1-ol, (E,Z)-	Alcohol	0.324493	0.576594	0.586512	1.09835	0.135343	insig
(3R,6R)-2,2,6-Trimethyl-6-vinyltetrahydro-2H-pyran-3-ol	Alcohol	1.04629	0.000992409	0.00704606	0.766384	-0.38386	insig
2-hydroxy-BenzAldehyde	Aldehyde	1.00201	0.0289805	0.0375265	1.93418	0.951721	insig
Diallyl disulphide	Sulfur compounds	0.224997	0.671591	0.68158	1.02916	0.0414726	insig
Undecanal	Aldehyde	1.07458	0.00757688	0.0149681	1198.59	10.2271	up in BmR
4a(2H)-Naphthalenol, 1,3,4,5,6,8a-hexahydro-4,7-dimethyl-1-(1-methylethyl)-, (1S,4S,4aS,8aR)-	Hydrocarbons	1.0697	0.00849353	0.0155222	0.16959	-2.55988	down in BmR
(1R,3aS,8aS)-7-Isopropyl-1,4-dimethyl-1,2,3,3a,6,8a-hexahydroazulene	Hydrocarbons	1.00603	0.0339231	0.0429398	0.601656	-0.732989	insig
1,1'-(1,4-phenylene)bis-Ethanone	Ketone	1.06543	0.0262147	0.0347052	0.155787	-2.68236	down in BmR
1,2-Ethanediol, monobenzoate	Ester	1.07512	0.00201552	0.00929208	2.28869e+06	21.1261	up in BmR
BenzenAmine, 2,6-diethyl-	Nitrogen compounds	1.073	0.00546604	0.0131377	68.3298	6.09444	up in BmR
2-Acetylbenzofuran	Ether	1.07364	0.00347494	0.0106575	33.5052	5.06631	up in BmR
2-Oxabicyclo[2.2.2]octan-6-ol, 1,3,3-trimethyl-, acetate	Ester	1.07351	0.00330011	0.0106515	262.285	8.03499	up in BmR
Benzamide	Nitrogen compounds	1.07417	0.00190183	0.00916155	82.4002	6.36458	up in BmR
1-(5-Dimethylethyl)pyrazin-2-yl-ethan-1-one	Nitrogen compounds	1.07177	0.00495715	0.0124915	101.632	6.66721	up in BmR
BenzAldehyde, 4-hydroxy-	Aldehyde	1.07277	5.51414e-07	0.000244552	4.89562	2.29149	up in BmR
Naphthalene, decahydro-4a-methyl-1-methylene-7-(1-methylethenyl)-, [4aR-(4a.alpha.,7.alpha.,8a.beta.)]-	Hydrocarbons	1.07513	0.00572753	0.0132645	807943	19.6239	up in BmR
Carbamic acid, (1-methylethyl)-, 2-[[(aminocarbonyl)oxy]methyl]-2-methylpentyl ester	Nitrogen compounds	0.393899	0.486475	0.495981	1.10534	0.144492	insig
Azulene, 1,2,3,3a,4,5,6,7-octahydro-1,4-dimethyl-7-(1-methylethenyl)-, [1R-(1.alpha.,3a.beta.,4.alpha.,7.beta.)]-	Hydrocarbons	1.05481	0.000102531	0.00298983	4.56614	2.19097	up in BmR
5,9-Undecadien-2-one, 6,10-dimethyl-, (E)-	Ketone	1.07382	0.00739144	0.0148627	0.0434214	-4.52545	down in BmR
5-Amino-2-methoxyphenol	Phenol	1.06853	0.00453686	0.0119059	0.0171207	-5.86812	down in BmR
2,4-Decadienal, (E,E)-	Aldehyde	1.07473	0.0101427	0.0171363	2249.32	11.1353	up in BmR
3-Cyclohexene-1-carboxAldehyde, 4-(4-methyl-3-pentenyl)-	Aldehyde	1.07257	0.00579231	0.013316	0.126812	-2.97924	down in BmR
.alpha.-Muurolene	Hydrocarbons	1.0735	0.00166086	0.0086945	9.7864	3.29078	up in BmR
(5-bromopentyl)-Benzene	Hydrocarbons	1.07512	0.00972264	0.0166486	6.60142e+06	22.6543	up in BmR
Phenol, 2-methoxy-4-(2-propenyl)-, acetate	Ester	1.06979	0.00365385	0.0107317	8.23819	3.04233	up in BmR
3,5-Dimethyldodecane	Hydrocarbons	1.0709	0.00690414	0.0145344	0.0567381	-4.13954	down in BmR
1,3-Benzenediol, 4,5-dimethyl-	Phenol	0.969065	0.0128816	0.0200104	1.62219	0.697941	insig
2H-Pyran-2-one, tetrahydro-6-pentyl-	Ester	1.06164	0.00381493	0.0109912	4.79566	2.26173	up in BmR
aR-Himachalene	Hydrocarbons	1.07455	0.00128329	0.00796	0.000131465	-12.893	down in BmR
Acetic acid, 1-methyl-3-(2,6,6-trimethylcyclohex-1-enyl)propyl ester	Ester	1.03532	0.0127453	0.0198683	0.241445	-2.05023	down in BmR
Benzoic acid, 1,2,3,4,5-pentamethylcyclopenta-2,4-dienyl ester	Ester	0.393899	0.486475	0.495981	1.10534	0.144492	insig
2-Pyridin-2-ylmethyl-cyclohexanone	Ketone	1.07378	0.000779415	0.00657079	47.603	5.57298	up in BmR
1,2,4-Trimethoxybenzene	Hydrocarbons	0.393899	0.486475	0.495981	1.10534	0.144492	insig
Bornyl acetate	Ester	1.07507	0.000548465	0.00571839	0.0292923	-5.09333	down in BmR
2(3H)-Furanone, 5-butyldihydro-4-methyl-	Ester	1.07464	0.00149504	0.00850067	3.23907e-05	-14.9141	down in BmR
Isobutyric acid, 2-methylphenyl ester	Ester	1.07477	0.000509038	0.00567979	0.0449409	-4.47583	down in BmR
2-Thiopheneacetic acid	Sulfur compounds	1.04925	0.00292383	0.0106515	0.146595	-2.7701	down in BmR
[truncated: 434 more rows]

## Sheet: BsmR vs BmsR
Table S6 Differential metabolites between BsmR vs BmsR of fresh samples
[truncated: 888 more rows]
